# Supplementary material for: Co-Expression Networks Reveal Potential Regulatory Roles of miRNAs in Fatty Acid Composition of Nelore Cattle
Source: Front Genet. 2019 Jul 11;10:651. doi: 10.3389/fgene.2019.00651 (PMC6637853; doi:10.3389/fgene.2019.00651)
Supplement: Supplementary file 1 [file Table_1.xlsx]

## Sheet: OA
Supplementary Table S1. Full list of mature miRBase miRNAs identified by miRDeep2 software from skeletal muscle of Nelore cattle for Oleic Acid (OA) and Conjugated Linoleic Acid (CLA) content.
mature miRBase miRNAs detected by miRDeep2
tag id	miRDeep2 score	estimated probability that the miRNA is a true positive	rfam alert	total read count	mature read count	loop read count	star read count	significant randfold p-value	mature miRBase miRNA	example miRBase miRNA with the same seed	UCSC browser	NCBI blastn	consensus mature sequence	consensus star sequence	consensus precursor sequence	precursor coordinate
2_6383	4.76851e+06	87 +/- 7%	-	9353219	9352418	0	801	yes	bta-miR-10b_MIMAT0003839_Bos_taurus_miR-10b	hsa-miR-10a-5p_MIMAT0000253_Homo_sapiens_miR-10a-5p	-	-	uacccuguagaaccgaauuugu	acagauucgauucuaggggaau	uacccuguagaaccgaauuugugugguauccauguagucacagauucgauucuaggggaau	2:20797624..20797685:-
27_4417	1.1385e+06	87 +/- 7%	-	2233101	2231307	0	1794	yes	bta-miR-486_MIMAT0009329_Bos_taurus_miR-486	hsa-miR-486-5p_MIMAT0002177_Homo_sapiens_miR-486-5p	-	-	uccuguacugagcugccccgagg	ucgggucagcucaguaccgggc	uccuguacugagcugccccgaggcccuucgcugugcccagcucgggucagcucaguaccgggc	27:36261847..36261910:-
24_3829	850643	87 +/- 7%	-	1668491	1664658	0	3833	yes	bta-miR-133a_MIMAT0009225_Bos_taurus_miR-133a	hsa-miR-133a-3p_MIMAT0000427_Homo_sapiens_miR-133a-3p	-	-	uuugguccccuucaaccagcugu	agcugguaaaauggaaccaaau	agcugguaaaauggaaccaaaucgccucuucaauggauuugguccccuucaaccagcugu	24:34844428..34844488:+
13_1044	850419	87 +/- 7%	-	1668052	1664658	0	3394	yes	bta-miR-133a_MIMAT0009225_Bos_taurus_miR-133a	hsa-miR-133a-3p_MIMAT0000427_Homo_sapiens_miR-133a-3p	-	-	uuugguccccuucaaccagcugu	agcugguaaaauggaaccaaau	agcugguaaaauggaaccaaaucaacuguucgauggauuugguccccuucaaccagcugu	13:55227305..55227365:-
5_7248	626213	87 +/- 7%	-	1228280	1228246	0	34	yes	bta-miR-26a_MIMAT0003516_Bos_taurus_miR-26a	hsa-miR-26a-5p_MIMAT0000082_Homo_sapiens_miR-26a-5p	-	-	uucaaguaauccaggauaggcu	ccuauucuugauuacuuguuuc	uucaaguaauccaggauaggcuguuuccaucugugaggccuauucuugauuacuuguuuc	5:55977935..55977995:+
22_3450	625749	87 +/- 7%	-	1227370	1227367	0	3	yes	bta-miR-26a_MIMAT0003516_Bos_taurus_miR-26a	hsa-miR-26a-5p_MIMAT0000082_Homo_sapiens_miR-26a-5p	-	-	uucaaguaauccaggauaggcu	ccuauucucgguuacuugcacg	uucaaguaauccaggauaggcugugcaggucccaaggggccuauucucgguuacuugcacg	22:11457914..11457975:+
7_7869	531798	87 +/- 7%	-	1043090	1043016	0	74	yes	bta-miR-143_MIMAT0009233_Bos_taurus_miR-143	hsa-miR-143-3p_MIMAT0000435_Homo_sapiens_miR-143-3p	-	-	ugagaugaagcacuguagcu	ggugcagugcugcaucucugguc	ggugcagugcugcaucucuggucaguugggagucugagaugaagcacuguagcu	7:62809324..62809378:+
19_2414	490377	87 +/- 7%	-	961844	960616	0	1228	yes	bta-miR-22-5p_MIMAT0003826_Bos_taurus_miR-22-5p	hsa-miR-22-3p_MIMAT0000077_Homo_sapiens_miR-22-3p	-	-	aagcugccaguugaagaacugu	aguucuucaguggcaagcuuua	aguucuucaguggcaagcuuuauguccugacccagcuaaagcugccaguugaagaacugu	19:23382445..23382505:-
24_3827	186794	87 +/- 7%	-	366381	366360	0	21	yes	bta-miR-1_MIMAT0009214_Bos_taurus_miR-1	hsa-miR-1-3p_MIMAT0000416_Homo_sapiens_miR-1-3p	-	-	uggaauguaaagaaguauguauu	acauacuucuuuauguacccau	acauacuucuuuauguacccauaugaacauacaaugcuauggaauguaaagaaguauguauu	24:34841108..34841170:+
13_1046	186453	87 +/- 7%	-	365712	365626	56	30	yes	bta-miR-1_MIMAT0009214_Bos_taurus_miR-1	hsa-miR-1-3p_MIMAT0000416_Homo_sapiens_miR-1-3p	-	-	uggaauguaaagaaguauguauu	acauacuucuuuaugugcccaua	acauacuucuuuaugugcccauauggaccugcuaagcuauggaauguaaagaaguauguauu	13:55237548..55237610:-
8_8143	157306	87 +/- 7%	-	308539	308257	0	282	yes	bta-miR-27b_MIMAT0003546_Bos_taurus_miR-27b	hsa-miR-27a-3p_MIMAT0000084_Homo_sapiens_miR-27a-3p	-	-	uucacaguggcuaaguucugc	agagcuuagcugauuggugaac	agagcuuagcugauuggugaacagugacugguuuccgcuuuguucacaguggcuaaguucugc	8:83009840..83009903:+
7_7873	156228	87 +/- 7%	-	306425	304143	0	2282	yes	bta-miR-378_MIMAT0009305_Bos_taurus_miR-378	hsa-miR-378a-3p_MIMAT0000732_Homo_sapiens_miR-378a-3p	-	-	acuggacuuggagucagaaggc	cuccugacuccagguccugugu	cuccugacuccagguccuguguguuaccucgaaauagcacuggacuuggagucagaaggc	7:63067304..63067364:+
19_2256	122226	87 +/- 7%	-	239734	239714	0	20	yes	bta-miR-10a_MIMAT0003786_Bos_taurus_miR-10a	hsa-miR-10a-5p_MIMAT0000253_Homo_sapiens_miR-10a-5p	-	-	uacccuguagauccgaauuugu	caaauucguaucuaggggaau	uacccuguagauccgaauuuguguaaggaauuuugugaucacaaauucguaucuaggggaau	19:38549274..38549336:+
16_1649	104390	87 +/- 7%	-	204750	201124	0	3626	yes	bta-miR-181a_MIMAT0003543_Bos_taurus_miR-181a	hsa-miR-181a-5p_MIMAT0000256_Homo_sapiens_miR-181a-5p	-	-	aacauucaacgcugucggugagu	accaucgaccguugauuguacc	aacauucaacgcugucggugaguuuggaauuaaaaaucaaaaccaucgaccguugauuguacc	16:79685955..79686018:-
11_548	103832	87 +/- 7%	-	203653	201121	0	2532	yes	bta-miR-181a_MIMAT0003543_Bos_taurus_miR-181a	hsa-miR-181a-5p_MIMAT0000256_Homo_sapiens_miR-181a-5p	-	-	aacauucaacgcugucggugagu	accaccgaccguugacuguacc	aacauucaacgcugucggugaguuugggauuugaaaaaaccaccgaccguugacuguacc	11:95709448..95709508:+
11_562	84973.5	87 +/- 7%	-	166663	144359	0	22304	yes	bta-miR-126-5p_MIMAT0004328_Bos_taurus_miR-126-5p	hsa-miR-126-5p_MIMAT0000444_Homo_sapiens_miR-126-5p	-	-	cauuauuacuuuugguacgcg	ucguaccgugaguaauaaugcg	cauuauuacuuuugguacgcgcugugacacuucaaacucguaccgugaguaauaaugcg	11:104131416..104131475:+
3_6889	65190.1	87 +/- 7%	-	127858	109195	0	18663	yes	bta-miR-30e-5p_MIMAT0003799_Bos_taurus_miR-30e-5p	hsa-miR-30a-5p_MIMAT0000087_Homo_sapiens_miR-30a-5p	-	-	uguaaacauccuugacuggaagcu	cuuucagucggauguuuacagc	uguaaacauccuugacuggaagcuguaaggcguugcaaggagcuuucagucggauguuuacagc	3:106062503..106062567:-
22_3508	57000.7	87 +/- 7%	-	111795	111635	0	160	yes	bta-miR-191_MIMAT0003819_Bos_taurus_miR-191	hsa-miR-191-5p_MIMAT0000440_Homo_sapiens_miR-191-5p	-	-	caacggaaucccaaaagcagcug	cugcgcuuggauuucguuccc	caacggaaucccaaaagcagcuguugucuccagagcauuccagcugcgcuuggauuucguuccc	22:51543483..51543547:+
8_8152	49053	87 +/- 7%	-	96206	96040	0	166	yes	bta-let-7f_MIMAT0003519_Bos_taurus_let-7f	hsa-let-7a-5p_MIMAT0000062_Homo_sapiens_let-7a-5p	-	-	ugagguaguagauuguauaguu	cuauacaaucuauugccuuccc	ugagguaguagauuguauaguugugggguagugauuuuacccuguucaggagauaacuauacaaucuauugccuuccc	8:86885230..86885308:+
14_1092	38354.3	87 +/- 7%	-	75221	48877	0	26344	yes	bta-miR-151-5p_MIMAT0003523_Bos_taurus_miR-151-5p	hsa-miR-151a-5p_MIMAT0004697_Homo_sapiens_miR-151a-5p	-	-	ucgaggagcucacagucuagu	cuagacugaagcuccuugagga	ucgaggagcucacagucuaguacgucucauccccuacuagacugaagcuccuugagga	14:4030325..4030383:+
4_6949	33731.3	87 +/- 7%	-	66154	64669	0	1485	yes	bta-miR-148a_MIMAT0003522_Bos_taurus_miR-148a	hsa-miR-148a-3p_MIMAT0000243_Homo_sapiens_miR-148a-3p	-	-	ucagugcacuacagaacuuugu	aaaguucugagacacuccgacu	aaaguucugagacacuccgacucugaauaugauagaagucagugcacuacagaacuuugu	4:70414255..70414315:+
5_7352	33562.9	87 +/- 7%	-	65823	65477	0	346	yes	bta-let-7a-5p_MIMAT0003844_Bos_taurus_let-7a-5p	hsa-let-7a-5p_MIMAT0000062_Homo_sapiens_let-7a-5p	-	-	ugagguaguagguuguauaguu	cuauacaaucuacugucuuucc	ugagguaguagguuguauaguuuggggcucugcccugcuaugggauaacuauacaaucuacugucuuucc	5:117119387..117119457:+
15_1343	33476.9	87 +/- 7%	-	65655	65654	0	1	yes	bta-let-7a-5p_MIMAT0003844_Bos_taurus_let-7a-5p	hsa-let-7a-5p_MIMAT0000062_Homo_sapiens_let-7a-5p	-	-	ugagguaguagguuguauaguu	acuguacagccuccuagcuuuc	ugagguaguagguuguauaguuuagaauuacaucaagggagauaacuguacagccuccuagcuuuc	15:33347570..33347636:-
21_3271	29977.4	87 +/- 7%	-	58791	58706	0	85	yes	bta-miR-127_MIMAT0003787_Bos_taurus_miR-127	hsa-miR-127-3p_MIMAT0000446_Homo_sapiens_miR-127-3p	-	-	ucggauccgucugagcuuggcu	cugaagcucagagggcucugauu	cugaagcucagagggcucugauucagaaagaucaucggauccgucugagcuuggcu	21:67429763..67429819:+
3_6644	28540.8	87 +/- 7%	-	55973	55965	0	8	yes	bta-miR-186_MIMAT0003818_Bos_taurus_miR-186	hsa-miR-186-5p_MIMAT0000456_Homo_sapiens_miR-186-5p	-	-	caaagaauucuccuuuugggcu	gcccaaaggugaauuuuuuggg	caaagaauucuccuuuugggcuuucugauuuuauuuuaagcccaaaggugaauuuuuuggg	3:74462308..74462369:+
X_8796	20513.5	87 +/- 7%	-	40228	40224	0	4	yes	bta-miR-660_MIMAT0004344_Bos_taurus_miR-660	hsa-miR-660-5p_MIMAT0003338_Homo_sapiens_miR-660-5p	-	-	uacccauugcauaucggagcug	accuccuaugugcauggauuaca	uacccauugcauaucggagcugugaauucucaaagcaccuccuaugugcauggauuaca	X:92901864..92901923:+
X_8793	18408.3	87 +/- 7%	-	36098	35761	0	337	yes	bta-miR-500_MIMAT0009337_Bos_taurus_miR-500	hsa-miR-500a-3p_MIMAT0002871_Homo_sapiens_miR-500a-3p	-	-	augcaccugggcaaggauucuga	uaauccuugcuaccugggugaga	uaauccuugcuaccugggugagagugcuuucugaaugcaaugcaccugggcaaggauucuga	X:92899709..92899771:+
18_1988	18298.9	87 +/- 7%	-	35891	35862	0	29	no	bta-miR-99b_MIMAT0004345_Bos_taurus_miR-99b	hsa-miR-99a-5p_MIMAT0000097_Homo_sapiens_miR-99a-5p	-	-	cacccguagaaccgaccuugc	caagcucgugucuguggguc	cacccguagaaccgaccuugcggggccuucgccgcacacaagcucgugucuguggguc	18:58014873..58014931:+
23_3633	17371.9	87 +/- 7%	-	34065	34050	0	15	yes	bta-miR-133b_MIMAT0009226_Bos_taurus_miR-133b	hsa-miR-133a-3p_MIMAT0000427_Homo_sapiens_miR-133a-3p	-	-	uuugguccccuucaaccagcu	gcuggucaaacggaaccaaguc	gcuggucaaacggaaccaaguccgucuuccugagagguuugguccccuucaaccagcu	23:24312339..24312397:+
2_6278	17042	87 +/- 7%	-	33418	33248	0	170	yes	bta-miR-26b_MIMAT0003531_Bos_taurus_miR-26b	hsa-miR-26a-5p_MIMAT0000082_Homo_sapiens_miR-26a-5p	-	-	uucaaguaauucaggauagguu	ccuguucuccauuacuuggcuc	uucaaguaauucaggauagguugugugcuguccagccuguucuccauuacuuggcuc	2:107133407..107133464:+
15_1345	13840.1	87 +/- 7%	-	27138	27130	0	8	yes	bta-miR-100_MIMAT0009215_Bos_taurus_miR-100	hsa-miR-99a-5p_MIMAT0000097_Homo_sapiens_miR-99a-5p	-	-	aacccguagauccgaacuugu	caagcuugugucuauagguaug	aacccguagauccgaacuuguggugguagugcacacaagcuugugucuauagguaug	15:33353401..33353458:-
1_2941	13790	87 +/- 7%	-	27040	21122	0	5918	yes	bta-miR-125b_MIMAT0003539_Bos_taurus_miR-125b	hsa-miR-125b-5p_MIMAT0000423_Homo_sapiens_miR-125b-5p	-	-	ucccugagacccuaacuuguga	acaagucaggcucuugggaccu	ucccugagacccuaacuugugagguauuuuaguagcaucacaagucaggcucuugggaccu	1:19881358..19881419:-
29_4648	11967.8	87 +/- 7%	-	23466	23462	0	4	yes	bta-miR-192_MIMAT0003820_Bos_taurus_miR-192	hsa-miR-192-5p_MIMAT0000222_Homo_sapiens_miR-192-5p	-	-	cugaccuaugaauugacagcc	gcugccaauuccauaggucaca	cugaccuaugaauugacagccagugcucuuguguccccucuggcugccaauuccauaggucaca	29:43731678..43731742:+
21_3290	10930.3	87 +/- 7%	-	21439	21290	0	149	yes	bta-miR-411a_MIMAT0009312_Bos_taurus_miR-411a	-	-	-	auaguagaccguauagcguacg	uauguaacacgguccacuaac	auaguagaccguauagcguacgcuuuaucugugacguauguaacacgguccacuaac	21:67563111..67563168:+
15_1341	10864.2	87 +/- 7%	-	21301	21135	0	166	yes	bta-miR-125b_MIMAT0003539_Bos_taurus_miR-125b	hsa-miR-125b-5p_MIMAT0000423_Homo_sapiens_miR-125b-5p	-	-	ucccugagacccuaacuuguga	acggguuaggcucuugggagcu	ucccugagacccuaacuugugauguuuaccguuuaaauccacggguuaggcucuugggagcu	15:33298826..33298888:-
5_7427	10201.8	87 +/- 7%	-	20001	19928	0	73	yes	bta-let-7i_MIMAT0003851_Bos_taurus_let-7i	hsa-let-7a-5p_MIMAT0000062_Homo_sapiens_let-7a-5p	-	-	ugagguaguaguuugugcuguu	cugcgcaagcuacugccuug	ugagguaguaguuugugcuguuggucggguugugacauugcccgcuguggagauaacugcgcaagcuacugccuug	5:51209083..51209159:-
X_8802	10171.7	87 +/- 7%	-	19943	19942	0	1	yes	bta-miR-1468_MIMAT0013592_Bos_taurus_miR-1468	hsa-miR-1468-5p_MIMAT0006789_Homo_sapiens_miR-1468-5p	-	-	cuccguuugccuguuuugcuga	agcaaaauaagcaaauggaaa	cuccguuugccuguuuugcugauguucauuugacuuauucucagcaaaauaagcaaauggaaa	X:101844109..101844172:+
12_767	10055.2	87 +/- 7%	-	19714	19708	0	6	yes	bta-miR-92a_MIMAT0009383_Bos_taurus_miR-92a	hsa-miR-25-3p_MIMAT0000081_Homo_sapiens_miR-25-3p	-	-	uauugcacuugucccggccugu	agguugggaucgguugcaaugcu	agguugggaucgguugcaaugcuguguuucuguaugguauugcacuugucccggccugu	12:66227264..66227323:+
8_8145	9626.5	87 +/- 7%	-	18874	18817	0	57	yes	bta-miR-24_MIMAT0009250_Bos_taurus_miR-24	hsa-miR-24-3p_MIMAT0000080_Homo_sapiens_miR-24-3p	-	-	uggcucaguucagcaggaac	ugccuacugagcugauaucagu	ugccuacugagcugauaucaguucucauuuuacacacuggcucaguucagcaggaac	8:83010382..83010439:+
19_2166	9492.3	87 +/- 7%	-	18610	18467	0	143	yes	bta-miR-21-5p_MIMAT0003528_Bos_taurus_miR-21-5p	hsa-miR-21-5p_MIMAT0000076_Homo_sapiens_miR-21-5p	-	-	uagcuuaucagacugauguuga	caacagcagucgaugggcugu	uagcuuaucagacugauguugacuguugaaucucauggcaacagcagucgaugggcugu	19:11033078..11033137:+
25_3969	9349.1	87 +/- 7%	-	18329	18179	0	150	yes	bta-miR-193b_MIMAT0009253_Bos_taurus_miR-193b	hsa-miR-193a-3p_MIMAT0000459_Homo_sapiens_miR-193a-3p	-	-	aacuggcccacaaagucccgcuu	cgggguuuugagggcgagauga	cgggguuuugagggcgagaugaguuuauguuuuauccaacuggcccacaaagucccgcuu	25:13339495..13339555:+
7_7952	9294.7	87 +/- 7%	-	18222	18185	0	37	yes	bta-miR-27a-5p_MIMAT0012532_Bos_taurus_miR-27a-5p	hsa-miR-27a-3p_MIMAT0000084_Homo_sapiens_miR-27a-3p	-	-	uucacaguggcuaaguuccgc	agggcuuagcugcuugugagca	agggcuuagcugcuugugagcagguccacaucaaaucguguucacaguggcuaaguuccgc	7:12981794..12981855:-
8_8141	8933.6	87 +/- 7%	-	17515	17512	0	3	yes	bta-miR-23b-5p_MIMAT0012538_Bos_taurus_miR-23b-5p	hsa-miR-23a-3p_MIMAT0000078_Homo_sapiens_miR-23a-3p	-	-	aucacauugccagggauuacc	ggguuccuggcaugcugauuug	ggguuccuggcaugcugauuugugacuuaagauuaaaaucacauugccagggauuacc	8:83009614..83009672:+
16_1584	8538.9	87 +/- 7%	-	16740	13669	0	3071	yes	bta-miR-199a-5p_MIMAT0003544_Bos_taurus_miR-199a-5p	hsa-miR-199a-3p_MIMAT0000232_Homo_sapiens_miR-199a-3p	-	-	acaguagucugcacauugguu	cccaguguucagacuaccuguuc	cccaguguucagacuaccuguucaggacaaugccguuguacaguagucugcacauugguu	16:40491615..40491675:-
7_7966	8472.3	87 +/- 7%	-	16609	13538	0	3071	yes	bta-miR-199a-5p_MIMAT0003544_Bos_taurus_miR-199a-5p	hsa-miR-199a-3p_MIMAT0000232_Homo_sapiens_miR-199a-3p	-	-	acaguagucugcacauugguu	cccaguguucagacuaccuguuc	cccaguguucagacuaccuguucagggggcucugaauguguacaguagucugcacauugguu	7:16508929..16508991:-
23_3631	8178.6	87 +/- 7%	-	16033	16032	0	1	yes	bta-miR-206_MIMAT0009260_Bos_taurus_miR-206	hsa-miR-1-3p_MIMAT0000416_Homo_sapiens_miR-1-3p	-	-	uggaauguaaggaagugugugg	acaugcuucuuuauauccccauac	acaugcuucuuuauauccccauacggauuacuuugcuauggaauguaaggaagugugugg	23:24308055..24308115:+
11_688	8175.8	87 +/- 7%	-	16028	13538	0	2490	yes	bta-miR-199b_MIMAT0003821_Bos_taurus_miR-199b	hsa-miR-199a-3p_MIMAT0000232_Homo_sapiens_miR-199a-3p	-	-	acaguagucugcacauugguu	cccaguguuuagacuaucuguuc	cccaguguuuagacuaucuguucaggacucccaaauuguacaguagucugcacauugguu	11:98867681..98867741:-
22_3494	8175.2	87 +/- 7%	-	16026	16010	0	16	yes	bta-let-7g_MIMAT0003838_Bos_taurus_let-7g	hsa-let-7a-5p_MIMAT0000062_Homo_sapiens_let-7a-5p	-	-	ugagguaguaguuuguacaguu	cuguacaggccacugccuugcc	ugagguaguaguuuguacaguuugagggucuaugauaccacccgguacaggagauaacuguacaggccacugccuugcc	22:49189343..49189422:+
10_117	8151	87 +/- 7%	-	15980	15972	0	8	yes	bta-miR-208b_MIMAT0009262_Bos_taurus_miR-208b	hsa-miR-208a-3p_MIMAT0000241_Homo_sapiens_miR-208a-3p	-	-	auaagacgaacaaaagguuugu	aagcuuuuugcucgcguuaugu	aagcuuuuugcucgcguuauguuucucauccgaauauaagacgaacaaaagguuugu	10:21340631..21340688:+
X_8847	7872.5	87 +/- 7%	-	15441	15366	0	75	yes	bta-miR-6119-5p_MIMAT0024588_Bos_taurus_miR-6119-5p	-	-	-	agagguaaaaaauugauuugacu	caaaucauuuuuuacucucca	agagguaaaaaauugauuugacuaguucuuuaacacaucuagcaaaucauuuuuuacucucca	X:3998286..3998349:-
19_2192	7829.5	87 +/- 7%	-	15348	9747	0	5601	yes	bta-miR-423-5p_MIMAT0012537_Bos_taurus_miR-423-5p	hsa-miR-423-5p_MIMAT0004748_Homo_sapiens_miR-423-5p	-	-	ugaggggcagagagcgagacuuu	agcucggucugaggccccucagu	ugaggggcagagagcgagacuuuucuauuuuccaaaagcucggucugaggccccucagu	19:21799499..21799558:+
1_2945	6954.5	87 +/- 7%	-	13632	13213	0	419	yes	bta-miR-99a-5p_MIMAT0003537_Bos_taurus_miR-99a-5p	hsa-miR-99a-5p_MIMAT0000097_Homo_sapiens_miR-99a-5p	-	-	aacccguagauccgaucuugu	caagcucgcuucuaugggucugu	aacccguagauccgaucuuguggugaaguggaccgcacaagcucgcuucuaugggucugu	1:19931193..19931253:-
19_2441	5949.4	87 +/- 7%	-	11660	11528	0	132	yes	bta-miR-195_MIMAT0004335_Bos_taurus_miR-195	hsa-miR-15a-5p_MIMAT0000068_Homo_sapiens_miR-15a-5p	-	-	uagcagcacagaaauauuggc	ccaauauuggcugugcugcucc	uagcagcacagaaauauuggcacugggaagaaagccugccaauauuggcugugcugcucc	19:27441355..27441415:-
1_2943	5757.9	87 +/- 7%	-	11285	11265	2	18	yes	bta-let-7c_MIMAT0004332_Bos_taurus_let-7c	hsa-let-7a-5p_MIMAT0000062_Homo_sapiens_let-7a-5p	-	-	ugagguaguagguuguaugguu	cuguacaaccuucuagcuuucc	ugagguaguagguuguaugguuuagaguuacacccugggaguuaacuguacaaccuucuagcuuucc	1:19930465..19930532:-
14_1100	4471.8	87 +/- 7%	-	8763	8749	0	14	yes	bta-miR-30b-5p_MIMAT0003547_Bos_taurus_miR-30b-5p	hsa-miR-30a-5p_MIMAT0000087_Homo_sapiens_miR-30a-5p	-	-	uguaaacauccuacacucagcu	cugggagguggauguuuacuuc	uguaaacauccuacacucagcuguaacacacgagucggcugggagguggauguuuacuuc	14:8084736..8084796:+
1_2984	4364.1	87 +/- 7%	-	8551	6196	0	2355	yes	bta-miR-28_MIMAT0009272_Bos_taurus_miR-28	hsa-miR-28-3p_MIMAT0004502_Homo_sapiens_miR-28-3p	-	-	cacuagauugagagcuccugga	aaggagcucacagucuauugag	aaggagcucacagucuauugaguugccuuucugacuuucccacuagauugagagcuccugga	1:79250541..79250603:-
1_3035	4099.7	87 +/- 7%	-	8033	8024	0	9	yes	bta-miR-16b_MIMAT0003525_Bos_taurus_miR-16b	hsa-miR-15a-5p_MIMAT0000068_Homo_sapiens_miR-15a-5p	-	-	uagcagcacguaaauauuggcg	accaauauuauugugcugcuu	uagcagcacguaaauauuggcguaguaaaauaaauauuaaacaccaauauuauugugcugcuu	1:107923249..107923312:-
12_825	3903.3	87 +/- 7%	-	7648	7637	0	11	yes	bta-miR-16a_MIMAT0009242_Bos_taurus_miR-16a	hsa-miR-15a-5p_MIMAT0000068_Homo_sapiens_miR-15a-5p	-	-	uagcagcacguaaauauuggug	cuccaguauuaacugugcugcug	uagcagcacguaaauauugguguuaagauucuaaaauuaucuccaguauuaacugugcugcug	12:19596212..19596275:-
25_4081	3745.8	87 +/- 7%	-	7346	7337	0	9	no	bta-miR-25_MIMAT0003853_Bos_taurus_miR-25	hsa-miR-25-3p_MIMAT0000081_Homo_sapiens_miR-25-3p	-	-	cauugcacuugucucggucuga	aggcggagacuugggcaauugcu	aggcggagacuugggcaauugcuggacgcugccccgggcauugcacuugucucggucuga	25:36892461..36892521:+
4_7148	3636.4	87 +/- 7%	-	7125	7085	0	40	yes	bta-miR-29a_MIMAT0003518_Bos_taurus_miR-29a	hsa-miR-29a-3p_MIMAT0000086_Homo_sapiens_miR-29a-3p	-	-	uagcaccaucugaaaucgguu	acugauuucuuuugguguucaga	acugauuucuuuugguguucagagucaauauaauuuucuagcaccaucugaaaucgguu	4:95402320..95402379:-
22_3445	3532.3	87 +/- 7%	-	6927	6921	0	6	no	bta-miR-128_MIMAT0003541_Bos_taurus_miR-128	hsa-miR-216a-3p_MIMAT0022844_Homo_sapiens_miR-216a-3p	-	-	ucacagugaaccggucucuuuc	gggggccgaggcacuguccgaga	gggggccgaggcacuguccgagagugaguagcaggucucacagugaaccggucucuuuc	22:9738611..9738670:+
5_7378	3455.6	87 +/- 7%	-	6770	6513	0	257	yes	bta-miR-148b_MIMAT0003814_Bos_taurus_miR-148b	hsa-miR-148a-3p_MIMAT0000243_Homo_sapiens_miR-148a-3p	-	-	ucagugcaucacagaacuuugu	gaaguucuguuauacacucaggcu	gaaguucuguuauacacucaggcuguggcucucugaaagucagugcaucacagaacuuugu	5:25849778..25849839:-
2_6436	3050.4	87 +/- 7%	-	5975	5907	0	68	yes	bta-miR-128_MIMAT0003541_Bos_taurus_miR-128	hsa-miR-216a-3p_MIMAT0022844_Homo_sapiens_miR-216a-3p	-	-	ucacagugaaccggucucuuu	cggggccguagcacugucugaga	cggggccguagcacugucugagagguuuacauuucucacagugaaccggucucuuu	2:62007763..62007819:-
26_4252	2946.3	87 +/- 7%	-	5771	5768	0	3	yes	bta-miR-146b_MIMAT0009235_Bos_taurus_miR-146b	hsa-miR-146a-5p_MIMAT0000449_Homo_sapiens_miR-146a-5p	-	-	ugagaacugaauuccauaggcugu	gcccuagggacucaguucuggu	ugagaacugaauuccauaggcugugagcucuagcaaaugcccuagggacucaguucuggu	26:22930914..22930974:+
25_3971	2786.3	87 +/- 7%	-	5457	5396	0	61	yes	bta-miR-365-5p_MIMAT0012539_Bos_taurus_miR-365-5p	hsa-miR-365a-3p_MIMAT0000710_Homo_sapiens_miR-365a-3p	-	-	uaaugccccuaaaaauccuuau	agggacuuuugggggcagaugugu	agggacuuuugggggcagauguguuugcauuccacuaucauaaugccccuaaaaauccuuau	25:13344248..13344310:+
18_1865	2781.8	87 +/- 7%	-	5454	5312	0	142	yes	bta-miR-140_MIMAT0003789_Bos_taurus_miR-140	-	-	-	accacaggguagaaccacggac	cagugguuuuacccuaugguag	cagugguuuuacccuaugguagguuacgucaugcuguucuaccacaggguagaaccacggac	18:37088152..37088214:+
19_2390	2767.1	87 +/- 7%	-	5419	5397	0	22	yes	bta-miR-365-3p_MIMAT0004341_Bos_taurus_miR-365-3p	hsa-miR-365a-3p_MIMAT0000710_Homo_sapiens_miR-365a-3p	-	-	uaaugccccuaaaaauccuuau	gagggacuuucaggggcagcugu	gagggacuuucaggggcagcuguguuuucugacucagucauaaugccccuaaaaauccuuau	19:18811283..18811345:-
X_8766	2611.6	87 +/- 7%	-	5114	3242	0	1872	yes	bta-miR-374a_MIMAT0004342_Bos_taurus_miR-374a	hsa-miR-374a-5p_MIMAT0000727_Homo_sapiens_miR-374a-5p	-	-	uuauaauacaaccugauaagu	cuuaucagguuguauuguaauu	uuauaauacaaccugauaaguguuacagcacuuaucagguuguauuguaauu	X:81951233..81951285:+
X_8981	2445.3	87 +/- 7%	-	4787	4718	0	69	yes	bta-miR-98_MIMAT0003809_Bos_taurus_miR-98	hsa-let-7a-5p_MIMAT0000062_Homo_sapiens_let-7a-5p	-	-	ugagguaguaaguuguauuguu	cuauacaacuuacuacuuuccc	ugagguaguaaguuguauuguugugggguagggauuuuaggccccaauuugaagauaacuauacaacuuacuacuuuccc	X:96382645..96382725:-
8_8154	2282.6	87 +/- 7%	-	4468	3612	1	855	yes	bta-let-7d_MIMAT0003810_Bos_taurus_let-7d	hsa-let-7a-5p_MIMAT0000062_Homo_sapiens_let-7a-5p	-	-	agagguaguagguugcauaguu	cuauacgaccugcugccuuucu	agagguaguagguugcauaguuuucgggcagggauuuugcccacaaggagguaacuauacgaccugcugccuuucu	8:86887437..86887513:+
16_1513	2227.5	87 +/- 7%	-	4369	3782	0	587	no	bta-miR-29d-5p_MIMAT0026919_Bos_taurus_miR-29d-5p	hsa-miR-29a-3p_MIMAT0000086_Homo_sapiens_miR-29a-3p	-	-	uagcaccauuugaaaucgguua	accgauuucuccugguguucaga	accgauuucuccugguguucagagucuguuuuugucuagcaccauuugaaaucgguua	16:77478609..77478667:+
7_7738	2095.4	87 +/- 7%	-	4101	3876	0	225	yes	bta-miR-181c_MIMAT0003817_Bos_taurus_miR-181c	hsa-miR-181a-5p_MIMAT0000256_Homo_sapiens_miR-181a-5p	-	-	aacauucaaccugucggugaguu	accaucgaccguugaguggacc	aacauucaaccugucggugaguuugggcagcucaggcaaaccaucgaccguugaguggacc	7:12915089..12915150:+
X_8782	2061.8	87 +/- 7%	-	4037	3666	0	371	yes	bta-miR-532_MIMAT0003848_Bos_taurus_miR-532	hsa-miR-532-5p_MIMAT0002888_Homo_sapiens_miR-532-5p	-	-	caugccuugaguguaggaccgu	ccucccacacccaaggcuugca	caugccuugaguguaggaccguuggcaucuuaauuacccucccacacccaaggcuugca	X:92886518..92886577:+
1_2931	1965.8	87 +/- 7%	-	3854	3853	0	1	yes	bta-miR-2284x_MIMAT0017395_Bos_taurus_miR-2284x	-	-	-	ugaaaaguucguucggguuuuu	aacucaaauaaacuuuuuggcc	ugaaaaguucguucggguuuuuccauaagaacucaaauaaacuuuuuggcc	1:3607771..3607822:-
25_4101	1693.9	87 +/- 7%	-	3321	3290	0	31	no	bta-miR-339b_MIMAT0012038_Bos_taurus_miR-339b	hsa-miR-339-5p_MIMAT0000764_Homo_sapiens_miR-339-5p	-	-	ucccuguccuccaggagcucacu	cgcuccucgaggccagagccc	ucccuguccuccaggagcucacuugguccggccgugcgcuccucgaggccagagccc	25:42294010..42294067:+
X_8752	1675.5	87 +/- 7%	-	3278	2941	0	337	yes	bta-miR-361_MIMAT0003830_Bos_taurus_miR-361	hsa-miR-361-5p_MIMAT0000703_Homo_sapiens_miR-361-5p	-	-	uuaucagaaucuccagggguac	cccccaggugugauucugauuugc	uuaucagaaucuccagggguacuuauaauuugaaaaagucccccaggugugauucugauuugc	X:74328426..74328489:+
18_1990	1499.6	87 +/- 7%	-	2932	2897	0	35	yes	bta-let-7e_MIMAT0004333_Bos_taurus_let-7e	hsa-let-7a-5p_MIMAT0000062_Homo_sapiens_let-7a-5p	-	-	ugagguaggagguuguauaguu	cuauacggccuccuagcuuucc	ugagguaggagguuguauaguugaggaggacacccaaggagaucacuauacggccuccuagcuuucc	18:58015042..58015109:+
13_1034	1459.3	87 +/- 7%	-	2854	2852	0	2	yes	bta-miR-103_MIMAT0003521_Bos_taurus_miR-103	hsa-miR-103a-3p_MIMAT0000101_Homo_sapiens_miR-103a-3p	-	-	agcagcauuguacagggcuauga	agcuucuuuacagugcugccuugu	agcuucuuuacagugcugccuuguagcauucaggucaagcagcauuguacagggcuauga	13:51742427..51742487:-
21_3288	1370.1	87 +/- 7%	-	2679	2592	0	87	yes	bta-miR-379_MIMAT0009306_Bos_taurus_miR-379	hsa-miR-379-5p_MIMAT0000733_Homo_sapiens_miR-379-5p	-	-	ugguagacuauggaacguagg	uauguaacaugguccacuaac	ugguagacuauggaacguaggcuuugugauuuuugaccuauguaacaugguccacuaac	21:67561883..67561942:+
8_8205	1268.2	87 +/- 7%	-	2479	2476	0	3	yes	bta-miR-204_MIMAT0004338_Bos_taurus_miR-204	hsa-miR-204-5p_MIMAT0000265_Homo_sapiens_miR-204-5p	-	-	uucccuuugucauccuaugccu	gcugggaaggcaaagggacguu	uucccuuugucauccuaugccugagaauauaugaaggaggcugggaaggcaaagggacguu	8:47259551..47259612:-
21_3259	1208.3	87 +/- 7%	-	2361	2354	0	7	yes	bta-miR-342_MIMAT0003846_Bos_taurus_miR-342	hsa-miR-342-3p_MIMAT0000753_Homo_sapiens_miR-342-3p	-	-	ucucacacagaaaucgcacccauc	aggggugcuaucugugguugagga	aggggugcuaucugugguugaggacacggcaaaugaaacugucucacacagaaaucgcacccauc	21:66706866..66706931:+
12_827	1138.3	87 +/- 7%	-	2226	2224	0	2	yes	bta-miR-15a_MIMAT0004334_Bos_taurus_miR-15a	hsa-miR-15a-5p_MIMAT0000068_Homo_sapiens_miR-15a-5p	-	-	uagcagcacauaaugguuugu	caggccauauugugcugccu	uagcagcacauaaugguuuguggauuuugaaaaggugcaggccauauugugcugccu	12:19596358..19596415:-
13_924	1095.1	87 +/- 7%	-	2146	2072	0	74	yes	bta-miR-1388-5p_MIMAT0013590_Bos_taurus_miR-1388-5p	-	-	-	aggacuguccaaccugagaau	aucucagguuugucagcccgca	aggacuguccaaccugagaauggugagcauccagggacaaucucagguuugucagcccgca	13:54375943..54376004:+
21_3275	1084	87 +/- 7%	-	2117	1695	0	422	yes	bta-miR-136_MIMAT0009230_Bos_taurus_miR-136	hsa-miR-136-3p_MIMAT0004606_Homo_sapiens_miR-136-3p	-	-	caucaucgucucaaaugagucu	acuccauuuguuuugaugaug	acuccauuuguuuugaugauggauucuuacgcuccaucaucgucucaaaugagucu	21:67431436..67431492:+
7_7728	906.3	87 +/- 7%	-	1770	1599	0	171	yes	bta-miR-340_MIMAT0009296_Bos_taurus_miR-340	hsa-miR-340-5p_MIMAT0004692_Homo_sapiens_miR-340-5p	-	-	uuauaaagcaaugagacugauu	uccgucucaguuacuuuauagcc	uuauaaagcaaugagacugauugucaugugucguuugugggauccgucucaguuacuuuauagcc	7:1147002..1147067:+
1_2965	849.3	87 +/- 7%	-	1665	1649	0	16	yes	bta-miR-6529a_MIMAT0025565_Bos_taurus_miR-6529a	-	-	-	gagagaucagaggcgcagagu	ccugugccuuuuaccucuuuaa	gagagaucagaggcgcagagugcgucaaugucaaugaagccugugccuuuuaccucuuuaa	1:65453356..65453417:-
9_8417	806.4	87 +/- 7%	-	1574	1486	0	88	yes	bta-miR-30f_MIMAT0009282_Bos_taurus_miR-30f	hsa-miR-30a-5p_MIMAT0000087_Homo_sapiens_miR-30a-5p	-	-	uguaaacacccuacacucucagcu	cugggagaaggcuguuuacucu	uguaaacacccuacacucucagcugugcacagugagaaagcugggagaaggcuguuuacucu	9:10730937..10730999:-
25_4080	761.8	87 +/- 7%	-	1485	1473	0	12	yes	bta-miR-93_MIMAT0003837_Bos_taurus_miR-93	hsa-miR-17-5p_MIMAT0000070_Homo_sapiens_miR-17-5p	-	-	caaagugcuguucgugcaggu	acugcugagccagcacuucccga	caaagugcuguucgugcagguagugugaucaccugaccuacugcugagccagcacuucccga	25:36892258..36892320:+
21_3357	755.8	87 +/- 7%	-	1474	1352	0	122	yes	bta-miR-409a_MIMAT0009310_Bos_taurus_miR-409a	hsa-miR-409-3p_MIMAT0001639_Homo_sapiens_miR-409-3p	-	-	gaauguugcucggugaaccccu	agguuacccgagcaacuuugcau	agguuacccgagcaacuuugcaucuggacgacgaauguugcucggugaaccccu	21:67603259..67603313:+
5_7381	699.6	87 +/- 7%	-	1363	1309	0	54	yes	bta-miR-196a_MIMAT0009255_Bos_taurus_miR-196a	hsa-miR-196a-5p_MIMAT0000226_Homo_sapiens_miR-196a-5p	-	-	uagguaguuucauguuguuggg	ucggcaacaagaaacugccugagu	uagguaguuucauguuguugggauugaguuuugaacucggcaacaagaaacugccugagu	5:26199810..26199870:-
19_2443	589.6	87 +/- 7%	-	1147	1141	0	6	yes	bta-miR-497_MIMAT0004343_Bos_taurus_miR-497	hsa-miR-15a-5p_MIMAT0000068_Homo_sapiens_miR-15a-5p	-	-	cagcagcacacugugguuugu	caaaccacacugugguguuaga	cagcagcacacugugguuuguacggcacuguggccacguccaaaccacacugugguguuaga	19:27441678..27441740:-
X_8770	589.4	87 +/- 7%	-	1148	999	0	149	yes	bta-miR-374b_MIMAT0009302_Bos_taurus_miR-374b	hsa-miR-374a-5p_MIMAT0000727_Homo_sapiens_miR-374a-5p	-	-	auauaauacaaccugcuaagu	cuuaucagguuguauuaucauu	auauaauacaaccugcuaaguguccuagcacuuaucagguuguauuaucauu	X:82023931..82023983:+
5_7219	588.9	87 +/- 7%	-	1146	886	0	260	yes	bta-miR-331-5p_MIMAT0026716_Bos_taurus_miR-331-5p	hsa-miR-331-3p_MIMAT0000760_Homo_sapiens_miR-331-3p	-	-	gccccugggccuauccuagaac	ucuagguauggucccagggauc	ucuagguauggucccagggaucccagaucaaaccaggccccugggccuauccuagaac	5:25109080..25109138:+
8_8255	571.4	87 +/- 7%	-	1112	730	0	382	yes	bta-miR-7_MIMAT0003843_Bos_taurus_miR-7	hsa-miR-7-5p_MIMAT0000252_Homo_sapiens_miR-7-5p	-	-	uggaagacuagugauuuuguuguu	caacaaaucacagucugccaua	uggaagacuagugauuuuguuguuuuuagauaacugaaucgacaacaaaucacagucugccaua	8:78575553..78575617:-
29_4621	561.4	87 +/- 7%	-	1099	964	0	135	yes	bta-miR-708_MIMAT0009367_Bos_taurus_miR-708	-	-	-	caucuagacugugagcuucuaga	aaggagcuuacaaucuagcuggg	aaggagcuuacaaucuagcuggggguaaacgacuugcacaugaacgcaucuagacugugagcuucuaga	29:16686249..16686318:+
X_8771	553.3	87 +/- 7%	-	1077	1076	0	1	yes	bta-miR-421_MIMAT0009314_Bos_taurus_miR-421	hsa-miR-421_MIMAT0003339_Homo_sapiens_miR-421	-	-	aucaacagacauuaauugggcgc	ccucauuaaauguuuguugaaug	ccucauuaaauguuuguugaaugaaaaaaugaaucaucaacagacauuaauugggcgc	X:82024090..82024148:+
22_3591	551	87 +/- 7%	-	1071	1060	0	11	yes	bta-miR-885_MIMAT0009382_Bos_taurus_miR-885	hsa-miR-885-5p_MIMAT0004947_Homo_sapiens_miR-885-5p	-	-	uccauuacacuacccugccucu	aggcagcgggguguaguggaua	uccauuacacuacccugccucuucuccacgagaggcagcgggguguaguggaua	22:55072948..55073002:-
3_6802	523.2	87 +/- 7%	-	1017	1016	0	1	yes	bta-miR-197_MIMAT0009257_Bos_taurus_miR-197	hsa-miR-197-3p_MIMAT0000227_Homo_sapiens_miR-197-3p	-	-	uucaccaccuucuccacccagc	cggguagagagggcagugggagg	cggguagagagggcagugggagguaagagcucuucacccuucaccaccuucuccacccagc	3:33964973..33965034:-
21_3309	508.9	87 +/- 7%	-	997	996	0	1	yes	bta-miR-154c_MIMAT0025542_Bos_taurus_miR-154c	-	-	-	agauauugcacgguugaucucu	agguuguccgugauguauuugcu	agguuguccgugauguauuugcuuuauuuguggcagauauugcacgguugaucucu	21:67575260..67575316:+
X_8885	495.8	87 +/- 7%	-	963	962	0	1	yes	bta-miR-504_MIMAT0009340_Bos_taurus_miR-504	hsa-miR-504-5p_MIMAT0002875_Homo_sapiens_miR-504-5p	-	-	agacccuggucugcacucugucu	agggagcgcagggcaggguuucc	agacccuggucugcacucugucuguaugcuuacugaagggagcgcagggcaggguuucc	X:22083700..22083759:-
21_3261	468.2	87 +/- 7%	-	916	736	0	180	yes	bta-miR-345-5p_MIMAT0003800_Bos_taurus_miR-345-5p	-	-	-	cccugaacuaggggucuggagg	gcugacuccuaguccagugcu	gcugacuccuaguccagugcuugugauggcuggugggcccugaacuaggggucuggagg	21:66867101..66867160:+
4_6944	462	87 +/- 7%	-	898	852	0	46	yes	bta-miR-196b_MIMAT0009256_Bos_taurus_miR-196b	hsa-miR-196a-5p_MIMAT0000226_Homo_sapiens_miR-196a-5p	-	-	uagguaguuuccuguuguuggga	ucgacagcacgacacugccu	uagguaguuuccuguuguugggauccaccuuucucucgacagcacgacacugccu	4:69327774..69327829:+
8_8273	461.9	87 +/- 7%	-	897	855	0	42	yes	bta-miR-32_MIMAT0009283_Bos_taurus_miR-32	hsa-miR-25-3p_MIMAT0000081_Homo_sapiens_miR-25-3p	-	-	uauugcacaugacuaaguugc	caauuuaguaugugugauauu	uauugcacaugacuaaguugcauguugucacggccucagugcaauuuaguaugugugauauu	8:100305162..100305224:-
3_6828	438.1	87 +/- 7%	-	857	855	0	2	yes	bta-miR-2285k_MIMAT0024586_Bos_taurus_miR-2285k	-	-	-	aaaaccggaaugaacuuuuugg	agaaaguucauucagguuuuuc	agaaaguucauucagguuuuucuuuaacagcuugcugaaaaaccggaaugaacuuuuugg	3:53564241..53564301:-
1_2986	436.6	87 +/- 7%	-	855	853	0	2	yes	bta-miR-2285k_MIMAT0024586_Bos_taurus_miR-2285k	-	-	-	aaaaccggaaugaacuuuuugg	aaaaguucauuuggguuuuucu	aaaaguucauuuggguuuuucuauaacaucuugcagaaaaaccggaaugaacuuuuugg	1:80871209..80871268:-
21_3363	425.6	87 +/- 7%	-	826	825	0	1	yes	bta-miR-410_MIMAT0009311_Bos_taurus_miR-410	hsa-miR-410-3p_MIMAT0002171_Homo_sapiens_miR-410-3p	-	-	aauauaacacagauggccugu	agguugucugugaugaguucg	agguugucugugaugaguucgcuuuauuaaugacgaauauaacacagauggccugu	21:67603878..67603934:+
25_4078	421.6	87 +/- 7%	-	817	392	0	425	yes	bta-miR-106b_MIMAT0009218_Bos_taurus_miR-106b	hsa-miR-17-5p_MIMAT0000070_Homo_sapiens_miR-17-5p	-	-	uaaagugcugacagugcagau	ccgcacuguggguacuugcu	uaaagugcugacagugcagauagugguccugugugcuaccgcacuguggguacuugcu	25:36892056..36892114:+
19_2392	409.6	87 +/- 7%	-	794	613	0	181	yes	bta-miR-193a-5p_MIMAT0003794_Bos_taurus_miR-193a-5p	hsa-miR-193a-3p_MIMAT0000459_Homo_sapiens_miR-193a-3p	-	-	aacuggccuacaaagucccagu	ugggucuuugcgggcgagauga	ugggucuuugcgggcgagaugaaggugucgguucaacuggccuacaaagucccagu	19:18824231..18824287:-
18_1944	362.2	87 +/- 7%	-	701	700	0	1	yes	bta-miR-769_MIMAT0009376_Bos_taurus_miR-769	hsa-miR-769-5p_MIMAT0003886_Homo_sapiens_miR-769-5p	-	-	ugagaccuccggguucugagcu	gcugggaucucuggggucucgg	ugagaccuccggguucugagcugugauguugcuucccagcugggaucucuggggucucgg	18:53945905..53945965:+
7_7818	333.2	87 +/- 7%	-	644	643	0	1	yes	bta-miR-1271_MIMAT0009975_Bos_taurus_miR-1271	hsa-miR-96-5p_MIMAT0000095_Homo_sapiens_miR-96-5p	-	-	cuuggcaccuaguaaguacuc	agugccugcuaugugccagg	cuuggcaccuaguaaguacucaguauauacuuguugagugccugcuaugugccagg	7:39194961..39195017:+
19_2257	326.5	87 +/- 7%	-	631	549	0	82	yes	bta-miR-152_MIMAT0009238_Bos_taurus_miR-152	hsa-miR-148a-3p_MIMAT0000243_Homo_sapiens_miR-148a-3p	-	-	ucagugcaugacagaacuugg	agguucugugauacacuccgacu	agguucugugauacacuccgacucgggcucuggagcagucagugcaugacagaacuugg	19:39081178..39081237:+
16_1582	317.7	87 +/- 7%	-	613	529	0	84	yes	bta-miR-214_MIMAT0003825_Bos_taurus_miR-214	hsa-miR-214-3p_MIMAT0000271_Homo_sapiens_miR-214-3p	-	-	acagcaggcacagacaggcagu	ugccugucuacacuugcugugc	ugccugucuacacuugcugugcagaacauccgcucaccuguacagcaggcacagacaggcagu	16:40485824..40485887:-
15_1383	286.8	87 +/- 7%	-	553	523	0	30	yes	bta-miR-139_MIMAT0003788_Bos_taurus_miR-139	hsa-miR-139-5p_MIMAT0000250_Homo_sapiens_miR-139-5p	-	-	ucuacagugcacgugucuccagu	uggagacgcggcccuguuggagu	ucuacagugcacgugucuccaguguggcucggaggcuggagacgcggcccuguuggagu	15:52956184..52956243:-
21_3264	265.3	87 +/- 7%	-	511	264	0	247	yes	bta-miR-493_MIMAT0009333_Bos_taurus_miR-493	hsa-miR-493-5p_MIMAT0002813_Homo_sapiens_miR-493-5p	-	-	uuguacaugguaggcuuucauu	ugaaggucuacugugugccagg	uuguacaugguaggcuuucauucauucguuugcacauucggugaaggucuacugugugccagg	21:67416619..67416682:+
7_8000	250.9	87 +/- 7%	-	491	454	0	37	no	bta-miR-874_MIMAT0009378_Bos_taurus_miR-874	hsa-miR-874-3p_MIMAT0004911_Homo_sapiens_miR-874-3p	-	-	cugcccuggcccgagggaccgacu	cggccccacgcaccaggguaaga	cggccccacgcaccaggguaagagagacucacuuccugcccuggcccgagggaccgacu	7:50687431..50687490:-
X_8805	248.2	87 +/- 7%	-	478	415	0	63	yes	bta-miR-221_MIMAT0003529_Bos_taurus_miR-221	hsa-miR-221-3p_MIMAT0000278_Homo_sapiens_miR-221-3p	-	-	agcuacauugucugcuggguuu	accuggcauacaauguagauuucugu	accuggcauacaauguagauuucuguguuuguugagcaacagcuacauugucugcuggguuu	X:103538858..103538920:+
16_1561	247.9	87 +/- 7%	-	478	477	0	1	yes	bta-miR-215_MIMAT0003797_Bos_taurus_miR-215	hsa-miR-192-5p_MIMAT0000222_Homo_sapiens_miR-192-5p	-	-	augaccuaugaauugacagaca	ucugucauuucuguaggccaaugu	augaccuaugaauugacagacaacgugacuaagucugucugucauuucuguaggccaaugu	16:24305743..24305804:-
29_4646	239.6	87 +/- 7%	-	460	457	0	3	yes	bta-miR-194_MIMAT0009254_Bos_taurus_miR-194	hsa-miR-194-5p_MIMAT0000460_Homo_sapiens_miR-194-5p	-	-	uguaacagcaacuccaugugga	uccaguggggcugcuguuaucu	uguaacagcaacuccauguggaaguaccucuaguuccaguggggcugcuguuaucu	29:43731473..43731529:+
4_7115	235.7	87 +/- 7%	-	460	457	0	3	yes	bta-miR-2419-5p_MIMAT0011985_Bos_taurus_miR-2419-5p	-	-	-	aucgcaucaacacucgucugu	caggcgggugcuaauacgauc	aucgcaucaacacucgucuguucuuaaauaacauugagaacaggcgggugcuaauacgauc	4:66346477..66346538:-
X_8743	224.7	87 +/- 7%	-	431	397	0	34	yes	bta-miR-652_MIMAT0024578_Bos_taurus_miR-652	hsa-miR-652-3p_MIMAT0003322_Homo_sapiens_miR-652-3p	-	-	aauggcgccacuaggguugugc	acaacccuaggagagggugcca	acaacccuaggagagggugccauucacauagacuagaauugaauggcgccacuaggguugugc	X:62939301..62939364:+
X_8790	222.7	87 +/- 7%	-	428	376	0	52	yes	bta-miR-362-5p_MIMAT0009298_Bos_taurus_miR-362-5p	hsa-miR-362-5p_MIMAT0000705_Homo_sapiens_miR-362-5p	-	-	aauccuuggaaccuaggugugagu	aacacaccuauucaaggauu	aauccuuggaaccuaggugugagugcuguucuagugcaacacaccuauucaaggauu	X:92898445..92898502:+
X_8879	200.8	87 +/- 7%	-	385	332	0	53	yes	bta-miR-424-5p_MIMAT0013593_Bos_taurus_miR-424-5p	hsa-miR-15a-5p_MIMAT0000068_Homo_sapiens_miR-15a-5p	-	-	cagcagcaauucauguuuuga	caaaacgugaggcgcugcuau	cagcagcaauucauguuuugaagugcuuuaaacgguucaaaacgugaggcgcugcuau	X:18185456..18185514:-
3_6704	196	87 +/- 7%	-	382	381	0	1	no	bta-miR-149-5p_MIMAT0024570_Bos_taurus_miR-149-5p	hsa-miR-149-5p_MIMAT0000450_Homo_sapiens_miR-149-5p	-	-	ucuggcuccgugucuucacucc	gagggagggacgggggcugugcu	ucuggcuccgugucuucacucccguguguguccaccgagggagggagggacgggggcugugcu	3:120467961..120468024:+
21_3361	187.5	87 +/- 7%	-	360	134	0	226	yes	bta-miR-369-5p_MIMAT0003801_Bos_taurus_miR-369-5p	hsa-miR-369-5p_MIMAT0001621_Homo_sapiens_miR-369-5p	-	-	agaucgaccguguuauauucg	aauaauacaugguugaucuuu	agaucgaccguguuauauucgcuuuauugacuucgaauaauacaugguugaucuuu	21:67603547..67603603:+
X_8679	172.2	87 +/- 7%	-	336	288	0	48	yes	bta-miR-2284w_MIMAT0017393_Bos_taurus_miR-2284w	-	-	-	aaaaccucaaugaacucuuuggc	aagaguuuguucggguuucu	aagaguuuguucggguuucuccauaagcuguauagaaaaaccucaaugaacucuuuggc	X:2676192..2676251:+
10_226	168.2	87 +/- 7%	-	322	180	0	142	yes	bta-miR-628_MIMAT0009356_Bos_taurus_miR-628	hsa-miR-628-5p_MIMAT0004809_Homo_sapiens_miR-628-5p	-	-	augcugacauauuuacuagagg	ucuaguaagaguggcagucgaag	augcugacauauuuacuagaggguaaaauuaauaaccuucuaguaagaguggcagucgaag	10:55017705..55017766:+
X_8873	165.9	87 +/- 7%	-	317	314	0	3	yes	bta-miR-450a_MIMAT0003834_Bos_taurus_miR-450a	hsa-miR-450a-5p_MIMAT0001545_Homo_sapiens_miR-450a-5p	-	-	uuuugcgauguguuccuaauau	uauugggaacauuuugcauuca	uuuugcgauguguuccuaauauguaaucuaaauguauugggaacauuuugcauuca	X:18179235..18179291:-
X_8784	164.9	87 +/- 7%	-	315	185	0	130	yes	bta-miR-188_MIMAT0009249_Bos_taurus_miR-188	hsa-miR-188-5p_MIMAT0000457_Homo_sapiens_miR-188-5p	-	-	caucccuugcaugguggagggu	cucccacaugcaggguuugca	caucccuugcaugguggagggugagcuuucugaaaaccccucccacaugcaggguuugca	X:92886840..92886900:+
4_7044	161.9	87 +/- 7%	-	309	208	0	101	yes	bta-miR-335_MIMAT0009291_Bos_taurus_miR-335	hsa-miR-335-5p_MIMAT0000765_Homo_sapiens_miR-335-5p	-	-	ucaagagcaauaacgaaaaaugu	uuuuucauuauugcuccugacc	ucaagagcaauaacgaaaaauguuugucauaaaccguuuuucauuauugcuccugacc	4:95071005..95071063:+
25_4202	160.4	87 +/- 7%	-	313	242	0	71	yes	bta-miR-3432a_MIMAT0017396_Bos_taurus_miR-3432a	-	-	-	ugcgggaucuuuaguuguggug	cagcaacuaaagaucccucagg	ugcgggaucuuuaguuguggugugugaauucuuaguugcagcaacuaaagaucccucagg	25:34409297..34409357:-
12_758	152.2	87 +/- 7%	-	290	228	0	62	yes	bta-miR-17-5p_MIMAT0003815_Bos_taurus_miR-17-5p	hsa-miR-17-5p_MIMAT0000070_Homo_sapiens_miR-17-5p	-	-	caaagugcuuacagugcagguag	acugcagugaaggcacuugua	caaagugcuuacagugcagguagugauaugugcaucuacugcagugaaggcacuugua	12:66226566..66226624:+
1_3037	152	87 +/- 7%	-	292	283	0	9	yes	bta-miR-15b_MIMAT0003792_Bos_taurus_miR-15b	hsa-miR-15a-5p_MIMAT0000068_Homo_sapiens_miR-15a-5p	-	-	uagcagcacaucaugguuuaca	cgaaucauuauuugcugcucua	uagcagcacaucaugguuuacauacuacagucaagaugcgaaucauuauuugcugcucua	1:107923397..107923457:-
4_7150	150.1	87 +/- 7%	-	286	281	0	5	yes	bta-miR-29b_MIMAT0003828_Bos_taurus_miR-29b	hsa-miR-29a-3p_MIMAT0000086_Homo_sapiens_miR-29a-3p	-	-	uagcaccauuugaaaucaguguu	gcugguuucauauggugguuuaga	gcugguuucauauggugguuuagauuuaaauagugauugucuagcaccauuugaaaucaguguu	4:95402701..95402765:-
21_3265	149.7	87 +/- 7%	-	291	287	0	4	yes	bta-miR-665_MIMAT0009363_Bos_taurus_miR-665	-	-	-	accaguaggccgaggccccuca	aggggucuuggccucugccc	aggggucuuggccucugcccaggacucuuucaugaccaguaggccgaggccccuca	21:67423456..67423512:+
21_3336	148.2	87 +/- 7%	-	289	110	0	179	yes	bta-miR-411c-5p_MIMAT0025545_Bos_taurus_miR-411c-5p	-	-	-	uguaugucaacugauccacagu	gguugaucagagaacauacauu	gguugaucagagaacauacauuuugucaaugauguaugucaacugauccacagu	21:67589487..67589541:+
21_3274	140.7	87 +/- 7%	-	267	263	0	4	yes	bta-miR-432_MIMAT0009317_Bos_taurus_miR-432	hsa-miR-432-5p_MIMAT0002814_Homo_sapiens_miR-432-5p	-	-	ucuuggaguaggucauugggugg	acuggauggcuccuccaugucu	ucuuggaguaggucauuggguggauccuuuauuucccuaugugggccacuggauggcuccuccaugucu	21:67431249..67431318:+
X_8876	137.8	87 +/- 7%	-	262	90	0	172	yes	bta-miR-542-5p_MIMAT0013594_Bos_taurus_miR-542-5p	hsa-miR-542-5p_MIMAT0003340_Homo_sapiens_miR-542-5p	-	-	ucggggaucaucaugucacga	ugugacagauugauaacugaaa	ucggggaucaucaugucacgagauaccacugugcacuugugacagauugauaacugaaa	X:18180150..18180209:-
21_3429	108.1	87 +/- 7%	-	210	206	0	4	no	bta-miR-1247-5p_MIMAT0025549_Bos_taurus_miR-1247-5p	hsa-miR-1247-5p_MIMAT0005899_Homo_sapiens_miR-1247-5p	-	-	acccgucccgugcguccccggac	cgggaacgucgggacuggagc	acccgucccgugcguccccggacgucgcugucugccccgggaacgucgggacuggagc	21:68149444..68149502:-
12_764	104.9	87 +/- 7%	-	197	188	0	9	yes	bta-miR-20a_MIMAT0003527_Bos_taurus_miR-20a	hsa-miR-17-5p_MIMAT0000070_Homo_sapiens_miR-17-5p	-	-	uaaagugcuuauagugcagguag	acugcauuaugagcacuuaaagu	uaaagugcuuauagugcagguaguguuuaguuaucuacugcauuaugagcacuuaaagu	12:66227011..66227070:+
19_2400	95.9	87 +/- 7%	-	179	128	0	51	yes	bta-miR-144_MIMAT0009234_Bos_taurus_miR-144	hsa-miR-144-3p_MIMAT0000436_Homo_sapiens_miR-144-3p	-	-	uacaguauagaugauguacu	ggauaucaucauauacuguaagu	ggauaucaucauauacuguaaguuugcaacgagacacuacaguauagaugauguacu	19:20797036..20797093:-
12_835	95.7	87 +/- 7%	-	179	175	0	4	yes	bta-miR-2299-5p_MIMAT0011807_Bos_taurus_miR-2299-5p	hsa-miR-378j_MIMAT0024612_Homo_sapiens_miR-378j	-	-	acuggauucauuucucugaaa	guccggggaauggauccagcgu	acuggauucauuucucugaaaguggauuuuguggucuguccggggaauggauccagcgu	12:29660168..29660227:-
4_7065	93.3	87 +/- 7%	-	173	157	0	16	yes	bta-miR-671_MIMAT0009365_Bos_taurus_miR-671	hsa-miR-671-3p_MIMAT0004819_Homo_sapiens_miR-671-3p	-	-	uccgguucucagggcuccacc	aggaagcccuggaggggcuggagg	aggaagcccuggaggggcuggaggugauggauguuuuccuccgguucucagggcuccacc	4:114614929..114614989:+
29_4619	93.1	87 +/- 7%	-	183	182	0	1	yes	bta-miR-2285k_MIMAT0024586_Bos_taurus_miR-2285k	-	-	-	aaaaccggaaugaacuuuuuga	caaaaaguuugcuuggauuuu	caaaaaguuugcuuggauuuuucugugagauauuaugggaaaaccggaaugaacuuuuuga	29:10834185..10834246:+
X_8893	92.3	87 +/- 7%	-	181	94	0	87	yes	bta-miR-3431_MIMAT0017394_Bos_taurus_miR-3431	-	-	-	caucuagaggacugacugaaau	ccucagucagccuuguggaugu	ccucagucagccuuguggauguauguucugcagaccugacaucuagaggacugacugaaau	X:34662675..34662736:-
13_937	91.5	87 +/- 7%	-	177	134	0	43	yes	bta-miR-296-5p_MIMAT0026918_Bos_taurus_miR-296-5p	-	-	-	aggguugggcggaggcuuuccu	gagggccccccccaauccugu	gagggccccccccaauccuguugugcuugguucagaggguugggcggaggcuuuccu	13:58091947..58092004:+
17_1822	82.1	87 +/- 7%	-	152	120	0	32	yes	bta-miR-130b_MIMAT0009224_Bos_taurus_miR-130b	hsa-miR-130a-3p_MIMAT0000425_Homo_sapiens_miR-130a-3p	-	-	cagugcaaugaugaaagggcauc	acucuuucccuguugcacuacu	acucuuucccuguugcacuacugugcgccccuggcaagcagugcaaugaugaaagggcauc	17:74100547..74100608:-
21_3313	79.3	87 +/- 7%	-	148	144	0	4	yes	bta-miR-376c_MIMAT0009947_Bos_taurus_miR-376c	hsa-miR-376c-3p_MIMAT0000720_Homo_sapiens_miR-376c-3p	-	-	aacauagaggaaauuccacgu	gguggauauuccuucuauguuua	gguggauauuccuucuauguuuauguuauuugugguuaaacauagaggaaauuccacgu	21:67578325..67578384:+
29_4736	70.3	87 +/- 7%	-	136	47	0	89	no	bta-miR-210_MIMAT0003824_Bos_taurus_miR-210	hsa-miR-4252_MIMAT0016886_Homo_sapiens_miR-4252	-	-	agccacugcccaccgcacacug	cugugcgugugacagcggcuga	agccacugcccaccgcacacugcgcugcuccggacccacugugcgugugacagcggcuga	29:51025448..51025508:+
21_3291	66.9	87 +/- 7%	-	129	91	0	38	yes	bta-miR-299_MIMAT0009274_Bos_taurus_miR-299	-	-	-	guaugugggacgguaaaccgcu	ugguuuaccgucccacauacau	ugguuuaccgucccacauacauucugaauauguaugugggacgguaaaccgcu	21:67563575..67563628:+
12_761	63.6	87 +/- 7%	-	116	115	0	1	yes	bta-miR-19a_MIMAT0004336_Bos_taurus_miR-19a	hsa-miR-19a-3p_MIMAT0000073_Homo_sapiens_miR-19a-3p	-	-	ugugcaaaucuaugcaaaacug	aguuuugcauaguugcacua	aguuuugcauaguugcacuacaagaagaauguaguugugcaaaucuaugcaaaacug	12:66226848..66226905:+
3_6718	63.4	87 +/- 7%	-	122	66	0	56	yes	bta-miR-2285t_MIMAT0025577_Bos_taurus_miR-2285t	-	-	-	aaaaguucguucagguuuuucu	agaaucuggaugaacuuuuuggc	aaaaguucguucagguuuuucuguaccagcuuccagaagaaucuggaugaacuuuuuggc	3:7929185..7929245:-
21_3331	60.2	87 +/- 7%	-	111	107	0	4	yes	bta-miR-539_MIMAT0009342_Bos_taurus_miR-539	hsa-miR-381-3p_MIMAT0000736_Homo_sapiens_miR-381-3p	-	-	cauacaaggacaauuucuuucu	ggagaaauuauccuugguguguu	ggagaaauuauccuugguguguucgcuuuauuugggaugaaucauacaaggacaauuucuuucu	21:67584379..67584443:+
16_1480	57.7	87 +/- 7%	-	104	102	0	2	yes	bta-miR-34a_MIMAT0004340_Bos_taurus_miR-34a	hsa-miR-34a-5p_MIMAT0000255_Homo_sapiens_miR-34a-5p	-	-	uggcagugucuuagcugguugu	caaucagcaaguauacugcccu	uggcagugucuuagcugguuguugugaguaauaaugcaggaagcaaucagcaaguauacugcccu	16:45197410..45197475:+
10_397	56.9	87 +/- 7%	-	104	89	0	15	yes	bta-miR-190a_MIMAT0009251_Bos_taurus_miR-190a	hsa-miR-190a-5p_MIMAT0000458_Homo_sapiens_miR-190a-5p	-	-	ugauauguuugauauauuagguug	acuauauaucaaacauauuccu	ugauauguuugauauauuagguuguuauuuaauccaacuauauaucaaacauauuccu	10:47321073..47321131:-
13_985	56.2	87 +/- 7%	-	109	93	0	16	yes	bta-miR-7861_MIMAT0030441_Bos_taurus_miR-7861	-	-	-	cacacucagauaaaguaggcacu	augcuaccuagucugagugagu	cacacucagauaaaguaggcacuuuuugguucuugaaaugcuaccuagucugagugagu	13:13129034..13129093:-
19_2416	51.9	87 +/- 7%	-	100	94	0	6	no	bta-miR-132_MIMAT0003812_Bos_taurus_miR-132	hsa-miR-212-3p_MIMAT0000269_Homo_sapiens_miR-212-3p	-	-	uaacagucuacagccauggucg	accguggcuuucgauuguuacu	accguggcuuucgauuguuacugugggaaccggagguaacagucuacagccauggucg	19:23651160..23651218:-
12_824	51.8	87 +/- 7%	-	95	85	0	10	yes	bta-miR-3613a_MIMAT0024574_Bos_taurus_miR-3613a	hsa-miR-3613-5p_MIMAT0017990_Homo_sapiens_miR-3613-5p	-	-	uguuguacuuuuuuuuuuguuc	acaaaaaaaaaagcccaacccu	uguuguacuuuuuuuuuuguucguugcauuuuuaggaacaaaaaaaaaagcccaacccu	12:19542758..19542817:-
X_8888	44.9	87 +/- 7%	-	86	83	0	3	yes	bta-miR-505_MIMAT0009341_Bos_taurus_miR-505	-	-	-	gucaacacuugcugguuuccucu	gggagccaggaaguauugauguuu	gggagccaggaaguauugauguuucuaccaguuuagcgucaacacuugcugguuuccucu	X:23387301..23387361:-
21_3348	44.6	87 +/- 7%	-	86	85	0	1	yes	bta-miR-154b_MIMAT0025547_Bos_taurus_miR-154b	-	-	-	agaggucuuccauggugcauucg	aaucauacaugguugaccuuuuuu	agaggucuuccauggugcauucgcuuuauucuuugacgaaucauacaugguugaccuuuuuu	21:67598366..67598428:+
6_7608	42.8	87 +/- 7%	-	83	79	0	4	yes	bta-miR-2284ab_MIMAT0030437_Bos_taurus_miR-2284ab	-	-	-	uaaaaguuugguuggguuuuuc	aaaaucugaacaaacuuuccgg	uaaaaguuugguuggguuuuucuguaacaucugauggaaaaaucugaacaaacuuuccgg	6:103797777..103797837:+
2_4940	40.3	87 +/- 7%	-	79	72	0	7	yes	bta-miR-2285aa_MIMAT0030435_Bos_taurus_miR-2285aa	-	-	-	caaaaaguucguccagauuuuu	aaaacuggaacgaacuuuugggc	caaaaaguucguccagauuuuuccauaagauguuacagaaaaacuggaacgaacuuuugggc	2:5205392..5205454:+
17_1744	36.2	87 +/- 7%	-	70	54	0	16	no	bta-miR-1306_MIMAT0009974_Bos_taurus_miR-1306	hsa-miR-1306-5p_MIMAT0022726_Homo_sapiens_miR-1306-5p	-	-	ccaccuccccugcaaacgucca	uggacguuggcucuggugguga	ccaccuccccugcaaacguccagugaugcagagguaauggacguuggcucuggugguga	17:74987968..74988027:+
3_6826	34.2	87 +/- 7%	-	65	10	0	55	yes	bta-miR-2285b_MIMAT0011833_Bos_taurus_miR-2285b	-	-	-	aaaaaguucauuuggguuuuuc	aaaucugagugaacuuuuuggc	aaaaaguucauuuggguuuuucuguaagauguuacagaaaaaucugagugaacuuuuuggc	3:52524779..52524840:-
24_3825	33.7	87 +/- 7%	-	64	40	0	24	yes	bta-miR-2285u_MIMAT0031094_Bos_taurus_miR-2285u	-	-	-	aaacccgaacgaacuuuugggc	caaaaaauuuguuuggguuuuu	caaaaaauuuguuuggguuuuucuguaagaugguauggaaaaacccgaacgaacuuuugggc	24:33897675..33897737:+
21_3360	32.5	87 +/- 7%	-	55	53	0	2	yes	bta-miR-412_MIMAT0009313_Bos_taurus_miR-412	hsa-miR-412-5p_MIMAT0026557_Homo_sapiens_miR-412-5p	-	-	uggucgaccaguuggaaagu	cuucaccugguccacuagcugu	uggucgaccaguuggaaaguaauuguuucuaauguacuucaccugguccacuagcugu	21:67603404..67603462:+
6_7556	31.5	87 +/- 7%	-	53	49	0	4	yes	bta-miR-218_MIMAT0003798_Bos_taurus_miR-218	hsa-miR-218-5p_MIMAT0000275_Homo_sapiens_miR-218-5p	-	-	uugugcuugaucuaaccauguggu	aaacaugguuccgucaagcac	uugugcuugaucuaaccaugugguugccagguaugaguaaaacaugguuccgucaagcac	6:41545052..41545112:+
27_4366	31.4	87 +/- 7%	-	61	52	0	9	yes	bta-miR-2284ac_MIMAT0030447_Bos_taurus_miR-2284ac	-	-	-	aaauguucgcuuggcuuuuucc	aaaaaccugagugaacuuuuca	aaauguucgcuuggcuuuuuccauacuaccuuacagaaaaaccugagugaacuuuuca	27:18517050..18517108:+
21_3340	30.6	87 +/- 7%	-	59	37	0	22	yes	bta-miR-382_MIMAT0009308_Bos_taurus_miR-382	-	-	-	aaguuguucgugguggauucg	aaucauucacggacaacacuu	aaguuguucgugguggauucgcuuuacuuaugacgaaucauucacggacaacacuu	21:67592888..67592944:+
21_3305	29.5	87 +/- 7%	-	50	47	0	3	yes	bta-miR-543_MIMAT0009344_Bos_taurus_miR-543	hsa-miR-543_MIMAT0004954_Homo_sapiens_miR-543	-	-	aaacauucgcggugcacuucuu	aaguugcccgugucuuuuucg	aaguugcccgugucuuuuucgcuuuauaugugacgaaacauucgcggugcacuucuu	21:67571837..67571894:+
5_7346	28.2	87 +/- 7%	-	46	38	2	6	yes	bta-miR-33a_MIMAT0009294_Bos_taurus_miR-33a	hsa-miR-33a-5p_MIMAT0000091_Homo_sapiens_miR-33a-5p	-	-	gugcauuguaguugcauugca	caauguuuccacagugcaucac	gugcauuguaguugcauugcauguucuggcgguacccgugcaauguuuccacagugcaucac	5:113410754..113410816:+
19_2226	27	87 +/- 7%	-	44	42	0	2	yes	bta-miR-744_MIMAT0009369_Bos_taurus_miR-744	hsa-miR-744-5p_MIMAT0004945_Homo_sapiens_miR-744-5p	-	-	ugcggggcuagggcuaacagc	cuguugccacuaaccucaaccu	ugcggggcuagggcuaacagcaggcucacugacgguuucccggaaaccacgcacaugcuguugccacuaaccucaaccu	19:31333523..31333602:+
12_760	24.8	87 +/- 7%	-	50	43	0	7	no	bta-miR-18a_MIMAT0003526_Bos_taurus_miR-18a	hsa-miR-18a-5p_MIMAT0000072_Homo_sapiens_miR-18a-5p	-	-	uaaggugcaucuagugcagaua	acugcccuaagugcuccuucugg	uaaggugcaucuagugcagauagugaaguagauuagcaucuacugcccuaagugcuccuucugg	12:66226701..66226765:+
19_2316	23.9	87 +/- 7%	-	40	26	0	14	yes	bta-miR-6516_MIMAT0030443_Bos_taurus_miR-6516	hsa-miR-6516-5p_MIMAT0030417_Homo_sapiens_miR-6516-5p	-	-	uuugcaguaacaggugugaac	aucauguaugauacugcaaaca	uuugcaguaacaggugugaacauucuagcagcaguuugaugaucauguaugauacugcaaaca	19:55419753..55419816:+
8_8084	22.4	87 +/- 7%	-	35	34	0	1	yes	bta-miR-31_MIMAT0003548_Bos_taurus_miR-31	hsa-miR-31-5p_MIMAT0000089_Homo_sapiens_miR-31-5p	-	-	aggcaagaugcuggcauagcug	ugcuaugccaacauauugccauc	aggcaagaugcuggcauagcuguugaacugcgaaccugcuaugccaacauauugccauc	8:22534820..22534879:+
21_3344	22.3	87 +/- 7%	-	35	18	0	17	yes	bta-miR-485_MIMAT0009328_Bos_taurus_miR-485	hsa-miR-485-5p_MIMAT0002175_Homo_sapiens_miR-485-5p	-	-	agaggcuggccgugaugaauuc	gucauacacggcucuccucucu	agaggcuggccgugaugaauucgauucaucaaagcgagucauacacggcucuccucucu	21:67593962..67594021:+
4_7186	21.7	87 +/- 7%	-	34	32	0	2	yes	bta-miR-153_MIMAT0009239_Bos_taurus_miR-153	hsa-miR-153-3p_MIMAT0000439_Homo_sapiens_miR-153-3p	-	-	uugcauagucacaaaagugauc	gucauuuuugugauguugcagcua	gucauuuuugugauguugcagcuaguaauaugagcccaguugcauagucacaaaagugauc	4:119541709..119541770:-
21_3311	20	87 +/- 7%	-	32	28	0	4	yes	bta-miR-376c_MIMAT0009947_Bos_taurus_miR-376c	hsa-miR-376c-3p_MIMAT0000720_Homo_sapiens_miR-376c-3p	-	-	aacauagaggaaaauccacauu	gguggauauuccuucuauguuua	gguggauauuccuucuauguuuacaggauugacagcuaaacauagaggaaaauccacauu	21:67577952..67578012:+
X_8903	19.7	87 +/- 7%	-	30	29	0	1	yes	bta-miR-105b_MIMAT0009216_Bos_taurus_miR-105b	hsa-miR-105-5p_MIMAT0000102_Homo_sapiens_miR-105-5p	-	-	ucaaaugcucagacuccuuggug	ccauggauguuugagcaugugcu	ucaaaugcucagacuccuugguggcugcuuaugcaccauggauguuugagcaugugcu	X:35021164..35021222:-
16_1492	19.1	87 +/- 7%	-	35	21	0	14	yes	bta-miR-2320-5p_MIMAT0011844_Bos_taurus_miR-2320-5p	-	-	-	uggcacaggguccagcugucggc	ucgaugauggucccuguguuuu	uggcacaggguccagcugucggccgugauacccgaugggucgaugauggucccuguguuuu	16:50502454..50502515:+
8_8189	19	87 +/- 7%	-	28	22	0	6	yes	bta-miR-491_MIMAT0009332_Bos_taurus_miR-491	hsa-miR-491-5p_MIMAT0002807_Homo_sapiens_miR-491-5p	-	-	aguggggaacccuuccaugagg	cuuaugcaagauucccuucuac	aguggggaacccuuccaugaggaguagaacacuccuuaugcaagauucccuucuac	8:23661698..23661754:-
19_2418	18.4	87 +/- 7%	-	27	19	0	8	yes	bta-miR-212_MIMAT0009264_Bos_taurus_miR-212	hsa-miR-212-3p_MIMAT0000269_Homo_sapiens_miR-212-3p	-	-	uaacagucuccagucacggcc	accuuggcucuagacugcuuacu	accuuggcucuagacugcuuacugcccgggccgcccucaguaacagucuccagucacggcc	19:23651588..23651649:-
3_6812	18.1	87 +/- 7%	-	26	25	0	1	yes	bta-miR-760-5p_MIMAT0009372_Bos_taurus_miR-760-5p	hsa-miR-760_MIMAT0004957_Homo_sapiens_miR-760	-	-	cggcucugggucuguggggagc	ccccucaguccaccagagcccgga	ccccucaguccaccagagcccggauaccuuagaaauucggcucugggucuguggggagc	3:49797117..49797176:-
21_3324	16.9	87 +/- 7%	-	25	20	0	5	yes	bta-miR-1185_MIMAT0009973_Bos_taurus_miR-1185	hsa-miR-1185-5p_MIMAT0005798_Homo_sapiens_miR-1185-5p	-	-	agaggauacccuuuguauguuc	auauacagagggagacucuuau	agaggauacccuuuguauguucacuuuauuaauggcgaauauacagagggagacucuuau	21:67581383..67581443:+
21_3319	16.6	87 +/- 7%	-	27	23	0	4	yes	bta-miR-376c_MIMAT0009947_Bos_taurus_miR-376c	hsa-miR-376a-3p_MIMAT0000729_Homo_sapiens_miR-376a-3p	-	-	aucauagaggaaaauccaugu	gguggauauuccuucuauguuua	gguggauauuccuucuauguuuacgugauucauagauaaucauagaggaaaauccaugu	21:67579078..67579137:+
10_262	16	87 +/- 7%	-	34	26	0	8	yes	bta-miR-7859_MIMAT0030434_Bos_taurus_miR-7859	-	-	-	augugaaauuaccaguauuug	aaaaacuggcagcuucaugu	augugaaauuaccaguauuugucugcuuugaccuacaaaaacuggcagcuucaugu	10:85658690..85658746:+
9_8452	14.7	87 +/- 7%	-	26	21	1	4	yes	bta-miR-7862_MIMAT0030442_Bos_taurus_miR-7862	-	-	-	cacagcuccaggggacgccguu	uggugcucccuggagcugagca	cacagcuccaggggacgccguuccuguccuggacuaugugaguggugcucccuggagcugagca	9:61455915..61455979:-
11_598	14	87 +/- 7%	-	26	23	0	3	yes	bta-miR-2285ac_MIMAT0030440_Bos_taurus_miR-2285ac	-	-	-	cagaaaguuuguuuggguuuuu	aaaaccugaagagacuuuuugg	cagaaaguuuguuuggguuuuuccguaagauguaacaggaaaaccugaagagacuuuuugg	11:4523087..4523148:-
3_6687	13.2	87 +/- 7%	-	15	14	0	1	yes	bta-miR-2415-5p_MIMAT0011978_Bos_taurus_miR-2415-5p	hsa-miR-4650-5p_MIMAT0019713_Homo_sapiens_miR-4650-5p	-	-	ccaggccugcuggaccgacgcc	agucgguccugccggccaggcc	agucgguccugccggccaggccugcuggacacuccugccggccaggccugcuggaccgacgcc	3:102923774..102923837:+
X_8878	12.5	87 +/- 7%	-	22	19	0	3	yes	bta-miR-503-5p_MIMAT0025557_Bos_taurus_miR-503-5p	-	-	-	gaguauuguuucugcugcccgg	uagcagcgggaacaguacugcagu	uagcagcgggaacaguacugcagugggcaauuggugaucuggaguauuguuucugcugcccgg	X:18185104..18185167:-
10_167	11.2	87 +/- 7%	-	13	12	0	1	yes	bta-miR-208a_MIMAT0009261_Bos_taurus_miR-208a	hsa-miR-208a-3p_MIMAT0000241_Homo_sapiens_miR-208a-3p	-	-	auaagacgagcaaaaagcuugu	gagcuuuuggcccggguuauac	gagcuuuuggcccggguuauaccugaugcucacguauaagacgagcaaaaagcuugu	10:21369604..21369661:+
X_8851	10.5	87 +/- 7%	-	19	14	0	5	yes	bta-miR-2483-5p_MIMAT0012075_Bos_taurus_miR-2483-5p	-	-	-	cgucaaccauccagcuguuuga	aaacaucugguugguugagaga	cgucaaccauccagcuguuugaggugaugcaaacaaacaucugguugguugagaga	X:9189816..9189872:-
4_7078	10.5	87 +/- 7%	-	19	15	0	4	yes	bta-miR-653_MIMAT0009358_Bos_taurus_miR-653	-	-	-	cacuggaguuuguuucaacauu	uguugaaacaaucucuguugaac	uguugaaacaaucucuguugaaccauguuacaggaaguucacuggaguuuguuucaacauu	4:10653543..10653604:-
7_8009	10.4	87 +/- 7%	-	19	11	0	8	yes	bta-miR-2460_MIMAT0012045_Bos_taurus_miR-2460	-	-	-	cuuggagcucuugaggccuggc	caggcaccagcagcucugcaagc	cuuggagcucuugaggccuggcaugugguuaccuuguacccaggcaccagcagcucugcaagc	7:55523567..55523630:-
6_7721	10.1	87 +/- 7%	-	18	13	0	5	yes	bta-miR-2448-5p_MIMAT0012025_Bos_taurus_miR-2448-5p	-	-	-	gugguugauuggauccgugggu	cugcggauacaaccaaacacggu	cugcggauacaaccaaacacgguuggagaauauuucacaaucugugguugauuggauccgugggu	6:115567394..115567459:-
26_4281	10	87 +/- 7%	-	10	9	0	1	yes	bta-miR-2397-5p_MIMAT0011951_Bos_taurus_miR-2397-5p	hsa-miR-2278_MIMAT0011778_Homo_sapiens_miR-2278	-	-	cagagcaguggcaagaacgcauc	ugcguucuuaccacuggccugu	ugcguucuuaccacuggccuguaggugacaugauccaaguacagagcaguggcaagaacgcauc	26:49743771..49743835:+
21_3337	9.3	88 +/- 7%	-	10	6	0	4	yes	bta-miR-487a_MIMAT0003805_Bos_taurus_miR-487a	hsa-miR-154-3p_MIMAT0000453_Homo_sapiens_miR-154-3p	-	-	aaucauacagggacauccagu	gugguuaucccugcuguguucg	gugguuaucccugcuguguucgcuguauuuaugacgaaucauacagggacauccagu	21:67589875..67589932:+
20_3093	8.3	89 +/- 6%	-	8	4	0	4	yes	bta-miR-582_MIMAT0009351_Bos_taurus_miR-582	hsa-miR-582-5p_MIMAT0003247_Homo_sapiens_miR-582-5p	-	-	uuacaguuguucaaccaguuacu	uaaccaguugaacaacugaac	uuacaguuguucaaccaguuacuaaucuaccuaauuguaaccaguugaacaacugaac	20:19588125..19588183:+
5_7291	8.1	89 +/- 6%	-	14	13	0	1	yes	bta-miR-2435_MIMAT0012007_Bos_taurus_miR-2435	-	-	-	aaacucgaaugaacucuuuggc	caaaaagaucauuuggguuuu	caaaaagaucauuuggguuuuucugaugauguuauggaaaacucgaaugaacucuuuggc	5:68192488..68192548:+
15_1238	7.3	89 +/- 6%	-	6	2	0	4	yes	bta-miR-34b_MIMAT0003549_Bos_taurus_miR-34b	hsa-miR-34c-3p_MIMAT0004677_Homo_sapiens_miR-34c-3p	-	-	aaucacuaguuccacugccauc	aggcaguguaauuagcugauugu	aggcaguguaauuagcugauuguacucucaugcuuacaaucacuaguuccacugccauc	15:22134737..22134796:+
9_8334	7.3	89 +/- 6%	-	4	3	0	1	yes	bta-miR-2903_MIMAT0013861_Bos_taurus_miR-2903	hsa-miR-937-3p_MIMAT0004980_Homo_sapiens_miR-937-3p	-	-	uuccgcgcucuacgccagccc	ggcuggugcaggccgcggagcc	uuccgcgcucuacgccagcccgcugccugccgggcuggugcaggccgcggagcc	9:61758646..61758700:+
21_3356	6.3	89 +/- 6%	-	10	8	0	2	yes	bta-miR-3957_MIMAT0025548_Bos_taurus_miR-3957	-	-	-	gcucggagagugcagcugugggu	acgcacagcaccucacugagc	gcucggagagugcagcugugggugucagggucaggcacacgcacagcaccucacugagc	21:67602738..67602797:+
3_6748	6.1	89 +/- 6%	-	370	370	0	0	yes	bta-miR-92b_MIMAT0009384_Bos_taurus_miR-92b	hsa-miR-25-3p_MIMAT0000081_Homo_sapiens_miR-25-3p	-	-	uauugcacucgucccggccucc	agggacgggacgcggugcaguguu	agggacgggacgcggugcaguguuguucuuuccccugccaauauugcacucgucccggccucc	3:15480738..15480801:-
18_2064	6	89 +/- 6%	-	144	144	0	0	yes	bta-miR-328_MIMAT0009287_Bos_taurus_miR-328	hsa-miR-328-3p_MIMAT0000752_Homo_sapiens_miR-328-3p	-	-	cuggcccucucugcccuuccguc	cgggggggcaggaggggcucaggg	cgggggggcaggaggggcucagggagauagugugugcugccccuggcccucucugcccuuccguc	18:34957618..34957683:-
15_1390	5.9	84 +/- 7%	-	62	62	0	0	yes	bta-miR-326_MIMAT0009286_Bos_taurus_miR-326	hsa-miR-330-5p_MIMAT0004693_Homo_sapiens_miR-330-5p	-	-	ccucugggcccuuccuccagc	uggaggcagggccuuugugaaggcg	uggaggcagggccuuugugaaggcggguugugcucagaucgccucugggcccuuccuccagc	15:55314023..55314085:-
5_7380	5.8	84 +/- 7%	-	81	81	0	0	yes	bta-miR-615_MIMAT0009355_Bos_taurus_miR-615	hsa-miR-615-3p_MIMAT0003283_Homo_sapiens_miR-615-3p	-	-	uccgagccugggucucccucu	ggggguccccggugcucggauc	ggggguccccggugcucggaucucgagggugcuuauuguucgguccgagccugggucucccucu	5:26157890..26157954:-
29_4729	5.7	84 +/- 7%	-	42	42	0	0	yes	bta-miR-483_MIMAT0009327_Bos_taurus_miR-483	hsa-miR-483-3p_MIMAT0002173_Homo_sapiens_miR-483-3p	-	-	ucacuccucuccucccgucuucu	agggcgggaagaaaggagggcgu	agggcgggaagaaaggagggcguggucugugcagcuccucacuccucuccucccgucuucu	29:50061110..50061171:+
27_4418	5.7	84 +/- 7%	-	2231307	2231307	0	0	yes	bta-miR-486_MIMAT0009329_Bos_taurus_miR-486	hsa-miR-486-5p_MIMAT0002177_Homo_sapiens_miR-486-5p	-	-	uccuguacugagcugccccgagg	cgggggcuucaaggccagcuuggacc	cgggggcuucaaggccagcuuggaccugcguccucccugacggguccuguacugagcugccccgagg	27:36261887..36261954:-
17_1742	5.7	84 +/- 7%	-	125	115	0	10	yes	bta-miR-185_MIMAT0009247_Bos_taurus_miR-185	hsa-miR-185-5p_MIMAT0000455_Homo_sapiens_miR-185-5p	-	-	uggagagaaaggcaguuccug	aggggcuggcuuuccuccggc	uggagagaaaggcaguuccugaugguccccuccccaggggcuggcuuuccuccggc	17:74967078..74967134:+
X_8797	5.7	84 +/- 7%	-	149	149	0	0	yes	bta-miR-502a_MIMAT0009338_Bos_taurus_miR-502a	hsa-miR-500a-3p_MIMAT0002871_Homo_sapiens_miR-500a-3p	-	-	augcaccugggcaaggauuc	auccuugcucucugggugcuagu	auccuugcucucugggugcuagugcugucuccaugcaaugcaccugggcaaggauuc	X:92903809..92903866:+
8_8242	5.7	84 +/- 7%	-	2326	2326	0	0	yes	bta-miR-320a_MIMAT0003534_Bos_taurus_miR-320a	hsa-miR-320a_MIMAT0000510_Homo_sapiens_miR-320a	-	-	aaaagcuggguugagagggcga	gccuucucuucccgguucuucc	gccuucucuucccgguucuucccggagucgggaaaagcuggguugagagggcga	8:70060388..70060442:-
13_958	5.6	84 +/- 7%	-	7869	7766	0	103	yes	bta-miR-499_MIMAT0003536_Bos_taurus_miR-499	hsa-miR-499a-5p_MIMAT0002870_Homo_sapiens_miR-499a-5p	-	-	uuaagacuugcagugauguuu	gaacaucacagcaagucugugc	uuaagacuugcagugauguuuaacuccucuccacgugaacaucacagcaagucugugc	13:64900492..64900550:+
18_2111	5.6	84 +/- 7%	-	2551	2551	0	0	yes	bta-miR-150_MIMAT0003845_Bos_taurus_miR-150	hsa-miR-150-5p_MIMAT0000451_Homo_sapiens_miR-150-5p	-	-	ucucccaacccuuguaccagugu	ccugguacagguacggggaggca	ucucccaacccuuguaccagugugugucucagacccugguacagguacggggaggca	18:56407865..56407922:-
9_8419	5.6	84 +/- 7%	-	340947	340943	0	4	yes	bta-miR-30a-5p_MIMAT0003841_Bos_taurus_miR-30a-5p	hsa-miR-30a-5p_MIMAT0000087_Homo_sapiens_miR-30a-5p	-	-	uguaaacauccucgacugga	uucagucggauguuugcagc	uguaaacauccucgacuggaagcugugaggcugcagaaaggcuuucagucggauguuugcagc	9:10768283..10768346:-
28_4559	5.6	84 +/- 7%	-	168	165	0	3	yes	bta-miR-1296_MIMAT0009964_Bos_taurus_miR-1296	hsa-miR-1296-5p_MIMAT0005794_Homo_sapiens_miR-1296-5p	-	-	uuagggcccuggcuccaucuccu	aguggggcuuugacccuaacc	uuagggcccuggcuccaucuccuuuaggaaaaccuucuguggggaguggggcuuugacccuaacc	28:19569105..19569170:-
21_3327	5.5	84 +/- 7%	-	16567	16563	0	4	yes	bta-miR-381_MIMAT0009307_Bos_taurus_miR-381	hsa-miR-381-3p_MIMAT0000736_Homo_sapiens_miR-381-3p	-	-	uauacaagggcaagcucucugu	cgagguugcccuuuguauauucg	cgagguugcccuuuguauauucgguuuuuugauguagaauauacaagggcaagcucucugu	21:67583081..67583142:+
1_2937	5.5	84 +/- 7%	-	425	425	0	0	yes	bta-miR-155_MIMAT0009241_Bos_taurus_miR-155	hsa-miR-155-5p_MIMAT0000646_Homo_sapiens_miR-155-5p	-	-	uuaaugcuaaucgugauaggggu	uccuacauguuagcauuaaca	uuaaugcuaaucgugauagggguuuuuaccucggacugacuccuacauguuagcauuaaca	1:10227276..10227337:-
X_8721	5.5	84 +/- 7%	-	16	16	0	0	yes	bta-miR-6526_MIMAT0025556_Bos_taurus_miR-6526	hsa-miR-1914-5p_MIMAT0007889_Homo_sapiens_miR-1914-5p	-	-	uccugugccucgaauggguaug	ugcccauucaggugcaguuca	ugcccauucaggugcaguucacguacaauugguguccugugccucgaauggguaug	X:30319610..30319666:+
15_1307	5.4	84 +/- 7%	-	2546	2544	0	2	yes	bta-miR-130a_MIMAT0009223_Bos_taurus_miR-130a	hsa-miR-130a-3p_MIMAT0000425_Homo_sapiens_miR-130a-3p	-	-	cagugcaauguuaaaagggc	gcucuuuucacauugugcuacu	gcucuuuucacauugugcuacugucugcgccugucacuagcagugcaauguuaaaagggc	15:82197724..82197784:+
X_8711	5.4	84 +/- 7%	-	16	16	0	0	yes	bta-miR-6526_MIMAT0025556_Bos_taurus_miR-6526	hsa-miR-1914-5p_MIMAT0007889_Homo_sapiens_miR-1914-5p	-	-	uccugugccucgaauggguaug	ugcccguucaggugcaguuca	ugcccguucaggugcaguucacguacaauugguguccugugccucgaauggguaug	X:28508356..28508412:+
21_3307	5.4	84 +/- 7%	-	91	91	0	0	yes	bta-miR-495_MIMAT0009335_Bos_taurus_miR-495	hsa-miR-495-3p_MIMAT0002817_Homo_sapiens_miR-495-3p	-	-	aaacaaacauggugcacuucuu	gaaguugcccauguucuuuucg	gaaguugcccauguucuuuucgcugauaugugacgaaacaaacauggugcacuucuu	21:67573247..67573304:+
X_8713	5.4	84 +/- 7%	-	16	16	0	0	yes	bta-miR-6526_MIMAT0025556_Bos_taurus_miR-6526	hsa-miR-1914-5p_MIMAT0007889_Homo_sapiens_miR-1914-5p	-	-	uccugugccucgaauggguaug	ugcccauucaggugcaguuca	ugcccauucaggugcaguucauguacaauugguguccugugccucgaauggguaug	X:30286987..30287043:+
5_7490	5.4	84 +/- 7%	-	132	132	0	0	yes	bta-miR-141_MIMAT0009232_Bos_taurus_miR-141	hsa-miR-141-3p_MIMAT0000432_Homo_sapiens_miR-141-3p	-	-	uaacacugucugguaaagaug	ucuuccagcacaguguugga	ucuuccagcacaguguuggauggucuaauggugaagcuccuaacacugucugguaaagaug	5:103859016..103859077:-
16_1563	5.4	84 +/- 7%	-	429	429	0	0	yes	bta-miR-194_MIMAT0009254_Bos_taurus_miR-194	hsa-miR-194-5p_MIMAT0000460_Homo_sapiens_miR-194-5p	-	-	uguaacagcaacuccaugugga	caguggagaugcuguuacuuu	uguaacagcaacuccauguggacugugcgucaauuuccaguggagaugcuguuacuuu	16:24306042..24306100:-
20_3127	5.4	84 +/- 7%	-	49	49	0	0	yes	bta-miR-218_MIMAT0003798_Bos_taurus_miR-218	hsa-miR-218-5p_MIMAT0000275_Homo_sapiens_miR-218-5p	-	-	uugugcuugaucuaaccauguggu	aacaugguucugucaagcaccgcg	uugugcuugaucuaaccaugugguggaacgauggaaacggaacaugguucugucaagcaccgcg	20:444315..444379:-
X_8715	5.4	84 +/- 7%	-	16	16	0	0	yes	bta-miR-6526_MIMAT0025556_Bos_taurus_miR-6526	hsa-miR-1914-5p_MIMAT0007889_Homo_sapiens_miR-1914-5p	-	-	uccugugccucgaauggguaug	ugcccauucaggugcaguuca	ugcccauucaggugcaguucauguacaauugguguccugugccucgaauggguaug	X:30303213..30303269:+
6_7724	5.4	84 +/- 7%	-	267	267	0	0	yes	bta-miR-95_MIMAT0009387_Bos_taurus_miR-95	hsa-miR-95-3p_MIMAT0000094_Homo_sapiens_miR-95-3p	-	-	uucaacggguauuuauugagc	ucaauaaauguuuguugaauu	ucaauaaauguuuguugaauugagaugcgcuaaauucaacggguauuuauugagc	6:119145915..119145970:-
X_8717	5.4	84 +/- 7%	-	16	16	0	0	yes	bta-miR-6526_MIMAT0025556_Bos_taurus_miR-6526	hsa-miR-1914-5p_MIMAT0007889_Homo_sapiens_miR-1914-5p	-	-	uccugugccucgaauggguaug	ugcccauucaggugcaguuca	ugcccauucaggugcaguucauguacaauugguguccugugccucgaauggguaug	X:30305152..30305208:+
X_8895	5.3	84 +/- 7%	-	90	90	0	0	yes	bta-miR-224_MIMAT0009271_Bos_taurus_miR-224	hsa-miR-224-5p_MIMAT0000281_Homo_sapiens_miR-224-5p	-	-	caagucacuagugguuccguuu	augguacccuagugacuacaa	caagucacuagugguuccguuuaguagaugguuguacauuguuucaaaaugguacccuagugacuacaa	X:34664594..34664663:-
8_8168	5.3	84 +/- 7%	-	121	61	0	60	yes	bta-miR-455-5p_MIMAT0003835_Bos_taurus_miR-455-5p	hsa-miR-455-5p_MIMAT0003150_Homo_sapiens_miR-455-5p	-	-	uaugugccuuuggacuacaucg	gcaguccaugggcauauacacu	uaugugccuuuggacuacaucguggaagccagcaccaugcaguccaugggcauauacacu	8:105147061..105147121:+
2_6502	5.3	84 +/- 7%	-	32	32	0	0	yes	bta-miR-153_MIMAT0009239_Bos_taurus_miR-153	hsa-miR-153-3p_MIMAT0000439_Homo_sapiens_miR-153-3p	-	-	uugcauagucacaaaagugauc	ucauuuuugugaucugcagcu	ucauuuuugugaucugcagcuaguauucucacuccaguugcauagucacaaaagugauc	2:107963036..107963095:-
21_3210	5.3	84 +/- 7%	-	47	47	0	0	yes	bta-miR-9-5p_MIMAT0009389_Bos_taurus_miR-9-5p	hsa-miR-9-5p_MIMAT0000441_Homo_sapiens_miR-9-5p	-	-	ucuuugguuaucuagcuguauga	auaaagcuagauaaccgaaagu	ucuuugguuaucuagcuguaugagugccacagagccgucauaaagcuagauaaccgaaagu	21:21250115..21250176:+
21_3297	5.3	84 +/- 7%	-	20	20	0	0	yes	bta-miR-323_MIMAT0009284_Bos_taurus_miR-323	hsa-miR-323a-3p_MIMAT0000755_Homo_sapiens_miR-323a-3p	-	-	cacauuacacggucgaccucu	aggugguccguggcgcguucg	aggugguccguggcgcguucgcuuuauuuauggcgcacauuacacggucgaccucu	21:67565482..67565538:+
7_7975	5.3	84 +/- 7%	-	729	729	0	0	yes	bta-miR-7_MIMAT0003843_Bos_taurus_miR-7	hsa-miR-7-5p_MIMAT0000252_Homo_sapiens_miR-7-5p	-	-	uggaagacuagugauuuuguuguu	caacaagucacagcuuccuca	uggaagacuagugauuuuguuguucugauguacuaugacaacaagucacagcuuccuca	7:20584149..20584208:-
7_7875	5.3	84 +/- 7%	-	40	40	0	0	yes	bta-miR-2461-5p_MIMAT0012047_Bos_taurus_miR-2461-5p	hsa-miR-4494_MIMAT0019029_Homo_sapiens_miR-4494	-	-	ucagacugagagcagugugccu	ccacucugucucggauccuggca	ccacucugucucggauccuggcaaguaaguccuugucagacugagagcagugugccu	7:63886926..63886983:+
4_7141	5.3	84 +/- 7%	-	27	27	0	0	yes	bta-miR-592_MIMAT0009353_Bos_taurus_miR-592	hsa-miR-592_MIMAT0003260_Homo_sapiens_miR-592	-	-	uugugucaauaugcgaugaugu	gucaucacguggugacgcaaca	uugugucaauaugcgaugaugugugugauggcacagcgucaucacguggugacgcaaca	4:92126825..92126884:-
21_3279	5.3	84 +/- 7%	-	41	41	0	0	yes	bta-miR-370_MIMAT0009300_Bos_taurus_miR-370	hsa-miR-370-3p_MIMAT0000722_Homo_sapiens_miR-370-3p	-	-	gccugcugggguggaaccuggu	caggucacgucucugcaguuacac	caggucacgucucugcaguuacaccgcucacgagugccugcugggguggaaccuggu	21:67457248..67457305:+
4_7143	5.3	84 +/- 7%	-	29	29	0	0	yes	bta-miR-182_MIMAT0009244_Bos_taurus_miR-182	hsa-miR-182-5p_MIMAT0000259_Homo_sapiens_miR-182-5p	-	-	uuuggcaaugguagaacucacacu	ugguucuagacuugccaacua	uuuggcaaugguagaacucacacuggugagguaaugggauccggugguucuagacuugccaacua	4:94406721..94406786:-
21_3317	5.3	84 +/- 7%	-	37	37	0	0	yes	bta-miR-654_MIMAT0009359_Bos_taurus_miR-654	hsa-miR-654-3p_MIMAT0004814_Homo_sapiens_miR-654-3p	-	-	uaugucugcugaccaucacc	uggugggcugcagaacaugug	uggugggcugcagaacaugugcuuccuucgugucauaugucugcugaccaucacc	21:67578853..67578908:+
7_7950	5.3	84 +/- 7%	-	19160	18817	0	343	yes	bta-miR-24-3p_MIMAT0003840_Bos_taurus_miR-24-3p	hsa-miR-24-3p_MIMAT0000080_Homo_sapiens_miR-24-3p	-	-	uggcucaguucagcaggaac	ugccuacugagcugaaacacagu	ugccuacugagcugaaacacaguugauuugugcacacuggcucaguucagcaggaac	7:12981644..12981701:-
X_8901	5.2	84 +/- 7%	-	488	488	0	0	yes	bta-miR-767_MIMAT0009375_Bos_taurus_miR-767	hsa-miR-767-5p_MIMAT0003882_Homo_sapiens_miR-767-5p	-	-	ugcaccaugguugucugagc	ucauaccccaugguuccug	ugcaccaugguugucugagcaugcagcaugcuugucugcucauaccccaugguuccug	X:35020241..35020299:-
7_8047	5.2	84 +/- 7%	-	47	47	0	0	yes	bta-miR-9-5p_MIMAT0009389_Bos_taurus_miR-9-5p	hsa-miR-9-5p_MIMAT0000441_Homo_sapiens_miR-9-5p	-	-	ucuuugguuaucuagcuguauga	auaaagcuagauaaccgaaagua	ucuuugguuaucuagcuguaugaguguauuggucuucauaaagcuagauaaccgaaagua	7:90554688..90554748:-
7_7954	5.2	84 +/- 7%	-	9250	9250	0	0	yes	bta-miR-23a_MIMAT0003827_Bos_taurus_miR-23a	hsa-miR-23a-3p_MIMAT0000078_Homo_sapiens_miR-23a-3p	-	-	aucacauugccagggauuucc	gguuccuggggaugggauuu	gguuccuggggaugggauuugcugccugucacaaaucacauugccagggauuucc	7:12981977..12982032:-
23_3718	5.2	84 +/- 7%	-	20	20	0	0	yes	bta-miR-2376_MIMAT0011922_Bos_taurus_miR-2376	hsa-miR-3921_MIMAT0018196_Homo_sapiens_miR-3921	-	-	ccucugagaucuugcuaggcgcu	gggcuugggagggucucagaagca	gggcuugggagggucucagaagcaggaacuuuugcuccuuuccucugagaucuugcuaggcgcu	23:7424175..7424239:-
3_6560	5.2	84 +/- 7%	-	47	47	0	0	yes	bta-miR-9-5p_MIMAT0009389_Bos_taurus_miR-9-5p	hsa-miR-9-5p_MIMAT0000441_Homo_sapiens_miR-9-5p	-	-	ucuuugguuaucuagcuguauga	auaaagcuagauaaccgaaagua	ucuuugguuaucuagcuguaugagugguguggagucuucauaaagcuagauaaccgaaagua	3:14462439..14462501:+
X_8803	5.2	84 +/- 7%	-	314	313	0	1	yes	bta-miR-222_MIMAT0003530_Bos_taurus_miR-222	hsa-miR-221-3p_MIMAT0000278_Homo_sapiens_miR-221-3p	-	-	agcuacaucuggcuacugggucuc	cucaguagccaguguagaucc	cucaguagccaguguagauccugucuuuuguaaucaguagcuacaucuggcuacugggucuc	X:103538170..103538232:+
7_7872	5.2	84 +/- 7%	-	5961	3215	0	2746	yes	bta-miR-145_MIMAT0003542_Bos_taurus_miR-145	hsa-miR-145-5p_MIMAT0000437_Homo_sapiens_miR-145-5p	-	-	guccaguuuucccaggaaucccu	auuccuggaaauacuguucuu	guccaguuuucccaggaaucccuuagaugcuaagauggggauuccuggaaauacuguucuu	7:62810747..62810808:+
12_765	5.2	84 +/- 7%	-	708	708	0	0	yes	bta-miR-19b_MIMAT0004337_Bos_taurus_miR-19b	hsa-miR-19a-3p_MIMAT0000073_Homo_sapiens_miR-19a-3p	-	-	ugugcaaauccaugcaaaacug	guuuugcagguuugcauccagc	guuuugcagguuugcauccagcugugugauauucugcugugcaaauccaugcaaaacug	12:66227148..66227207:+
20_3087	5.2	84 +/- 7%	-	2326	2326	0	0	yes	bta-miR-320a_MIMAT0003534_Bos_taurus_miR-320a	hsa-miR-320a_MIMAT0000510_Homo_sapiens_miR-320a	-	-	aaaagcuggguugagagggcga	gccuucucuucccgguucuucc	gccuucucuucccgguucuucccggagucgggaaaagcuggguugagagggcga	20:15213938..15213992:+
5_7534	5.2	84 +/- 7%	-	116	116	0	0	yes	bta-miR-1249_MIMAT0009976_Bos_taurus_miR-1249	hsa-miR-1249-3p_MIMAT0005901_Homo_sapiens_miR-1249-3p	-	-	acgcccuucccccccuucuuca	aggagggaggagaugggccacguuc	aggagggaggagaugggccacguucccucugccuggaacgcccuucccccccuucuuca	5:116348278..116348337:-
21_3329	5.2	84 +/- 7%	-	304	304	0	0	yes	bta-miR-487b_MIMAT0003847_Bos_taurus_miR-487b	hsa-miR-487b-3p_MIMAT0003180_Homo_sapiens_miR-487b-3p	-	-	aaucguacagggucauccacuu	gugguuaucccuguccuguucg	gugguuaucccuguccuguucguuuuacucaugucgaaucguacagggucauccacuu	21:67583571..67583629:+
19_2380	5.1	84 +/- 7%	-	45	41	0	4	yes	bta-miR-454_MIMAT0009326_Bos_taurus_miR-454	hsa-miR-130a-3p_MIMAT0000425_Homo_sapiens_miR-130a-3p	-	-	uagugcaauauugcuuauagggu	acccuaucgauauugucucugc	acccuaucgauauugucucugcuguguaaauagcucugaguagugcaauauugcuuauagggu	19:10339873..10339936:-
29_4635	5.1	84 +/- 7%	-	78	78	0	0	yes	bta-miR-2285r_MIMAT0025575_Bos_taurus_miR-2285r	hsa-miR-490-3p_MIMAT0002806_Homo_sapiens_miR-490-3p	-	-	aaaccuggaugaacuuuuugg	aaaagcucauuuggguuuuu	aaaagcucauuuggguuuuuccguaagauguuaugaagaaaccuggaugaacuuuuugg	29:29085625..29085684:+
3_6570	5.1	84 +/- 7%	-	54	54	0	0	yes	bta-miR-190b_MIMAT0009252_Bos_taurus_miR-190b	hsa-miR-190a-5p_MIMAT0000458_Homo_sapiens_miR-190a-5p	-	-	ugauauguuugauauuggguug	acuaaaugucaaacauauucuu	ugauauguuugauauuggguuguuuaauuaggaaccaacuaaaugucaaacauauucuu	3:16374613..16374672:+
7_7888	5.1	84 +/- 7%	-	5899	5899	0	0	yes	bta-miR-146a_MIMAT0009236_Bos_taurus_miR-146a	hsa-miR-146a-5p_MIMAT0000449_Homo_sapiens_miR-146a-5p	-	-	ugagaacugaauuccauagguu	ccugugaaguuuaguucuuuag	ugagaacugaauuccauagguugugucagugucagaccugugaaguuuaguucuuuag	7:74185054..74185112:+
21_3225	5.1	84 +/- 7%	-	17	17	0	0	yes	bta-miR-184_MIMAT0009246_Bos_taurus_miR-184	hsa-miR-184_MIMAT0000454_Homo_sapiens_miR-184	-	-	uggacggagaacugauaagggu	ccuuaucacuuuuccagccagc	ccuuaucacuuuuccagccagcuuugugacucuaacuguuggacggagaacugauaagggu	21:25913782..25913843:+
21_3333	5.1	84 +/- 7%	-	208	208	0	0	yes	bta-miR-655_MIMAT0009360_Bos_taurus_miR-655	hsa-miR-655-3p_MIMAT0003331_Homo_sapiens_miR-655-3p	-	-	auaauacaugguuaaccucucu	agagguuauccguguuauguuc	agagguuauccguguuauguucgcuuggcucaucaugaauaauacaugguuaaccucucu	21:67587336..67587396:+
7_7740	5.1	84 +/- 7%	-	392	392	0	0	yes	bta-miR-181d_MIMAT0009243_Bos_taurus_miR-181d	hsa-miR-181a-5p_MIMAT0000256_Homo_sapiens_miR-181a-5p	-	-	aacauucauuguugucggugggu	ccaccgagggaugaaugucac	aacauucauuguugucgguggguugugacagagaccagacccaccgagggaugaaugucac	7:12915271..12915332:+
20_3126	5	84 +/- 7%	-	2845	2844	0	1	yes	bta-miR-103_MIMAT0003521_Bos_taurus_miR-103	hsa-miR-103a-3p_MIMAT0000101_Homo_sapiens_miR-103a-3p	-	-	agcagcauuguacagggcuauga	ggcuucuuuacagugcugccuug	ggcuucuuuacagugcugccuuguugcauauggaucaagcagcauuguacagggcuauga	20:189860..189920:-
X_8864	5	84 +/- 7%	-	717	717	0	0	yes	bta-miR-19b_MIMAT0004337_Bos_taurus_miR-19b	hsa-miR-19a-3p_MIMAT0000073_Homo_sapiens_miR-19a-3p	-	-	ugugcaaauccaugcaaaacug	guuuugcugguuugcauuucagc	guuuugcugguuugcauuucagcguguggauauauggcugugcaaauccaugcaaaacug	X:17918013..17918073:-
18_2019	5	84 +/- 7%	-	10	10	0	0	yes	bta-miR-935_MIMAT0009385_Bos_taurus_miR-935	hsa-miR-935_MIMAT0004978_Homo_sapiens_miR-935	-	-	ccaguuaccgcuuccgcuaccgc	aguggcgggagcggccccucggc	aguggcgggagcggccccucggccauccuccgucugcccaguuaccgcuuccgcuaccgc	18:62098119..62098179:+
3_6749	5	84 +/- 7%	-	21	11	1	9	yes	bta-miR-2411-5p_MIMAT0011972_Bos_taurus_miR-2411-5p	hsa-miR-203b-3p_MIMAT0019814_Homo_sapiens_miR-203b-3p	-	-	cugaacugucuuacucccacaucc	uguggagugacugucagaugcagcca	uguggagugacugucagaugcagccagcagaauaagugguuuggcugaacugucuuacucccacaucc	3:16327517..16327585:-
16_1647	4.9	75 +/- 8%	-	4271	4271	0	0	yes	bta-miR-181b_MIMAT0003793_Bos_taurus_miR-181b	hsa-miR-181a-5p_MIMAT0000256_Homo_sapiens_miR-181a-5p	-	-	aacauucauugcugucgguggg	cacugaacaaugagugcaac	aacauucauugcugucgguggguugaacuguguggacaagcucacugaacaaugagugcaac	16:79685772..79685834:-
11_550	4.9	75 +/- 8%	-	4429	4429	0	0	yes	bta-miR-181b_MIMAT0003793_Bos_taurus_miR-181b	hsa-miR-181a-5p_MIMAT0000256_Homo_sapiens_miR-181a-5p	-	-	aacauucauugcugucgguggg	cacugaucaaugaauguaaa	aacauucauugcugucgguggguuugacuuugaaucaacucacugaucaaugaauguaaa	11:95710640..95710700:+
14_1098	4.9	75 +/- 8%	-	88474	88474	0	0	yes	bta-miR-30d_MIMAT0003533_Bos_taurus_miR-30d	hsa-miR-30a-5p_MIMAT0000087_Homo_sapiens_miR-30a-5p	-	-	uguaaacauccccgacugga	cagucagauguuugcugc	uguaaacauccccgacuggaagcuguaccacacagcuaagcuuucagucagauguuugcugc	14:8080296..8080358:+
27_4370	4.9	75 +/- 8%	-	39	39	0	0	yes	bta-miR-383_MIMAT0009309_Bos_taurus_miR-383	hsa-miR-383-5p_MIMAT0000738_Homo_sapiens_miR-383-5p	-	-	agaucagaaggugauuguggcu	ccacagcacugccuggucaga	agaucagaaggugauuguggcuuuggguggauaucaaucagccacagcacugccuggucaga	27:21315208..21315270:+
X_8862	4.8	75 +/- 8%	-	16195	16195	0	0	yes	bta-miR-92a_MIMAT0009383_Bos_taurus_miR-92a	hsa-miR-25-3p_MIMAT0000081_Homo_sapiens_miR-25-3p	-	-	uauugcacuugucccggccugu	ggguggggauuuguugcacugcu	ggguggggauuuguugcacugcuuguguuauauauaaaguauugcacuugucccggccugu	X:17917862..17917923:-
15_1240	4.8	75 +/- 8%	-	25	25	0	0	yes	bta-miR-34c_MIMAT0003854_Bos_taurus_miR-34c	hsa-miR-34a-5p_MIMAT0000255_Homo_sapiens_miR-34a-5p	-	-	aggcaguguaguuagcugauugc	aaucacuaaccacacggccagg	aggcaguguaguuagcugauugcuaauaauaccaaucacuaaccacacggccagg	15:22135437..22135492:+
26_4298	4.7	75 +/- 8%	-	935	935	0	0	yes	bta-miR-107_MIMAT0003785_Bos_taurus_miR-107	hsa-miR-103a-3p_MIMAT0000101_Homo_sapiens_miR-103a-3p	-	-	agcagcauuguacagggcuau	agcuucuuuacaguguugccuug	agcuucuuuacaguguugccuuguggcauggaguucaagcagcauuguacagggcuau	26:11288004..11288062:-
X_8871	4.7	75 +/- 8%	-	310	310	0	0	yes	bta-miR-450a_MIMAT0003834_Bos_taurus_miR-450a	hsa-miR-450a-5p_MIMAT0001545_Homo_sapiens_miR-450a-5p	-	-	uuuugcgauguguuccuaauau	auugggagcauuuugcaugcau	uuuugcgauguguuccuaauaugcaguauaaauauauugggagcauuuugcaugcau	X:18179089..18179146:-
X_8869	4.7	75 +/- 8%	-	1579	1572	0	7	yes	bta-miR-450b_MIMAT0024576_Bos_taurus_miR-450b	hsa-miR-450b-5p_MIMAT0004909_Homo_sapiens_miR-450b-5p	-	-	uuuugcaauauguuccugaauau	auugggaacauuuugcaucc	uuuugcaauauguuccugaauauuuaauauaaguauauugggaacauuuugcaucc	X:18178921..18178977:-
16_1511	4.7	75 +/- 8%	-	294	286	1	7	yes	bta-miR-29b_MIMAT0003828_Bos_taurus_miR-29b	hsa-miR-29a-3p_MIMAT0000086_Homo_sapiens_miR-29a-3p	-	-	uagcaccauuugaaaucaguguu	gcugguuucacaugguggcuuaga	gcugguuucacaugguggcuuagauuuuuccaucuuuguaucuagcaccauuugaaaucaguguu	16:77478041..77478106:+
21_3303	4.7	75 +/- 8%	-	64	62	0	2	yes	bta-miR-494_MIMAT0009334_Bos_taurus_miR-494	hsa-miR-494-3p_MIMAT0002816_Homo_sapiens_miR-494-3p	-	-	ugaaacauacacgggaaaccucu	agagguuauccguguugucuuc	agagguuauccguguugucuucucuuuauuuaugaugaaacauacacgggaaaccucu	21:67569689..67569747:+
19_2254	4.6	75 +/- 8%	-	772	772	0	0	yes	bta-miR-196a_MIMAT0009255_Bos_taurus_miR-196a	hsa-miR-196a-5p_MIMAT0000226_Homo_sapiens_miR-196a-5p	-	-	uagguaguuucauguuguuggg	caacgacauuaaaccacccgac	uagguaguuucauguuguugggccuggauuucugaacacaacgacauuaaaccacccgac	19:38497006..38497066:+
X_8860	4.6	75 +/- 8%	-	94	94	0	0	yes	bta-miR-363_MIMAT0003855_Bos_taurus_miR-363	hsa-miR-25-3p_MIMAT0000081_Homo_sapiens_miR-25-3p	-	-	aauugcacgguauccaucug	gguggaucacgaugcaauuuu	gguggaucacgaugcaauuuugauuaguauaauaggagaaaaauugcacgguauccaucug	X:17917706..17917767:-
X_8767	4.6	75 +/- 8%	-	39	28	0	11	yes	bta-miR-545-5p_MIMAT0003806_Bos_taurus_miR-545-5p	hsa-miR-3065-5p_MIMAT0015066_Homo_sapiens_miR-3065-5p	-	-	ucaacaaacauuuauugugugcc	ucaguaaauguuuauuggauga	ucaguaaauguuuauuggaugaauaaaugaauggcucaucaacaaacauuuauugugugcc	X:81951396..81951457:+
21_3399	4.5	75 +/- 8%	-	10	10	0	0	yes	bta-miR-211_MIMAT0009263_Bos_taurus_miR-211	hsa-miR-204-5p_MIMAT0000265_Homo_sapiens_miR-204-5p	-	-	uucccuuugucauccuuugccc	gcagggacagcaaaggggugc	uucccuuugucauccuuugcccaggguucugaguggggcagggacagcaaaggggugc	21:28046435..28046493:-
24_3862	4.5	75 +/- 8%	-	10	10	0	0	yes	bta-miR-122_MIMAT0003849_Bos_taurus_miR-122	hsa-miR-122-5p_MIMAT0000421_Homo_sapiens_miR-122-5p	-	-	uggagugugacaaugguguuugu	aaacgccauuaucacacuaaaua	uggagugugacaaugguguuuguguccaaacuaucaaacgccauuaucacacuaaaua	24:58095655..58095713:+
7_7835	4.3	75 +/- 8%	-	85	85	0	0	yes	bta-miR-6120-5p_MIMAT0024590_Bos_taurus_miR-6120-5p	hsa-miR-4781-3p_MIMAT0019943_Homo_sapiens_miR-4781-3p	-	-	uauguuggacaacguggauagc	uguucccguuuuucacaugug	uguucccguuuuucacauguguacugauguuugaucauauguuggacaacguggauagc	7:45882307..45882366:+
19_2382	4.3	75 +/- 8%	-	637	635	0	2	yes	bta-miR-301a_MIMAT0009276_Bos_taurus_miR-301a	hsa-miR-130a-3p_MIMAT0000425_Homo_sapiens_miR-130a-3p	-	-	cagugcaauaguauugucaaagc	gcucugacuuuauugcacuacu	gcucugacuuuauugcacuacuguacuuuacagcuagcagugcaauaguauugucaaagc	19:10349517..10349577:-
22_3454	4.2	75 +/- 8%	-	9	9	0	0	yes	bta-miR-138_MIMAT0003813_Bos_taurus_miR-138	hsa-miR-138-5p_MIMAT0000430_Homo_sapiens_miR-138-5p	-	-	agcugguguugugaaucaggccg	gcuacuucacaacaccaggguc	agcugguguugugaaucaggccgucgccaaucagagaacggcuacuucacaacaccaggguc	22:14870592..14870654:+
21_3293	4.2	75 +/- 8%	-	683	683	0	0	yes	bta-miR-380-5p_MIMAT0003803_Bos_taurus_miR-380-5p	hsa-miR-380-3p_MIMAT0000735_Homo_sapiens_miR-380-3p	-	-	uauguaaugugguccacgucu	augguugaccauagaacaugcg	augguugaccauagaacaugcgcugucucuaugucguauguaaugugguccacgucu	21:67564805..67564862:+
10_416	4.1	75 +/- 8%	-	15	15	0	0	yes	bta-miR-147_MIMAT0009237_Bos_taurus_miR-147	hsa-miR-147b_MIMAT0004928_Homo_sapiens_miR-147b	-	-	gugugcggaaaugcuucugcua	guggaaacacuucugcacaggc	guggaaacacuucugcacaggcuagauuauggauaccagugugcggaaaugcuucugcua	10:65243387..65243447:-
7_8059	3.9	51 +/- 9%	-	9	9	0	0	yes	bta-miR-2465_MIMAT0012053_Bos_taurus_miR-2465	hsa-miR-6807-5p_MIMAT0027514_Homo_sapiens_miR-6807-5p	-	-	uugagccacaguagagccuugga	ucuggcucuauuauggcuugaag	uugagccacaguagagccuuggauggugaaaaguuucuggcucuauuauggcuugaag	7:110106830..110106888:-
5_7472	3.9	51 +/- 9%	-	9	6	0	3	yes	bta-miR-2284q_MIMAT0011957_Bos_taurus_miR-2284q	hsa-miR-548s_MIMAT0014987_Homo_sapiens_miR-548s	-	-	uuggccaaaaaguucguucggau	augcaaacgaacuuuuuggcca	uuggccaaaaaguucguucggaucuuuccguaauaucuuauggguaaaugcaaacgaacuuuuuggcca	5:80615352..80615421:-
24_3903	3.8	51 +/- 9%	-	8	8	0	0	yes	bta-miR-6523a_MIMAT0025552_Bos_taurus_miR-6523a	hsa-miR-7155-5p_MIMAT0028220_Homo_sapiens_miR-7155-5p	-	-	ucugggguaacuuugagcagggg	ccugcucuaguguccccagugg	ucugggguaacuuugagcaggggaugaauuguauuucauacccugcucuaguguccccagugg	24:46148445..46148508:-
18_1854	3.7	51 +/- 9%	-	9	9	0	0	yes	bta-miR-138_MIMAT0003813_Bos_taurus_miR-138	hsa-miR-138-5p_MIMAT0000430_Homo_sapiens_miR-138-5p	-	-	agcugguguugugaaucaggccg	gcuauuucacgacaccaggguu	agcugguguugugaaucaggccgacgagcagcgcauccucuuacccggcuauuucacgacaccaggguu	18:24992704..24992773:+
17_1824	3.6	51 +/- 9%	-	8	8	0	0	yes	bta-miR-301b_MIMAT0009277_Bos_taurus_miR-301b	hsa-miR-130a-3p_MIMAT0000425_Homo_sapiens_miR-130a-3p	-	-	cagugcaaugauauugucaaagc	ucugacgagguugcacuacugugcu	ucugacgagguugcacuacugugcuuugaggagcagugcaaugauauugucaaagc	17:74100869..74100925:-
25_4197	3.5	51 +/- 9%	-	5	4	0	1	no	bta-miR-2387_MIMAT0011939_Bos_taurus_miR-2387	hsa-miR-4493_MIMAT0019028_Homo_sapiens_miR-4493	-	-	ggaaggccuggcuuugcagcg	ccugcagacccggccuuggc	ggaaggccuggcuuugcagcguggacuggacccugcagacccggccuuggc	25:33439525..33439576:-
4_7145	3.3	51 +/- 9%	-	8	8	0	0	yes	bta-miR-183_MIMAT0009245_Bos_taurus_miR-183	hsa-miR-183-5p_MIMAT0000261_Homo_sapiens_miR-183-5p	-	-	uauggcacugguagaauucacu	ugaauuaccgaagggccauaaa	uauggcacugguagaauucacugugaacagucucggucagugaauuaccgaagggccauaaa	4:94411433..94411495:-
20_3139	3.3	51 +/- 9%	-	6	5	0	1	yes	bta-miR-7858_MIMAT0030433_Bos_taurus_miR-7858	-	-	-	uaggauuuggaaagauugcuuu	acgcaauucuucaaaaucuuagc	uaggauuuggaaagauugcuuugaauuuguagaucaacgcaauucuucaaaaucuuagc	20:10187789..10187848:-
8_8071	3.2	51 +/- 9%	-	4	1	0	3	yes	bta-miR-2468_MIMAT0012058_Bos_taurus_miR-2468	-	-	-	auaggaacauggaagauuguca	caauuuuccauguuccugugcc	auaggaacauggaagauugucagucaucaucuauuucugccaauuuuccauguuccugugcc	8:5672122..5672184:+
21_3322	2.9	45 +/- 9%	-	120	120	0	0	yes	bta-miR-376a_MIMAT0009946_Bos_taurus_miR-376a	hsa-miR-376a-5p_MIMAT0003386_Homo_sapiens_miR-376a-5p	-	-	guagauucuccuucuaugagu	ucauagaggaaaauccacgu	guagauucuccuucuaugaguacauuauuuacgauuaaucauagaggaaaauccacgu	21:67579443..67579501:+
16_1516	2.5	45 +/- 9%	-	8	7	1	0	yes	bta-miR-29e_MIMAT0009953_Bos_taurus_miR-29e	hsa-miR-29b-1-5p_MIMAT0004514_Homo_sapiens_miR-29b-1-5p	-	-	gcugguuucacaugguggcuuaga	uagcaucauuugaaaucagugu	gcugguuucacaugguggcuuagauuuuuccaucuuuguaucuagcaucauuugaaaucagugu	16:77562007..77562071:+
14_1171	2.3	45 +/- 9%	-	613	613	0	0	yes	bta-miR-1839_MIMAT0009968_Bos_taurus_miR-1839	hsa-miR-3927-3p_MIMAT0018202_Homo_sapiens_miR-3927-3p	-	-	aagguagauagaacaggucuugu	augaccuacauaucuaccaaca	aagguagauagaacaggucuuguuugcaaaaugaauucaugaccuacauaucuaccaaca	14:1883851..1883911:-
26_4265	2.2	45 +/- 9%	-	101	101	0	0	yes	bta-miR-6524_MIMAT0025553_Bos_taurus_miR-6524	-	-	-	uuacucugaguaaccuaacu	uuaggccacucagaguaacu	uuaggccacucagaguaacuaucaguaacuaacugguuacucugaguaaccuaacu	26:31733590..31733646:+
2_4943	2.1	45 +/- 9%	-	18	18	0	0	yes	bta-miR-2350_MIMAT0011886_Bos_taurus_miR-2350	-	-	-	cagcuccuguuucucuccucagc	ugggcagaggggcagggggccuggg	ugggcagaggggcagggggccugggugcuggcucucucucagcuccuguuucucuccucagc	2:5398797..5398859:+
6_7537	2.1	45 +/- 9%	-	7	4	0	3	yes	bta-miR-302d_MIMAT0009279_Bos_taurus_miR-302d	hsa-miR-302a-3p_MIMAT0000684_Homo_sapiens_miR-302a-3p	-	-	uaagugcuuccauguuuuaguag	uuuaacaugguaguacuuucu	uuuaacaugguaguacuuucugugacuuuugaaauaguaagugcuuccauguuuuaguag	6:14162446..14162506:+
18_2021	2.1	45 +/- 9%	-	16	16	0	0	yes	bta-miR-7865_MIMAT0030450_Bos_taurus_miR-7865	-	-	-	cugacugccgccccccgcagg	ugcgggcagggagggcaggggaggg	ugcgggcagggagggcaggggagggaggcugugugcaggccugcccugacugccgccccccgcagg	18:62671131..62671197:+
7_8050	2.1	45 +/- 9%	-	6	6	0	0	yes	bta-miR-3660_MIMAT0025555_Bos_taurus_miR-3660	hsa-miR-3660_MIMAT0018081_Homo_sapiens_miR-3660	-	-	acugacaggagagcauuuuaau	uaaaaugcuauucugucauugu	uaaaaugcuauucugucauugugauaguucauaugggcacugacaggagagcauuuuaau	7:91916230..91916290:-
24_3843	2	45 +/- 9%	-	47	47	0	0	yes	bta-miR-2285o_MIMAT0025530_Bos_taurus_miR-2285o	-	-	-	aaacccgaacgaacuuuugggc	ccaaaaguucauucgagcuuuucc	ccaaaaguucauucgagcuuuuccuuaauauccuacggaaacccgaacgaacuuuugggc	24:41395921..41395981:+
1_2993	2	45 +/- 9%	-	6	5	1	0	yes	bta-miR-1248_MIMAT0009972_Bos_taurus_miR-1248	hsa-miR-1248_MIMAT0005900_Homo_sapiens_miR-1248	-	-	accuucuuguauaagcacug	guauuacacaagaagaaga	accuucuuguauaagcacugugcuaaaauuacagaaaccaagauagccuugguuuuuguaauaaugcuagcagaguauuacacaagaagaaga	1:81060902..81060995:-
10_232	2	45 +/- 9%	-	6	5	1	0	yes	bta-miR-1248_MIMAT0009972_Bos_taurus_miR-1248	hsa-miR-1248_MIMAT0005900_Homo_sapiens_miR-1248	-	-	accuucuuguauaagcacug	guauuacacaagaagaaga	accuucuuguauaagcacugugcuaaaauuacagaaaccaagauagccuugguuuuuguaauaaugcuagcagaguauuacacaagaagaaga	10:58120393..58120486:+
15_1368	2	45 +/- 9%	-	64	64	0	0	yes	bta-miR-2285b_MIMAT0011833_Bos_taurus_miR-2285b	-	-	-	aaaucugagugaacuuuuuggcu	ccgaaaaguucauuccaguuuuu	ccgaaaaguucauuccaguuuuucuguacuaccuuaugggaaaaucugagugaacuuuuuggcu	15:39596109..39596173:-
4_7051	1.9	55 +/- 5%	-	5	5	0	0	yes	bta-miR-490_MIMAT0009331_Bos_taurus_miR-490	hsa-miR-490-3p_MIMAT0002806_Homo_sapiens_miR-490-3p	-	-	caaccuggaggacuccaugcugu	accauggaucuccaggugggu	accauggaucuccaggugggucacguuuagagauacaccaaccuggaggacuccaugcugu	4:101436293..101436354:+
X_8899	1.9	55 +/- 5%	-	42	38	0	4	yes	bta-miR-105a_MIMAT0009217_Bos_taurus_miR-105a	-	-	-	aaaugcucagacuccuguggug	acggauguuugagcaugugcu	aaaugcucagacuccugugguggcugcucaugcaccacggauguuugagcaugugcu	X:35018710..35018767:-
21_3345	1.9	55 +/- 5%	-	7	7	0	0	yes	bta-miR-154a_MIMAT0009240_Bos_taurus_miR-154a	hsa-miR-154-3p_MIMAT0000453_Homo_sapiens_miR-154-3p	-	-	aaucauacacgguucaccuauu	uagguuauccguguagccuucg	uagguuauccguguagccuucgcuuuacuugugacgaaucauacacgguucaccuauu	21:67598052..67598110:+
13_936	1.9	55 +/- 5%	-	87	87	0	0	yes	bta-miR-6123_MIMAT0024596_Bos_taurus_miR-6123	-	-	-	ugccaagcccacguucaaagg	uuugagcugggaagggaagc	ugccaagcccacguucaaaggcuguuucuucaaaguuaauggugccgccuuugagcugggaagggaagc	13:58091684..58091753:+
21_3234	1.9	55 +/- 5%	-	858	857	0	1	yes	bta-miR-6522_MIMAT0025540_Bos_taurus_miR-6522	-	-	-	acucggaauuguuuguguaccu	aaguacacaaacaauuccaagu	acucggaauuguuuguguaccuguuuucaaauuccaaguacacaaacaauuccaagu	21:43809627..43809684:+
7_7980	1.8	55 +/- 5%	-	27	27	0	0	yes	bta-miR-2457_MIMAT0012042_Bos_taurus_miR-2457	-	-	-	uugccaacugcagagccgcgcu	cgcggcgcuguucugggaacg	cgcggcgcuguucugggaacgcgcucucaucacccaacguugccaacugcagagccgcgcu	7:23425300..23425361:-
19_2353	1.8	55 +/- 5%	-	6452	6358	0	94	yes	bta-miR-142-5p_MIMAT0003790_Bos_taurus_miR-142-5p	-	-	-	cccauaaaguagaaagcacu	aguguuuccuacuuuauggaug	cccauaaaguagaaagcacuacuaacagcacuggaggguguaguguuuccuacuuuauggaug	19:9527315..9527378:-
20_3150	1.8	55 +/- 5%	-	183	183	0	0	yes	bta-miR-2285q_MIMAT0025574_Bos_taurus_miR-2285q	-	-	-	aaggaccugaaugaacuuucugg	aaaaaguucauucagguuuucu	aaaaaguucauucagguuuucuguaagauguuagggaaggaccugaaugaacuuucugg	20:13408720..13408779:-
3_6647	1.8	55 +/- 5%	-	19364	19232	0	132	yes	bta-miR-101_MIMAT0003520_Bos_taurus_miR-101	-	-	-	guacaguacugugauaacuga	ucaguuaucacagugcugaugc	ucaguuaucacagugcugaugcuguccauucuaaagguacaguacugugauaacuga	3:80666429..80666486:+
8_8238	1.7	55 +/- 5%	-	13	13	0	0	yes	bta-miR-2474_MIMAT0012065_Bos_taurus_miR-2474	-	-	-	uaccgggccagcuggaaggaga	uccuccagccuggcccgggagggg	uccuccagccuggcccgggagggguccgccuaccgggccagcuggaaggaga	8:62600141..62600193:-
25_4198	1.7	55 +/- 5%	-	4	4	0	0	yes	bta-miR-2387_MIMAT0011939_Bos_taurus_miR-2387	hsa-miR-4493_MIMAT0019028_Homo_sapiens_miR-4493	-	-	ggaaggccuggcuuugcagcg	cgggcaaggccaagaggccggcuag	cgggcaaggccaagaggccggcuaggcccgagcguggagggccuggaaggccuggcuuugcagcg	25:33439555..33439620:-
28_4469	1.7	55 +/- 5%	-	5	5	0	0	yes	bta-miR-2403_MIMAT0011960_Bos_taurus_miR-2403	hsa-miR-425-3p_MIMAT0001343_Homo_sapiens_miR-425-3p	-	-	cucgggaagcuagcuggccuugu	gaggccggccgcuucccagcc	gaggccggccgcuucccagccaggcugaaagggcucgggaagcuagcuggccuugu	28:15505063..15505119:+
28_4597	1.7	55 +/- 5%	-	4	4	0	0	yes	bta-miR-346_MIMAT0009297_Bos_taurus_miR-346	hsa-miR-346_MIMAT0000773_Homo_sapiens_miR-346	-	-	ugucugcccgcaugccugccucu	aggcaggggcugggcuugcagc	ugucugcccgcaugccugccucucuguugcucugaaggaggcaggggcugggcuugcagc	28:41329070..41329130:-
21_3209	1.6	55 +/- 5%	-	47	47	0	0	no	bta-miR-9-5p_MIMAT0009389_Bos_taurus_miR-9-5p	hsa-miR-9-5p_MIMAT0000441_Homo_sapiens_miR-9-5p	-	-	ucuuugguuaucuagcuguauga	cggcagcggcgguggcgaaggga	cggcagcggcgguggcgaagggaggcccguuucucucuuugguuaucuagcuguauga	21:21250080..21250138:+
19_2197	1.6	55 +/- 5%	-	151	151	0	0	yes	bta-miR-2336_MIMAT0011869_Bos_taurus_miR-2336	-	-	-	cuaaccguaacuuugaagugcu	cauuucaaagcuaagguuaugg	cauuucaaagcuaagguuauggguggcaauuuaucccuaaccguaacuuugaagugcu	19:22824644..22824702:+
21_3206	1.6	55 +/- 5%	-	728	728	0	0	no	bta-miR-7_MIMAT0003843_Bos_taurus_miR-7	hsa-miR-7-5p_MIMAT0000252_Homo_sapiens_miR-7-5p	-	-	uggaagacuagugauuuuguuguu	caacaagucccagucugccgca	uggaagacuagugauuuuguuguugucuccugcgcucaacaacaagucccagucugccgca	21:19989083..19989144:+
6_7541	1.6	55 +/- 5%	-	5	5	0	0	yes	bta-miR-302d_MIMAT0009279_Bos_taurus_miR-302d	hsa-miR-302a-3p_MIMAT0000684_Homo_sapiens_miR-302a-3p	-	-	uaagugcuuccauguuuuagu	uuuaacauggaggcacuugcu	uuuaacauggaggcacuugcugugacuucauaaaaaaauaagugcuuccauguuuuagu	6:14163155..14163214:+
21_3413	1.6	55 +/- 5%	-	239	239	0	0	yes	bta-miR-3432a_MIMAT0017396_Bos_taurus_miR-3432a	-	-	-	ugcgggaucuuuaguuguggug	uugcagcuugugggauccaguucc	ugcgggaucuuuaguuguggugugcaaacucucaguugcagcuugugggauccaguucc	21:55746798..55746857:-
18_1867	1.5	55 +/- 5%	-	15	15	0	0	no	bta-miR-2328-5p_MIMAT0011857_Bos_taurus_miR-2328-5p	hsa-miR-6887-3p_MIMAT0027675_Homo_sapiens_miR-6887-3p	-	-	cccccucccuuggucgccggcugu	auccgggaccaggcugaggaugca	auccgggaccaggcugaggaugcaggggcuccucgcccccucccuuggucgccggcugu	18:39351731..39351790:+
25_4119	1.5	55 +/- 5%	-	40	39	0	1	no	bta-miR-1842_MIMAT0036969_Bos_taurus_miR-1842	hsa-miR-8057_MIMAT0030984_Homo_sapiens_miR-8057	-	-	uuggcucugugaggucggcuca	ugagcaggccugucagggcg	uuggcucugugaggucggcucaaggugggucuggauguugagcaggccugucagggcg	25:1744663..1744721:-
13_1002	1.5	55 +/- 5%	-	851	851	0	0	yes	bta-miR-2285k_MIMAT0024586_Bos_taurus_miR-2285k	-	-	-	aaaaccggaaugaacuuuuugg	aaaaaguuaguucagauuuuuc	aaaaaguuaguucagauuuuuccauagcaucucauggaaaaaccggaaugaacuuuuugg	13:23904426..23904486:-
22_3510	1.5	55 +/- 5%	-	1027	908	0	119	no	bta-miR-425-5p_MIMAT0003832_Bos_taurus_miR-425-5p	hsa-miR-425-5p_MIMAT0003393_Homo_sapiens_miR-425-5p	-	-	aaugacacgaucacucccguug	caucgggaaugucguguccgccc	aaugacacgaucacucccguugagugggcacccaagaagccaucgggaaugucguguccgccc	22:51543964..51544027:+
X_8787	1.5	55 +/- 5%	-	4048	4036	0	12	yes	bta-miR-502b_MIMAT0009339_Bos_taurus_miR-502b	-	-	-	auccaccugggcaaggauucugaa	uaauucuugcuccccaggugaga	uaauucuugcuccccaggugagagugcuuugugaaugcaauccaccugggcaaggauucugaa	X:92897962..92898025:+
18_1992	1.5	55 +/- 5%	-	28194	28152	0	42	no	bta-miR-125a_MIMAT0003538_Bos_taurus_miR-125a	hsa-miR-125b-5p_MIMAT0000423_Homo_sapiens_miR-125b-5p	-	-	ucccugagacccuuuaaccugu	acaggugagguucuugggagcc	ucccugagacccuuuaaccugugaggacguccagggucacaggugagguucuugggagcc	18:58015548..58015608:+
23_3753	1.5	55 +/- 5%	-	86	84	0	2	no	bta-miR-877_MIMAT0009381_Bos_taurus_miR-877	hsa-miR-877-5p_MIMAT0004949_Homo_sapiens_miR-877-5p	-	-	guagaggagauggcgcagggga	uccucuucucccuccucccagg	guagaggagauggcgcaggggacacgggcuaagacugggggcucccgggaccccccaacauguguccucuucucccuccucccagg	23:28203156..28203242:-
X_8898	1.4	55 +/- 5%	-	62	19	0	43	yes	bta-miR-452_MIMAT0009324_Bos_taurus_miR-452	-	-	-	ucagucucaucugcaaagaagu	uguuugcagaggaaacugaga	uguuugcagaggaaacugagacuuuguaacuauaucucagucucaucugcaaagaagu	X:34665634..34665692:-
5_7354	1.4	55 +/- 5%	-	19	19	0	0	no	bta-miR-2443_MIMAT0012018_Bos_taurus_miR-2443	hsa-miR-3616-3p_MIMAT0017996_Homo_sapiens_miR-3616-3p	-	-	ugagggcaggaccguaugaggu	cucagccggcccuucccucccc	ugagggcaggaccguaugagguguccaaggaaggcuccacucagccggcccuucccucccc	5:117119647..117119708:+
19_2446	1.3	55 +/- 5%	-	36	18	0	18	no	bta-miR-324_MIMAT0009285_Bos_taurus_miR-324	hsa-miR-324-5p_MIMAT0000761_Homo_sapiens_miR-324-5p	-	-	cgcauccccuagggcauuggug	acugccccaggugcugcuggg	cgcauccccuagggcauugguguaaagcuggagacccacugccccaggugcugcuggg	19:27571354..27571412:-
26_4317	1.3	55 +/- 5%	-	9027	8672	0	355	no	bta-miR-1307_MIMAT0009969_Bos_taurus_miR-1307	hsa-miR-1307-5p_MIMAT0022727_Homo_sapiens_miR-1307-5p	-	-	ucgaccggaccucgaccggcu	acucggcguggcgucggucgugg	ucgaccggaccucgaccggcucgucuauauugccaaucgacucggcguggcgucggucgugg	26:24230117..24230179:-
3_6648	1.3	55 +/- 5%	-	19232	19232	0	0	yes	bta-miR-101_MIMAT0003520_Bos_taurus_miR-101	-	-	-	guacaguacugugauaacuga	agaagagccgcaccgugccu	guacaguacugugauaacugaaggauggcagccaucuugccuuccaucagaagagccgcaccgugccu	3:80666465..80666533:+
2_6498	1.3	55 +/- 5%	-	11	11	0	0	no	bta-miR-375_MIMAT0009303_Bos_taurus_miR-375	hsa-miR-375_MIMAT0000728_Homo_sapiens_miR-375	-	-	uuuguucguucggcucgcguga	gcgacgagccccucgcacaaacc	gcgacgagccccucgcacaaaccggaccugagcguuuuguucguucggcucgcguga	2:107667523..107667580:-
5_7536	1.2	55 +/- 5%	-	47	47	0	0	yes	bta-miR-2285o_MIMAT0025530_Bos_taurus_miR-2285o	-	-	-	aaacccgaacgaacuuuugggc	caaaagcucauugggguuuuucc	caaaagcucauugggguuuuuccgucacauacaggaaacccgaacgaacuuuugggc	5:118347312..118347369:-
19_2351	1.2	55 +/- 5%	-	237	237	0	0	no	bta-miR-378d_MIMAT0036972_Bos_taurus_miR-378d	hsa-miR-378a-3p_MIMAT0000732_Homo_sapiens_miR-378a-3p	-	-	ucuggacuuggagucagaagac	cagugugaccccagcccugauc	ucuggacuuggagucagaagaccucagugugaccccagcccugauc	19:8714851..8714897:-
X_8867	1.1	55 +/- 5%	-	5	5	0	0	yes	bta-miR-106a_MIMAT0003784_Bos_taurus_miR-106a	hsa-miR-17-5p_MIMAT0000070_Homo_sapiens_miR-17-5p	-	-	aaaagugcuuacagugcagguag	acugcaaugcaagcacuucuuac	aaaagugcuuacagugcagguagcuuuuugagaucuacugcaaugcaagcacuucuuac	X:17918536..17918595:-
3_6559	1.1	55 +/- 5%	-	47	47	0	0	no	bta-miR-9-5p_MIMAT0009389_Bos_taurus_miR-9-5p	hsa-miR-9-5p_MIMAT0000441_Homo_sapiens_miR-9-5p	-	-	ucuuugguuaucuagcuguauga	aggcggcugcguggaagaggcg	aggcggcugcguggaagaggcggcgacugcagccaggaggcgggguugguuguuaucuuugguuaucuagcuguauga	3:14462384..14462462:+
8_8198	1	55 +/- 5%	-	19699	19696	0	3	yes	bta-miR-101_MIMAT0003520_Bos_taurus_miR-101	-	-	-	guacaguacugugauaacuga	ucgguuaucaugguaccgaugcu	ucgguuaucaugguaccgaugcuguauaucugaaagguacaguacugugauaacuga	8:39940842..39940899:-
2_6464	1	55 +/- 5%	-	64	62	0	2	yes	bta-miR-2355-5p_MIMAT0011891_Bos_taurus_miR-2355-5p	-	-	-	auucccagauacaauggacaau	auuguccuugcuguuuggagau	auucccagauacaauggacaauaugcuguuauaauuguguggcauuguccuugcuguuuggagau	2:95834561..95834626:-
18_1853	0.9	35 +/- 6%	-	11	9	2	0	no	bta-miR-138_MIMAT0003813_Bos_taurus_miR-138	hsa-miR-138-5p_MIMAT0000430_Homo_sapiens_miR-138-5p	-	-	agcugguguugugaaucaggccg	gccucggagcaccagccag	gccucggagcaccagccagaggaggaagcgcgcccgaguucugguaucguugcugcagcugguguugugaaucaggccg	18:24992648..24992727:+
15_1271	0.8	35 +/- 6%	-	9	9	0	0	yes	bta-miR-6518_MIMAT0025536_Bos_taurus_miR-6518	-	-	-	ucacggagaggagaaacugcac	gcaguuucuccucuccgugagc	gcaguuucuccucuccgugagcgucugccaggcucacggagaggagaaacugcac	15:42911518..42911573:+
12_840	0.7	35 +/- 6%	-	43	43	0	0	yes	bta-miR-2285o_MIMAT0025530_Bos_taurus_miR-2285o	-	-	-	aaacccgaacgaacuuuugggc	caaaaugucuauuuggauuuu	caaaaugucuauuuggauuuuuccuuuacguccuauggaaaaaacccgaacgaacuuuugggc	12:32285426..32285489:-
8_8079	0.7	35 +/- 6%	-	3	3	0	0	yes	bta-miR-124a_MIMAT0003811_Bos_taurus_miR-124a	hsa-miR-124-3p_MIMAT0000422_Homo_sapiens_miR-124-3p	-	-	uaaggcacgcggugaaugcca	guguucacagcggaccuugau	guguucacagcggaccuugauuuaaauguccauacaauuaaggcacgcggugaaugcca	8:9153393..9153452:+
26_4259	0.6	35 +/- 6%	-	183	183	0	0	yes	bta-miR-2285k_MIMAT0024586_Bos_taurus_miR-2285k	-	-	-	aaaaccggaaugaacuuuuuga	aaaaauuuguaggaguuuuuc	aaaaauuuguaggaguuuuucauauuauggaaaaccggaaugaacuuuuuga	26:29429659..29429711:+
1_3030	0.6	35 +/- 6%	-	52	52	0	0	yes	bta-miR-2285b_MIMAT0011833_Bos_taurus_miR-2285b	-	-	-	aaaucugagugaacuuuuuggcc	ccaaaauguucugguuuuc	ccaaaauguucugguuuucccauagaaugcaaaaaucugagugaacuuuuuggcc	1:107065364..107065419:-
15_1300	0.6	35 +/- 6%	-	2	2	0	0	yes	bta-miR-129-5p_MIMAT0009221_Bos_taurus_miR-129-5p	hsa-miR-129-5p_MIMAT0000242_Homo_sapiens_miR-129-5p	-	-	cuuuuugcggucugggcuugc	aagcccuuaccccaaaaagca	cuuuuugcggucugggcuugcuguacauaacucaauagccggaagcccuuaccccaaaaagca	15:74545199..74545262:+
9_8369	0.4	35 +/- 6%	-	4	4	0	0	yes	bta-miR-488_MIMAT0009330_Bos_taurus_miR-488	hsa-miR-488-3p_MIMAT0004763_Homo_sapiens_miR-488-3p	-	-	uugaaaggcuguuucuuggucu	acuuugaaacagcauucaggu	acuuugaaacagcauucaggucucaacuuaguugccgucuugaaaggcuguuucuuggucu	9:93098134..93098195:+
19_2253	0.4	35 +/- 6%	-	772	772	0	0	no	bta-miR-196a_MIMAT0009255_Bos_taurus_miR-196a	hsa-miR-196a-5p_MIMAT0000226_Homo_sapiens_miR-196a-5p	-	-	uagguaguuucauguuguuggg	cgugaacuggaacugcugagu	cgugaacuggaacugcugagugaauuagguaguuucauguuguuggg	19:38496981..38497028:+
4_6976	0.4	35 +/- 6%	-	2	2	0	0	yes	bta-miR-129_MIMAT0009220_Bos_taurus_miR-129	hsa-miR-129-5p_MIMAT0000242_Homo_sapiens_miR-129-5p	-	-	cuuuuugcggucugggcuugc	aagcccuuaccccaaaaagua	cuuuuugcggucugggcuugcuguuccucucuacaguagucaggaagcccuuaccccaaaaagua	4:93220892..93220957:+
7_8048	0.3	35 +/- 6%	-	47	47	0	0	no	bta-miR-9-5p_MIMAT0009389_Bos_taurus_miR-9-5p	hsa-miR-9-5p_MIMAT0000441_Homo_sapiens_miR-9-5p	-	-	ucuuugguuaucuagcuguauga	ucgcaccuggaguaugggccgaagaag	ucgcaccuggaguaugggccgaagaagacagaggcugugagggaagcgaguuguuaucuuugguuaucuagcuguauga	7:90554725..90554804:-
21_3349	0.2	35 +/- 6%	-	2	2	0	0	yes	bta-miR-496_MIMAT0009336_Bos_taurus_miR-496	hsa-miR-496_MIMAT0002818_Homo_sapiens_miR-496	-	-	ugaguauuacauggccaaucucc	agguuguccaugguguguucauu	agguuguccaugguguguucauuuuauuuaugaugaguauuacauggccaaucucc	21:67598889..67598945:+
14_1129	0.2	35 +/- 6%	-	3	3	0	0	yes	bta-miR-124a_MIMAT0003811_Bos_taurus_miR-124a	hsa-miR-124-3p_MIMAT0000422_Homo_sapiens_miR-124-3p	-	-	uaaggcacgcggugaaugcca	guguucacagcggaccuugau	guguucacagcggaccuugauuuaaugucauacaauuaaggcacgcggugaaugcca	14:30815433..30815490:+
21_3226	0.1	35 +/- 6%	-	17	17	0	0	no	bta-miR-184_MIMAT0009246_Bos_taurus_miR-184	hsa-miR-184_MIMAT0000454_Homo_sapiens_miR-184	-	-	uggacggagaacugauaagggu	cuguguuugugugugucuggg	uggacggagaacugauaaggguaggugauugacgcucacagcuucuggaagcccugagggucaccuguguuugugugugucuggg	21:25913821..25913906:+
20_3102	0	35 +/- 6%	-	2	2	0	0	yes	bta-miR-449a_MIMAT0009320_Bos_taurus_miR-449a	hsa-miR-34a-5p_MIMAT0000255_Homo_sapiens_miR-34a-5p	-	-	uggcaguguauuguuagcuggu	cagcuaacaugcaacugcuauc	uggcaguguauuguuagcugguugaauaugugagugccaucagcuaacaugcaacugcuauc	20:23967404..23967466:+
X_8982	-0.2	17 +/- 7%	-	4718	4718	0	0	no	bta-miR-98_MIMAT0003809_Bos_taurus_miR-98	hsa-let-7a-5p_MIMAT0000062_Homo_sapiens_let-7a-5p	-	-	ugagguaguaaguuguauuguu	cuagaggacucugcucaug	cuagaggacucugcucaugcuggggugagguaguaaguuguauuguu	X:96382703..96382750:-
21_3367	-0.2	17 +/- 7%	-	4	4	0	0	yes	bta-miR-656_MIMAT0009361_Bos_taurus_miR-656	hsa-miR-656-3p_MIMAT0003332_Homo_sapiens_miR-656-3p	-	-	aauauuauacagucaaccucu	agguugccugugagguguuca	agguugccugugagguguucacuuuucuaagcgaugaauauuauacagucaaccucu	21:67604695..67604752:+
X_8865	-0.3	17 +/- 7%	-	2	2	0	0	yes	bta-miR-18b_MIMAT0003517_Bos_taurus_miR-18b	hsa-miR-18a-5p_MIMAT0000072_Homo_sapiens_miR-18a-5p	-	-	uaaggugcaucuagugcaguu	cugcccuaaaugcuccuucuggc	uaaggugcaucuagugcaguuagugaagcagcucagaaucuacugcccuaaaugcuccuucuggc	X:17918370..17918435:-
5_7226	-0.3	17 +/- 7%	-	8	8	0	0	yes	bta-miR-2425-5p_MIMAT0011994_Bos_taurus_miR-2425-5p	-	-	-	ccagggcacggauccaugaacu	uucguagacccugcccuccuc	ccagggcacggauccaugaacuaggcuacuuaccacguucguagacccugcccuccuc	5:30251649..30251707:+
5_7434	-0.5	17 +/- 7%	-	8	6	0	2	yes	bta-miR-2431-5p_MIMAT0012001_Bos_taurus_miR-2431-5p	-	-	-	cacccccacuugcaugacccuga	ucaggucauauaaguguggaguug	ucaggucauauaaguguggaguuggcuagacuacugguaaugacacccccacuugcaugacccuga	5:56655700..56655766:-
21_3295	-0.5	17 +/- 7%	-	9	9	0	0	no	bta-miR-1197_MIMAT0009966_Bos_taurus_miR-1197	hsa-miR-1197_MIMAT0005955_Homo_sapiens_miR-1197	-	-	uaggacacauggucuacuucu	acgcgguugaccaugguguguacg	acgcgguugaccaugguguguacgcuuuauuuaugacguaggacacauggucuacuucu	21:67565315..67565374:+
19_2304	-0.5	17 +/- 7%	-	7	7	0	0	yes	bta-miR-2346_MIMAT0011881_Bos_taurus_miR-2346	-	-	-	acugaugugaaggugguuuggc	caugccaccuuuacuccugagc	acugaugugaaggugguuuggccuugauugugccaugccaccuuuacuccugagc	19:51516023..51516078:+
X_8751	-0.7	17 +/- 7%	-	2941	2941	0	0	no	bta-miR-361_MIMAT0003830_Bos_taurus_miR-361	hsa-miR-361-5p_MIMAT0000703_Homo_sapiens_miR-361-5p	-	-	uuaucagaaucuccagggguac	acuccauggugauucuucccugg	acuccauggugauucuucccugggauuugggagcuuaucagaaucuccagggguac	X:74328392..74328448:+
21_3299	-0.9	17 +/- 7%	-	9	9	0	0	no	bta-miR-758_MIMAT0009370_Bos_taurus_miR-758	hsa-miR-758-3p_MIMAT0003879_Homo_sapiens_miR-758-3p	-	-	uuugugaccugguccacuaacc	augguugaccagagagcacacg	augguugaccagagagcacacgcuuuauuugugccguuugugaccugguccacuaacc	21:67565780..67565838:+
19_2379	-0.9	17 +/- 7%	-	41	41	0	0	no	bta-miR-454_MIMAT0009326_Bos_taurus_miR-454	hsa-miR-130a-3p_MIMAT0000425_Homo_sapiens_miR-130a-3p	-	-	uagugcaauauugcuuauagggu	acaaugggcauguugcagaaac	uagugcaauauugcuuauaggguuuugguguuugggaagaacaaugggcauguugcagaaac	19:10339834..10339896:-
9_8319	-1	17 +/- 7%	-	5	3	0	2	yes	bta-miR-6536_MIMAT0025572_Bos_taurus_miR-6536	-	-	-	uucaucguauacuuaaaguuggu	aacuuuaaguauacgaugaacu	aacuuuaaguauacgaugaacugcagcaugccaggcuucccugcaguucaucguauacuuaaaguuggu	9:39435263..39435332:+
21_3342	-1.1	11 +/- 6%	-	6	5	0	1	yes	bta-miR-134_MIMAT0009227_Bos_taurus_miR-134	-	-	-	ugugugacugguugaccagagugg	ucugggccaccuagucaccaacc	ugugugacugguugaccagaguggccagcacucgguucacccucugggccaccuagucaccaacc	21:67593261..67593326:+
9_8440	-1.3	11 +/- 6%	-	5	3	0	2	yes	bta-miR-6536_MIMAT0025572_Bos_taurus_miR-6536	-	-	-	uucaucguauacuuaaaguuggu	aacuuuaaguauacgaugaacu	aacuuuaaguauacgaugaacugcagggaagccuggcaugcugcaguucaucguauacuuaaaguuggu	9:39435260..39435329:-
27_4374	-1.5	11 +/- 6%	-	5	5	0	0	yes	bta-miR-2399-5p_MIMAT0011954_Bos_taurus_miR-2399-5p	-	-	-	cuuucuguagcuguuggaacu	uucuaacaacuacagaaagug	cuuucuguagcuguuggaacuauggugcauugugguucuaacaacuacagaaagug	27:25707609..25707665:+
22_3457	-1.6	11 +/- 6%	-	5	5	0	0	yes	bta-miR-2368-5p_MIMAT0011911_Bos_taurus_miR-2368-5p	-	-	-	cagacugucagaccaccucugc	agaggguggccugguaucuggu	agaggguggccugguaucuggucuuaguauuugacagacugucagaccaccucugc	22:15881975..15882031:+
23_3691	-1.7	11 +/- 6%	-	5	5	0	0	no	bta-miR-2403_MIMAT0011960_Bos_taurus_miR-2403	hsa-miR-425-3p_MIMAT0001343_Homo_sapiens_miR-425-3p	-	-	cucgggaagcuagcuggccuugu	cugcgccggccgcuucccagcc	cugcgccggccgcuucccagccaggcugaaaaggcucgggaagcuagcuggccuugu	23:31206253..31206310:+
8_8065	-1.8	11 +/- 6%	-	15	15	0	0	no	bta-miR-2466-5p_MIMAT0012054_Bos_taurus_miR-2466-5p	-	-	-	cgcagccccuccgucugacu	uccgguggggcagugug	uccgguggggcaguguguaccaguaggugacgcagccccuccgucugacu	8:907846..907896:+
28_4470	-2	11 +/- 6%	-	5	5	0	0	no	bta-miR-2403_MIMAT0011960_Bos_taurus_miR-2403	hsa-miR-425-3p_MIMAT0001343_Homo_sapiens_miR-425-3p	-	-	cucgggaagcuagcuggccuugu	cuggccccagcuacccucgccgagcc	cucgggaagcuagcuggccuuguuggcccuuaaaucgcacacuggauggccuggccccagcuacccucgccgagcc	28:15505096..15505172:+
19_2402	-2	11 +/- 6%	-	27	27	0	0	no	bta-miR-2334_MIMAT0011867_Bos_taurus_miR-2334	-	-	-	acagcagccuguguucucaccu	guggaggacaccgacugugacucc	guggaggacaccgacugugacuccuggggacuccggacagcagccuguguucucaccu	19:21433037..21433095:-
23_3692	-2	11 +/- 6%	-	5	5	0	0	no	bta-miR-2403_MIMAT0011960_Bos_taurus_miR-2403	hsa-miR-425-3p_MIMAT0001343_Homo_sapiens_miR-425-3p	-	-	cucgggaagcuagcuggccuugu	cuggccccagcuacccucgccgagcc	cucgggaagcuagcuggccuuguuggcccuuaaaucgcacacuggauggccuggccccagcuacccucgccgagcc	23:31206287..31206363:+
26_4299	-2.1	21 +/- 5%	-	5	5	0	0	no	bta-miR-2403_MIMAT0011960_Bos_taurus_miR-2403	hsa-miR-425-3p_MIMAT0001343_Homo_sapiens_miR-425-3p	-	-	cucgggaagcuagcuggccuugu	cuggccccagcuacccucgccgagcc	cucgggaagcuagcuggccuuguuggcccuuaaaucgcacacuggauggccuggccccagcuacccucgccgagcc	26:12253056..12253132:-
16_1445	-2.2	21 +/- 5%	-	5	5	0	0	no	bta-miR-2403_MIMAT0011960_Bos_taurus_miR-2403	hsa-miR-425-3p_MIMAT0001343_Homo_sapiens_miR-425-3p	-	-	cucgggaagcuagcuggccuugu	agggcugugccugccgcuucccaccca	agggcugugccugccgcuucccacccaagcugaaagggcucgggaagcuagcuggccuugu	16:8241144..8241205:+
16_1446	-2.2	21 +/- 5%	-	5	5	0	0	no	bta-miR-2403_MIMAT0011960_Bos_taurus_miR-2403	hsa-miR-425-3p_MIMAT0001343_Homo_sapiens_miR-425-3p	-	-	cucgggaagcuagcuggccuugu	cuggccggagcuacccucgccgagcc	cucgggaagcuagcuggccuuguuggcccuuaaaucgcacacuggauggccuggccggagcuacccucgccgagcc	16:8241182..8241258:+
17_1819	-2.3	21 +/- 5%	-	4	4	0	0	yes	bta-miR-2323_MIMAT0011852_Bos_taurus_miR-2323	-	-	-	ugaccugaucaugcuuacuga	aggaagcaggucagcuggcc	ugaccugaucaugcuuacugagcaguccaugugcuugcucccucaggaagcaggucagcuggcc	17:73635824..73635888:-
4_7177	-2.3	21 +/- 5%	-	3	3	0	0	yes	bta-miR-6525_MIMAT0025554_Bos_taurus_miR-6525	-	-	-	uggggaaagcaggagugaggg	cucguucugcuuuccccacaggc	uggggaaagcaggagugagggucugcaccccaguaagccucguucugcuuuccccacaggc	4:114451873..114451934:-
19_2183	-2.4	21 +/- 5%	-	3	3	0	0	yes	bta-miR-193a_MIMAT0013837_Bos_taurus_miR-193a	-	-	-	aucucgcccgcaaagacccagc	ugggacuuuguaggccaguuga	ugggacuuuguaggccaguugaaccgacaccuucaucucgcccgcaaagacccagc	19:18824233..18824289:+
28_4598	-2.4	21 +/- 5%	-	4	4	0	0	no	bta-miR-346_MIMAT0009297_Bos_taurus_miR-346	hsa-miR-346_MIMAT0000773_Homo_sapiens_miR-346	-	-	ugucugcccgcaugccugccucu	gggcaagcaugugggggucucu	gggcaagcaugugggggucucuguguugggcgucugucugcccgcaugccugccucu	28:41329107..41329164:-
21_3315	-2.5	21 +/- 5%	-	5	5	0	0	yes	bta-miR-376d_MIMAT0010199_Bos_taurus_miR-376d	-	-	-	aaucauagaggaaaauccacau	guagauuuuccuucuaugauuac	guagauuuuccuucuaugauuacggguuuggugauuaaucauagaggaaaauccacau	21:67578697..67578755:+
X_8894	-2.5	21 +/- 5%	-	87	87	0	0	no	bta-miR-3431_MIMAT0017394_Bos_taurus_miR-3431	hsa-miR-4264_MIMAT0016899_Homo_sapiens_miR-4264	-	-	ccucagucagccuuguggaugu	acugccuaggcugagagcca	acugccuaggcugagagccaacaucaaggacacgauacccaaugaaugcgaaaaccucagucagccuuguggaugu	X:34662714..34662790:-
5_7474	-2.5	21 +/- 5%	-	10	10	0	0	no	bta-miR-2436-5p_MIMAT0012008_Bos_taurus_miR-2436-5p	-	-	-	uccccgcccgaccgccucgcccaac	ugcggcgcagcugucgggagggcgcg	ugcggcgcagcugucgggagggcgcguccccguccccguccccgcccgaccgccucgcccaac	5:84244504..84244567:-
15_1364	-2.6	21 +/- 5%	-	3	3	0	0	yes	bta-miR-2284t-5p_MIMAT0011831_Bos_taurus_miR-2284t-5p	-	-	-	aaacucgaaugaauguuuuggcc	ccgaaacauucacucggguuuuu	ccgaaacauucacucggguuuuuccauagcaucuuaacagaaaaacucgaaugaauguuuuggcc	15:39162247..39162312:-
14_1081	-2.8	21 +/- 5%	-	3	3	0	0	yes	bta-miR-2308_MIMAT0011820_Bos_taurus_miR-2308	-	-	-	uugggcuugcagcagagagu	uccucugcuaaagcccaccu	uccucugcuaaagcccaccugugcucccgccuggaaaguugggcuugcagcagagagu	14:1566937..1566995:+
29_4882	-3	21 +/- 5%	-	1	1	0	0	yes	bta-miR-2409_MIMAT0011967_Bos_taurus_miR-2409	-	-	-	ucucacauggacgcugcccug	gggcagcguccacgugagacc	gggcagcguccacgugagaccugguccacgacagaaccgguggucucacauggacgcugcccug	29:50439134..50439198:-
X_8908	-3	21 +/- 5%	-	3	3	0	0	yes	bta-miR-664a_MIMAT0012078_Bos_taurus_miR-664a	-	-	-	uucguuuacucccuagccucca	caggcugggguguguguggaug	caggcugggguguguguggauggagacuguuacucuauucguuuacucccuagccucca	X:39043981..39044040:-
17_1773	-3	21 +/- 5%	-	14	12	0	2	no	bta-miR-6520_MIMAT0025538_Bos_taurus_miR-6520	-	-	-	uugaguauugucagagagagc	cgucucuccgccuguacucagc	uugaguauugucagagagagcgauucugugcccacccugagucgucucuccgccuguacucagc	17:46090330..46090394:-
21_3266	-3.1	21 +/- 5%	-	287	287	0	0	no	bta-miR-665_MIMAT0009363_Bos_taurus_miR-665	-	-	-	accaguaggccgaggccccuca	aggcggcugcuuacucucccuca	accaguaggccgaggccccucacaggcggcugcuuacucucccuca	21:67423490..67423536:+
21_3414	-3.2	21 +/- 5%	-	239	239	0	0	no	bta-miR-3432a_MIMAT0017396_Bos_taurus_miR-3432a	-	-	-	ugcgggaucuuuaguuguggug	cagcaucuucgaucuuugucau	cagcaucuucgaucuuugucauggugugcgggaucuuuaguuguggug	21:55746835..55746883:-
16_1518	-3.4	21 +/- 5%	-	597	587	0	10	no	bta-miR-29d-5p_MIMAT0026919_Bos_taurus_miR-29d-5p	-	-	-	accgauuucuccugguguucaga	cuagcaccauuugaaaucga	accgauuucuccugguguucagagucuguuuuugucuagcaccauuugaaaucga	16:77562554..77562609:+
16_1517	-4	21 +/- 5%	-	587	587	0	0	no	bta-miR-29d-5p_MIMAT0026919_Bos_taurus_miR-29d-5p	-	-	-	accgauuucuccugguguucaga	ugagcaccaccggacccaucucuua	ugagcaccaccggacccaucucuuacacaggcugaccgauuucuccugguguucaga	16:77562520..77562577:+
20_3101	-4.5	6 +/- 4%	-	2	2	0	0	no	bta-miR-449a_MIMAT0009320_Bos_taurus_miR-449a	hsa-miR-34a-5p_MIMAT0000255_Homo_sapiens_miR-34a-5p	-	-	uggcaguguauuguuagcuggu	uuguuaacgaaguacaccggugac	uuguuaacgaaguacaccggugaccuaugugugauggguuggcaguguauuguuagcuggu	20:23967365..23967426:+
16_1630	-4.7	6 +/- 4%	-	2	2	0	0	no	bta-miR-488_MIMAT0009330_Bos_taurus_miR-488	hsa-miR-488-3p_MIMAT0004763_Homo_sapiens_miR-488-3p	-	-	uugaaaggcuguuucuugguc	cccagauaauggcacucucaaac	cccagauaauggcacucucaaacagguuuccagguuguuugaaaggcuguuucuugguc	16:59666112..59666171:-
9_8438	-4.9	6 +/- 4%	-	80	80	0	0	no	bta-miR-2478_MIMAT0012070_Bos_taurus_miR-2478	-	-	-	uuguaucccacuucugacacca	ggucgguggugagcaagc	ggucgguggugagcaagcagagacuacauagguugccuuguaucccacuucugacacca	9:28046291..28046350:-
27_4407	-5.1	2 +/- 2%	-	5	5	0	0	no	bta-miR-2398_MIMAT0011953_Bos_taurus_miR-2398	-	-	-	aucuagggacgcgucggcaacu	uugccuccccgccccucuugc	aucuagggacgcgucggcaacugcaggacccccugguugccuccccgccccucuugc	27:18417512..18417569:-
5_7292	-6.1	4 +/- 4%	-	13	13	0	0	no	bta-miR-2435_MIMAT0012007_Bos_taurus_miR-2435	-	-	-	aaacucgaaugaacucuuuggc	cagagagucaucagcauguuc	aaacucgaaugaacucuuuggcugacucaguauuauguuuagcaucagagagucaucagcauguuc	5:68192526..68192592:+
10_206	-6.4	4 +/- 4%	-	3	3	0	0	no	bta-miR-6517_MIMAT0025528_Bos_taurus_miR-6517	-	-	-	ucaggguccgugagcuccucggcgu	gccggaacuccggguccuggaa	ucaggguccgugagcuccucggcguacucggagaacauucgccggaacuccggguccuggaa	10:42712644..42712706:+
X_8781	-7.2	7 +/- 4%	-	3666	3666	0	0	no	bta-miR-532_MIMAT0003848_Bos_taurus_miR-532	hsa-miR-532-5p_MIMAT0002888_Homo_sapiens_miR-532-5p	-	-	caugccuugaguguaggaccgu	guccugacuugcuuucu	guccugacuugcuuucucucuuacaugccuugaguguaggaccgu	X:92886495..92886540:+
17_1820	-7.5	7 +/- 4%	-	4	4	0	0	no	bta-miR-2323_MIMAT0011852_Bos_taurus_miR-2323	-	-	-	ugaccugaucaugcuuacuga	uugaagcuugccacagggaagg	uugaagcuugccacagggaagggcggccugaccugaucaugcuuacuga	17:73635867..73635916:-
6_7538	-14	0.07 +/- 0.04	-	4	4	0	0	no	bta-miR-302d_MIMAT0009279_Bos_taurus_miR-302d	hsa-miR-302a-3p_MIMAT0000684_Homo_sapiens_miR-302a-3p	-	-	uaagugcuuccauguuuuaguag	auaauuuaucgaagcuaaaagg	uaagugcuuccauguuuuaguagaagugaauccaaauuaugccccuggauacaagauggcaacuuuuauaauuuaucgaagcuaaaagg	6:14162483..14162572:+
3_6825	-14.4	0.07 +/- 0.04	-	51	51	0	0	no	bta-miR-2285b_MIMAT0011833_Bos_taurus_miR-2285b	-	-	-	aaaucugagugaacuuuuuggcc	uuacuuuuaguuauuuuuaguuccaa	aaaucugagugaacuuuuuggccaacucuauaguuuuauauaacuuugugaggaaaaaaugguuacuuuuaguuauuuuuaguuccaa	3:52524713..52524801:-

## Sheet: CLA
Supplementary Table S1. Full list of mature miRBase miRNAs identified by miRDeep2 software from skeletal muscle of Nelore cattle.
mature miRBase miRNAs detected by miRDeep2
tag id	miRDeep2 score	estimated probability that the miRNA is a true positive	rfam alert	total read count	mature read count	loop read count	star read count	significant randfold p-value	mature miRBase miRNA	example miRBase miRNA with the same seed	UCSC browser	NCBI blastn	consensus mature sequence	consensus star sequence	consensus precursor sequence	precursor coordinate
2_7627	5.64342e+06	84 +/- 10%	-	11069312	11068502	0	810	yes	bta-miR-10b_MIMAT0003839_Bos_taurus_miR-10b	hsa-miR-10a-5p_MIMAT0000253_Homo_sapiens_miR-10a-5p	-	-	uacccuguagaaccgaauuugu	acagauucgauucuaggggaau	uacccuguagaaccgaauuugugugguauccauguagucacagauucgauucuaggggaau	2:20797624..20797685:-
27_5357	1.12597e+06	84 +/- 10%	-	2208536	2206607	0	1929	yes	bta-miR-486_MIMAT0009329_Bos_taurus_miR-486	hsa-miR-486-5p_MIMAT0002177_Homo_sapiens_miR-486-5p	-	-	uccuguacugagcugccccgagg	ucgggucagcucaguaccgggc	uccuguacugagcugccccgaggcccuucgcugugcccagcucgggucagcucaguaccgggc	27:36261847..36261910:-
24_4647	834298	84 +/- 10%	-	1636430	1633621	0	2809	yes	bta-miR-133a_MIMAT0009225_Bos_taurus_miR-133a	hsa-miR-133a-3p_MIMAT0000427_Homo_sapiens_miR-133a-3p	-	-	uuugguccccuucaaccagcugu	agcugguaaaauggaaccaaau	agcugguaaaauggaaccaaaucgccucuucaauggauuugguccccuucaaccagcugu	24:34844428..34844488:+
13_1312	834124	84 +/- 10%	-	1636089	1633621	0	2468	yes	bta-miR-133a_MIMAT0009225_Bos_taurus_miR-133a	hsa-miR-133a-3p_MIMAT0000427_Homo_sapiens_miR-133a-3p	-	-	uuugguccccuucaaccagcugu	agcugguaaaauggaaccaaau	agcugguaaaauggaaccaaaucaacuguucgauggauuugguccccuucaaccagcugu	13:55227305..55227365:-
5_8752	652800	84 +/- 10%	-	1280430	1280401	0	29	yes	bta-miR-26a_MIMAT0003516_Bos_taurus_miR-26a	hsa-miR-26a-5p_MIMAT0000082_Homo_sapiens_miR-26a-5p	-	-	uucaaguaauccaggauaggcu	ccuauucuugauuacuuguuuc	uucaaguaauccaggauaggcuguuuccaucugugaggccuauucuugauuacuuguuuc	5:55977935..55977995:+
22_4198	652295	84 +/- 10%	-	1279439	1279437	0	2	yes	bta-miR-26a_MIMAT0003516_Bos_taurus_miR-26a	hsa-miR-26a-5p_MIMAT0000082_Homo_sapiens_miR-26a-5p	-	-	uucaaguaauccaggauaggcu	ccuauucucgguuacuugcacg	uucaaguaauccaggauaggcugugcaggucccaaggggccuauucucgguuacuugcacg	22:11457914..11457975:+
7_9489	585798	84 +/- 10%	-	1149008	1148940	0	68	yes	bta-miR-143_MIMAT0009233_Bos_taurus_miR-143	hsa-miR-143-3p_MIMAT0000435_Homo_sapiens_miR-143-3p	-	-	ugagaugaagcacuguagcu	ggugcagugcugcaucucugguc	ggugcagugcugcaucucuggucaguugggagucugagaugaagcacuguagcu	7:62809324..62809378:+
19_2946	289346	84 +/- 10%	-	567531	566653	0	878	yes	bta-miR-22-5p_MIMAT0003826_Bos_taurus_miR-22-5p	hsa-miR-22-3p_MIMAT0000077_Homo_sapiens_miR-22-3p	-	-	aagcugccaguugaagaacugu	aguucuucaguggcaagcuuua	aguucuucaguggcaagcuuuauguccugacccagcuaaagcugccaguugaagaacugu	19:23382445..23382505:-
24_4645	247112	84 +/- 10%	-	484691	484674	0	17	yes	bta-miR-1_MIMAT0009214_Bos_taurus_miR-1	hsa-miR-1-3p_MIMAT0000416_Homo_sapiens_miR-1-3p	-	-	uggaauguaaagaaguauguauu	acauacuucuuuauguacccaua	acauacuucuuuauguacccauaugaacauacaaugcuauggaauguaaagaaguauguauu	24:34841108..34841170:+
13_1316	246652	84 +/- 10%	-	483790	483702	53	35	yes	bta-miR-1_MIMAT0009214_Bos_taurus_miR-1	hsa-miR-1-3p_MIMAT0000416_Homo_sapiens_miR-1-3p	-	-	uggaauguaaagaaguauguauu	acauacuucuuuaugugcccaua	acauacuucuuuaugugcccauauggaccugcuaagcuauggaauguaaagaaguauguauu	13:55237548..55237610:-
19_2794	146384	84 +/- 10%	-	287119	287108	0	11	yes	bta-miR-10a_MIMAT0003786_Bos_taurus_miR-10a	hsa-miR-10a-5p_MIMAT0000253_Homo_sapiens_miR-10a-5p	-	-	uacccuguagauccgaauuugu	caaauucguaucuaggggaau	uacccuguagauccgaauuuguguaaggaauuuugugaucacaaauucguaucuaggggaau	19:38549274..38549336:+
8_9881	136504	84 +/- 10%	-	267738	267572	0	166	yes	bta-miR-27b_MIMAT0003546_Bos_taurus_miR-27b	hsa-miR-27a-3p_MIMAT0000084_Homo_sapiens_miR-27a-3p	-	-	uucacaguggcuaaguucugc	agagcuuagcugauuggugaac	agagcuuagcugauuggugaacagugacugguuuccgcuuuguucacaguggcuaaguucugc	8:83009840..83009903:+
7_9495	108931	84 +/- 10%	-	213654	211399	0	2255	yes	bta-miR-378_MIMAT0009305_Bos_taurus_miR-378	hsa-miR-378a-3p_MIMAT0000732_Homo_sapiens_miR-378a-3p	-	-	acuggacuuggagucagaaggc	cuccugacuccagguccugugu	cuccugacuccagguccuguguguuaccucgaaauagcacuggacuuggagucagaaggc	7:63067304..63067364:+
16_2053	79335.1	84 +/- 10%	-	155605	153426	0	2179	yes	bta-miR-181a_MIMAT0003543_Bos_taurus_miR-181a	hsa-miR-181a-5p_MIMAT0000256_Homo_sapiens_miR-181a-5p	-	-	aacauucaacgcugucggugagu	accaucgaccguugauuguacc	aacauucaacgcugucggugaguuuggaauuaaaaaucaaaaccaucgaccguugauuguacc	16:79685955..79686018:-
11_700	78978	84 +/- 10%	-	154903	153424	0	1479	yes	bta-miR-181a_MIMAT0003543_Bos_taurus_miR-181a	hsa-miR-181a-5p_MIMAT0000256_Homo_sapiens_miR-181a-5p	-	-	aacauucaacgcugucggugagu	accaccgaccguugacuguacc	aacauucaacgcugucggugaguuugggauuugaaaaaaccaccgaccguugacuguacc	11:95709448..95709508:+
3_8279	56506.3	84 +/- 10%	-	110825	91258	0	19567	yes	bta-miR-30e-5p_MIMAT0003799_Bos_taurus_miR-30e-5p	hsa-miR-30a-5p_MIMAT0000087_Homo_sapiens_miR-30a-5p	-	-	uguaaacauccuugacuggaagcu	cuuucagucggauguuuacagc	uguaaacauccuugacuggaagcuguaaggcguugcaaggagcuuucagucggauguuuacagc	3:106062503..106062567:-
11_714	50950.4	84 +/- 10%	-	99928	85549	0	14379	yes	bta-miR-126-5p_MIMAT0004328_Bos_taurus_miR-126-5p	hsa-miR-126-5p_MIMAT0000444_Homo_sapiens_miR-126-5p	-	-	cauuauuacuuuugguacgcg	ucguaccgugaguaauaaugcg	cauuauuacuuuugguacgcgcugugacacuucaaacucguaccgugaguaauaaugcg	11:104131416..104131475:+
22_4254	48506	84 +/- 10%	-	95133	95009	0	124	yes	bta-miR-191_MIMAT0003819_Bos_taurus_miR-191	hsa-miR-191-5p_MIMAT0000440_Homo_sapiens_miR-191-5p	-	-	caacggaaucccaaaagcagcug	cugcgcuuggauuucguuccc	caacggaaucccaaaagcagcuguugucuccagagcauuccagcugcgcuuggauuucguuccc	22:51543483..51543547:+
8_9892	45912.5	84 +/- 10%	-	90046	89878	0	168	yes	bta-let-7f_MIMAT0003519_Bos_taurus_let-7f	hsa-let-7a-5p_MIMAT0000062_Homo_sapiens_let-7a-5p	-	-	ugagguaguagauuguauaguu	cuauacaaucuauugccuuccc	ugagguaguagauuguauaguugugggguagugauuuuacccuguucaggagauaacuauacaaucuauugccuuccc	8:86885230..86885308:+
4_8377	33654.3	84 +/- 10%	-	66003	64393	0	1610	yes	bta-miR-148a_MIMAT0003522_Bos_taurus_miR-148a	hsa-miR-148a-3p_MIMAT0000243_Homo_sapiens_miR-148a-3p	-	-	ucagugcacuacagaacuuugu	aaaguucugagacacuccgacu	aaaguucugagacacuccgacucugaauaugauagaagucagugcacuacagaacuuugu	4:70414255..70414315:+
14_1380	32986.4	84 +/- 10%	-	64692	39366	0	25326	yes	bta-miR-151-5p_MIMAT0003523_Bos_taurus_miR-151-5p	hsa-miR-151a-5p_MIMAT0004697_Homo_sapiens_miR-151a-5p	-	-	ucgaggagcucacagucuagu	cuagacugaagcuccuugagga	ucgaggagcucacagucuaguacgucucauccccuacuagacugaagcuccuugagga	14:4030325..4030383:+
5_8916	31686.8	84 +/- 10%	-	62143	61869	0	274	yes	bta-let-7a-5p_MIMAT0003844_Bos_taurus_let-7a-5p	hsa-let-7a-5p_MIMAT0000062_Homo_sapiens_let-7a-5p	-	-	ugagguaguagguuguauaguu	cuauacaaucuacugucuuucc	ugagguaguagguuguauaguuuggggcucugcccugcuaugggauaacuauacaaucuacugucuuucc	5:117119387..117119457:+
21_3989	30109.5	84 +/- 10%	-	59050	58976	0	74	yes	bta-miR-127_MIMAT0003787_Bos_taurus_miR-127	hsa-miR-127-3p_MIMAT0000446_Homo_sapiens_miR-127-3p	-	-	ucggauccgucugagcuuggc	cugaagcucagagggcucugauu	cugaagcucagagggcucugauucagaaagaucaucggauccgucugagcuuggc	21:67429763..67429818:+
18_2514	24763.5	84 +/- 10%	-	48571	48540	0	31	no	bta-miR-99b_MIMAT0004345_Bos_taurus_miR-99b	hsa-miR-99a-5p_MIMAT0000097_Homo_sapiens_miR-99a-5p	-	-	cacccguagaaccgaccuugc	caagcucgugucuguggguc	cacccguagaaccgaccuugcggggccuucgccgcacacaagcucgugucuguggguc	18:58014873..58014931:+
3_7996	24545.3	84 +/- 10%	-	48136	48135	0	1	yes	bta-miR-186_MIMAT0003818_Bos_taurus_miR-186	hsa-miR-186-5p_MIMAT0000456_Homo_sapiens_miR-186-5p	-	-	caaagaauucuccuuuugggcu	gcccaaaggugaauuuuuuggg	caaagaauucuccuuuugggcuuucugauuuuauuuuaagcccaaaggugaauuuuuuggg	3:74462308..74462369:+
X_10639	20925.8	84 +/- 10%	-	41036	40729	0	307	yes	bta-miR-500_MIMAT0009337_Bos_taurus_miR-500	hsa-miR-500a-3p_MIMAT0002871_Homo_sapiens_miR-500a-3p	-	-	augcaccugggcaaggauucuga	uaauccuugcuaccugggugaga	uaauccuugcuaccugggugagagugcuuucugaaugcaaugcaccugggcaaggauucuga	X:92899709..92899771:+
15_1667	16492.2	84 +/- 10%	-	32340	32332	0	8	yes	bta-miR-100_MIMAT0009215_Bos_taurus_miR-100	hsa-miR-99a-5p_MIMAT0000097_Homo_sapiens_miR-99a-5p	-	-	aacccguagauccgaacuugu	caagcuugugucuauagguaug	aacccguagauccgaacuuguggugguagugcacacaagcuugugucuauagguaug	15:33353401..33353458:-
23_4421	15332.6	84 +/- 10%	-	30065	30049	0	16	yes	bta-miR-133b_MIMAT0009226_Bos_taurus_miR-133b	hsa-miR-133a-3p_MIMAT0000427_Homo_sapiens_miR-133a-3p	-	-	uuugguccccuucaaccagcu	gcuggucaaacggaaccaagu	gcuggucaaacggaaccaaguccgucuuccugagagguuugguccccuucaaccagcu	23:24312339..24312397:+
X_10642	14271.7	84 +/- 10%	-	27985	27979	0	6	yes	bta-miR-660_MIMAT0004344_Bos_taurus_miR-660	hsa-miR-660-5p_MIMAT0003338_Homo_sapiens_miR-660-5p	-	-	uacccauugcauaucggagcug	accuccuaugugcauggauuaca	uacccauugcauaucggagcugugaauucucaaagcaccuccuaugugcauggauuaca	X:92901864..92901923:+
2_7498	14167.1	84 +/- 10%	-	27779	27657	0	122	yes	bta-miR-26b_MIMAT0003531_Bos_taurus_miR-26b	hsa-miR-26a-5p_MIMAT0000082_Homo_sapiens_miR-26a-5p	-	-	uucaaguaauucaggauagguu	ccuguucuccauuacuuggcuc	uucaaguaauucaggauagguugugugcuguccagccuguucuccauuacuuggcuc	2:107133407..107133464:+
23_4419	11110.1	84 +/- 10%	-	21783	21780	0	3	yes	bta-miR-206_MIMAT0009260_Bos_taurus_miR-206	hsa-miR-1-3p_MIMAT0000416_Homo_sapiens_miR-1-3p	-	-	uggaauguaaggaagugugugg	acaugcuucuuuauauccccaua	acaugcuucuuuauauccccauacggauuacuuugcuauggaauguaaggaagugugugg	23:24308055..24308115:+
1_3571	10835.6	84 +/- 10%	-	21245	15325	0	5920	yes	bta-miR-125b_MIMAT0003539_Bos_taurus_miR-125b	hsa-miR-125b-5p_MIMAT0000423_Homo_sapiens_miR-125b-5p	-	-	ucccugagacccuaacuuguga	acaagucaggcucuugggacc	ucccugagacccuaacuugugagguauuuuaguagcaucacaagucaggcucuugggacc	1:19881359..19881419:-
12_977	10070.5	84 +/- 10%	-	19744	19738	0	6	yes	bta-miR-92a_MIMAT0009383_Bos_taurus_miR-92a	hsa-miR-25-3p_MIMAT0000081_Homo_sapiens_miR-25-3p	-	-	uauugcacuugucccggccugu	agguugggaucgguugcaaugcu	agguugggaucgguugcaaugcuguguuucuguaugguauugcacuugucccggccugu	12:66227264..66227323:+
29_5630	9854.1	84 +/- 10%	-	19320	19316	0	4	yes	bta-miR-192_MIMAT0003820_Bos_taurus_miR-192	hsa-miR-192-5p_MIMAT0000222_Homo_sapiens_miR-192-5p	-	-	cugaccuaugaauugacagcc	cugccaauuccauaggucacagg	cugaccuaugaauugacagccagugcucuuguguccccucuggcugccaauuccauaggucacagg	29:43731678..43731744:+
7_9644	9743.3	84 +/- 10%	-	19102	19068	0	34	yes	bta-miR-27a-5p_MIMAT0012532_Bos_taurus_miR-27a-5p	hsa-miR-27a-3p_MIMAT0000084_Homo_sapiens_miR-27a-3p	-	-	uucacaguggcuaaguuccgc	agggcuuagcugcuugugagca	agggcuuagcugcuugugagcagguccacaucaaaucguguucacaguggcuaaguuccgc	7:12981794..12981855:-
5_9009	9538	84 +/- 10%	-	18699	18649	0	50	yes	bta-let-7i_MIMAT0003851_Bos_taurus_let-7i	hsa-let-7a-5p_MIMAT0000062_Homo_sapiens_let-7a-5p	-	-	ugagguaguaguuugugcuguu	cugcgcaagcuacugccuugc	ugagguaguaguuugugcuguuggucggguugugacauugcccgcuguggagauaacugcgcaagcuacugccuugc	5:51209082..51209159:-
25_4809	9055.4	84 +/- 10%	-	17753	17609	0	144	yes	bta-miR-193b_MIMAT0009253_Bos_taurus_miR-193b	hsa-miR-193a-3p_MIMAT0000459_Homo_sapiens_miR-193a-3p	-	-	aacuggcccacaaagucccgcuu	cgggguuuugagggcgagauga	cgggguuuugagggcgagaugaguuuauguuuuauccaacuggcccacaaagucccgcuu	25:13339495..13339555:+
19_2726	8589.6	84 +/- 10%	-	16839	12364	0	4475	yes	bta-miR-423-5p_MIMAT0012537_Bos_taurus_miR-423-5p	hsa-miR-423-5p_MIMAT0004748_Homo_sapiens_miR-423-5p	-	-	ugaggggcagagagcgagacuuu	agcucggucugaggccccucagu	ugaggggcagagagcgagacuuuucuauuuuccaaaagcucggucugaggccccucagu	19:21799499..21799558:+
21_4057	8422.4	84 +/- 10%	-	16511	16503	0	8	yes	bta-miR-381_MIMAT0009307_Bos_taurus_miR-381	hsa-miR-381-3p_MIMAT0000736_Homo_sapiens_miR-381-3p	-	-	uauacaagggcaagcucucugu	agcgagguugcccuuuguauauu	agcgagguugcccuuuguauauucgguuuuuugauguagaauauacaagggcaagcucucugu	21:67583079..67583142:+
8_9879	8286.6	84 +/- 10%	-	16246	16244	0	2	yes	bta-miR-23b-5p_MIMAT0012538_Bos_taurus_miR-23b-5p	hsa-miR-23a-3p_MIMAT0000078_Homo_sapiens_miR-23a-3p	-	-	aucacauugccagggauuacc	uggguuccuggcaugcugauuug	uggguuccuggcaugcugauuugugacuuaagauuaaaaucacauugccagggauuacc	8:83009613..83009672:+
15_1663	7916.4	84 +/- 10%	-	15519	15333	0	186	yes	bta-miR-125b_MIMAT0003539_Bos_taurus_miR-125b	hsa-miR-125b-5p_MIMAT0000423_Homo_sapiens_miR-125b-5p	-	-	ucccugagacccuaacuuguga	acggguuaggcucuugggagcu	ucccugagacccuaacuugugauguuuaccguuuaaauccacggguuaggcucuugggagcu	15:33298826..33298888:-
1_3575	7758.5	84 +/- 10%	-	15209	14927	0	282	yes	bta-miR-99a-5p_MIMAT0003537_Bos_taurus_miR-99a-5p	hsa-miR-99a-5p_MIMAT0000097_Homo_sapiens_miR-99a-5p	-	-	aacccguagauccgaucuugu	caagcucgcuucuaugggucugu	aacccguagauccgaucuuguggugaaguggaccgcacaagcucgcuucuaugggucugu	1:19931193..19931253:-
16_1962	7349.5	84 +/- 10%	-	14407	11454	0	2953	yes	bta-miR-199a-5p_MIMAT0003544_Bos_taurus_miR-199a-5p	hsa-miR-199a-3p_MIMAT0000232_Homo_sapiens_miR-199a-3p	-	-	acaguagucugcacauugguu	cccaguguucagacuaccuguuc	cccaguguucagacuaccuguucaggacaaugccguuguacaguagucugcacauugguu	16:40491615..40491675:-
7_9664	7296.6	84 +/- 10%	-	14303	11350	0	2953	yes	bta-miR-199a-5p_MIMAT0003544_Bos_taurus_miR-199a-5p	hsa-miR-199a-3p_MIMAT0000232_Homo_sapiens_miR-199a-3p	-	-	acaguagucugcacauugguu	cccaguguucagacuaccuguuc	cccaguguucagacuaccuguucagggggcucugaauguguacaguagucugcacauugguu	7:16508929..16508991:-
22_4246	7274.8	84 +/- 10%	-	14260	14234	1	25	yes	bta-let-7g_MIMAT0003838_Bos_taurus_let-7g	hsa-let-7a-5p_MIMAT0000062_Homo_sapiens_let-7a-5p	-	-	ugagguaguaguuuguacaguu	cuguacaggccacugccuugcc	ugagguaguaguuuguacaguuugagggucuaugauaccacccgguacaggagauaacuguacaggccacugccuugcc	22:49189343..49189422:+
10_157	7265.9	84 +/- 10%	-	14244	14231	0	13	yes	bta-miR-208b_MIMAT0009262_Bos_taurus_miR-208b	hsa-miR-208a-3p_MIMAT0000241_Homo_sapiens_miR-208a-3p	-	-	auaagacgaacaaaagguuugu	aagcuuuuugcucgcguuaugu	aagcuuuuugcucgcguuauguuucucauccgaauauaagacgaacaaaagguuugu	10:21340631..21340688:+
19_2702	6983.4	84 +/- 10%	-	13689	13536	0	153	yes	bta-miR-21-5p_MIMAT0003528_Bos_taurus_miR-21-5p	hsa-miR-21-5p_MIMAT0000076_Homo_sapiens_miR-21-5p	-	-	uagcuuaucagacugauguuga	caacagcagucgaugggcugu	uagcuuaucagacugauguugacuguugaaucucauggcaacagcagucgaugggcugu	19:11033078..11033137:+
19_2981	6911.5	84 +/- 10%	-	13547	13441	0	106	yes	bta-miR-195_MIMAT0004335_Bos_taurus_miR-195	hsa-miR-15a-5p_MIMAT0000068_Homo_sapiens_miR-15a-5p	-	-	uagcagcacagaaauauuggc	ccaauauuggcugugcugcucc	uagcagcacagaaauauuggcacugggaagaaagccugccaauauuggcugugcugcucc	19:27441355..27441415:-
11_890	6829.9	84 +/- 10%	-	13388	11350	0	2038	yes	bta-miR-199b_MIMAT0003821_Bos_taurus_miR-199b	hsa-miR-199a-3p_MIMAT0000232_Homo_sapiens_miR-199a-3p	-	-	acaguagucugcacauugguu	cccaguguuuagacuaucuguuc	cccaguguuuagacuaucuguucaggacucccaaauuguacaguagucugcacauugguu	11:98867681..98867741:-
1_3573	5926.1	84 +/- 10%	-	11615	11597	4	14	yes	bta-let-7c_MIMAT0004332_Bos_taurus_let-7c	hsa-let-7a-5p_MIMAT0000062_Homo_sapiens_let-7a-5p	-	-	ugagguaguagguuguaugguu	cuguacaaccuucuagcuuucc	ugagguaguagguuguaugguuuagaguuacacccugggaguuaacuguacaaccuucuagcuuucc	1:19930465..19930532:-
21_4020	5923.9	84 +/- 10%	-	11619	11482	0	137	yes	bta-miR-411a_MIMAT0009312_Bos_taurus_miR-411a	-	-	-	auaguagaccguauagcguacg	uauguaacacgguccacuaac	auaguagaccguauagcguacgcuuuaucugugacguauguaacacgguccacuaac	21:67563111..67563168:+
X_10735	5805.7	84 +/- 10%	-	11387	11324	0	63	yes	bta-miR-6119-5p_MIMAT0024588_Bos_taurus_miR-6119-5p	-	-	-	agagguaaaaaauugauuugacu	caaaucauuuuuuacucuccaa	agagguaaaaaauugauuugacuaguucuuuaacacaucuagcaaaucauuuuuuacucuccaa	X:3998285..3998349:-
26_5136	5746.3	84 +/- 10%	-	11263	11259	0	4	yes	bta-miR-146b_MIMAT0009235_Bos_taurus_miR-146b	hsa-miR-146a-5p_MIMAT0000449_Homo_sapiens_miR-146a-5p	-	-	ugagaacugaauuccauaggcugu	ugcccuagggacucaguucuggu	ugagaacugaauuccauaggcugugagcucuagcaaaugcccuagggacucaguucuggu	26:22930914..22930974:+
3_8005	5735.6	84 +/- 10%	-	11241	11151	0	90	yes	bta-miR-101_MIMAT0003520_Bos_taurus_miR-101	hsa-miR-101-3p_MIMAT0000099_Homo_sapiens_miR-101-3p	-	-	uacaguacugugauaacugaag	ucaguuaucacagugcugaugc	ucaguuaucacagugcugaugcuguccauucuaaagguacaguacugugauaacugaag	3:80666429..80666488:+
1_3695	3749.4	84 +/- 10%	-	7346	7337	0	9	yes	bta-miR-16b_MIMAT0003525_Bos_taurus_miR-16b	hsa-miR-15a-5p_MIMAT0000068_Homo_sapiens_miR-15a-5p	-	-	uagcagcacguaaauauuggcg	accaauauuauugugcugcuu	uagcagcacguaaauauuggcguaguaaaauaaauauuaaacaccaauauuauugugcugcuu	1:107923249..107923312:-
1_3632	3570.8	84 +/- 10%	-	6995	5300	0	1695	yes	bta-miR-28_MIMAT0009272_Bos_taurus_miR-28	hsa-miR-28-3p_MIMAT0004502_Homo_sapiens_miR-28-3p	-	-	cacuagauugagagcuccugga	aaggagcucacagucuauuga	aaggagcucacagucuauugaguugccuuucugacuuucccacuagauugagagcuccugga	1:79250541..79250603:-
5_8950	3334.2	84 +/- 10%	-	6532	6340	0	192	yes	bta-miR-148b_MIMAT0003814_Bos_taurus_miR-148b	hsa-miR-148a-3p_MIMAT0000243_Homo_sapiens_miR-148a-3p	-	-	ucagugcaucacagaacuuugu	gaaguucuguuauacacucaggcu	gaaguucuguuauacacucaggcuguggcucucugaaagucagugcaucacagaacuuugu	5:25849778..25849839:-
14_1388	3309.9	84 +/- 10%	-	6484	6464	0	20	yes	bta-miR-30b-5p_MIMAT0003547_Bos_taurus_miR-30b-5p	hsa-miR-30a-5p_MIMAT0000087_Homo_sapiens_miR-30a-5p	-	-	uguaaacauccuacacucagcu	cugggagguggauguuuacuuc	uguaaacauccuacacucagcuguaacacacgagucggcugggagguggauguuuacuuc	14:8084736..8084796:+
X_10610	3219.4	84 +/- 10%	-	6306	4179	0	2127	yes	bta-miR-374a_MIMAT0004342_Bos_taurus_miR-374a	hsa-miR-374a-5p_MIMAT0000727_Homo_sapiens_miR-374a-5p	-	-	uuauaauacaaccugauaagu	cuuaucagguuguauuguaauu	uuauaauacaaccugauaaguguuacagcacuuaucagguuguauuguaauu	X:81951233..81951285:+
18_2359	2847.1	84 +/- 10%	-	5582	5461	0	121	yes	bta-miR-140_MIMAT0003789_Bos_taurus_miR-140	-	-	-	accacaggguagaaccacggac	cagugguuuuacccuaugguag	cagugguuuuacccuaugguagguuacgucaugcuguucuaccacaggguagaaccacggac	18:37088152..37088214:+
25_4935	2744	84 +/- 10%	-	5381	5370	0	11	no	bta-miR-25_MIMAT0003853_Bos_taurus_miR-25	hsa-miR-25-3p_MIMAT0000081_Homo_sapiens_miR-25-3p	-	-	cauugcacuugucucggucuga	aggcggagacuugggcaauugcu	aggcggagacuugggcaauugcuggacgcugccccgggcauugcacuugucucggucuga	25:36892461..36892521:+
22_4189	2717.6	84 +/- 10%	-	5329	5322	0	7	no	bta-miR-128_MIMAT0003541_Bos_taurus_miR-128	hsa-miR-216a-3p_MIMAT0022844_Homo_sapiens_miR-216a-3p	-	-	ucacagugaaccggucucuuuc	gggggccgaggcacuguccgaga	gggggccgaggcacuguccgagagugaguagcaggucucacagugaaccggucucuuuc	22:9738611..9738670:+
4_8622	2711.6	84 +/- 10%	-	5311	5291	0	20	yes	bta-miR-29a_MIMAT0003518_Bos_taurus_miR-29a	hsa-miR-29a-3p_MIMAT0000086_Homo_sapiens_miR-29a-3p	-	-	uagcaccaucugaaaucgguua	acugauuucuuuugguguucag	acugauuucuuuugguguucagagucaauauaauuuucuagcaccaucugaaaucgguua	4:95402319..95402379:-
25_4811	2565.1	84 +/- 10%	-	5023	4949	0	74	yes	bta-miR-365-5p_MIMAT0012539_Bos_taurus_miR-365-5p	hsa-miR-365a-3p_MIMAT0000710_Homo_sapiens_miR-365a-3p	-	-	uaaugccccuaaaaauccuuau	agggacuuuugggggcagaugugu	agggacuuuugggggcagauguguuugcauuccacuaucauaaugccccuaaaaauccuuau	25:13344248..13344310:+
19_2924	2540.7	84 +/- 10%	-	4975	4949	0	26	yes	bta-miR-365-3p_MIMAT0004341_Bos_taurus_miR-365-3p	hsa-miR-365a-3p_MIMAT0000710_Homo_sapiens_miR-365a-3p	-	-	uaaugccccuaaaaauccuuau	gagggacuuucaggggcagcugug	gagggacuuucaggggcagcuguguuuucugacucagucauaaugccccuaaaaauccuuau	19:18811283..18811345:-
2_7698	2443.7	84 +/- 10%	-	4785	4747	0	38	yes	bta-miR-128_MIMAT0003541_Bos_taurus_miR-128	hsa-miR-216a-3p_MIMAT0022844_Homo_sapiens_miR-216a-3p	-	-	ucacagugaaccggucucuuu	cggggccguagcacugucugaga	cggggccguagcacugucugagagguuuacauuucucacagugaaccggucucuuu	2:62007763..62007819:-
12_1047	2428.3	84 +/- 10%	-	4755	4745	0	10	yes	bta-miR-16a_MIMAT0009242_Bos_taurus_miR-16a	hsa-miR-15a-5p_MIMAT0000068_Homo_sapiens_miR-15a-5p	-	-	uagcagcacguaaauauuggug	uccaguauuaacugugcugcuga	uagcagcacguaaauauugguguuaagauucuaaaauuaucuccaguauuaacugugcugcuga	12:19596211..19596275:-
21_4018	2106.3	84 +/- 10%	-	4123	4043	0	80	yes	bta-miR-379_MIMAT0009306_Bos_taurus_miR-379	hsa-miR-379-5p_MIMAT0000733_Homo_sapiens_miR-379-5p	-	-	ugguagacuauggaacguagg	uauguaacaugguccacuaac	ugguagacuauggaacguaggcuuugugauuuuugaccuauguaacaugguccacuaac	21:67561883..67561942:+
7_9340	2102	84 +/- 10%	-	4114	3951	0	163	yes	bta-miR-181c_MIMAT0003817_Bos_taurus_miR-181c	hsa-miR-181a-5p_MIMAT0000256_Homo_sapiens_miR-181a-5p	-	-	aacauucaaccugucggugaguu	accaucgaccguugaguggacc	aacauucaaccugucggugaguuugggcagcucaggcaaaccaucgaccguugaguggacc	7:12915089..12915150:+
X_10885	2052.7	84 +/- 10%	-	4017	3946	0	71	yes	bta-miR-98_MIMAT0003809_Bos_taurus_miR-98	hsa-let-7a-5p_MIMAT0000062_Homo_sapiens_let-7a-5p	-	-	ugagguaguaaguuguauuguu	cuauacaacuuacuacuuuccc	ugagguaguaaguuguauuguugugggguagggauuuuaggccccaauuugaagauaacuauacaacuuacuacuuuccc	X:96382645..96382725:-
X_10592	1906.5	84 +/- 10%	-	3731	3482	0	249	yes	bta-miR-361_MIMAT0003830_Bos_taurus_miR-361	hsa-miR-361-5p_MIMAT0000703_Homo_sapiens_miR-361-5p	-	-	uuaucagaaucuccagggguac	ucccccaggugugauucugauu	uuaucagaaucuccagggguacuuauaauuugaaaaagucccccaggugugauucugauu	X:74328426..74328486:+
8_9894	1846.7	84 +/- 10%	-	3613	2846	3	764	yes	bta-let-7d_MIMAT0003810_Bos_taurus_let-7d	hsa-let-7a-5p_MIMAT0000062_Homo_sapiens_let-7a-5p	-	-	agagguaguagguugcauaguu	cuauacgaccugcugccuuucu	agagguaguagguugcauaguuuucgggcagggauuuugcccacaaggagguaacuauacgaccugcugccuuucu	8:86887437..86887513:+
25_4961	1615.9	84 +/- 10%	-	3168	3150	0	18	no	bta-miR-339b_MIMAT0012038_Bos_taurus_miR-339b	hsa-miR-339-5p_MIMAT0000764_Homo_sapiens_miR-339-5p	-	-	ucccuguccuccaggagcucacu	gcgcuccucgaggccagagccc	ucccuguccuccaggagcucacuugguccggccgugcgcuccucgaggccagagccc	25:42294010..42294067:+
18_2516	1557.7	84 +/- 10%	-	3046	3023	0	23	yes	bta-let-7e_MIMAT0004333_Bos_taurus_let-7e	hsa-let-7a-5p_MIMAT0000062_Homo_sapiens_let-7a-5p	-	-	ugagguaggagguuguauaguu	cuauacggccuccuagcuuucc	ugagguaggagguuguauaguugaggaggacacccaaggagaucacuauacggccuccuagcuuucc	18:58015042..58015109:+
8_9957	1532.3	84 +/- 10%	-	2997	2996	0	1	yes	bta-miR-204_MIMAT0004338_Bos_taurus_miR-204	hsa-miR-204-5p_MIMAT0000265_Homo_sapiens_miR-204-5p	-	-	uucccuuugucauccuaugccu	gcugggaaggcaaagggacguu	uucccuuugucauccuaugccugagaauauaugaaggaggcugggaaggcaaagggacguu	8:47259551..47259612:-
16_1863	1530.3	84 +/- 10%	-	2994	2685	0	309	yes	bta-miR-29d-5p_MIMAT0026919_Bos_taurus_miR-29d-5p	hsa-miR-29a-3p_MIMAT0000086_Homo_sapiens_miR-29a-3p	-	-	uagcaccauuugaaaucgguua	accgauuucuccugguguucaga	accgauuucuccugguguucagagucuguuuuugucuagcaccauuugaaaucgguua	16:77478609..77478667:+
X_10630	1505.1	84 +/- 10%	-	2945	2698	0	247	yes	bta-miR-532_MIMAT0003848_Bos_taurus_miR-532	hsa-miR-532-5p_MIMAT0002888_Homo_sapiens_miR-532-5p	-	-	caugccuugaguguaggaccgu	ccucccacacccaaggcuugca	caugccuugaguguaggaccguuggcaucuuaauuacccucccacacccaaggcuugca	X:92886518..92886577:+
13_1172	1056.3	84 +/- 10%	-	2070	2027	0	43	yes	bta-miR-1388-5p_MIMAT0013590_Bos_taurus_miR-1388-5p	-	-	-	aggacuguccaaccugagaau	aucucagguuugucagcccgca	aggacuguccaaccugagaauggugagcauccagggacaaucucagguuugucagcccgca	13:54375943..54376004:+
13_1308	1051.5	84 +/- 10%	-	2054	2052	0	2	yes	bta-miR-103_MIMAT0003521_Bos_taurus_miR-103	hsa-miR-103a-3p_MIMAT0000101_Homo_sapiens_miR-103a-3p	-	-	agcagcauuguacagggcuauga	agcuucuuuacagugcugccuug	agcuucuuuacagugcugccuuguagcauucaggucaagcagcauuguacagggcuauga	13:51742427..51742487:-
21_3993	980.5	84 +/- 10%	-	1914	1611	0	303	yes	bta-miR-136_MIMAT0009230_Bos_taurus_miR-136	hsa-miR-136-3p_MIMAT0004606_Homo_sapiens_miR-136-3p	-	-	caucaucgucucaaaugagucu	acuccauuuguuuugaugaug	acuccauuuguuuugaugauggauucuuacgcuccaucaucgucucaaaugagucu	21:67431436..67431492:+
21_3975	957.4	84 +/- 10%	-	1869	1862	0	7	yes	bta-miR-342_MIMAT0003846_Bos_taurus_miR-342	hsa-miR-342-3p_MIMAT0000753_Homo_sapiens_miR-342-3p	-	-	ucucacacagaaaucgcacccauc	aggggugcuaucugugguugaggac	aggggugcuaucugugguugaggacacggcaaaugaaacugucucacacagaaaucgcacccauc	21:66706866..66706931:+
16_1946	881.7	84 +/- 10%	-	1724	901	0	823	yes	bta-miR-664b_MIMAT0030438_Bos_taurus_miR-664b	hsa-miR-664a-3p_MIMAT0005949_Homo_sapiens_miR-664a-3p	-	-	uauucauuuaucucccagccuaca	caggcuaggagaaaugauuggau	caggcuaggagaaaugauuggauagaaaauuuuauucuauucauuuaucucccagccuaca	16:24379875..24379936:-
7_9328	720.7	84 +/- 10%	-	1406	1254	0	152	yes	bta-miR-340_MIMAT0009296_Bos_taurus_miR-340	hsa-miR-340-5p_MIMAT0004692_Homo_sapiens_miR-340-5p	-	-	uuauaaagcaaugagacugauu	uccgucucaguuacuuuauagcca	uuauaaagcaaugagacugauugucaugugucguuugugggauccgucucaguuacuuuauagcca	7:1147002..1147068:+
X_10614	688.8	84 +/- 10%	-	1343	1216	0	127	yes	bta-miR-374b_MIMAT0009302_Bos_taurus_miR-374b	hsa-miR-374a-5p_MIMAT0000727_Homo_sapiens_miR-374a-5p	-	-	auauaauacaaccugcuaagu	cuuaucagguuguauuaucauu	auauaauacaaccugcuaaguguccuagcacuuaucagguuguauuaucauu	X:82023931..82023983:+
9_10239	687.6	84 +/- 10%	-	1341	1277	0	64	yes	bta-miR-30f_MIMAT0009282_Bos_taurus_miR-30f	hsa-miR-30a-5p_MIMAT0000087_Homo_sapiens_miR-30a-5p	-	-	uguaaacacccuacacucucagcu	cugggagaaggcuguuuacucu	uguaaacacccuacacucucagcugugcacagugagaaagcugggagaaggcuguuuacucu	9:10730937..10730999:-
1_3611	686.2	84 +/- 10%	-	1345	1341	0	4	yes	bta-miR-6529a_MIMAT0025565_Bos_taurus_miR-6529a	-	-	-	gagagaucagaggcgcagagu	ccugugccuuuuaccucuuuaa	gagagaucagaggcgcagagugcgucaaugucaaugaagccugugccuuuuaccucuuuaa	1:65453356..65453417:-
21_4081	660.9	84 +/- 10%	-	1288	1115	0	173	yes	bta-miR-409a_MIMAT0009310_Bos_taurus_miR-409a	hsa-miR-409-3p_MIMAT0001639_Homo_sapiens_miR-409-3p	-	-	gaauguugcucggugaaccccu	agguuacccgagcaacuuugcau	agguuacccgagcaacuuugcaucuggacgacgaauguugcucggugaaccccu	21:67603259..67603313:+
29_5593	633.3	84 +/- 10%	-	1240	1078	0	162	yes	bta-miR-708_MIMAT0009367_Bos_taurus_miR-708	-	-	-	caucuagacugugagcuucuaga	aaggagcuuacaaucuagcuggg	aaggagcuuacaaucuagcuggggguaaacgacuugcacaugaacgcaucuagacugugagcuucuaga	29:16686249..16686318:+
8_10013	622.3	84 +/- 10%	-	1212	884	0	328	yes	bta-miR-7_MIMAT0003843_Bos_taurus_miR-7	hsa-miR-7-5p_MIMAT0000252_Homo_sapiens_miR-7-5p	-	-	uggaagacuagugauuuuguuguu	caacaaaucacagucugccaua	uggaagacuagugauuuuguuguuuuuagauaacugaaucgacaacaaaucacagucugccaua	8:78575553..78575617:-
25_4934	579.3	84 +/- 10%	-	1127	1120	0	7	yes	bta-miR-93_MIMAT0003837_Bos_taurus_miR-93	hsa-miR-17-5p_MIMAT0000070_Homo_sapiens_miR-17-5p	-	-	caaagugcuguucgugcaggu	uacugcugagccagcacuucc	caaagugcuguucgugcagguagugugaucaccugaccuacugcugagccagcacuucc	25:36892258..36892317:+
X_10615	527.3	84 +/- 10%	-	1026	1025	0	1	yes	bta-miR-421_MIMAT0009314_Bos_taurus_miR-421	hsa-miR-421_MIMAT0003339_Homo_sapiens_miR-421	-	-	aucaacagacauuaauugggcgc	cucauuaaauguuuguugaa	cucauuaaauguuuguugaaugaaaaaaugaaucaucaacagacauuaauugggcgc	X:82024091..82024148:+
22_4357	466.3	84 +/- 10%	-	905	895	0	10	yes	bta-miR-885_MIMAT0009382_Bos_taurus_miR-885	hsa-miR-885-5p_MIMAT0004947_Homo_sapiens_miR-885-5p	-	-	uccauuacacuacccugccucu	aggcagcgggguguaguggau	uccauuacacuacccugccucuucuccacgagaggcagcgggguguaguggau	22:55072949..55073002:-
5_8721	453.8	84 +/- 10%	-	881	599	0	282	yes	bta-miR-331-5p_MIMAT0026716_Bos_taurus_miR-331-5p	hsa-miR-331-3p_MIMAT0000760_Homo_sapiens_miR-331-3p	-	-	gccccugggccuauccuagaa	ucuagguauggucccagggauc	ucuagguauggucccagggaucccagaucaaaccaggccccugggccuauccuagaa	5:25109080..25109137:+
5_8953	432.9	84 +/- 10%	-	840	813	0	27	yes	bta-miR-196a_MIMAT0009255_Bos_taurus_miR-196a	hsa-miR-196a-5p_MIMAT0000226_Homo_sapiens_miR-196a-5p	-	-	uagguaguuucauguuguuggg	ucggcaacaagaaacugccugagu	uagguaguuucauguuguugggauugaguuuugaacucggcaacaagaaacugccugagu	5:26199810..26199870:-
21_3977	382.1	84 +/- 10%	-	747	614	0	133	yes	bta-miR-345-5p_MIMAT0003800_Bos_taurus_miR-345-5p	-	-	-	cccugaacuaggggucuggagg	gcugacuccuaguccagugcu	gcugacuccuaguccagugcuugugauggcuggugggcccugaacuaggggucuggagg	21:66867101..66867160:+
1_3634	376.4	84 +/- 10%	-	737	733	0	4	yes	bta-miR-2285k_MIMAT0024586_Bos_taurus_miR-2285k	-	-	-	aaaaccggaaugaacuuuuugg	aaaaguucauuuggguuuuucu	aaaaguucauuuggguuuuucuauaacaucuugcagaaaaaccggaaugaacuuuuugg	1:80871209..80871268:-
3_8200	374.9	84 +/- 10%	-	733	732	0	1	yes	bta-miR-2285k_MIMAT0024586_Bos_taurus_miR-2285k	-	-	-	aaaaccggaaugaacuuuuugg	agaaaguucauucagguuuuu	agaaaguucauucagguuuuucuuuaacagcuugcugaaaaaccggaaugaacuuuuugg	3:53564241..53564301:-
26_5190	367.9	84 +/- 10%	-	714	713	0	1	yes	bta-miR-107_MIMAT0003785_Bos_taurus_miR-107	hsa-miR-103a-3p_MIMAT0000101_Homo_sapiens_miR-103a-3p	-	-	agcagcauuguacagggcuau	agcuucuuuacaguguugccuug	agcuucuuuacaguguugccuuguggcauggaguucaagcagcauuguacagggcuau	26:11288004..11288062:-
19_2983	365.7	84 +/- 10%	-	708	704	0	4	yes	bta-miR-497_MIMAT0004343_Bos_taurus_miR-497	hsa-miR-15a-5p_MIMAT0000068_Homo_sapiens_miR-15a-5p	-	-	cagcagcacacugugguuugu	caaaccacacugugguguuaga	cagcagcacacugugguuuguacggcacuguggccacguccaaaccacacugugguguuaga	19:27441678..27441740:-
21_4039	362.6	84 +/- 10%	-	710	708	0	2	yes	bta-miR-154c_MIMAT0025542_Bos_taurus_miR-154c	-	-	-	agauauugcacgguugaucucu	agguuguccgugauguauuugcu	agguuguccgugauguauuugcuuuauuuguggcagauauugcacgguugaucucu	21:67575260..67575316:+
8_10057	334.5	84 +/- 10%	-	647	628	0	19	yes	bta-miR-32_MIMAT0009283_Bos_taurus_miR-32	hsa-miR-25-3p_MIMAT0000081_Homo_sapiens_miR-25-3p	-	-	uauugcacaugacuaaguugc	caauuuaguaugugugauauu	uauugcacaugacuaaguugcauguugucacggccucagugcaauuuaguaugugugauauu	8:100305162..100305224:-
25_4932	319.6	84 +/- 10%	-	617	294	0	323	yes	bta-miR-106b_MIMAT0009218_Bos_taurus_miR-106b	hsa-miR-17-5p_MIMAT0000070_Homo_sapiens_miR-17-5p	-	-	uaaagugcugacagugcagau	ccgcacuguggguacuugcugc	uaaagugcugacagugcagauagugguccugugugcuaccgcacuguggguacuugcugc	25:36892056..36892116:+
4_8372	313.6	84 +/- 10%	-	607	574	0	33	yes	bta-miR-196b_MIMAT0009256_Bos_taurus_miR-196b	hsa-miR-196a-5p_MIMAT0000226_Homo_sapiens_miR-196a-5p	-	-	uagguaguuuccuguuguuggga	ucgacagcacgacacugccu	uagguaguuuccuguuguugggauccaccuuucucucgacagcacgacacugccu	4:69327774..69327829:+
18_2466	304.6	84 +/- 10%	-	588	587	0	1	yes	bta-miR-769_MIMAT0009376_Bos_taurus_miR-769	hsa-miR-769-5p_MIMAT0003886_Homo_sapiens_miR-769-5p	-	-	ugagaccuccggguucugagcu	gcugggaucucuggggucucgg	ugagaccuccggguucugagcugugauguugcuucccagcugggaucucuggggucucgg	18:53945905..53945965:+
16_1960	299.9	84 +/- 10%	-	578	525	0	53	yes	bta-miR-214_MIMAT0003825_Bos_taurus_miR-214	hsa-miR-214-3p_MIMAT0000271_Homo_sapiens_miR-214-3p	-	-	acagcaggcacagacaggcagu	ugccugucuacacuugcugugc	ugccugucuacacuugcugugcagaacauccgcucaccuguacagcaggcacagacaggcagu	16:40485824..40485887:-
21_4023	293	84 +/- 10%	-	568	567	0	1	yes	bta-miR-380-5p_MIMAT0003803_Bos_taurus_miR-380-5p	hsa-miR-380-3p_MIMAT0000735_Homo_sapiens_miR-380-3p	-	-	uauguaaugugguccacgucu	augguugaccauagaacaugc	augguugaccauagaacaugcgcugucucuaugucguauguaaugugguccacgucu	21:67564805..67564862:+
21_3982	277.5	84 +/- 10%	-	535	293	0	242	yes	bta-miR-493_MIMAT0009333_Bos_taurus_miR-493	hsa-miR-493-5p_MIMAT0002813_Homo_sapiens_miR-493-5p	-	-	uuguacaugguaggcuuucauu	ugaaggucuacugugugccagg	uuguacaugguaggcuuucauucauucguuugcacauucggugaaggucuacugugugccagg	21:67416619..67416682:+
19_2795	267.9	84 +/- 10%	-	516	467	0	49	yes	bta-miR-152_MIMAT0009238_Bos_taurus_miR-152	hsa-miR-148a-3p_MIMAT0000243_Homo_sapiens_miR-148a-3p	-	-	ucagugcaugacagaacuuggg	agguucugugauacacuccgacu	agguucugugauacacuccgacucgggcucuggagcagucagugcaugacagaacuuggg	19:39081178..39081238:+
15_1709	245.5	84 +/- 10%	-	472	420	0	52	yes	bta-miR-139_MIMAT0003788_Bos_taurus_miR-139	hsa-miR-139-5p_MIMAT0000250_Homo_sapiens_miR-139-5p	-	-	ucuacagugcacgugucuccagu	uggagacgcggcccuguuggagu	ucuacagugcacgugucuccaguguggcucggaggcuggagacgcggcccuguuggagu	15:52956184..52956243:-
16_1941	242.8	84 +/- 10%	-	468	467	0	1	yes	bta-miR-215_MIMAT0003797_Bos_taurus_miR-215	hsa-miR-192-5p_MIMAT0000222_Homo_sapiens_miR-192-5p	-	-	augaccuaugaauugacagaca	ucugucauuucuguaggccaaug	augaccuaugaauugacagacaacgugacuaagucugucugucauuucuguaggccaaug	16:24305744..24305804:-
19_2926	226.6	84 +/- 10%	-	435	275	0	160	yes	bta-miR-193a-5p_MIMAT0003794_Bos_taurus_miR-193a-5p	hsa-miR-193a-3p_MIMAT0000459_Homo_sapiens_miR-193a-3p	-	-	aacuggccuacaaagucccagu	ugggucuuugcgggcgagauga	ugggucuuugcgggcgagaugaaggugucgguucaacuggccuacaaagucccagu	19:18824231..18824287:-
X_10655	220.6	84 +/- 10%	-	424	361	0	63	yes	bta-miR-221_MIMAT0003529_Bos_taurus_miR-221	hsa-miR-221-3p_MIMAT0000278_Homo_sapiens_miR-221-3p	-	-	agcuacauugucugcuggguuu	accuggcauacaauguagauuucugu	accuggcauacaauguagauuucuguguuuguugagcaacagcuacauugucugcuggguuu	X:103538858..103538920:+
X_10638	216.1	84 +/- 10%	-	415	365	0	50	yes	bta-miR-362-5p_MIMAT0009298_Bos_taurus_miR-362-5p	hsa-miR-362-5p_MIMAT0000705_Homo_sapiens_miR-362-5p	-	-	aauccuuggaaccuaggugugagu	aacacaccuauucaaggauuc	aauccuuggaaccuaggugugagugcuguucuagugcaacacaccuauucaaggauuc	X:92898445..92898503:+
4_8595	193.9	84 +/- 10%	-	378	375	0	3	yes	bta-miR-2419-5p_MIMAT0011985_Bos_taurus_miR-2419-5p	-	-	-	aucgcaucaacacucgucugu	caggcgggugcuaauacgauc	aucgcaucaacacucgucuguucuuaaauaacauugagaacaggcgggugcuaauacgauc	4:66346477..66346538:-
29_5628	183.5	84 +/- 10%	-	350	349	0	1	yes	bta-miR-194_MIMAT0009254_Bos_taurus_miR-194	hsa-miR-194-5p_MIMAT0000460_Homo_sapiens_miR-194-5p	-	-	uguaacagcaacuccaugugga	ccaguggggcugcuguuaucugg	uguaacagcaacuccauguggaaguaccucuaguuccaguggggcugcuguuaucugg	29:43731473..43731531:+
21_4066	173.7	84 +/- 10%	-	339	191	0	148	yes	bta-miR-411c-5p_MIMAT0025545_Bos_taurus_miR-411c-5p	-	-	-	gguugaucagagaacauacauu	uguaugucaacugauccacagu	gguugaucagagaacauacauuuugucaaugauguaugucaacugauccacagu	21:67589487..67589541:+
X_10767	169.7	84 +/- 10%	-	324	274	0	50	yes	bta-miR-424-5p_MIMAT0013593_Bos_taurus_miR-424-5p	hsa-miR-15a-5p_MIMAT0000068_Homo_sapiens_miR-15a-5p	-	-	cagcagcaauucauguuuuga	caaaacgugaggcgcugcuau	cagcagcaauucauguuuugaagugcuuuaaacgguucaaaacgugaggcgcugcuau	X:18185456..18185514:-
X_10583	167.6	84 +/- 10%	-	319	292	0	27	yes	bta-miR-652_MIMAT0024578_Bos_taurus_miR-652	hsa-miR-652-3p_MIMAT0003322_Homo_sapiens_miR-652-3p	-	-	aauggcgccacuaggguugugc	acaacccuaggagagggugcca	acaacccuaggagagggugccauucacauagacuagaauugaauggcgccacuaggguugugc	X:62939301..62939364:+
X_10763	164.5	84 +/- 10%	-	315	115	0	200	yes	bta-miR-542-5p_MIMAT0013594_Bos_taurus_miR-542-5p	hsa-miR-542-5p_MIMAT0003340_Homo_sapiens_miR-542-5p	-	-	ucggggaucaucaugucacgaga	ugugacagauugauaacugaaa	ucggggaucaucaugucacgagauaccacugugcacuugugacagauugauaacugaaa	X:18180150..18180209:-
1_3697	160.6	84 +/- 10%	-	309	302	0	7	yes	bta-miR-15b_MIMAT0003792_Bos_taurus_miR-15b	hsa-miR-15a-5p_MIMAT0000068_Homo_sapiens_miR-15a-5p	-	-	uagcagcacaucaugguuuaca	cgaaucauuauuugcugcucu	uagcagcacaucaugguuuacauacuacagucaagaugcgaaucauuauuugcugcucu	1:107923398..107923457:-
21_3992	159	84 +/- 10%	-	303	298	0	5	yes	bta-miR-432_MIMAT0009317_Bos_taurus_miR-432	hsa-miR-432-5p_MIMAT0002814_Homo_sapiens_miR-432-5p	-	-	ucuuggaguaggucauugggugg	acuggauggcuccuccaugucu	ucuuggaguaggucauuggguggauccuuuauuucccuaugugggccacuggauggcuccuccaugucu	21:67431249..67431318:+
4_8498	154.3	84 +/- 10%	-	294	200	0	94	yes	bta-miR-335_MIMAT0009291_Bos_taurus_miR-335	hsa-miR-335-5p_MIMAT0000765_Homo_sapiens_miR-335-5p	-	-	ucaagagcaauaacgaaaaaug	uuuuucauuauugcuccugacc	ucaagagcaauaacgaaaaauguuugucauaaaccguuuuucauuauugcuccugacc	4:95071005..95071063:+
25_5092	141.5	84 +/- 10%	-	276	201	0	75	yes	bta-miR-3432a_MIMAT0017396_Bos_taurus_miR-3432a	-	-	-	ugcgggaucuuuaguuguggug	cagcaacuaaagaucccucaggc	ugcgggaucuuuaguuguggugugugaauucuuaguugcagcaacuaaagaucccucaggc	25:34409296..34409357:-
21_4085	138.5	84 +/- 10%	-	264	92	0	172	yes	bta-miR-369-5p_MIMAT0003801_Bos_taurus_miR-369-5p	hsa-miR-369-5p_MIMAT0001621_Homo_sapiens_miR-369-5p	-	-	agaucgaccguguuauauucg	aauaauacaugguugaucuuu	agaucgaccguguuauauucgcuuuauugacuucgaauaauacaugguugaucuuu	21:67603547..67603603:+
X_10761	130.7	84 +/- 10%	-	248	247	0	1	yes	bta-miR-450a_MIMAT0003834_Bos_taurus_miR-450a	hsa-miR-450a-5p_MIMAT0001545_Homo_sapiens_miR-450a-5p	-	-	uuuugcgauguguuccuaauau	auugggaacauuuugcauuc	uuuugcgauguguuccuaauauguaaucuaaauguauugggaacauuuugcauuc	X:18179236..18179291:-
X_10759	129.8	84 +/- 10%	-	247	245	0	2	yes	bta-miR-450a_MIMAT0003834_Bos_taurus_miR-450a	hsa-miR-450a-5p_MIMAT0001545_Homo_sapiens_miR-450a-5p	-	-	uuuugcgauguguuccuaauau	auugggagcauuuugcaugcau	uuuugcgauguguuccuaauaugcaguauaaauauauugggagcauuuugcaugcau	X:18179089..18179146:-
X_10631	128.8	84 +/- 10%	-	244	88	0	156	yes	bta-miR-188_MIMAT0009249_Bos_taurus_miR-188	hsa-miR-188-5p_MIMAT0000457_Homo_sapiens_miR-188-5p	-	-	caucccuugcaugguggagggu	cucccacaugcaggguuugca	caucccuugcaugguggagggugagcuuucugaaaaccccucccacaugcaggguuugca	X:92886840..92886900:+
12_968	123.7	84 +/- 10%	-	234	159	0	75	yes	bta-miR-17-5p_MIMAT0003815_Bos_taurus_miR-17-5p	hsa-miR-17-5p_MIMAT0000070_Homo_sapiens_miR-17-5p	-	-	caaagugcuuacagugcagguag	acugcagugaaggcacuugua	caaagugcuuacagugcagguagugauaugugcaucuacugcagugaaggcacuugua	12:66226566..66226624:+
X_10519	117.2	84 +/- 10%	-	228	181	0	47	yes	bta-miR-2284w_MIMAT0017393_Bos_taurus_miR-2284w	-	-	-	aaaaccucaaugaacucuuugg	aagaguuuguucggguuucu	aagaguuuguucggguuucuccauaagcuguauagaaaaaccucaaugaacucuuugg	X:2676192..2676250:+
29_5589	112.9	84 +/- 10%	-	222	221	0	1	yes	bta-miR-2285k_MIMAT0024586_Bos_taurus_miR-2285k	-	-	-	aaaaccggaaugaacuuuuuga	caaaaaguuugcuuggauuuu	caaaaaguuugcuuggauuuuucugugagauauuaugggaaaaccggaaugaacuuuuuga	29:10834185..10834246:+
10_300	105	84 +/- 10%	-	198	111	0	87	yes	bta-miR-628_MIMAT0009356_Bos_taurus_miR-628	hsa-miR-628-5p_MIMAT0004809_Homo_sapiens_miR-628-5p	-	-	augcugacauauuuacuagagg	ucuaguaagaguggcagucgaag	augcugacauauuuacuagaggguaaaauuaauaaccuucuaguaagaguggcagucgaag	10:55017705..55017766:+
4_8624	103.7	84 +/- 10%	-	195	193	0	2	yes	bta-miR-29b_MIMAT0003828_Bos_taurus_miR-29b	hsa-miR-29a-3p_MIMAT0000086_Homo_sapiens_miR-29a-3p	-	-	uagcaccauuugaaaucaguguu	gcugguuucauauggugguuuaga	gcugguuucauauggugguuuagauuuaaauagugauugucuagcaccauuugaaaucaguguu	4:95402701..95402765:-
12_1057	101.8	84 +/- 10%	-	191	189	0	2	yes	bta-miR-2299-5p_MIMAT0011807_Bos_taurus_miR-2299-5p	hsa-miR-378j_MIMAT0024612_Homo_sapiens_miR-378j	-	-	acuggauucauuucucugaaa	guccggggaauggauccagcgu	acuggauucauuucucugaaaguggauuuuguggucuguccggggaauggauccagcgu	12:29660168..29660227:-
13_1187	84.4	84 +/- 10%	-	163	130	0	33	yes	bta-miR-296-5p_MIMAT0026918_Bos_taurus_miR-296-5p	-	-	-	aggguugggcggaggcuuucc	gagggccccccccaauccugu	gagggccccccccaauccuguugugcuugguucagaggguugggcggaggcuuucc	13:58091947..58092003:+
12_974	84	84 +/- 10%	-	156	154	0	2	yes	bta-miR-20a_MIMAT0003527_Bos_taurus_miR-20a	hsa-miR-17-5p_MIMAT0000070_Homo_sapiens_miR-17-5p	-	-	uaaagugcuuauagugcagguag	acugcauuaugagcacuuaaagu	uaaagugcuuauagugcagguaguguuuaguuaucuacugcauuaugagcacuuaaagu	12:66227011..66227070:+
4_8521	81	84 +/- 10%	-	149	140	0	9	yes	bta-miR-671_MIMAT0009365_Bos_taurus_miR-671	hsa-miR-671-3p_MIMAT0004819_Homo_sapiens_miR-671-3p	-	-	uccgguucucagggcuccacc	aggaagcccuggaggggcuggagg	aggaagcccuggaggggcuggaggugauggauguuuuccuccgguucucagggcuccacc	4:114614929..114614989:+
17_2304	80.5	84 +/- 10%	-	149	110	0	39	yes	bta-miR-130b_MIMAT0009224_Bos_taurus_miR-130b	hsa-miR-130a-3p_MIMAT0000425_Homo_sapiens_miR-130a-3p	-	-	cagugcaaugaugaaagggcauc	acucuuucccuguugcacuacu	acucuuucccuguugcacuacugugcgccccuggcaagcagugcaaugaugaaagggcauc	17:74100547..74100608:-
X_10783	76	84 +/- 10%	-	142	71	0	71	yes	bta-miR-3431_MIMAT0017394_Bos_taurus_miR-3431	hsa-miR-519c-5p_MIMAT0002831_Homo_sapiens_miR-519c-5p	-	-	aucuagaggacugacugaaauu	ccucagucagccuuguggaugu	ccucagucagccuuguggauguauguucugcagaccugacaucuagaggacugacugaaauu	X:34662674..34662736:-
21_4043	69.6	84 +/- 10%	-	129	125	0	4	yes	bta-miR-376c_MIMAT0009947_Bos_taurus_miR-376c	hsa-miR-376c-3p_MIMAT0000720_Homo_sapiens_miR-376c-3p	-	-	aacauagaggaaauuccacgu	gguggauauuccuucuauguuu	gguggauauuccuucuauguuuauguuauuugugguuaaacauagaggaaauuccacgu	21:67578325..67578384:+
21_4021	67.4	84 +/- 10%	-	130	81	0	49	yes	bta-miR-299_MIMAT0009274_Bos_taurus_miR-299	-	-	-	guaugugggacgguaaaccgcu	ugguuuaccgucccacauac	ugguuuaccgucccacauacauucugaauauguaugugggacgguaaaccgcu	21:67563575..67563628:+
16_1822	65.8	84 +/- 10%	-	120	118	1	1	yes	bta-miR-34a_MIMAT0004340_Bos_taurus_miR-34a	hsa-miR-34a-5p_MIMAT0000255_Homo_sapiens_miR-34a-5p	-	-	uggcagugucuuagcugguugu	caaucagcaaguauacugcccu	uggcagugucuuagcugguuguugugaguaauaaugcaggaagcaaucagcaaguauacugcccu	16:45197410..45197475:+
21_4061	61.2	84 +/- 10%	-	113	112	0	1	yes	bta-miR-539_MIMAT0009342_Bos_taurus_miR-539	hsa-miR-381-3p_MIMAT0000736_Homo_sapiens_miR-381-3p	-	-	cauacaaggacaauuucuuucu	ggagaaauuauccuugguguguu	ggagaaauuauccuugguguguucgcuuuauuugggaugaaucauacaaggacaauuucuuucu	21:67584379..67584443:+
17_2192	57.4	84 +/- 10%	-	103	98	0	5	yes	bta-miR-185_MIMAT0009247_Bos_taurus_miR-185	hsa-miR-185-5p_MIMAT0000455_Homo_sapiens_miR-185-5p	-	-	uggagagaaaggcaguuccug	aggggcuggcuuuccuccggc	uggagagaaaggcaguuccugaugguccccuccccaggggcuggcuuuccuccggc	17:74967078..74967134:+
21_4084	56	84 +/- 10%	-	101	99	0	2	yes	bta-miR-412_MIMAT0009313_Bos_taurus_miR-412	hsa-miR-412-5p_MIMAT0026557_Homo_sapiens_miR-412-5p	-	-	uggucgaccaguuggaaagu	cuucaccugguccacuagcugu	uggucgaccaguuggaaaguaauuguuucuaauguacuucaccugguccacuagcugu	21:67603404..67603462:+
21_4177	55.1	84 +/- 10%	-	106	105	0	1	no	bta-miR-1247-5p_MIMAT0025549_Bos_taurus_miR-1247-5p	hsa-miR-1247-5p_MIMAT0005899_Homo_sapiens_miR-1247-5p	-	-	acccgucccgugcguccccgga	cgggaacgucgggacuggagc	acccgucccgugcguccccggacgucgcugucugccccgggaacgucgggacuggagc	21:68149444..68149502:-
21_4037	52.6	84 +/- 10%	-	94	90	0	4	yes	bta-miR-495_MIMAT0009335_Bos_taurus_miR-495	hsa-miR-495-3p_MIMAT0002817_Homo_sapiens_miR-495-3p	-	-	aaacaaacauggugcacuucuu	gaaguugcccauguucuuuucgcugau	gaaguugcccauguucuuuucgcugauaugugacgaaacaaacauggugcacuucuu	21:67573247..67573304:+
21_4079	52.3	84 +/- 10%	-	94	50	0	44	yes	bta-miR-541_MIMAT0009343_Bos_taurus_miR-541	hsa-miR-654-5p_MIMAT0003330_Homo_sapiens_miR-654-5p	-	-	uggugggcacagaauccggccu	aaaggauucugcugucggucccacu	aaaggauucugcugucggucccacuccaaaguucaaaaaauggguggugggcacagaauccggccu	21:67602352..67602418:+
13_1245	50	84 +/- 10%	-	97	90	0	7	yes	bta-miR-7861_MIMAT0030441_Bos_taurus_miR-7861	-	-	-	cacacucagauaaaguaggcacu	ugcuaccuagucugagugagug	cacacucagauaaaguaggcacuuuuugguucuugaaaugcuaccuagucugagugagug	13:13129033..13129093:-
5_8952	48.4	84 +/- 10%	-	85	80	0	5	yes	bta-miR-615_MIMAT0009355_Bos_taurus_miR-615	hsa-miR-615-3p_MIMAT0003283_Homo_sapiens_miR-615-3p	-	-	uccgagccugggucucccucu	ggggguccccggugcucggauc	ggggguccccggugcucggaucucgagggugcuuauuguucgguccgagccugggucucccucu	5:26157890..26157954:-
29_5719	44.2	84 +/- 10%	-	85	61	0	24	no	bta-miR-210_MIMAT0003824_Bos_taurus_miR-210	hsa-miR-210-3p_MIMAT0000267_Homo_sapiens_miR-210-3p	-	-	cugugcgugugacagcggcuga	agccacugcccaccgcacacug	agccacugcccaccgcacacugcgcugcuccggacccacugugcgugugacagcggcuga	29:51025448..51025508:+
10_515	44.1	84 +/- 10%	-	79	68	0	11	yes	bta-miR-190a_MIMAT0009251_Bos_taurus_miR-190a	hsa-miR-190a-5p_MIMAT0000458_Homo_sapiens_miR-190a-5p	-	-	ugauauguuugauauauuagguug	acuauauaucaaacauauuccu	ugauauguuugauauauuagguuguuauuuaauccaacuauauaucaaacauauuccu	10:47321073..47321131:-
21_4076	39.5	84 +/- 10%	-	76	73	0	3	yes	bta-miR-154b_MIMAT0025547_Bos_taurus_miR-154b	-	-	-	agaggucuuccauggugcauucg	aaucauacaugguugaccuuuuuu	agaggucuuccauggugcauucgcuuuauucuuugacgaaucauacaugguugaccuuuuuu	21:67598366..67598428:+
19_2948	37.8	84 +/- 10%	-	65	58	0	7	yes	bta-miR-132_MIMAT0003812_Bos_taurus_miR-132	hsa-miR-212-3p_MIMAT0000269_Homo_sapiens_miR-212-3p	-	-	uaacagucuacagccauggucg	accguggcuuucgauuguuacu	accguggcuuucgauuguuacugugggaaccggagguaacagucuacagccauggucg	19:23651160..23651218:-
12_1046	36.5	84 +/- 10%	-	65	55	0	10	yes	bta-miR-3613a_MIMAT0024574_Bos_taurus_miR-3613a	hsa-miR-3613-5p_MIMAT0017990_Homo_sapiens_miR-3613-5p	-	-	uguuguacuuuuuuuuuuguuc	acaaaaaaaaaagcccaacccu	uguuguacuuuuuuuuuuguucguugcauuuuuaggaacaaaaaaaaaagcccaacccu	12:19542758..19542817:-
6_9200	33.1	84 +/- 10%	-	64	60	0	4	yes	bta-miR-2284ab_MIMAT0030437_Bos_taurus_miR-2284ab	-	-	-	uaaaaguuugguuggguuuuu	aaaaucugaacaaacuuuccggc	uaaaaguuugguuggguuuuucuguaacaucugauggaaaaaucugaacaaacuuuccggc	6:103797777..103797838:+
2_5976	31.6	84 +/- 10%	-	62	57	0	5	yes	bta-miR-2285aa_MIMAT0030435_Bos_taurus_miR-2285aa	-	-	-	caaaaaguucguccagauuuuu	aaaacuggaacgaacuuuugggc	caaaaaguucguccagauuuuuccauaagauguuacagaaaaacuggaacgaacuuuugggc	2:5205392..5205454:+
21_4052	30.6	84 +/- 10%	-	56	51	0	5	yes	bta-miR-376a_MIMAT0009946_Bos_taurus_miR-376a	hsa-miR-376a-5p_MIMAT0003386_Homo_sapiens_miR-376a-5p	-	-	guagauucuccuucuaugagu	aucauagaggaaaauccacgu	guagauucuccuucuaugaguacauuauuuacgauuaaucauagaggaaaauccacgu	21:67579443..67579501:+
24_4643	29.7	84 +/- 10%	-	56	36	0	20	yes	bta-miR-2285u_MIMAT0031094_Bos_taurus_miR-2285u	-	-	-	aaacccgaacgaacuuuugggc	caaaaaauuuguuuggguuuuu	caaaaaauuuguuuggguuuuucuguaagaugguauggaaaaacccgaacgaacuuuugggc	24:33897675..33897737:+
15_1716	29.5	84 +/- 10%	-	48	47	0	1	yes	bta-miR-326_MIMAT0009286_Bos_taurus_miR-326	hsa-miR-330-5p_MIMAT0004693_Homo_sapiens_miR-330-5p	-	-	ccucugggcccuuccuccagc	uggaggcagggccuuugugaagg	uggaggcagggccuuugugaaggcggguugugcucagaucgccucugggcccuuccuccagc	15:55314023..55314085:-
21_4070	28.6	84 +/- 10%	-	48	28	0	20	yes	bta-miR-382_MIMAT0009308_Bos_taurus_miR-382	hsa-miR-382-5p_MIMAT0000737_Homo_sapiens_miR-382-5p	-	-	gaaguuguucgugguggauucg	aaucauucacggacaacacuuu	gaaguuguucgugguggauucgcuuuacuuaugacgaaucauucacggacaacacuuu	21:67592887..67592945:+
21_4035	28.5	84 +/- 10%	-	48	46	0	2	yes	bta-miR-543_MIMAT0009344_Bos_taurus_miR-543	hsa-miR-543_MIMAT0004954_Homo_sapiens_miR-543	-	-	aaacauucgcggugcacuucuu	aaguugcccgugucuuuuucgc	aaguugcccgugucuuuuucgcuuuauaugugacgaaacauucgcggugcacuucuu	21:67571837..67571894:+
21_3997	26.4	84 +/- 10%	-	43	40	0	3	yes	bta-miR-370_MIMAT0009300_Bos_taurus_miR-370	hsa-miR-370-3p_MIMAT0000722_Homo_sapiens_miR-370-3p	-	-	gccugcugggguggaaccuggu	caggucacgucucugcaguu	caggucacgucucugcaguuacaccgcucacgagugccugcugggguggaaccuggu	21:67457248..67457305:+
4_8682	26.3	84 +/- 10%	-	43	42	0	1	yes	bta-miR-153_MIMAT0009239_Bos_taurus_miR-153	hsa-miR-153-3p_MIMAT0000439_Homo_sapiens_miR-153-3p	-	-	uugcauagucacaaaagugauc	gucauuuuugugauguugcagcu	gucauuuuugugauguugcagcuaguaauaugagcccaguugcauagucacaaaagugauc	4:119541709..119541770:-
21_4033	24.3	84 +/- 10%	-	40	39	0	1	yes	bta-miR-494_MIMAT0009334_Bos_taurus_miR-494	hsa-miR-494-3p_MIMAT0002816_Homo_sapiens_miR-494-3p	-	-	ugaaacauacacgggaaaccucu	agguuauccguguugucuucu	agguuauccguguugucuucucuuuauuuaugaugaaacauacacgggaaaccucu	21:67569691..67569747:+
16_1832	23.7	84 +/- 10%	-	44	30	0	14	yes	bta-miR-2320-5p_MIMAT0011844_Bos_taurus_miR-2320-5p	-	-	-	uggcacaggguccagcugucggc	ucgaugauggucccuguguuuu	uggcacaggguccagcugucggccgugauacccgaugggucgaugauggucccuguguuuu	16:50502454..50502515:+
X_10776	23	84 +/- 10%	-	43	39	0	4	yes	bta-miR-505_MIMAT0009341_Bos_taurus_miR-505	-	-	-	gucaacacuugcugguuuccu	gggagccaggaaguauugauguu	gggagccaggaaguauugauguuucuaccaguuuagcgucaacacuugcugguuuccu	X:23387303..23387361:-
27_5296	22.2	84 +/- 10%	-	43	37	0	6	yes	bta-miR-2284ac_MIMAT0030447_Bos_taurus_miR-2284ac	-	-	-	aaauguucgcuuggcuuuuucc	aaaaaccugagugaacuuuuca	aaauguucgcuuggcuuuuuccauacuaccuuacagaaaaaccugagugaacuuuuca	27:18517050..18517108:+
X_10789	21.5	84 +/- 10%	-	33	29	0	4	yes	bta-miR-105a_MIMAT0009217_Bos_taurus_miR-105a	hsa-miR-105-5p_MIMAT0000102_Homo_sapiens_miR-105-5p	-	-	ucaaaugcucagacuccuguggu	ccacggauguuugagcaugugcu	ucaaaugcucagacuccugugguggcugcucaugcaccacggauguuugagcaugugcu	X:35018710..35018769:-
21_4072	20.3	84 +/- 10%	-	31	18	0	13	yes	bta-miR-485_MIMAT0009328_Bos_taurus_miR-485	hsa-miR-485-5p_MIMAT0002175_Homo_sapiens_miR-485-5p	-	-	agaggcuggccgugaugaauuc	gucauacacggcucuccucucu	agaggcuggccgugaugaauucgauucaucaaagcgagucauacacggcucuccucucu	21:67593962..67594021:+
27_5298	20	84 +/- 10%	-	31	30	0	1	yes	bta-miR-383_MIMAT0009309_Bos_taurus_miR-383	hsa-miR-383-5p_MIMAT0000738_Homo_sapiens_miR-383-5p	-	-	agaucagaaggugauuguggcu	ccacagcacugccuggucaga	agaucagaaggugauuguggcuuuggguggauaucaaucagccacagcacugccuggucaga	27:21315208..21315270:+
5_8908	17.5	84 +/- 10%	-	25	20	0	5	yes	bta-miR-33a_MIMAT0009294_Bos_taurus_miR-33a	hsa-miR-33a-5p_MIMAT0000091_Homo_sapiens_miR-33a-5p	-	-	gugcauuguaguugcauugca	caauguuuccacagugcauca	gugcauuguaguugcauugcauguucuggcgguacccgugcaauguuuccacagugcauca	5:113410754..113410815:+
3_8188	17.1	84 +/- 10%	-	24	23	0	1	yes	bta-miR-760-5p_MIMAT0009372_Bos_taurus_miR-760-5p	hsa-miR-760_MIMAT0004957_Homo_sapiens_miR-760	-	-	cggcucugggucuguggggagc	ccccucaguccaccagagcccgga	ccccucaguccaccagagcccggauaccuuagaaauucggcucugggucuguggggagc	3:49797117..49797176:-
21_4041	16.9	84 +/- 10%	-	26	22	0	4	yes	bta-miR-376c_MIMAT0009947_Bos_taurus_miR-376c	hsa-miR-376c-3p_MIMAT0000720_Homo_sapiens_miR-376c-3p	-	-	aacauagaggaaaauccacauu	gguggauauuccuucuauguuu	gguggauauuccuucuauguuuacaggauugacagcuaaacauagaggaaaauccacauu	21:67577952..67578012:+
9_10278	16.7	84 +/- 10%	-	30	18	0	12	yes	bta-miR-7862_MIMAT0030442_Bos_taurus_miR-7862	-	-	-	cacagcuccaggggacgccguu	uggugcucccuggagcugagca	cacagcuccaggggacgccguuccuguccuggacuaugugaguggugcucccuggagcugagca	9:61455915..61455979:-
12_970	16.7	84 +/- 10%	-	34	31	0	3	no	bta-miR-18a_MIMAT0003526_Bos_taurus_miR-18a	hsa-miR-18a-5p_MIMAT0000072_Homo_sapiens_miR-18a-5p	-	-	uaaggugcaucuagugcagau	acugcccuaagugcuccuucugg	uaaggugcaucuagugcagauagugaaguagauuagcaucuacugcccuaagugcuccuucugg	12:66226701..66226765:+
X_10793	16.6	84 +/- 10%	-	24	23	0	1	yes	bta-miR-105b_MIMAT0009216_Bos_taurus_miR-105b	hsa-miR-105-5p_MIMAT0000102_Homo_sapiens_miR-105-5p	-	-	ucaaaugcucagacuccuuggug	ccauggauguuugagcaugugcu	ucaaaugcucagacuccuugguggcugcuuaugcaccauggauguuugagcaugugcu	X:35021164..35021222:-
8_9941	15.5	84 +/- 10%	-	21	17	0	4	yes	bta-miR-491_MIMAT0009332_Bos_taurus_miR-491	hsa-miR-491-5p_MIMAT0002807_Homo_sapiens_miR-491-5p	-	-	aguggggaacccuuccaugaggag	cuuaugcaagauucccuucuac	aguggggaacccuuccaugaggaguagaacacuccuuaugcaagauucccuucuac	8:23661698..23661754:-
21_3926	14.2	84 +/- 10%	-	19	17	0	2	yes	bta-miR-9-5p_MIMAT0009389_Bos_taurus_miR-9-5p	hsa-miR-9-5p_MIMAT0000441_Homo_sapiens_miR-9-5p	-	-	ucuuugguuaucuagcuguauga	uaaagcuagauaaccgaaagu	ucuuugguuaucuagcuguaugagugccacagagccgucauaaagcuagauaaccgaaagu	21:21250115..21250176:+
3_7864	14.1	84 +/- 10%	-	19	17	0	2	yes	bta-miR-9-5p_MIMAT0009389_Bos_taurus_miR-9-5p	hsa-miR-9-5p_MIMAT0000441_Homo_sapiens_miR-9-5p	-	-	ucuuugguuaucuagcuguauga	uaaagcuagauaaccgaaagu	ucuuugguuaucuagcuguaugagugguguggagucuucauaaagcuagauaaccgaaagu	3:14462439..14462500:+
7_9771	14.1	84 +/- 10%	-	19	17	0	2	yes	bta-miR-9-5p_MIMAT0009389_Bos_taurus_miR-9-5p	hsa-miR-9-5p_MIMAT0000441_Homo_sapiens_miR-9-5p	-	-	ucuuugguuaucuagcuguauga	uaaagcuagauaaccgaaagu	ucuuugguuaucuagcuguaugaguguauuggucuucauaaagcuagauaaccgaaagu	7:90554689..90554748:-
25_4977	13.9	84 +/- 10%	-	26	25	0	1	no	bta-miR-1842_MIMAT0036969_Bos_taurus_miR-1842	hsa-miR-8057_MIMAT0030984_Homo_sapiens_miR-8057	-	-	uuggcucugugaggucggcuca	agcaggccugucagggcguug	uuggcucugugaggucggcucaaggugggucuggauguugagcaggccugucagggcguug	25:1744660..1744721:-
21_4049	13.6	84 +/- 10%	-	21	4	0	17	yes	bta-miR-376c_MIMAT0009947_Bos_taurus_miR-376c	hsa-miR-376c-5p_MIMAT0022861_Homo_sapiens_miR-376c-5p	-	-	gguggauauuccuucuauguuu	aucauagaggaaaauccaug	gguggauauuccuucuauguuuacgugauucauagauaaucauagaggaaaauccaug	21:67579078..67579136:+
X_10766	13.1	84 +/- 10%	-	16	3	0	13	yes	bta-miR-503-5p_MIMAT0025557_Bos_taurus_miR-503-5p	hsa-miR-503-5p_MIMAT0002874_Homo_sapiens_miR-503-5p	-	-	uagcagcgggaacaguacugcag	ggaguauuguuucugcugcccgg	uagcagcgggaacaguacugcagugggcaauuggugaucuggaguauuguuucugcugcccgg	X:18185104..18185167:-
6_9140	13	84 +/- 10%	-	24	16	0	8	yes	bta-miR-302d_MIMAT0009279_Bos_taurus_miR-302d	-	-	-	cuuaaacguggauguacuugcuu	uaagugcuuccauguuuuagu	cuuaaacguggauguacuugcuuuauagcuaaaaaaguaagugcuuccauguuuuagu	6:14162978..14163036:+
11_744	12.4	84 +/- 10%	-	23	18	0	5	yes	bta-miR-2285ac_MIMAT0030440_Bos_taurus_miR-2285ac	-	-	-	cagaaaguuuguuuggguuuuu	aaaaccugaagagacuuuuugg	cagaaaguuuguuuggguuuuuccguaagauguaacaggaaaaccugaagagacuuuuugg	11:4523087..4523148:-
21_4054	12.3	84 +/- 10%	-	16	12	0	4	yes	bta-miR-1185_MIMAT0009973_Bos_taurus_miR-1185	hsa-miR-1185-5p_MIMAT0005798_Homo_sapiens_miR-1185-5p	-	-	agaggauacccuuuguauguuc	auauacagagggagacucuua	agaggauacccuuuguauguucacuuuauuaauggcgaauauacagagggagacucuua	21:67581383..67581442:+
6_9321	12.1	84 +/- 10%	-	22	13	0	9	yes	bta-miR-2448-5p_MIMAT0012025_Bos_taurus_miR-2448-5p	-	-	-	gugguugauuggauccgugggu	cugcggauacaaccaaacacggu	cugcggauacaaccaaacacgguuggagaauauuucacaaucugugguugauuggauccgugggu	6:115567394..115567459:-
21_4078	11.9	84 +/- 10%	-	15	7	0	8	yes	bta-miR-377_MIMAT0009304_Bos_taurus_miR-377	hsa-miR-377-5p_MIMAT0004689_Homo_sapiens_miR-377-5p	-	-	agagguugcccuuggugaauuc	aucacacaaaggcaacuuuugu	agagguugcccuuggugaauucgcuuuauuuauguugaaucacacaaaggcaacuuuugu	21:67600495..67600555:+
19_2949	11.5	84 +/- 10%	-	21	12	0	9	no	bta-miR-212_MIMAT0009264_Bos_taurus_miR-212	hsa-miR-212-5p_MIMAT0022695_Homo_sapiens_miR-212-5p	-	-	accuuggcucuagacugcuuacu	uaacagucuccagucacggcc	accuuggcucuagacugcuuacugcccgggccgcccucaguaacagucuccagucacggcc	19:23651588..23651649:-
21_4067	9.3	84 +/- 11%	-	10	9	0	1	yes	bta-miR-487a_MIMAT0003805_Bos_taurus_miR-487a	hsa-miR-154-3p_MIMAT0000453_Homo_sapiens_miR-154-3p	-	-	aaucauacagggacauccagu	gugguuaucccugcuguguucgc	gugguuaucccugcuguguucgcuguauuuaugacgaaucauacagggacauccagu	21:67589875..67589932:+
10_213	9.1	84 +/- 11%	-	9	7	0	2	yes	bta-miR-208a_MIMAT0009261_Bos_taurus_miR-208a	hsa-miR-208a-3p_MIMAT0000241_Homo_sapiens_miR-208a-3p	-	-	auaagacgagcaaaaagcuug	gagcuuuuggcccggguuauac	gagcuuuuggcccggguuauaccugaugcucacguauaagacgagcaaaaagcuug	10:21369604..21369660:+
X_10737	9	84 +/- 11%	-	16	14	0	2	yes	bta-miR-2483-5p_MIMAT0012075_Bos_taurus_miR-2483-5p	-	-	-	cgucaaccauccagcuguuuga	aaacaucugguugguugagaga	cgucaaccauccagcuguuugaggugaugcaaacaaacaucugguugguugagaga	X:9189816..9189872:-
6_9137	8.9	85 +/- 10%	-	10	3	0	7	yes	bta-miR-302d_MIMAT0009279_Bos_taurus_miR-302d	hsa-miR-302b-5p_MIMAT0000714_Homo_sapiens_miR-302b-5p	-	-	acuuuaacaugguaguacuuucu	uaagugcuuccauguuuuagu	acuuuaacaugguaguacuuucugugacuuuugaaauaguaagugcuuccauguuuuagu	6:14162444..14162504:+
10_364	7.9	84 +/- 10%	-	18	13	0	5	yes	bta-miR-7859_MIMAT0030434_Bos_taurus_miR-7859	-	-	-	augugaaauuaccaguauuug	aaaaacuggcagcuucaugu	augugaaauuaccaguauuugucugcuuugaccuacaaaaacuggcagcuucaugu	10:85658690..85658746:+
8_9812	7.9	84 +/- 10%	-	8	6	0	2	yes	bta-miR-873_MIMAT0009377_Bos_taurus_miR-873	hsa-miR-873-5p_MIMAT0004953_Homo_sapiens_miR-873-5p	-	-	gcaggaacuugugagucucc	gaggcugaugaguucccgggaac	gcaggaacuugugagucuccuauugaacaugaacaggaggcugaugaguucccgggaac	8:15159569..15159628:+
4_8536	6.9	85 +/- 10%	-	12	11	0	1	yes	bta-miR-653_MIMAT0009358_Bos_taurus_miR-653	-	-	-	cacuggaguuuguuucaacauu	uguugaaacaaucucuguugaac	uguugaaacaaucucuguugaaccauguuacaggaaguucacuggaguuuguuucaacauu	4:10653543..10653604:-
16_1998	6.6	85 +/- 10%	-	11	10	0	1	yes	bta-miR-200b_MIMAT0003842_Bos_taurus_miR-200b	-	-	-	aauacugccugguaaugaugacg	caucuuacugggcagcauuggau	caucuuacugggcagcauuggauggugucuggucucuaauacugccugguaaugaugacg	16:52521989..52522049:-
28_5561	6.4	85 +/- 10%	-	3	2	0	1	yes	bta-miR-346_MIMAT0009297_Bos_taurus_miR-346	hsa-miR-346_MIMAT0000773_Homo_sapiens_miR-346	-	-	ugucugcccgcaugccugccucu	aggcaggggcugggcuugcagc	ugucugcccgcaugccugccucucuguugcucugaaggaggcaggggcugggcuugcagc	28:41329070..41329130:-
3_8037	6.3	85 +/- 10%	-	14	14	0	0	yes	bta-miR-2415-5p_MIMAT0011978_Bos_taurus_miR-2415-5p	hsa-miR-4650-5p_MIMAT0019713_Homo_sapiens_miR-4650-5p	-	-	ccaggccugcuggaccgacgccc	gagucgguccugccggccaggcc	gagucgguccugccggccaggccugcuggacacuccugccggccaggccugcuggaccgacgccc	3:102923773..102923838:+
3_8118	6.1	85 +/- 10%	-	341	341	0	0	yes	bta-miR-92b_MIMAT0009384_Bos_taurus_miR-92b	hsa-miR-25-3p_MIMAT0000081_Homo_sapiens_miR-25-3p	-	-	uauugcacucgucccggccucc	agggacgggacgcggugcaguguu	agggacgggacgcggugcaguguuguucuuuccccugccaauauugcacucgucccggccucc	3:15480738..15480801:-
18_2588	6	85 +/- 10%	-	124	124	0	0	yes	bta-miR-328_MIMAT0009287_Bos_taurus_miR-328	hsa-miR-328-3p_MIMAT0000752_Homo_sapiens_miR-328-3p	-	-	cuggcccucucugcccuuccguc	cgggggggcaggaggggcucaggg	cgggggggcaggaggggcucagggagauagugugugcugccccuggcccucucugcccuuccguc	18:34957618..34957683:-
7_9731	5.8	77 +/- 11%	-	10	7	0	3	yes	bta-miR-2460_MIMAT0012045_Bos_taurus_miR-2460	-	-	-	cuuggagcucuugaggccuggc	caggcaccagcagcucugcaagc	cuuggagcucuugaggccuggcaugugguuaccuuguacccaggcaccagcagcucugcaagc	7:55523567..55523630:-
X_10643	5.7	77 +/- 11%	-	149	148	0	1	yes	bta-miR-502a_MIMAT0009338_Bos_taurus_miR-502a	hsa-miR-500a-3p_MIMAT0002871_Homo_sapiens_miR-500a-3p	-	-	augcaccugggcaaggauuc	uaauccuugcucucugggugcua	uaauccuugcucucugggugcuagugcugucuccaugcaaugcaccugggcaaggauuc	X:92903807..92903866:+
8_10002	5.7	77 +/- 11%	-	1758	1758	0	0	yes	bta-miR-320a_MIMAT0003534_Bos_taurus_miR-320a	hsa-miR-320a_MIMAT0000510_Homo_sapiens_miR-320a	-	-	aaaagcuggguugagagggcga	gccuucucuucccgguucuucc	gccuucucuucccgguucuucccggagucgggaaaagcuggguugagagggcga	8:70060388..70060442:-
29_5713	5.7	77 +/- 11%	-	36	36	0	0	yes	bta-miR-483_MIMAT0009327_Bos_taurus_miR-483	hsa-miR-483-3p_MIMAT0002173_Homo_sapiens_miR-483-3p	-	-	ucacuccucuccucccgucuucu	agggcgggaagaaaggagggcgu	agggcgggaagaaaggagggcguggucugugcagcuccucacuccucuccucccgucuucu	29:50061110..50061171:+
27_5358	5.7	77 +/- 11%	-	2206607	2206607	0	0	yes	bta-miR-486_MIMAT0009329_Bos_taurus_miR-486	hsa-miR-486-5p_MIMAT0002177_Homo_sapiens_miR-486-5p	-	-	uccuguacugagcugccccgagg	cgggggcuucaaggccagcuuggacc	cgggggcuucaaggccagcuuggaccugcguccucccugacggguccuguacugagcugccccgagg	27:36261887..36261954:-
7_9432	5.7	77 +/- 11%	-	729	729	0	0	yes	bta-miR-1271_MIMAT0009975_Bos_taurus_miR-1271	hsa-miR-96-5p_MIMAT0000095_Homo_sapiens_miR-96-5p	-	-	cuuggcaccuaguaaguacuc	gugccugcuaugugccaggca	cuuggcaccuaguaaguacucaguauauacuuguugagugccugcuaugugccaggca	7:39194961..39195019:+
X_10773	5.6	77 +/- 11%	-	827	827	0	0	yes	bta-miR-504_MIMAT0009340_Bos_taurus_miR-504	hsa-miR-504-5p_MIMAT0002875_Homo_sapiens_miR-504-5p	-	-	agacccuggucugcacucugucu	aagggagcgcagggcaggguuucc	agacccuggucugcacucugucuguaugcuuacugaagggagcgcagggcaggguuucc	X:22083700..22083759:-
13_1208	5.6	77 +/- 11%	-	7556	7473	0	83	yes	bta-miR-499_MIMAT0003536_Bos_taurus_miR-499	hsa-miR-499a-5p_MIMAT0002870_Homo_sapiens_miR-499a-5p	-	-	uuaagacuugcagugauguuu	gaacaucacagcaagucugugc	uuaagacuugcagugauguuuaacuccucuccacgugaacaucacagcaagucugugc	13:64900492..64900550:+
28_5505	5.6	77 +/- 11%	-	144	140	0	4	yes	bta-miR-1296_MIMAT0009964_Bos_taurus_miR-1296	hsa-miR-1296-5p_MIMAT0005794_Homo_sapiens_miR-1296-5p	-	-	uuagggcccuggcuccaucuccu	aguggggcuuugacccuaacc	uuagggcccuggcuccaucuccuuuaggaaaaccuucuguggggaguggggcuuugacccuaacc	28:19569105..19569170:-
9_10241	5.6	77 +/- 11%	-	396866	396866	0	0	yes	bta-miR-30a-5p_MIMAT0003841_Bos_taurus_miR-30a-5p	hsa-miR-30a-5p_MIMAT0000087_Homo_sapiens_miR-30a-5p	-	-	uguaaacauccucgacugga	cagucggauguuugcagc	uguaaacauccucgacuggaagcugugaggcugcagaaaggcuuucagucggauguuugcagc	9:10768283..10768346:-
18_2647	5.6	77 +/- 11%	-	1774	1774	0	0	yes	bta-miR-150_MIMAT0003845_Bos_taurus_miR-150	hsa-miR-150-5p_MIMAT0000451_Homo_sapiens_miR-150-5p	-	-	ucucccaacccuuguaccagugu	ccugguacagguacggggaggca	ucucccaacccuuguaccagugugugucucagacccugguacagguacggggaggca	18:56407865..56407922:-
1_3565	5.5	77 +/- 11%	-	394	394	0	0	yes	bta-miR-155_MIMAT0009241_Bos_taurus_miR-155	hsa-miR-155-5p_MIMAT0000646_Homo_sapiens_miR-155-5p	-	-	uuaaugcuaaucgugauaggggu	uccuacauguuagcauuaaca	uuaaugcuaaucgugauagggguuuuuaccucggacugacuccuacauguuagcauuaaca	1:10227276..10227337:-
17_2306	5.5	77 +/- 11%	-	16	16	0	0	yes	bta-miR-301b_MIMAT0009277_Bos_taurus_miR-301b	hsa-miR-130a-3p_MIMAT0000425_Homo_sapiens_miR-130a-3p	-	-	cagugcaaugauauugucaaagc	ucugacgagguugcacuacugugcu	ucugacgagguugcacuacugugcuuugaggagcagugcaaugauauugucaaagc	17:74100869..74100925:-
3_8176	5.5	77 +/- 11%	-	894	894	0	0	yes	bta-miR-197_MIMAT0009257_Bos_taurus_miR-197	hsa-miR-197-3p_MIMAT0000227_Homo_sapiens_miR-197-3p	-	-	uucaccaccuucuccacccagc	cggguagagagggcagugggag	cggguagagagggcagugggagguaagagcucuucacccuucaccaccuucuccacccagc	3:33964973..33965034:-
15_1625	5.4	77 +/- 11%	-	1980	1980	0	0	yes	bta-miR-130a_MIMAT0009223_Bos_taurus_miR-130a	hsa-miR-130a-3p_MIMAT0000425_Homo_sapiens_miR-130a-3p	-	-	cagugcaauguuaaaagggc	ucuuuucacauugugcuacu	ucuuuucacauugugcuacugucugcgccugucacuagcagugcaauguuaaaagggc	15:82197726..82197784:+
16_1943	5.4	77 +/- 11%	-	330	330	0	0	yes	bta-miR-194_MIMAT0009254_Bos_taurus_miR-194	hsa-miR-194-5p_MIMAT0000460_Homo_sapiens_miR-194-5p	-	-	uguaacagcaacuccaugugga	caguggagaugcuguuacuuu	uguaacagcaacuccauguggacugugcgucaauuuccaguggagaugcuguuacuuu	16:24306042..24306100:-
8_9909	5.4	77 +/- 11%	-	109	58	0	51	yes	bta-miR-455-5p_MIMAT0003835_Bos_taurus_miR-455-5p	hsa-miR-455-5p_MIMAT0003150_Homo_sapiens_miR-455-5p	-	-	uaugugccuuuggacuacaucg	gcaguccaugggcauauacacu	uaugugccuuuggacuacaucguggaagccagcaccaugcaguccaugggcauauacacu	8:105147061..105147121:+
20_3823	5.4	77 +/- 11%	-	64	64	0	0	yes	bta-miR-218_MIMAT0003798_Bos_taurus_miR-218	hsa-miR-218-5p_MIMAT0000275_Homo_sapiens_miR-218-5p	-	-	uugugcuugaucuaaccaugu	augguucugucaagcaccgcg	uugugcuugaucuaaccaugugguggaacgauggaaacggaacaugguucugucaagcaccgcg	20:444315..444379:-
6_9324	5.4	77 +/- 11%	-	250	250	0	0	yes	bta-miR-95_MIMAT0009387_Bos_taurus_miR-95	hsa-miR-95-3p_MIMAT0000094_Homo_sapiens_miR-95-3p	-	-	uucaacggguauuuauugagc	ucaauaaauguuuguugaauu	ucaauaaauguuuguugaauugagaugcgcuaaauucaacggguauuuauugagc	6:119145915..119145970:-
19_2985	5.4	77 +/- 11%	-	29	18	0	11	yes	bta-miR-324_MIMAT0009285_Bos_taurus_miR-324	hsa-miR-324-5p_MIMAT0000761_Homo_sapiens_miR-324-5p	-	-	cgcauccccuagggcauuggugu	acugccccaggugcugcuggg	cgcauccccuagggcauugguguaaagcuggagacccacugccccaggugcugcuggg	19:27571354..27571412:-
5_9088	5.4	77 +/- 11%	-	162	162	0	0	yes	bta-miR-141_MIMAT0009232_Bos_taurus_miR-141	hsa-miR-141-3p_MIMAT0000432_Homo_sapiens_miR-141-3p	-	-	uaacacugucugguaaagaug	ucuuccagcacaguguugga	ucuuccagcacaguguuggauggucuaauggugaagcuccuaacacugucugguaaagaug	5:103859016..103859077:-
8_9820	5.4	77 +/- 11%	-	35	35	0	0	yes	bta-miR-31_MIMAT0003548_Bos_taurus_miR-31	hsa-miR-31-5p_MIMAT0000089_Homo_sapiens_miR-31-5p	-	-	aggcaagaugcuggcauagcug	gcuaugccaacauauugccauc	aggcaagaugcuggcauagcuguugaacugcgaaccugcuaugccaacauauugccauc	8:22534820..22534879:+
21_3922	5.4	77 +/- 11%	-	881	881	0	0	yes	bta-miR-7_MIMAT0003843_Bos_taurus_miR-7	hsa-miR-7-5p_MIMAT0000252_Homo_sapiens_miR-7-5p	-	-	uggaagacuagugauuuuguuguu	caacaagucccagucugccgca	uggaagacuagugauuuuguuguugucuccugcgcucaacaacaagucccagucugccgca	21:19989083..19989144:+
7_9675	5.3	77 +/- 11%	-	881	881	0	0	yes	bta-miR-7_MIMAT0003843_Bos_taurus_miR-7	hsa-miR-7-5p_MIMAT0000252_Homo_sapiens_miR-7-5p	-	-	uggaagacuagugauuuuguuguu	caacaagucacagcuuccuca	uggaagacuagugauuuuguuguucugauguacuaugacaacaagucacagcuuccuca	7:20584149..20584208:-
21_4047	5.3	77 +/- 11%	-	30	30	0	0	yes	bta-miR-654_MIMAT0009359_Bos_taurus_miR-654	hsa-miR-654-3p_MIMAT0004814_Homo_sapiens_miR-654-3p	-	-	uaugucugcugaccaucacc	uggugggcugcagaacaugug	uggugggcugcagaacaugugcuuccuucgugucauaugucugcugaccaucacc	21:67578853..67578908:+
7_9642	5.3	77 +/- 11%	-	26091	25742	0	349	yes	bta-miR-24-3p_MIMAT0003840_Bos_taurus_miR-24-3p	hsa-miR-24-3p_MIMAT0000080_Homo_sapiens_miR-24-3p	-	-	uggcucaguucagcaggaac	gugccuacugagcugaaacacagu	gugccuacugagcugaaacacaguugauuugugcacacuggcucaguucagcaggaac	7:12981644..12981702:-
2_7780	5.3	77 +/- 11%	-	42	42	0	0	yes	bta-miR-153_MIMAT0009239_Bos_taurus_miR-153	hsa-miR-153-3p_MIMAT0000439_Homo_sapiens_miR-153-3p	-	-	uugcauagucacaaaagugauc	ucauuuuugugaucugcagcu	ucauuuuugugaucugcagcuaguauucucacuccaguugcauagucacaaaagugauc	2:107963036..107963095:-
6_9164	5.3	77 +/- 11%	-	64	64	0	0	yes	bta-miR-218_MIMAT0003798_Bos_taurus_miR-218	hsa-miR-218-5p_MIMAT0000275_Homo_sapiens_miR-218-5p	-	-	uugugcuugaucuaaccaugu	augguuccgucaagcaccaug	uugugcuugaucuaaccaugugguugccagguaugaguaaaacaugguuccgucaagcaccaug	6:41545052..41545116:+
4_8615	5.3	77 +/- 11%	-	21	21	0	0	yes	bta-miR-592_MIMAT0009353_Bos_taurus_miR-592	hsa-miR-592_MIMAT0003260_Homo_sapiens_miR-592	-	-	uugugucaauaugcgaugaugu	gucaucacguggugacgcaaca	uugugucaauaugcgaugaugugugugauggcacagcgucaucacguggugacgcaaca	4:92126825..92126884:-
4_8617	5.3	77 +/- 11%	-	20	20	0	0	yes	bta-miR-182_MIMAT0009244_Bos_taurus_miR-182	hsa-miR-182-5p_MIMAT0000259_Homo_sapiens_miR-182-5p	-	-	uuuggcaaugguagaacucaca	gugguucuagacuugccaacua	uuuggcaaugguagaacucacacuggugagguaaugggauccggugguucuagacuugccaacua	4:94406721..94406786:-
X_10785	5.3	77 +/- 11%	-	107	106	0	1	yes	bta-miR-224_MIMAT0009271_Bos_taurus_miR-224	hsa-miR-224-5p_MIMAT0000281_Homo_sapiens_miR-224-5p	-	-	caagucacuagugguuccguuu	aaaugguacccuagugacuac	caagucacuagugguuccguuuaguagaugguuguacauuguuucaaaaugguacccuagugacuac	X:34664596..34664663:-
20_3759	5.2	77 +/- 11%	-	1758	1758	0	0	yes	bta-miR-320a_MIMAT0003534_Bos_taurus_miR-320a	hsa-miR-320a_MIMAT0000510_Homo_sapiens_miR-320a	-	-	aaaagcuggguugagagggcga	gccuucucuucccgguucuucc	gccuucucuucccgguucuucccggagucgggaaaagcuggguugagagggcga	20:15213938..15213992:+
23_4520	5.2	77 +/- 11%	-	21	21	0	0	yes	bta-miR-2376_MIMAT0011922_Bos_taurus_miR-2376	hsa-miR-3921_MIMAT0018196_Homo_sapiens_miR-3921	-	-	ccucugagaucuugcuaggcgcu	gggcuugggagggucucagaagca	gggcuugggagggucucagaagcaggaacuuuugcuccuuuccucugagaucuugcuaggcgcu	23:7424175..7424239:-
12_971	5.2	77 +/- 11%	-	131	131	0	0	yes	bta-miR-19a_MIMAT0004336_Bos_taurus_miR-19a	hsa-miR-19a-3p_MIMAT0000073_Homo_sapiens_miR-19a-3p	-	-	ugugcaaaucuaugcaaaacug	guuuugcauaguugcacuac	guuuugcauaguugcacuacaagaagaauguaguugugcaaaucuaugcaaaacug	12:66226849..66226905:+
X_10653	5.2	77 +/- 11%	-	308	308	0	0	yes	bta-miR-222_MIMAT0003530_Bos_taurus_miR-222	hsa-miR-221-3p_MIMAT0000278_Homo_sapiens_miR-221-3p	-	-	agcuacaucuggcuacugggucuc	ggcucaguagccaguguagaucc	ggcucaguagccaguguagauccugucuuuuguaaucaguagcuacaucuggcuacugggucuc	X:103538168..103538232:+
7_9492	5.2	77 +/- 11%	-	5089	2523	0	2566	yes	bta-miR-145_MIMAT0003542_Bos_taurus_miR-145	hsa-miR-145-5p_MIMAT0000437_Homo_sapiens_miR-145-5p	-	-	guccaguuuucccaggaaucccu	auuccuggaaauacuguucuu	guccaguuuucccaggaaucccuuagaugcuaagauggggauuccuggaaauacuguucuu	7:62810747..62810808:+
21_4087	5.2	77 +/- 11%	-	658	658	0	0	yes	bta-miR-410_MIMAT0009311_Bos_taurus_miR-410	hsa-miR-410-3p_MIMAT0002171_Homo_sapiens_miR-410-3p	-	-	aauauaacacagauggccugu	agguugucugugaugaguucg	agguugucugugaugaguucgcuuuauuaaugacgaauauaacacagauggccugu	21:67603878..67603934:+
X_10791	5.2	77 +/- 11%	-	366	366	0	0	yes	bta-miR-767_MIMAT0009375_Bos_taurus_miR-767	hsa-miR-767-5p_MIMAT0003882_Homo_sapiens_miR-767-5p	-	-	ugcaccaugguugucugagc	ucauaccccaugguuccug	ugcaccaugguugucugagcaugcagcaugcuugucugcucauaccccaugguuccug	X:35020241..35020299:-
X_10787	5.2	77 +/- 11%	-	59	44	0	15	yes	bta-miR-452_MIMAT0009324_Bos_taurus_miR-452	hsa-miR-452-5p_MIMAT0001635_Homo_sapiens_miR-452-5p	-	-	aacuguuugcagaggaaacuga	ucagucucaucugcaaagaagu	aacuguuugcagaggaaacugagacuuuguaacuauaucucagucucaucugcaaagaagu	X:34665634..34665695:-
12_975	5.2	77 +/- 11%	-	695	695	0	0	yes	bta-miR-19b_MIMAT0004337_Bos_taurus_miR-19b	hsa-miR-19a-3p_MIMAT0000073_Homo_sapiens_miR-19a-3p	-	-	ugugcaaauccaugcaaaacug	guuuugcagguuugcauccagc	guuuugcagguuugcauccagcugugugauauucugcugugcaaauccaugcaaaacug	12:66227148..66227207:+
5_9128	5.2	77 +/- 11%	-	115	115	0	0	yes	bta-miR-1249_MIMAT0009976_Bos_taurus_miR-1249	hsa-miR-1249-3p_MIMAT0005901_Homo_sapiens_miR-1249-3p	-	-	acgcccuucccccccuucuuca	aggagggaggagaugggccacguuc	aggagggaggagaugggccacguucccucugccuggaacgcccuucccccccuucuuca	5:116348278..116348337:-
7_9499	5.2	77 +/- 11%	-	48	48	0	0	yes	bta-miR-2461-5p_MIMAT0012047_Bos_taurus_miR-2461-5p	hsa-miR-4494_MIMAT0019029_Homo_sapiens_miR-4494	-	-	ucagacugagagcagugugccu	ccacucugucucggauccuggca	ccacucugucucggauccuggcaaguaaguccuugucagacugagagcagugugccu	7:63886926..63886983:+
21_4059	5.2	77 +/- 11%	-	258	258	0	0	yes	bta-miR-487b_MIMAT0003847_Bos_taurus_miR-487b	hsa-miR-487b-3p_MIMAT0003180_Homo_sapiens_miR-487b-3p	-	-	aaucguacagggucauccacuu	gugguuaucccuguccuguucg	gugguuaucccuguccuguucguuuuacucaugucgaaucguacagggucauccacuu	21:67583571..67583629:+
7_9342	5.1	77 +/- 11%	-	361	361	0	0	yes	bta-miR-181d_MIMAT0009243_Bos_taurus_miR-181d	hsa-miR-181a-5p_MIMAT0000256_Homo_sapiens_miR-181a-5p	-	-	aacauucauuguugucgguggg	caccgagggaugaaugucac	aacauucauuguugucgguggguugugacagagaccagacccaccgagggaugaaugucac	7:12915271..12915332:+
21_4063	5.1	77 +/- 11%	-	194	194	0	0	yes	bta-miR-655_MIMAT0009360_Bos_taurus_miR-655	hsa-miR-655-3p_MIMAT0003331_Homo_sapiens_miR-655-3p	-	-	auaauacaugguuaaccucucu	agagguuauccguguuauguuc	agagguuauccguguuauguucgcuuggcucaucaugaauaauacaugguuaaccucucu	21:67587336..67587396:+
26_5209	5.1	77 +/- 11%	-	7305	7049	0	256	yes	bta-miR-1307_MIMAT0009969_Bos_taurus_miR-1307	hsa-miR-1307-5p_MIMAT0022727_Homo_sapiens_miR-1307-5p	-	-	ucgaccggaccucgaccggcu	acucggcguggcgucggucgugg	ucgaccggaccucgaccggcucgucuauauugccaaucgacucggcguggcgucggucgugg	26:24230117..24230179:-
7_9512	5.1	77 +/- 11%	-	7929	7929	0	0	yes	bta-miR-146a_MIMAT0009236_Bos_taurus_miR-146a	hsa-miR-146a-5p_MIMAT0000449_Homo_sapiens_miR-146a-5p	-	-	ugagaacugaauuccauagguu	ccugugaaguuuaguucuuuag	ugagaacugaauuccauagguugugucagugucagaccugugaaguuuaguucuuuag	7:74185054..74185112:+
21_3933	5.1	77 +/- 11%	-	55	55	0	0	yes	bta-miR-184_MIMAT0009246_Bos_taurus_miR-184	hsa-miR-184_MIMAT0000454_Homo_sapiens_miR-184	-	-	uggacggagaacugauaagg	uuaucacuuuuccagccagc	uuaucacuuuuccagccagcuuugugacucuaacuguuggacggagaacugauaagg	21:25913784..25913841:+
19_2912	5.1	77 +/- 11%	-	36	35	0	1	yes	bta-miR-454_MIMAT0009326_Bos_taurus_miR-454	hsa-miR-130a-3p_MIMAT0000425_Homo_sapiens_miR-130a-3p	-	-	uagugcaauauugcuuauagggu	acccuaucgauauugucucugc	acccuaucgauauugucucugcuguguaaauagcucugaguagugcaauauugcuuauagggu	19:10339873..10339936:-
29_5617	5.1	77 +/- 11%	-	76	76	0	0	yes	bta-miR-2285r_MIMAT0025575_Bos_taurus_miR-2285r	hsa-miR-490-3p_MIMAT0002806_Homo_sapiens_miR-490-3p	-	-	aaaccuggaugaacuuuuugg	aaaagcucauuuggguuuuu	aaaagcucauuuggguuuuuccguaagauguuaugaagaaaccuggaugaacuuuuugg	29:29085625..29085684:+
15_1665	5.1	77 +/- 11%	-	62017	62017	0	0	yes	bta-let-7a-5p_MIMAT0003844_Bos_taurus_let-7a-5p	hsa-let-7a-5p_MIMAT0000062_Homo_sapiens_let-7a-5p	-	-	ugagguaguagguuguauaguu	cuguacagccuccuagcuuucc	ugagguaguagguuguauaguuuagaauuacaucaagggagauaacuguacagccuccuagcuuucc	15:33347569..33347636:-
3_7876	5.1	77 +/- 11%	-	48	48	0	0	yes	bta-miR-190b_MIMAT0009252_Bos_taurus_miR-190b	hsa-miR-190a-5p_MIMAT0000458_Homo_sapiens_miR-190a-5p	-	-	ugauauguuugauauuggguug	acuaaaugucaaacauauucuu	ugauauguuugauauuggguuguuuaauuaggaaccaacuaaaugucaaacauauucuu	3:16374613..16374672:+
X_10750	5	77 +/- 11%	-	703	703	0	0	yes	bta-miR-19b_MIMAT0004337_Bos_taurus_miR-19b	hsa-miR-19a-3p_MIMAT0000073_Homo_sapiens_miR-19a-3p	-	-	ugugcaaauccaugcaaaacug	guuuugcugguuugcauuucagc	guuuugcugguuugcauuucagcguguggauauauggcugugcaaauccaugcaaaacug	X:17918013..17918073:-
X_10650	5	77 +/- 11%	-	15849	15849	0	0	yes	bta-miR-1468_MIMAT0013592_Bos_taurus_miR-1468	hsa-miR-1468-5p_MIMAT0006789_Homo_sapiens_miR-1468-5p	-	-	cuccguuugccuguuuugcuga	agcaaaauaagcaaauggaaaa	cuccguuugccuguuuugcugauguucauuugacuuauucucagcaaaauaagcaaauggaaaa	X:101844109..101844173:+
11_702	4.9	74 +/- 9%	-	3615	3614	0	1	yes	bta-miR-181b_MIMAT0003793_Bos_taurus_miR-181b	hsa-miR-181a-5p_MIMAT0000256_Homo_sapiens_miR-181a-5p	-	-	aacauucauugcugucgguggg	cucacugaucaaugaauguaaac	aacauucauugcugucgguggguuugacuuugaaucaacucacugaucaaugaauguaaac	11:95710640..95710701:+
14_1386	4.9	74 +/- 9%	-	91051	91051	0	0	yes	bta-miR-30d_MIMAT0003533_Bos_taurus_miR-30d	hsa-miR-30a-5p_MIMAT0000087_Homo_sapiens_miR-30a-5p	-	-	uguaaacauccccgacugga	cagucagauguuugcugc	uguaaacauccccgacuggaagcuguaccacacagcuaagcuuucagucagauguuugcugc	14:8080296..8080358:+
16_2051	4.9	74 +/- 9%	-	3488	3487	0	1	yes	bta-miR-181b_MIMAT0003793_Bos_taurus_miR-181b	hsa-miR-181a-5p_MIMAT0000256_Homo_sapiens_miR-181a-5p	-	-	aacauucauugcugucgguggg	cucacugaacaaugagugcaa	aacauucauugcugucgguggguugaacuguguggacaagcucacugaacaaugagugcaa	16:79685773..79685834:-
8_9883	4.9	74 +/- 9%	-	25808	25742	0	66	yes	bta-miR-24_MIMAT0009250_Bos_taurus_miR-24	hsa-miR-24-3p_MIMAT0000080_Homo_sapiens_miR-24-3p	-	-	uggcucaguucagcaggaac	ugccuacugagcugauaucagu	ugccuacugagcugauaucaguucucauuuuacacacuggcucaguucagcaggaac	8:83010382..83010439:+
X_10748	4.8	74 +/- 9%	-	16245	16245	0	0	yes	bta-miR-92a_MIMAT0009383_Bos_taurus_miR-92a	hsa-miR-25-3p_MIMAT0000081_Homo_sapiens_miR-25-3p	-	-	uauugcacuugucccggccugu	ggguggggauuuguugcacugcu	ggguggggauuuguugcacugcuuguguuauauauaaaguauugcacuugucccggccugu	X:17917862..17917923:-
15_1548	4.8	74 +/- 9%	-	29	29	0	0	yes	bta-miR-34c_MIMAT0003854_Bos_taurus_miR-34c	hsa-miR-34a-5p_MIMAT0000255_Homo_sapiens_miR-34a-5p	-	-	aggcaguguaguuagcugauugc	aaucacuaaccacacggccagg	aggcaguguaguuagcugauugcuaauaauaccaaucacuaaccacacggccagg	15:22135437..22135492:+
16_1861	4.7	74 +/- 9%	-	201	196	0	5	yes	bta-miR-29b_MIMAT0003828_Bos_taurus_miR-29b	hsa-miR-29a-3p_MIMAT0000086_Homo_sapiens_miR-29a-3p	-	-	uagcaccauuugaaaucaguguu	gcugguuucacaugguggcuuaga	gcugguuucacaugguggcuuagauuuuuccaucuuuguaucuagcaccauuugaaaucaguguu	16:77478041..77478106:+
X_10757	4.7	74 +/- 9%	-	1564	1561	0	3	yes	bta-miR-450b_MIMAT0024576_Bos_taurus_miR-450b	hsa-miR-450b-5p_MIMAT0004909_Homo_sapiens_miR-450b-5p	-	-	uuuugcaauauguuccugaauau	uauugggaacauuuugcaucc	uuuugcaauauguuccugaauauuuaauauaaguauauugggaacauuuugcaucc	X:18178921..18178977:-
X_10611	4.6	74 +/- 9%	-	50	34	0	16	yes	bta-miR-545-5p_MIMAT0003806_Bos_taurus_miR-545-5p	hsa-miR-3065-5p_MIMAT0015066_Homo_sapiens_miR-3065-5p	-	-	ucaacaaacauuuauugugugccu	ucaguaaauguuuauuggauga	ucaguaaauguuuauuggaugaauaaaugaauggcucaucaacaaacauuuauugugugccu	X:81951396..81951458:+
27_5302	4.6	74 +/- 9%	-	7	5	0	2	yes	bta-miR-2399-5p_MIMAT0011954_Bos_taurus_miR-2399-5p	-	-	-	cuuucuguagcuguuggaacu	uucuaacaacuacagaaagugu	cuuucuguagcuguuggaacuauggugcauugugguucuaacaacuacagaaagugu	27:25707609..25707666:+
19_2792	4.6	74 +/- 9%	-	537	537	0	0	yes	bta-miR-196a_MIMAT0009255_Bos_taurus_miR-196a	hsa-miR-196a-5p_MIMAT0000226_Homo_sapiens_miR-196a-5p	-	-	uagguaguuucauguuguuggg	caacgacauuaaaccacccgac	uagguaguuucauguuguugggccuggauuucugaacacaacgacauuaaaccacccgac	19:38497006..38497066:+
8_9952	4.6	74 +/- 9%	-	11409	11409	0	0	yes	bta-miR-101_MIMAT0003520_Bos_taurus_miR-101	hsa-miR-101-3p_MIMAT0000099_Homo_sapiens_miR-101-3p	-	-	uacaguacugugauaacugaag	ucgguuaucaugguaccgaugcu	ucgguuaucaugguaccgaugcuguauaucugaaagguacaguacugugauaacugaag	8:39940840..39940899:-
X_10746	4.6	74 +/- 9%	-	100	100	0	0	yes	bta-miR-363_MIMAT0003855_Bos_taurus_miR-363	hsa-miR-25-3p_MIMAT0000081_Homo_sapiens_miR-25-3p	-	-	aauugcacgguauccaucug	gguggaucacgaugcaauuuu	gguggaucacgaugcaauuuugauuaguauaauaggagaaaaauugcacgguauccaucug	X:17917706..17917767:-
24_4692	4.4	74 +/- 9%	-	10	10	0	0	yes	bta-miR-122_MIMAT0003849_Bos_taurus_miR-122	hsa-miR-122-5p_MIMAT0000421_Homo_sapiens_miR-122-5p	-	-	uggagugugacaaugguguuugu	aaacgccauuaucacacuaaaua	uggagugugacaaugguguuuguguccaaacuaucaaacgccauuaucacacuaaaua	24:58095655..58095713:+
19_2914	4.3	74 +/- 9%	-	377	377	0	0	yes	bta-miR-301a_MIMAT0009276_Bos_taurus_miR-301a	hsa-miR-130a-3p_MIMAT0000425_Homo_sapiens_miR-130a-3p	-	-	cagugcaauaguauugucaaagc	ucugacuuuauugcacuacu	ucugacuuuauugcacuacuguacuuuacagcuagcagugcaauaguauugucaaagc	19:10349517..10349575:-
19_2866	4.3	74 +/- 9%	-	39	26	0	13	yes	bta-miR-6516_MIMAT0030443_Bos_taurus_miR-6516	hsa-miR-6516-5p_MIMAT0030417_Homo_sapiens_miR-6516-5p	-	-	uuugcaguaacaggugugaacauu	aucauguaugauacugcaaaca	uuugcaguaacaggugugaacauucuagcagcaguuugaugaucauguaugauacugcaaaca	19:55419753..55419816:+
7_9441	4.3	74 +/- 9%	-	55	55	0	0	yes	bta-miR-6120-5p_MIMAT0024590_Bos_taurus_miR-6120-5p	hsa-miR-4781-3p_MIMAT0019943_Homo_sapiens_miR-4781-3p	-	-	uauguuggacaacguggauagc	uguucccguuuuucacaugug	uguucccguuuuucacauguguacugauguuugaucauauguuggacaacguggauagc	7:45882307..45882366:+
12_1049	4.2	74 +/- 9%	-	1422	1422	0	0	yes	bta-miR-15a_MIMAT0004334_Bos_taurus_miR-15a	hsa-miR-15a-5p_MIMAT0000068_Homo_sapiens_miR-15a-5p	-	-	uagcagcacauaaugguuugu	aggccauauugugcugccuca	uagcagcacauaaugguuuguggauuuugaaaaggugcaggccauauugugcugccuca	12:19596356..19596415:-
8_9802	4.2	74 +/- 9%	-	6	4	0	2	yes	bta-miR-2468_MIMAT0012058_Bos_taurus_miR-2468	-	-	-	auaggaacauggaagauuguca	ccaauuuuccauguuccugugc	auaggaacauggaagauugucagucaucaucuauuucugccaauuuuccauguuccugugc	8:5672122..5672183:+
5_8825	4.1	74 +/- 9%	-	6	4	0	2	yes	bta-miR-2435_MIMAT0012007_Bos_taurus_miR-2435	-	-	-	aaacucgaaugaacucuuuggc	caaaaagaucauuuggguuuu	caaaaagaucauuuggguuuuucugaugauguuauggaaaacucgaaugaacucuuuggc	5:68192488..68192548:+
X_10751	3.9	51 +/- 11%	-	9	9	0	0	yes	bta-miR-20b_MIMAT0003796_Bos_taurus_miR-20b	hsa-miR-17-5p_MIMAT0000070_Homo_sapiens_miR-17-5p	-	-	caaagugcucacagugcagguaguu	cuacuguagugugggcacuuccag	caaagugcucacagugcagguaguuuuggcagcgcucuacuguagugugggcacuuccag	X:17918136..17918196:-
24_4749	3.3	51 +/- 11%	-	7	7	0	0	yes	bta-miR-6523a_MIMAT0025552_Bos_taurus_miR-6523a	hsa-miR-7155-5p_MIMAT0028220_Homo_sapiens_miR-7155-5p	-	-	ucugggguaacuuugagcagg	ugcucuaguguccccagugg	ucugggguaacuuugagcaggggaugaauuguauuucauacccugcucuaguguccccagugg	24:46148445..46148508:-
21_4073	3	51 +/- 11%	-	6	1	0	5	yes	bta-miR-154a_MIMAT0009240_Bos_taurus_miR-154a	-	-	-	auagguuauccguguagccuuc	aaucauacacgguucaccuauu	auagguuauccguguagccuucgcuuuacuugugacgaaucauacacgguucaccuauu	21:67598051..67598110:+
7_9789	2.9	53 +/- 10%	-	7	7	0	0	yes	bta-miR-2465_MIMAT0012053_Bos_taurus_miR-2465	hsa-miR-6807-5p_MIMAT0027514_Homo_sapiens_miR-6807-5p	-	-	uugagccacaguagagccuugg	cuggcucuauuauggcuugaag	uugagccacaguagagccuuggauggugaaaaguuucuggcucuauuauggcuugaag	7:110106830..110106888:-
26_5167	2.7	53 +/- 10%	-	6	6	0	0	yes	bta-miR-2397-5p_MIMAT0011951_Bos_taurus_miR-2397-5p	hsa-miR-2278_MIMAT0011778_Homo_sapiens_miR-2278	-	-	cagagcaguggcaagaacgc	guucuuaccacuggccugua	guucuuaccacuggccuguaggugacaugauccaaguacagagcaguggcaagaacgc	26:49743774..49743832:+
21_4145	2.4	53 +/- 10%	-	6	6	0	0	yes	bta-miR-211_MIMAT0009263_Bos_taurus_miR-211	hsa-miR-204-5p_MIMAT0000265_Homo_sapiens_miR-204-5p	-	-	uucccuuugucauccuuugcc	cagggacagcaaaggggugc	uucccuuugucauccuuugcccaggguucugaguggggcagggacagcaaaggggugc	21:28046435..28046493:-
14_1463	2.3	53 +/- 10%	-	573	573	0	0	yes	bta-miR-1839_MIMAT0009968_Bos_taurus_miR-1839	hsa-miR-3927-3p_MIMAT0018202_Homo_sapiens_miR-3927-3p	-	-	aagguagauagaacaggucuugu	augaccuacauaucuaccaaca	aagguagauagaacaggucuuguuugcaaaaugaauucaugaccuacauaucuaccaaca	14:1883851..1883911:-
18_2539	2.3	53 +/- 10%	-	15	15	0	0	yes	bta-miR-935_MIMAT0009385_Bos_taurus_miR-935	-	-	-	caguuaccgcuuccgcuaccg	guggcgggagcggccccucgg	guggcgggagcggccccucggccauccuccgucugcccaguuaccgcuuccgcuaccg	18:62098120..62098178:+
21_3983	2.2	53 +/- 10%	-	290	290	0	0	yes	bta-miR-665_MIMAT0009363_Bos_taurus_miR-665	-	-	-	accaguaggccgaggccccuca	aggggucuuggccucugccca	aggggucuuggccucugcccaggacucuuucaugaccaguaggccgaggccccuca	21:67423456..67423512:+
26_5151	2.2	53 +/- 10%	-	98	98	0	0	yes	bta-miR-6524_MIMAT0025553_Bos_taurus_miR-6524	-	-	-	uuacucugaguaaccuaacu	uuaggccacucagaguaacu	uuaggccacucagaguaacuaucaguaacuaacugguuacucugaguaaccuaacu	26:31733590..31733646:+
7_9774	2.1	53 +/- 10%	-	6	6	0	0	yes	bta-miR-3660_MIMAT0025555_Bos_taurus_miR-3660	hsa-miR-3660_MIMAT0018081_Homo_sapiens_miR-3660	-	-	acugacaggagagcauuuuaau	uaaaaugcuauucugucauugu	uaaaaugcuauucugucauugugauaguucauaugggcacugacaggagagcauuuuaau	7:91916230..91916290:-
17_2235	2.1	53 +/- 10%	-	5	4	0	1	no	bta-miR-6520_MIMAT0025538_Bos_taurus_miR-6520	hsa-miR-496_MIMAT0002818_Homo_sapiens_miR-496	-	-	ugaguauugucagagagagcgau	cgucucuccgccuguacuca	ugaguauugucagagagagcgauucugugcccacccugagucgucucuccgccuguacuca	17:46090332..46090393:-
16_1996	2.1	53 +/- 10%	-	5	5	0	0	yes	bta-miR-200a_MIMAT0003822_Bos_taurus_miR-200a	hsa-miR-141-3p_MIMAT0000432_Homo_sapiens_miR-141-3p	-	-	uaacacugucugguaacgauguu	caucuuaccggacagugcugga	caucuuaccggacagugcuggauuucucggcucgacucuaacacugucugguaacgauguu	16:52521335..52521396:-
2_5977	2.1	53 +/- 10%	-	22	22	0	0	yes	bta-miR-2350_MIMAT0011886_Bos_taurus_miR-2350	-	-	-	cagcuccuguuucucuccucagcu	cugggcagaggggcagggggccuggg	cugggcagaggggcagggggccugggugcuggcucucucucagcuccuguuucucuccucagcu	2:5398796..5398860:+
3_8078	2	53 +/- 10%	-	80	45	0	35	yes	bta-miR-2285t_MIMAT0025577_Bos_taurus_miR-2285t	-	-	-	agaaucuggaugaacuuuuuggc	aaaaguucguucagguuuuucu	aaaaguucguucagguuuuucuguaccagcuuccagaagaaucuggaugaacuuuuuggc	3:7929185..7929245:-
24_4663	2	53 +/- 10%	-	37	37	0	0	yes	bta-miR-2285o_MIMAT0025530_Bos_taurus_miR-2285o	-	-	-	aaacccgaacgaacuuuugggc	ccaaaaguucauucgagcuuuucc	ccaaaaguucauucgagcuuuuccuuaauauccuacggaaacccgaacgaacuuuugggc	24:41395921..41395981:+
3_8066	2	53 +/- 10%	-	215	215	0	0	no	bta-miR-149-5p_MIMAT0024570_Bos_taurus_miR-149-5p	hsa-miR-149-5p_MIMAT0000450_Homo_sapiens_miR-149-5p	-	-	ucuggcuccgugucuucacuccc	gagggagggacgggggcugugc	ucuggcuccgugucuucacucccguguguguccaccgagggagggagggacgggggcugugc	3:120467961..120468023:+
15_1688	2	53 +/- 10%	-	39	39	0	0	yes	bta-miR-2285b_MIMAT0011833_Bos_taurus_miR-2285b	-	-	-	aaaucugagugaacuuuuuggc	cgaaaaguucauuccaguuuuu	cgaaaaguucauuccaguuuuucuguacuaccuuaugggaaaaucugagugaacuuuuuggc	15:39596110..39596172:-
13_1186	1.9	59 +/- 6%	-	70	70	0	0	yes	bta-miR-6123_MIMAT0024596_Bos_taurus_miR-6123	-	-	-	ugccaagcccacguucaaagg	uuugagcugggaagggaagc	ugccaagcccacguucaaaggcuguuucuucaaaguuaauggugccgccuuugagcugggaagggaagc	13:58091684..58091753:+
21_3950	1.9	59 +/- 6%	-	741	739	0	2	yes	bta-miR-6522_MIMAT0025540_Bos_taurus_miR-6522	-	-	-	acucggaauuguuuguguaccu	aaguacacaaacaauuccaagua	acucggaauuguuuguguaccuguuuucaaauuccaaguacacaaacaauuccaagua	21:43809627..43809685:+
19_2885	1.8	59 +/- 6%	-	5626	5569	0	57	yes	bta-miR-142-5p_MIMAT0003790_Bos_taurus_miR-142-5p	-	-	-	cccauaaaguagaaagcacu	aguguuuccuacuuuauggaug	cccauaaaguagaaagcacuacuaacagcacuggaggguguaguguuuccuacuuuauggaug	19:9527315..9527378:-
7_9690	1.8	59 +/- 6%	-	16	16	0	0	yes	bta-miR-2457_MIMAT0012042_Bos_taurus_miR-2457	-	-	-	uugccaacugcagagccgcgcu	cgcggcgcuguucugggaacg	cgcggcgcuguucugggaacgcgcucucaucacccaacguugccaacugcagagccgcgcu	7:23425300..23425361:-
20_3852	1.8	59 +/- 6%	-	118	118	0	0	yes	bta-miR-2285q_MIMAT0025574_Bos_taurus_miR-2285q	-	-	-	aaggaccugaaugaacuuucugg	aaaaaguucauucagguuuucu	aaaaaguucauucagguuuucuguaagauguuagggaaggaccugaaugaacuuucugg	20:13408720..13408779:-
2_7778	1.7	59 +/- 6%	-	13	13	0	0	no	bta-miR-375_MIMAT0009303_Bos_taurus_miR-375	hsa-miR-375_MIMAT0000728_Homo_sapiens_miR-375	-	-	uuuguucguucggcucgcguga	gcgacgagccccucgcacaaacc	gcgacgagccccucgcacaaaccggaccugagcguuuuguucguucggcucgcguga	2:107667523..107667580:-
1_3557	1.7	59 +/- 6%	-	2691	2683	0	8	yes	bta-miR-2284x_MIMAT0017395_Bos_taurus_miR-2284x	-	-	-	ugaaaaguucguucggguuuuu	aaauaaacuuuuuggccaacc	ugaaaaguucguucggguuuuuccauaagaacucaaauaaacuuuuuggccaacc	1:3607767..3607822:-
4_8619	1.6	59 +/- 6%	-	13	13	0	0	yes	bta-miR-183_MIMAT0009245_Bos_taurus_miR-183	-	-	-	auggcacugguagaauucacu	ugaauuaccgaagggccauaa	auggcacugguagaauucacugugaacagucucggucagugaauuaccgaagggccauaa	4:94411434..94411494:-
21_3925	1.6	59 +/- 6%	-	17	17	0	0	no	bta-miR-9-5p_MIMAT0009389_Bos_taurus_miR-9-5p	hsa-miR-9-5p_MIMAT0000441_Homo_sapiens_miR-9-5p	-	-	ucuuugguuaucuagcuguauga	cggcagcggcgguggcgaaggga	cggcagcggcgguggcgaagggaggcccguuucucucuuugguuaucuagcuguauga	21:21250080..21250138:+
19_2729	1.6	59 +/- 6%	-	104	104	0	0	yes	bta-miR-2336_MIMAT0011869_Bos_taurus_miR-2336	-	-	-	cuaaccguaacuuugaagugcu	cauuucaaagcuaagguuaugg	cauuucaaagcuaagguuauggguggcaauuuaucccuaaccguaacuuugaagugcu	19:22824644..22824702:+
21_4161	1.6	59 +/- 6%	-	195	195	0	0	yes	bta-miR-3432a_MIMAT0017396_Bos_taurus_miR-3432a	-	-	-	ugcgggaucuuuaguuguggug	uugcagcuugugggauccaguucc	ugcgggaucuuuaguuguggugugcaaacucucaguugcagcuugugggauccaguucc	21:55746798..55746857:-
19_2766	1.5	59 +/- 6%	-	27	27	0	0	no	bta-miR-744_MIMAT0009369_Bos_taurus_miR-744	hsa-miR-744-5p_MIMAT0004945_Homo_sapiens_miR-744-5p	-	-	ugcggggcuagggcuaacagc	uguugccacuaaccucaacc	ugcggggcuagggcuaacagcaggcucacugacgguuucccggaaaccacgcacaugcuguugccacuaaccucaacc	19:31333523..31333601:+
X_10635	1.5	59 +/- 6%	-	4489	4473	0	16	yes	bta-miR-502b_MIMAT0009339_Bos_taurus_miR-502b	-	-	-	auccaccugggcaaggauucugaa	uaauucuugcuccccaggugaga	uaauucuugcuccccaggugagagugcuuugugaaugcaauccaccugggcaaggauucugaa	X:92897962..92898025:+
23_4559	1.5	59 +/- 6%	-	64	62	1	1	no	bta-miR-877_MIMAT0009381_Bos_taurus_miR-877	hsa-miR-877-5p_MIMAT0004949_Homo_sapiens_miR-877-5p	-	-	guagaggagauggcgcagggga	uccucuucucccuccucccaggu	guagaggagauggcgcaggggacacgggcuaagacugggggcucccgggaccccccaacauguguccucuucucccuccucccaggu	23:28203155..28203242:-
13_1272	1.5	59 +/- 6%	-	732	732	0	0	yes	bta-miR-2285k_MIMAT0024586_Bos_taurus_miR-2285k	-	-	-	aaaaccggaaugaacuuuuugg	aaaaaguuaguucagauuuuuc	aaaaaguuaguucagauuuuuccauagcaucucauggaaaaaccggaaugaacuuuuugg	13:23904426..23904486:-
18_2518	1.5	59 +/- 6%	-	23530	23486	0	44	no	bta-miR-125a_MIMAT0003538_Bos_taurus_miR-125a	hsa-miR-125b-5p_MIMAT0000423_Homo_sapiens_miR-125b-5p	-	-	ucccugagacccuuuaaccugu	acaggugagguucuugggagcc	ucccugagacccuuuaaccugugaggacguccagggucacaggugagguucuugggagcc	18:58015548..58015608:+
X_10561	1.5	59 +/- 6%	-	4	4	0	0	yes	bta-miR-6526_MIMAT0025556_Bos_taurus_miR-6526	hsa-miR-1914-5p_MIMAT0007889_Homo_sapiens_miR-1914-5p	-	-	uccugugccucgaauggguaug	ugcccguucaggugcaguuca	ugcccguucaggugcaguucacguacaauugguguccugugccucgaauggguaug	X:28508356..28508412:+
X_10569	1.5	59 +/- 6%	-	4	4	0	0	yes	bta-miR-6526_MIMAT0025556_Bos_taurus_miR-6526	hsa-miR-1914-5p_MIMAT0007889_Homo_sapiens_miR-1914-5p	-	-	uccugugccucgaauggguaug	ugcccauucaggugcaguuca	ugcccauucaggugcaguucacguacaauugguguccugugccucgaauggguaug	X:30319610..30319666:+
22_4256	1.5	59 +/- 6%	-	983	877	0	106	no	bta-miR-425-5p_MIMAT0003832_Bos_taurus_miR-425-5p	hsa-miR-425-5p_MIMAT0003393_Homo_sapiens_miR-425-5p	-	-	aaugacacgaucacucccguug	caucgggaaugucguguccgccc	aaugacacgaucacucccguugagugggcacccaagaagccaucgggaaugucguguccgccc	22:51543964..51544027:+
7_9646	1.4	59 +/- 6%	-	10915	10913	0	2	no	bta-miR-23a_MIMAT0003827_Bos_taurus_miR-23a	hsa-miR-23a-3p_MIMAT0000078_Homo_sapiens_miR-23a-3p	-	-	aucacauugccagggauuucc	gggguuccuggggaugggauuu	gggguuccuggggaugggauuugcugccugucacaaaucacauugccagggauuucc	7:12981977..12982034:-
X_10567	1.4	59 +/- 6%	-	4	4	0	0	yes	bta-miR-6526_MIMAT0025556_Bos_taurus_miR-6526	hsa-miR-1914-5p_MIMAT0007889_Homo_sapiens_miR-1914-5p	-	-	uccugugccucgaauggguaug	ugcccauucaggugcaguuca	ugcccauucaggugcaguucauguacaauugguguccugugccucgaauggguaug	X:30305152..30305208:+
X_10563	1.4	59 +/- 6%	-	4	4	0	0	yes	bta-miR-6526_MIMAT0025556_Bos_taurus_miR-6526	hsa-miR-1914-5p_MIMAT0007889_Homo_sapiens_miR-1914-5p	-	-	uccugugccucgaauggguaug	ugcccauucaggugcaguuca	ugcccauucaggugcaguucauguacaauugguguccugugccucgaauggguaug	X:30286987..30287043:+
3_8119	1.4	59 +/- 6%	-	19	8	0	11	yes	bta-miR-2411-5p_MIMAT0011972_Bos_taurus_miR-2411-5p	-	-	-	ugaacugucuuacucccacaucc	uguggagugacugucagaugcagcca	uguggagugacugucagaugcagccagcagaauaagugguuuggcugaacugucuuacucccacaucc	3:16327517..16327585:-
5_8918	1.4	59 +/- 6%	-	15	15	0	0	no	bta-miR-2443_MIMAT0012018_Bos_taurus_miR-2443	hsa-miR-3616-3p_MIMAT0017996_Homo_sapiens_miR-3616-3p	-	-	ugagggcaggaccguaugaggu	cucagccggcccuucccucccc	ugagggcaggaccguaugagguguccaaggaaggcuccacucagccggcccuucccucccc	5:117119647..117119708:+
X_10565	1.4	59 +/- 6%	-	4	4	0	0	yes	bta-miR-6526_MIMAT0025556_Bos_taurus_miR-6526	hsa-miR-1914-5p_MIMAT0007889_Homo_sapiens_miR-1914-5p	-	-	uccugugccucgaauggguaug	ugcccauucaggugcaguuca	ugcccauucaggugcaguucauguacaauugguguccugugccucgaauggguaug	X:30303213..30303269:+
21_4045	1.4	59 +/- 6%	-	6	6	0	0	yes	bta-miR-376d_MIMAT0010199_Bos_taurus_miR-376d	hsa-miR-376a-3p_MIMAT0000729_Homo_sapiens_miR-376a-3p	-	-	aucauagaggaaaauccacau	guagauuuuccuucuaugauua	guagauuuuccuucuaugauuacggguuuggugauuaaucauagaggaaaauccacau	21:67578697..67578755:+
17_2194	1.3	59 +/- 6%	-	57	37	0	20	no	bta-miR-1306_MIMAT0009974_Bos_taurus_miR-1306	hsa-miR-1306-5p_MIMAT0022726_Homo_sapiens_miR-1306-5p	-	-	ccaccuccccugcaaacgucca	uggacguuggcucuggugguga	ccaccuccccugcaaacguccagugaugcagagguaauggacguuggcucuggugguga	17:74987968..74988027:+
1_3680	1.3	59 +/- 6%	-	4	1	0	3	yes	bta-miR-551b_MIMAT0009348_Bos_taurus_miR-551b	hsa-miR-551b-5p_MIMAT0004794_Homo_sapiens_miR-551b-5p	-	-	gaaaucaagcgugggugagacc	gcgacccauacuugguuucaga	gaaaucaagcgugggugagaccuggugcagaacaggaaggcgacccauacuugguuucaga	1:99671708..99671769:-
19_2883	1.2	59 +/- 6%	-	129	129	0	0	no	bta-miR-378d_MIMAT0036972_Bos_taurus_miR-378d	hsa-miR-378a-3p_MIMAT0000732_Homo_sapiens_miR-378a-3p	-	-	ucuggacuuggagucagaagac	cagugugaccccagcccugauc	ucuggacuuggagucagaagaccucagugugaccccagcccugauc	19:8714851..8714897:-
20_3822	1.2	59 +/- 6%	-	2049	2049	0	0	no	bta-miR-103_MIMAT0003521_Bos_taurus_miR-103	hsa-miR-103a-3p_MIMAT0000101_Homo_sapiens_miR-103a-3p	-	-	agcagcauuguacagggcuauga	ucggcuucuuuacagugcugccuug	ucggcuucuuuacagugcugccuuguugcauauggaucaagcagcauuguacagggcuauga	20:189860..189922:-
10_538	1.2	59 +/- 6%	-	6	6	0	0	yes	bta-miR-147_MIMAT0009237_Bos_taurus_miR-147	hsa-miR-147b_MIMAT0004928_Homo_sapiens_miR-147b	-	-	gugugcggaaaugcuucugcu	uggaaacacuucugcacaggc	uggaaacacuucugcacaggcuagauuauggauaccagugugcggaaaugcuucugcu	10:65243388..65243446:-
28_5403	1.2	59 +/- 6%	-	4	4	0	0	yes	bta-miR-2403_MIMAT0011960_Bos_taurus_miR-2403	hsa-miR-425-3p_MIMAT0001343_Homo_sapiens_miR-425-3p	-	-	cucgggaagcuagcuggccuugu	gaggccggccgcuucccagcc	gaggccggccgcuucccagccaggcugaaagggcucgggaagcuagcuggccuugu	28:15505063..15505119:+
5_9130	1.2	59 +/- 6%	-	37	37	0	0	yes	bta-miR-2285o_MIMAT0025530_Bos_taurus_miR-2285o	-	-	-	aaacccgaacgaacuuuugggc	caaaagcucauugggguuuuucc	caaaagcucauugggguuuuuccgucacauacaggaaacccgaacgaacuuuugggc	5:118347312..118347369:-
3_7863	1.1	59 +/- 6%	-	17	17	0	0	no	bta-miR-9-5p_MIMAT0009389_Bos_taurus_miR-9-5p	hsa-miR-9-5p_MIMAT0000441_Homo_sapiens_miR-9-5p	-	-	ucuuugguuaucuagcuguauga	aggcggcugcguggaagaggcg	aggcggcugcguggaagaggcggcgacugcagccaggaggcgggguugguuguuaucuuugguuaucuagcuguauga	3:14462384..14462462:+
X_10753	1.1	59 +/- 6%	-	5	4	0	1	yes	bta-miR-18b_MIMAT0003517_Bos_taurus_miR-18b	hsa-miR-18a-5p_MIMAT0000072_Homo_sapiens_miR-18a-5p	-	-	uaaggugcaucuagugcaguu	uacugcccuaaaugcuccuucugg	uaaggugcaucuagugcaguuagugaagcagcucagaaucuacugcccuaaaugcuccuucugg	X:17918371..17918435:-
4_8503	0.9	42 +/- 7%	-	3	3	0	0	yes	bta-miR-490_MIMAT0009331_Bos_taurus_miR-490	hsa-miR-490-3p_MIMAT0002806_Homo_sapiens_miR-490-3p	-	-	caaccuggaggacuccaugcugu	accauggaucuccaggugggu	accauggaucuccaggugggucacguuuagagauacaccaaccuggaggacuccaugcugu	4:101436293..101436354:+
21_4027	0.8	42 +/- 7%	-	10	10	0	0	yes	bta-miR-323_MIMAT0009284_Bos_taurus_miR-323	-	-	-	gcacauuacacggucgaccucu	aggugguccguggcgcguucgc	aggugguccguggcgcguucgcuuuauuuauggcgcacauuacacggucgaccucu	21:67565482..67565538:+
15_1583	0.8	42 +/- 7%	-	9	9	0	0	yes	bta-miR-6518_MIMAT0025536_Bos_taurus_miR-6518	-	-	-	ucacggagaggagaaacugcac	gcaguuucuccucuccgugagc	gcaguuucuccucuccgugagcgucugccaggcucacggagaggagaaacugcac	15:42911518..42911573:+
12_1066	0.7	42 +/- 7%	-	37	37	0	0	yes	bta-miR-2285o_MIMAT0025530_Bos_taurus_miR-2285o	-	-	-	aaacccgaacgaacuuuugggc	caaaaugucuauuuggauuuu	caaaaugucuauuuggauuuuuccuuuacguccuauggaaaaaacccgaacgaacuuuugggc	12:32285426..32285489:-
22_4202	0.6	42 +/- 7%	-	2	2	0	0	yes	bta-miR-138_MIMAT0003813_Bos_taurus_miR-138	hsa-miR-138-5p_MIMAT0000430_Homo_sapiens_miR-138-5p	-	-	agcugguguugugaaucaggccg	gcuacuucacaacaccaggguc	agcugguguugugaaucaggccgucgccaaucagagaacggcuacuucacaacaccaggguc	22:14870592..14870654:+
1_3686	0.6	42 +/- 7%	-	30	30	0	0	yes	bta-miR-2285b_MIMAT0011833_Bos_taurus_miR-2285b	-	-	-	aaaucugagugaacuuuuuggc	caaaauguucugguuuuc	caaaauguucugguuuucccauagaaugcaaaaaucugagugaacuuuuuggc	1:107065365..107065418:-
26_5145	0.6	42 +/- 7%	-	224	224	0	0	yes	bta-miR-2285k_MIMAT0024586_Bos_taurus_miR-2285k	-	-	-	aaaaccggaaugaacuuuuuga	aaaaauuuguaggaguuuuuc	aaaaauuuguaggaguuuuucauauuauggaaaaccggaaugaacuuuuuga	26:29429659..29429711:+
10_308	0.5	42 +/- 7%	-	3	3	0	0	yes	bta-miR-1248_MIMAT0009972_Bos_taurus_miR-1248	hsa-miR-1248_MIMAT0005900_Homo_sapiens_miR-1248	-	-	accuucuuguauaagcacugugcu	cagaguauuacacaagaagaaga	accuucuuguauaagcacugugcuaaaauuacagaaaccaagauagccuugguuuuuguaauaaugcuagcagaguauuacacaagaagaaga	10:58120393..58120486:+
1_3639	0.5	42 +/- 7%	-	3	3	0	0	yes	bta-miR-1248_MIMAT0009972_Bos_taurus_miR-1248	hsa-miR-1248_MIMAT0005900_Homo_sapiens_miR-1248	-	-	accuucuuguauaagcacugugcu	cagaguauuacacaagaagaaga	accuucuuguauaagcacugugcuaaaauuacagaaaccaagauagccuugguuuuuguaauaaugcuagcagaguauuacacaagaagaaga	1:81060902..81060995:-
21_4029	0.4	42 +/- 7%	-	13	13	0	0	no	bta-miR-758_MIMAT0009370_Bos_taurus_miR-758	hsa-miR-758-3p_MIMAT0003879_Homo_sapiens_miR-758-3p	-	-	uuugugaccugguccacuaacc	augguugaccagagagcacacg	augguugaccagagagcacacgcuuuauuugugccguuugugaccugguccacuaacc	21:67565780..67565838:+
19_2791	0.4	42 +/- 7%	-	537	537	0	0	no	bta-miR-196a_MIMAT0009255_Bos_taurus_miR-196a	hsa-miR-196a-5p_MIMAT0000226_Homo_sapiens_miR-196a-5p	-	-	uagguaguuucauguuguuggg	cgugaacuggaacugcugagu	cgugaacuggaacugcugagugaauuagguaguuucauguuguuggg	19:38496981..38497028:+
25_5085	0.4	42 +/- 7%	-	6	5	0	1	no	bta-miR-2387_MIMAT0011939_Bos_taurus_miR-2387	-	-	-	uggaaggccuggcuuugcagcgu	ccugcagacccggccuuggca	uggaaggccuggcuuugcagcguggacuggacccugcagacccggccuuggca	25:33439524..33439577:-
7_9772	0.3	42 +/- 7%	-	17	17	0	0	no	bta-miR-9-5p_MIMAT0009389_Bos_taurus_miR-9-5p	hsa-miR-9-5p_MIMAT0000441_Homo_sapiens_miR-9-5p	-	-	ucuuugguuaucuagcuguauga	ucgcaccuggaguaugggccgaagaag	ucgcaccuggaguaugggccgaagaagacagaggcugugagggaagcgaguuguuaucuuugguuaucuagcuguauga	7:90554725..90554804:-
5_8728	0.1	42 +/- 7%	-	9	9	0	0	yes	bta-miR-2425-5p_MIMAT0011994_Bos_taurus_miR-2425-5p	-	-	-	ccagggcacggauccaugaacu	uucguagacccugcccuccuc	ccagggcacggauccaugaacuaggcuacuuaccacguucguagacccugcccuccuc	5:30251649..30251707:+
21_3934	0.1	42 +/- 7%	-	55	55	0	0	no	bta-miR-184_MIMAT0009246_Bos_taurus_miR-184	hsa-miR-184_MIMAT0000454_Homo_sapiens_miR-184	-	-	uggacggagaacugauaagg	guguuugugugugucuggg	uggacggagaacugauaaggguaggugauugacgcucacagcuucuggaagcccugagggucaccuguguuugugugugucuggg	21:25913821..25913906:+
20_3782	0	42 +/- 7%	-	2	2	0	0	yes	bta-miR-449a_MIMAT0009320_Bos_taurus_miR-449a	hsa-miR-34a-5p_MIMAT0000255_Homo_sapiens_miR-34a-5p	-	-	uggcaguguauuguuagcuggu	cagcuaacaugcaacugcuauc	uggcaguguauuguuagcugguugaauaugugagugccaucagcuaacaugcaacugcuauc	20:23967404..23967466:+
9_10177	0	42 +/- 7%	-	3	3	0	0	yes	bta-miR-488_MIMAT0009330_Bos_taurus_miR-488	hsa-miR-488-3p_MIMAT0004763_Homo_sapiens_miR-488-3p	-	-	uugaaaggcuguuucuuggucu	acuuugaaacagcauucaggu	acuuugaaacagcauucaggucucaacuuaguugccgucuugaaaggcuguuucuuggucu	9:93098134..93098195:+
8_9998	-0.1	21 +/- 7%	-	8	8	0	0	yes	bta-miR-2474_MIMAT0012065_Bos_taurus_miR-2474	-	-	-	uaccgggccagcuggaaggaga	uccuccagccuggcccgggagggg	uccuccagccuggcccgggagggguccgccuaccgggccagcuggaaggaga	8:62600141..62600193:-
X_10886	-0.2	21 +/- 7%	-	3946	3946	0	0	no	bta-miR-98_MIMAT0003809_Bos_taurus_miR-98	hsa-let-7a-5p_MIMAT0000062_Homo_sapiens_let-7a-5p	-	-	ugagguaguaaguuguauuguu	cuagaggacucugcucaug	cuagaggacucugcucaugcuggggugagguaguaaguuguauuguu	X:96382703..96382750:-
5_9026	-0.7	21 +/- 7%	-	8	8	0	0	no	bta-miR-2431-5p_MIMAT0012001_Bos_taurus_miR-2431-5p	hsa-miR-4286_MIMAT0016916_Homo_sapiens_miR-4286	-	-	cccccacuugcaugacccugag	caggucauauaaguguggag	caggucauauaaguguggaguuggcuagacuacugguaaugacacccccacuugcaugacccugag	5:56655699..56655765:-
X_10591	-0.7	21 +/- 7%	-	3482	3482	0	0	no	bta-miR-361_MIMAT0003830_Bos_taurus_miR-361	hsa-miR-361-5p_MIMAT0000703_Homo_sapiens_miR-361-5p	-	-	uuaucagaaucuccagggguac	acuccauggugauucuucccugg	acuccauggugauucuucccugggauuugggagcuuaucagaaucuccagggguac	X:74328392..74328448:+
6_9163	-0.8	21 +/- 7%	-	64	64	0	0	no	bta-miR-218_MIMAT0003798_Bos_taurus_miR-218	hsa-miR-218-5p_MIMAT0000275_Homo_sapiens_miR-218-5p	-	-	uugugcuugaucuaaccaugu	gugguuauguagcgagauu	gugguuauguagcgagauuuucuguugugcuugaucuaaccaugu	6:41545028..41545073:+
24_4691	-0.9	21 +/- 7%	-	10	10	0	0	no	bta-miR-122_MIMAT0003849_Bos_taurus_miR-122	hsa-miR-122-5p_MIMAT0000421_Homo_sapiens_miR-122-5p	-	-	uggagugugacaaugguguuugu	aagugaaauuaacacuuccacg	aagugaaauuaacacuuccacggcuaccgauuucccuuagcagagcuguggagugugacaaugguguuugu	24:58095607..58095678:+
19_2911	-0.9	21 +/- 7%	-	35	35	0	0	no	bta-miR-454_MIMAT0009326_Bos_taurus_miR-454	hsa-miR-130a-3p_MIMAT0000425_Homo_sapiens_miR-130a-3p	-	-	uagugcaauauugcuuauagggu	acaaugggcauguugcagaaac	uagugcaauauugcuuauaggguuuugguguuugggaagaacaaugggcauguugcagaaac	19:10339834..10339896:-
21_4091	-1.2	8 +/- 6%	-	2	2	0	0	yes	bta-miR-656_MIMAT0009361_Bos_taurus_miR-656	hsa-miR-656-3p_MIMAT0003332_Homo_sapiens_miR-656-3p	-	-	aauauuauacagucaaccucu	agguugccugugagguguuca	agguugccugugagguguucacuuuucuaagcgaugaauauuauacagucaaccucu	21:67604695..67604752:+
16_2024	-1.2	8 +/- 6%	-	1	1	0	0	yes	bta-miR-488_MIMAT0009330_Bos_taurus_miR-488	hsa-miR-488-3p_MIMAT0004763_Homo_sapiens_miR-488-3p	-	-	uugaaaggcuguuucuugguc	cccagauaauggcacucucaaac	cccagauaauggcacucucaaacagguuuccagguuguuugaaaggcuguuucuugguc	16:59666112..59666171:-
25_5086	-1.3	8 +/- 6%	-	5	5	0	0	yes	bta-miR-2387_MIMAT0011939_Bos_taurus_miR-2387	-	-	-	uggaaggccuggcuuugcagcgu	gcgggcaaggccaagaggccggcuagg	gcgggcaaggccaagaggccggcuaggcccgagcguggagggccuggaaggccuggcuuugcagcgu	25:33439554..33439621:-
18_2361	-1.4	8 +/- 6%	-	6	6	0	0	no	bta-miR-2328-5p_MIMAT0011857_Bos_taurus_miR-2328-5p	hsa-miR-6887-3p_MIMAT0027675_Homo_sapiens_miR-6887-3p	-	-	cccccucccuuggucgccggcugu	auccgggaccaggcugaggaugca	auccgggaccaggcugaggaugcaggggcuccucgcccccucccuuggucgccggcugu	18:39351731..39351790:+
18_2541	-1.6	8 +/- 6%	-	14	14	0	0	no	bta-miR-7865_MIMAT0030450_Bos_taurus_miR-7865	-	-	-	cugacugccgccccccgcagg	ugcgggcagggagggcaggggaggg	ugcgggcagggagggcaggggagggaggcugugugcaggccugcccugacugccgccccccgcagg	18:62671131..62671197:+
29_5870	-1.8	8 +/- 6%	-	4	4	0	0	yes	bta-miR-2408_MIMAT0011966_Bos_taurus_miR-2408	-	-	-	cacgugugugagcucagccggc	ugggugggcaggcacacgugug	ugggugggcaggcacacgugugucucagcgccaugcacacgugugugagcucagccggc	29:45520785..45520844:-
19_2936	-2	8 +/- 6%	-	16	16	0	0	no	bta-miR-2334_MIMAT0011867_Bos_taurus_miR-2334	-	-	-	acagcagccuguguucucaccu	guggaggacaccgacugugacucc	guggaggacaccgacugugacuccuggggacuccggacagcagccuguguucucaccu	19:21433037..21433095:-
23_4481	-2.2	17 +/- 5%	-	4	4	0	0	no	bta-miR-2403_MIMAT0011960_Bos_taurus_miR-2403	hsa-miR-425-3p_MIMAT0001343_Homo_sapiens_miR-425-3p	-	-	cucgggaagcuagcuggccuugu	cugcgccggccgcuucccagcc	cugcgccggccgcuucccagccaggcugaaaaggcucgggaagcuagcuggccuugu	23:31206253..31206310:+
13_1150	-2.4	17 +/- 5%	-	3	3	0	0	yes	bta-miR-2285p_MIMAT0025532_Bos_taurus_miR-2285p	-	-	-	aauuguucauuuggguuuuu	aaacuugagugaacuuuugg	aauuguucauuuggguuuuuccguaacaucuuauggaaaaacuugagugaacuuuugg	13:36660316..36660374:+
28_5404	-2.5	17 +/- 5%	-	4	4	0	0	no	bta-miR-2403_MIMAT0011960_Bos_taurus_miR-2403	hsa-miR-425-3p_MIMAT0001343_Homo_sapiens_miR-425-3p	-	-	cucgggaagcuagcuggccuugu	cuggccccagcuacccucgccgagcc	cucgggaagcuagcuggccuuguuggcccuuaaaucgcacacuggauggccuggccccagcuacccucgccgagcc	28:15505096..15505172:+
X_10784	-2.5	17 +/- 5%	-	71	71	0	0	no	bta-miR-3431_MIMAT0017394_Bos_taurus_miR-3431	hsa-miR-4264_MIMAT0016899_Homo_sapiens_miR-4264	-	-	ccucagucagccuuguggaugu	acugccuaggcugagagcca	acugccuaggcugagagccaacaucaaggacacgauacccaaugaaugcgaaaaccucagucagccuuguggaugu	X:34662714..34662790:-
23_4482	-2.5	17 +/- 5%	-	4	4	0	0	no	bta-miR-2403_MIMAT0011960_Bos_taurus_miR-2403	hsa-miR-425-3p_MIMAT0001343_Homo_sapiens_miR-425-3p	-	-	cucgggaagcuagcuggccuugu	cuggccccagcuacccucgccgagcc	cucgggaagcuagcuggccuuguuggcccuuaaaucgcacacuggauggccuggccccagcuacccucgccgagcc	23:31206287..31206363:+
26_5191	-2.6	17 +/- 5%	-	4	4	0	0	no	bta-miR-2403_MIMAT0011960_Bos_taurus_miR-2403	hsa-miR-425-3p_MIMAT0001343_Homo_sapiens_miR-425-3p	-	-	cucgggaagcuagcuggccuugu	cuggccccagcuacccucgccgagcc	cucgggaagcuagcuggccuuguuggcccuuaaaucgcacacuggauggccuggccccagcuacccucgccgagcc	26:12253056..12253132:-
16_1782	-2.7	17 +/- 5%	-	4	4	0	0	no	bta-miR-2403_MIMAT0011960_Bos_taurus_miR-2403	hsa-miR-425-3p_MIMAT0001343_Homo_sapiens_miR-425-3p	-	-	cucgggaagcuagcuggccuugu	cuggccggagcuacccucgccgagcc	cucgggaagcuagcuggccuuguuggcccuuaaaucgcacacuggauggccuggccggagcuacccucgccgagcc	16:8241182..8241258:+
16_1781	-2.7	17 +/- 5%	-	4	4	0	0	no	bta-miR-2403_MIMAT0011960_Bos_taurus_miR-2403	hsa-miR-425-3p_MIMAT0001343_Homo_sapiens_miR-425-3p	-	-	cucgggaagcuagcuggccuugu	agggcugugccugccgcuucccaccca	agggcugugccugccgcuucccacccaagcugaaagggcucgggaagcuagcuggccuugu	16:8241144..8241205:+
17_2301	-2.8	17 +/- 5%	-	3	3	0	0	yes	bta-miR-2323_MIMAT0011852_Bos_taurus_miR-2323	-	-	-	ugaccugaucaugcuuacuga	aggaagcaggucagcuggcc	ugaccugaucaugcuuacugagcaguccaugugcuugcucccucaggaagcaggucagcuggcc	17:73635824..73635888:-
14_1363	-2.8	17 +/- 5%	-	3	3	0	0	yes	bta-miR-2308_MIMAT0011820_Bos_taurus_miR-2308	-	-	-	uugggcuugcagcagagagua	guccucugcuaaagcccaccu	guccucugcuaaagcccaccugugcucccgccuggaaaguugggcuugcagcagagagua	14:1566936..1566996:+
19_2848	-3.1	18 +/- 5%	-	2	2	0	0	yes	bta-miR-2346_MIMAT0011881_Bos_taurus_miR-2346	-	-	-	acugaugugaaggugguuuggc	caugccaccuuuacuccugagc	acugaugugaaggugguuuggccuugauugugccaugccaccuuuacuccugagc	19:51516023..51516078:+
15_1684	-3.1	18 +/- 5%	-	2	2	0	0	yes	bta-miR-2284t-5p_MIMAT0011831_Bos_taurus_miR-2284t-5p	-	-	-	aaacucgaaugaauguuuuggcc	ccgaaacauucacucggguuuuu	ccgaaacauucacucggguuuuuccauagcaucuuaacagaaaaacucgaaugaauguuuuggcc	15:39162247..39162312:-
21_3984	-3.1	18 +/- 5%	-	290	290	0	0	no	bta-miR-665_MIMAT0009363_Bos_taurus_miR-665	-	-	-	accaguaggccgaggccccuca	aggcggcugcuuacucucccuca	accaguaggccgaggccccucacaggcggcugcuuacucucccuca	21:67423490..67423536:+
18_2341	-3.1	18 +/- 5%	-	3	2	1	0	no	bta-miR-138_MIMAT0003813_Bos_taurus_miR-138	hsa-miR-138-5p_MIMAT0000430_Homo_sapiens_miR-138-5p	-	-	agcugguguugugaaucaggccg	gccucggagcaccagccag	gccucggagcaccagccagaggaggaagcgcgcccgaguucugguaucguugcugcagcugguguugugaaucaggccg	18:24992648..24992727:+
21_4162	-3.2	18 +/- 5%	-	195	195	0	0	no	bta-miR-3432a_MIMAT0017396_Bos_taurus_miR-3432a	-	-	-	ugcgggaucuuuaguuguggug	cagcaucuucgaucuuugucau	cagcaucuucgaucuuugucauggugugcgggaucuuuaguuguggug	21:55746835..55746883:-
28_5562	-3.4	18 +/- 5%	-	2	2	0	0	no	bta-miR-346_MIMAT0009297_Bos_taurus_miR-346	hsa-miR-346_MIMAT0000773_Homo_sapiens_miR-346	-	-	ugucugcccgcaugccugccucu	gggcaagcaugugggggucucu	gggcaagcaugugggggucucuguguugggcgucugucugcccgcaugccugccucu	28:41329107..41329164:-
22_4196	-3.7	18 +/- 5%	-	2	2	0	0	yes	bta-miR-2367-5p_MIMAT0011909_Bos_taurus_miR-2367-5p	-	-	-	acccuguaacucagccaucagagu	uuugaaaggcacuuacaggaagc	acccuguaacucagccaucagaguuuuauguagaacuuugaaaggcacuuacaggaagc	22:11405915..11405974:+
16_1865	-3.8	18 +/- 5%	-	313	309	0	4	no	bta-miR-29d-5p_MIMAT0026919_Bos_taurus_miR-29d-5p	-	-	-	accgauuucuccugguguucaga	cuagcaccauuugaaaucga	accgauuucuccugguguucagagucuguuuuugucuagcaccauuugaaaucga	16:77562554..77562609:+
20_3833	-3.9	18 +/- 5%	-	2	2	0	0	yes	bta-miR-7858_MIMAT0030433_Bos_taurus_miR-7858	-	-	-	uaggauuuggaaagauugcuuu	cgcaauucuucaaaaucuuagc	uaggauuuggaaagauugcuuugaauuuguagaucaacgcaauucuucaaaaucuuagc	20:10187789..10187848:-
20_3781	-4.5	1 +/- 2%	-	2	2	0	0	no	bta-miR-449a_MIMAT0009320_Bos_taurus_miR-449a	hsa-miR-34a-5p_MIMAT0000255_Homo_sapiens_miR-34a-5p	-	-	uggcaguguauuguuagcuggu	uuguuaacgaaguacaccggugac	uuguuaacgaaguacaccggugaccuaugugugauggguuggcaguguauuguuagcuggu	20:23967365..23967426:+
9_10264	-4.9	1 +/- 2%	-	54	54	0	0	no	bta-miR-2478_MIMAT0012070_Bos_taurus_miR-2478	-	-	-	uuguaucccacuucugacacca	ggucgguggugagcaagc	ggucgguggugagcaagcagagacuacauagguugccuuguaucccacuucugacacca	9:28046291..28046350:-
10_274	-4.9	1 +/- 2%	-	6	6	0	0	no	bta-miR-6517_MIMAT0025528_Bos_taurus_miR-6517	-	-	-	ucaggguccgugagcuccucggcg	ccggaacuccggguccuggaa	ucaggguccgugagcuccucggcguacucggagaacauucgccggaacuccggguccuggaa	10:42712644..42712706:+
27_5345	-6.2	0 +/- 0%	-	3	3	0	0	no	bta-miR-2398_MIMAT0011953_Bos_taurus_miR-2398	-	-	-	aucuagggacgcgucggcaacu	uugccuccccgccccucuugc	aucuagggacgcgucggcaacugcaggacccccugguugccuccccgccccucuugc	27:18417512..18417569:-
25_4960	-6.6	0 +/- 0%	-	2	2	0	0	no	bta-miR-2389_MIMAT0011942_Bos_taurus_miR-2389	-	-	-	gaggggacucgggagucggag	ccggccgccgcguccccgcgc	gaggggacucgggagucggagcggagaaccagcccccggccgccgcguccccgcgc	25:42282762..42282818:+
X_10629	-7.2	0 +/- 1%	-	2698	2698	0	0	no	bta-miR-532_MIMAT0003848_Bos_taurus_miR-532	hsa-miR-532-5p_MIMAT0002888_Homo_sapiens_miR-532-5p	-	-	caugccuugaguguaggaccgu	guccugacuugcuuucu	guccugacuugcuuucucucuuacaugccuugaguguaggaccgu	X:92886495..92886540:+
17_2302	-8	0 +/- 1%	-	3	3	0	0	no	bta-miR-2323_MIMAT0011852_Bos_taurus_miR-2323	-	-	-	ugaccugaucaugcuuacuga	uugaagcuugccacagggaagg	uugaagcuugccacagggaagggcggccugaccugaucaugcuuacuga	17:73635867..73635916:-
5_8826	-10	1 +/- 2%	-	4	4	0	0	no	bta-miR-2435_MIMAT0012007_Bos_taurus_miR-2435	-	-	-	aaacucgaaugaacucuuuggc	cagagagucaucagcauguuc	aaacucgaaugaacucuuuggcugacucaguauuauguuuagcaucagagagucaucagcauguuc	5:68192526..68192592:+
