# Supplementary material for: Co-Expression Networks Reveal Potential Regulatory Roles of miRNAs in Fatty Acid Composition of Nelore Cattle
Source: Front Genet. 2019 Jul 11;10:651. doi: 10.3389/fgene.2019.00651 (PMC6637853; doi:10.3389/fgene.2019.00651)
Supplement: Supplementary file 2 [file Table_2.xlsx]

## Sheet: H
Supplementary Table S2. Full list of expressed miRNAs from High (H) and Low (L) Oleic Acid (OA) groups of Nelore cattle.
miRNA	baseMean	log2FoldChange	lfcSE	stat	pvalue	padj	High1	High2	High3	High4	High5	High6	High7	High8	High9	High10	High11	High12	High13
bta-miR-126-5p_MIMAT0004328_Bos_taurus_miR-126-5p	4092.72	0.434641	0.143222	3.03474	0.00240747	0.0987063	843.457	638.327	918.088	1285.74	7344.78	940.007	1920.01	5164.47	5562.21	1119.95	4866.67	5792.94	6948.41
bta-let-7a-5p_MIMAT0003844_Bos_taurus_let-7a-5p	2102.68	-0.0436639	0.080502	-0.542395	0.587546	0.897581	2385.12	2303.48	1954.76	1969.26	1861.36	2141.02	2100.06	2137.51	1952.7	3044.38	1729.6	2426.05	1843.6
bta-let-7b_MIMAT0004331_Bos_taurus_let-7b	491.661	-0.0501608	0.0985686	-0.508892	0.610828	0.897581	577.71	585.398	488.871	484.62	391.178	504.346	454.664	416.272	400.621	911.737	349.036	514.616	474.489
bta-let-7c_MIMAT0004332_Bos_taurus_let-7c	379.586	-0.093986	0.0951857	-0.987397	0.323448	0.897581	559.553	513.414	479.414	408.849	311.252	492.571	343.688	271.026	340.397	523.697	264.078	337.846	308.492
bta-let-7f_MIMAT0003519_Bos_taurus_let-7f	3439.97	-0.144527	0.101749	-1.42042	0.155486	0.897581	4131.45	3968.64	3480.3	4912.5	2717.5	3618.73	4415.85	3788.37	3263.23	4246.36	2474.4	3822.04	2443.69
bta-let-7g_MIMAT0003838_Bos_taurus_let-7g	499.846	0.0818166	0.0741928	1.10276	0.270133	0.897581	571.108	468.953	480.141	471.992	443.438	504.346	503.358	439.481	500.121	451.136	407.09	522.05	520.763
bta-let-7i_MIMAT0003851_Bos_taurus_let-7i	612.569	-0.020499	0.0762744	-0.268753	0.78812	0.897581	645.385	681.729	548.525	666.945	488.781	620.13	682.846	592.214	545.944	776.081	564.97	672.388	561.161
bta-miR-100_MIMAT0009215_Bos_taurus_miR-100	1015.53	-0.0763735	0.155496	-0.491162	0.623312	0.897581	1394.76	10240.8	597.994	606.17	464.188	818.336	541.86	377.34	206.202	870.725	263.37	494.791	647.832
bta-miR-10a_MIMAT0003786_Bos_taurus_miR-10a	9645.38	0.151783	0.155458	0.976355	0.328889	0.897581	14994	21107.1	6185.09	14253.7	3170.16	11460.6	7026.07	2967.06	1870.87	17730	2057.4	5920.98	4986.55
bta-miR-10b_MIMAT0003839_Bos_taurus_miR-10b	378111	0.063832	0.155533	0.410407	0.681507	0.897581	680935	627958	273899	596040	130495	591927	224135	143072	73872.6	736984	87639.1	251562	227739
bta-miR-125a_MIMAT0003538_Bos_taurus_miR-125a	873.771	0.0398755	0.140472	0.283869	0.776511	0.897581	622.276	1242.78	720.212	684.309	1081.31	576.956	661.33	1264.54	763.274	596.257	825.508	1071.36	885.812
bta-miR-125b_MIMAT0003539_Bos_taurus_miR-125b	607.229	-0.058132	0.151494	-0.383725	0.701183	0.897581	410.999	878.626	412.485	372.542	846.144	310.065	306.884	1083.35	826.116	249.229	744.09	817.769	674.274
bta-miR-1468_MIMAT0013592_Bos_taurus_miR-1468	620.415	0.0915635	0.130905	0.699466	0.484261	0.897581	524.891	648.913	467.047	481.463	762.375	398.374	477.313	774.895	587.184	526.852	658.424	849.158	540.595
bta-miR-146b_MIMAT0009235_Bos_taurus_miR-146b	256.754	-0.0388936	0.128911	-0.301709	0.762874	0.897581	684.999	389.559	256.803	567.495	8.45376	633.867	263.286	6.73821	6.54609	574.174	4.2479	30.5631	29.3802
bta-miR-151-5p_MIMAT0003523_Bos_taurus_miR-151-5p	1527.55	0.0813638	0.112895	0.7207	0.471094	0.897581	1513.6	1655.63	1338.58	1045.01	1739.17	1328.57	1012.94	1847.02	1603.14	1110.49	1767.83	1434.81	1559.35
bta-miR-16a_MIMAT0009242_Bos_taurus_miR-16a	239.579	0.112595	0.148561	0.757908	0.448506	0.897581	236.036	128.089	113.488	86.032	342.761	208.018	155.707	306.963	335.16	151.43	239.298	214.768	356.234
bta-miR-16b_MIMAT0003525_Bos_taurus_miR-16b	256.243	0.0306863	0.088781	0.345641	0.729613	0.897581	325.168	282.642	281.537	348.074	231.325	247.267	283.104	220.115	221.912	255.539	187.615	191.639	211.537
bta-miR-181a_MIMAT0003543_Bos_taurus_miR-181a	5985.57	-0.0955428	0.115193	-0.829418	0.406868	0.897581	4161.16	5345.86	5486.71	4835.94	6739.18	5210.27	5508.06	6953.09	7360.42	4732.2	9680.25	9970.17	5925.24
bta-miR-191_MIMAT0003819_Bos_taurus_miR-191	3558.41	0.251085	0.14497	1.73198	0.0832768	0.897581	2201.9	1937.21	2279.22	2108.18	4924.7	2093.92	1545.75	3939.61	2610.58	1422.82	3790.54	5057.78	5610.14
bta-miR-192_MIMAT0003820_Bos_taurus_miR-192	752.169	-0.0953712	0.0982396	-0.970801	0.331647	0.897581	992.011	727.248	521.608	933.723	929.913	706.477	651.704	974.795	745.6	801.319	618.777	772.337	789.592
bta-miR-195_MIMAT0004335_Bos_taurus_miR-195	442.615	-0.0619684	0.148224	-0.418073	0.675894	0.897581	1025.02	806.642	411.03	847.691	168.307	688.815	425.788	165.461	156.452	861.261	138.765	165.206	202.723
bta-miR-21-5p_MIMAT0003528_Bos_taurus_miR-21-5p	520.965	0.0665556	0.113351	0.587163	0.557094	0.897581	335.072	338.747	315.002	420.688	612.513	296.328	515.249	739.706	674.902	318.635	543.731	836.767	623.594
bta-miR-26a_MIMAT0003516_Bos_taurus_miR-26a	43134.4	-0.129338	0.11213	-1.15347	0.248719	0.897581	79204	57705.6	74947.9	65271.4	24638.9	75257.4	57500.6	26534.3	24117.8	46148.4	24426.1	27324.2	19291
bta-miR-26b_MIMAT0003531_Bos_taurus_miR-26b	1040.06	0.0380694	0.10458	0.364021	0.715842	0.897581	1158.72	1026.83	995.93	1010.28	971.413	914.495	956.89	1177.69	1046.07	924.357	783.029	1162.22	1167.13
bta-miR-30b-5p_MIMAT0003547_Bos_taurus_miR-30b-5p	264.772	-0.124084	0.0968687	-1.28095	0.200212	0.897581	257.494	261.471	296.815	239.153	249.002	264.929	295.56	318.193	415.677	208.217	318.592	260.199	231.369
bta-miR-30c_MIMAT0003850_Bos_taurus_miR-30c	900.86	0.116753	0.0917997	1.27182	0.203438	0.897581	803.842	624.565	824.97	802.702	922.996	973.368	860.069	958.324	1139.67	668.818	962.149	784.728	824.113
bta-miR-30d_MIMAT0003533_Bos_taurus_miR-30d	2977.19	0.0323793	0.105445	0.307072	0.758789	0.897581	4167.76	3711.4	3842.59	3761.73	1656.94	3589.29	3965.15	2102.32	2310.11	2877.18	2035.45	1852.78	1659.98
bta-miR-30e-5p_MIMAT0003799_Bos_taurus_miR-30e-5p	3395.21	-0.0685744	0.0685487	-1.00037	0.317129	0.897581	3652.78	3261.5	3831.67	3402.6	3343.84	3726.66	3784.53	4243.58	3683.48	2653.19	3159.02	3178.56	3305.27
bta-miR-378_MIMAT0009305_Bos_taurus_miR-378	13142.9	-0.0369515	0.0958193	-0.385637	0.699765	0.897581	11347.9	10181.5	11719.1	11223.6	16711.5	10416.6	11449.3	15324.2	18380.1	9514.88	20181.8	14605	13254.1
bta-miR-411a_MIMAT0009312_Bos_taurus_miR-411a	562.719	0.0729309	0.154237	0.472848	0.636321	0.897581	42.9156	46.5777	54.5615	86.032	677.837	76.535	48.6938	737.46	654.609	66.2508	2166.43	884.677	1621.05
bta-miR-486_MIMAT0009329_Bos_taurus_miR-486	81582.8	0.044781	0.13994	0.320001	0.748968	0.897581	170282	70293.2	112969	83967.2	63123.4	122764	50953	54999.5	33707.1	77093.9	67034.7	69778.8	57864.2
bta-miR-499_MIMAT0003536_Bos_taurus_miR-499	245.411	-0.0428481	0.123334	-0.347415	0.72828	0.897581	234.385	283.701	250.983	209.16	197.51	449.398	396.345	242.576	226.495	223.991	104.781	234.592	206.396
bta-miR-6119-5p_MIMAT0024588_Bos_taurus_miR-6119-5p	452.128	-0.0776381	0.112915	-0.68758	0.491718	0.897581	491.879	380.032	533.975	424.635	545.651	453.323	399.742	533.068	703.705	315.48	473.641	339.498	477.427
bta-miR-660_MIMAT0004344_Bos_taurus_miR-660	1158.1	-0.0731647	0.0935548	-0.782052	0.434184	0.897581	765.878	556.816	775.501	920.305	1872.89	924.307	745.695	1478.66	1981.5	902.273	1612.78	1396.81	1916.32
bta-miR-99a-5p_MIMAT0003537_Bos_taurus_miR-99a-5p	490.55	-0.0796715	0.152061	-0.523946	0.600316	0.897581	665.192	4378.31	363.743	373.331	239.011	539.67	207.798	217.12	161.034	441.672	166.376	179.248	267.359
bta-miR-99b_MIMAT0004345_Bos_taurus_miR-99b	1441.82	0.132756	0.15545	0.85401	0.393099	0.897581	1556.52	9337.78	749.312	1115.26	532.587	1813.29	782.498	369.853	269.044	2110.56	288.857	577.394	719.814
bta-miR-186_MIMAT0003818_Bos_taurus_miR-186	1763.91	0.0170526	0.0838735	0.203314	0.83889	0.905118	1776.05	1255.48	1815.08	1923.49	1904.4	1715.17	1956.81	1997.51	1903.6	1422.82	1795.44	1594.24	1684.22
bta-miR-423-5p_MIMAT0012537_Bos_taurus_miR-423-5p	336.268	-0.0308135	0.14293	-0.215584	0.829312	0.905118	486.927	444.606	534.703	374.121	197.51	506.308	382.756	241.078	252.679	350.183	307.973	182.552	111.645
bta-miR-23b-3p_MIMAT0003852_Bos_taurus_miR-23b-3p	631.488	-0.0122415	0.115635	-0.105863	0.915691	0.92738	881.42	1004.6	814.785	761.659	415.771	806.561	839.119	309.209	317.485	788.7	367.443	543.527	438.499
bta-miR-30a-5p_MIMAT0003841_Bos_taurus_miR-30a-5p	12454.8	-0.0189586	0.127922	-0.148204	0.882182	0.92738	18764	22759.6	13769.1	18549.8	6125.13	22413	14969.4	6514.35	5750.74	19206.4	5086.86	5348.54	5544.03
bta-miR-378c_MIMAT0025551_Bos_taurus_miR-378c	254.827	0.0105942	0.116238	0.0911415	0.92738	0.92738	146.903	159.846	160.047	176.01	367.354	174.657	173.826	297.979	435.315	205.062	455.941	301.501	304.819
bta-let-7d_MIMAT0003810_Bos_taurus_let-7d	108.926	-0.0483742	0.100306	-0.482264	0.629618	NA	122.144	105.859	85.8435	87.6105	126.038	111.859	80.4014	106.314	133.54	151.43	132.393	118.122	102.831
bta-let-7e_MIMAT0004333_Bos_taurus_let-7e	92.3763	0.134404	0.0860065	1.56272	0.118119	NA	89.1324	84.6868	77.8411	69.457	92.9913	90.272	90.0269	71.1256	98.8459	129.347	79.2941	84.255	92.5475
bta-miR-106b_MIMAT0009218_Bos_taurus_miR-106b	10.537	0.158137	0.14962	1.05693	0.290546	NA	3.3012	6.35151	8.00236	7.10356	15.3705	15.6995	6.79449	11.979	15.056	0	12.0357	8.26029	12.4866
bta-miR-1246_MIMAT0024567_Bos_taurus_miR-1246	8.82838	-0.283322	0.151457	-1.87065	0.0613943	NA	29.7108	10.5859	34.1919	11.05	1.53705	19.6244	2.83104	1.49738	2.61844	22.0836	1.41597	0.826029	2.20351
bta-miR-1247-5p_MIMAT0025549_Bos_taurus_miR-1247-5p	5.8814	-0.24528	0.154731	-1.58521	0.112919	NA	1.6506	3.17576	4.36492	3.15714	12.2964	5.88731	2.26483	17.9686	11.1284	0	15.5756	4.95617	11.7521
bta-miR-1271_MIMAT0009975_Bos_taurus_miR-1271	23.7087	-0.0384337	0.151105	-0.254351	0.799224	NA	31.3614	280.525	18.1872	17.3643	17.676	5.88731	9.05932	2.24607	3.27304	12.6192	5.66386	9.08632	11.7521
bta-miR-1296_MIMAT0009964_Bos_taurus_miR-1296	4.59783	0.0166705	0.152931	0.109007	0.913197	NA	8.253	3.17576	8.00236	3.15714	3.07409	1.96244	9.05932	3.74345	3.92765	3.1548	5.66386	1.65206	4.40702
bta-miR-136_MIMAT0009230_Bos_taurus_miR-136	12.662	-0.00931936	0.151047	-0.0616983	0.950803	NA	8.253	6.35151	8.00236	10.2607	9.9908	19.6244	2.83104	12.7277	11.1284	9.4644	24.7794	14.0425	33.0527
bta-miR-1388-5p_MIMAT0013590_Bos_taurus_miR-1388-5p	71.5728	-0.151207	0.121977	-1.23964	0.215108	NA	108.94	84.6868	96.0283	99.4498	47.6484	92.2345	83.7987	68.1308	60.224	110.418	58.7626	42.1275	45.5392
bta-miR-139_MIMAT0003788_Bos_taurus_miR-139	16.4249	-0.0290094	0.142564	-0.203483	0.838757	NA	8.253	11.6444	7.27487	11.8393	19.9816	13.737	22.0821	8.23559	15.7106	22.0836	17.6996	29.737	30.1147
bta-miR-142-5p_MIMAT0003790_Bos_taurus_miR-142-5p	202.94	-0.0126605	0.136908	-0.0924744	0.926321	NA	166.711	218.069	168.777	315.714	114.51	131.483	427.486	212.628	142.05	205.062	155.756	216.42	177.015
bta-miR-145_MIMAT0003542_Bos_taurus_miR-145	93.5699	0.31738	0.119214	2.66228	0.00776133	NA	52.8192	48.6949	64.7463	59.9856	95.2969	43.1736	75.3056	104.068	115.211	75.7152	94.8697	113.992	94.751
bta-miR-146a_MIMAT0009236_Bos_taurus_miR-146a	219.03	-0.0712509	0.149656	-0.476099	0.634004	NA	409.349	315.458	391.388	488.567	26.1298	315.952	550.353	26.9529	15.056	425.898	14.8676	43.7795	38.1942
bta-miR-149-5p_MIMAT0024570_Bos_taurus_miR-149-5p	10.8972	0.0562378	0.146489	0.383904	0.70105	NA	3.3012	8.46868	10.9123	7.10356	9.22228	3.92487	9.62552	11.979	13.7468	6.3096	19.8235	18.1726	15.4246
bta-miR-150_MIMAT0003845_Bos_taurus_miR-150	78.5591	0.190753	0.12693	1.50282	0.132886	NA	28.0602	52.9293	53.834	71.0356	79.1579	41.2111	73.6069	74.869	97.5367	88.3344	96.2857	109.862	77.1229
bta-miR-154b_MIMAT0025547_Bos_taurus_miR-154b	2.61022	0.0902477	0.148506	0.607703	0.543384	NA	0	1.05859	2.18246	5.52499	0.768523	5.88731	0.566207	0.74869	3.27304	3.1548	7.07983	0.826029	2.20351
bta-miR-155_MIMAT0009241_Bos_taurus_miR-155	13.6301	0.171886	0.148161	1.16013	0.245996	NA	16.506	9.52727	9.45733	14.9964	4.61114	9.81218	20.9497	14.9738	5.89148	22.0836	9.20378	13.2165	11.0176
bta-miR-15a_MIMAT0004334_Bos_taurus_miR-15a	62.4119	0.0789739	0.132688	0.595185	0.55172	NA	39.6144	37.0505	26.1895	34.7285	96.8339	43.1736	33.4062	111.555	113.902	25.2384	88.4979	62.7782	70.5124
bta-miR-15b_MIMAT0003792_Bos_taurus_miR-15b	9.46099	0.0514115	0.152161	0.337875	0.735457	NA	9.9036	10.5859	16.0047	14.9964	6.91671	19.6244	7.36069	11.979	6.54609	0	4.2479	4.95617	5.14153
bta-miR-17-5p_MIMAT0003815_Bos_taurus_miR-17-5p	6.44729	0.0265747	0.155027	0.17142	0.863894	NA	1.6506	3.17576	8.72984	7.10356	6.14819	0	6.79449	11.2304	6.54609	6.3096	7.07983	4.95617	10.2831
bta-miR-181b_MIMAT0003793_Bos_taurus_miR-181b	134.177	-0.0756435	0.117563	-0.643428	0.519947	NA	99.036	130.206	98.9382	118.393	120.658	121.671	123.999	151.984	181.327	119.882	171.332	243.679	132.945
bta-miR-181c_MIMAT0003817_Bos_taurus_miR-181c	124.051	0.0828967	0.110343	0.751267	0.452492	NA	122.144	141.85	117.125	154.7	73.7782	149.145	163.068	90.5915	89.0268	94.644	115.401	138.773	96.22
bta-miR-181d_MIMAT0009243_Bos_taurus_miR-181d	12.3751	0.0146623	0.141488	0.103629	0.917463	NA	14.8554	9.52727	12.3673	14.2071	9.9908	15.6995	13.589	8.23559	5.89148	18.9288	10.6197	14.8685	15.4246
bta-miR-1839_MIMAT0009968_Bos_taurus_miR-1839	17.5011	-0.0955708	0.144417	-0.661769	0.508119	NA	14.8554	28.5818	24.7346	22.8892	16.9075	25.5117	22.6483	16.4712	20.9475	9.4644	7.78781	23.9548	7.34504
bta-miR-185_MIMAT0009247_Bos_taurus_miR-185	3.71048	0.285174	0.155029	1.83949	0.0658432	NA	4.9518	7.4101	2.18246	3.15714	2.30557	1.96244	4.52966	0.74869	1.30922	3.1548	1.41597	4.13014	2.20351
bta-miR-188_MIMAT0009249_Bos_taurus_miR-188	4.92856	0.00820608	0.15542	0.0527994	0.957892	NA	0	3.17576	1.45497	1.57857	13.8334	1.96244	2.83104	4.49214	11.783	0	9.20378	6.60823	10.2831
bta-miR-190a_MIMAT0009251_Bos_taurus_miR-190a	2.70525	0.169023	0.148007	1.14199	0.253457	NA	6.6024	1.05859	0	0.789284	1.53705	1.96244	1.69862	1.49738	7.2007	0	5.66386	0.826029	0.734504
bta-miR-190b_MIMAT0009252_Bos_taurus_miR-190b	1.72887	0.0816256	0.145725	0.560133	0.575389	NA	0	1.05859	2.18246	0	1.53705	1.96244	3.39724	1.49738	0.654609	0	0	4.13014	2.20351
bta-miR-193a-5p_MIMAT0003794_Bos_taurus_miR-193a-5p	5.56386	-0.11702	0.153938	-0.760175	0.44715	NA	6.6024	9.52727	8.00236	2.36785	3.84262	9.81218	9.62552	5.98952	4.58226	3.1548	4.2479	5.7822	5.14153
bta-miR-194_MIMAT0009254_Bos_taurus_miR-194	13.7572	-0.0634273	0.137839	-0.460157	0.645404	NA	6.6024	15.8788	9.45733	14.9964	17.676	9.81218	13.589	16.4712	15.056	22.0836	13.4517	14.0425	13.9556
bta-miR-196a_MIMAT0009255_Bos_taurus_miR-196a	38.9822	0.0265518	0.13081	0.20298	0.83915	NA	37.9638	25.406	39.2843	30.7821	46.1114	37.2863	31.7076	39.6806	46.4772	22.0836	47.4349	61.1261	35.9907
bta-miR-196b_MIMAT0009256_Bos_taurus_miR-196b	25.7585	-0.116957	0.128536	-0.909917	0.362866	NA	18.1566	19.0545	26.1895	24.4678	32.278	29.4365	22.0821	33.6911	32.0758	22.0836	48.1428	15.6946	30.1147
bta-miR-199a-5p_MIMAT0003544_Bos_taurus_miR-199a-5p	94.8	-0.0692829	0.133542	-0.51881	0.603893	NA	141.952	196.897	122.218	113.657	83.769	74.5725	109.278	80.8586	83.7899	69.4056	105.489	57.822	65.3708
bta-miR-199b_MIMAT0003821_Bos_taurus_miR-199b	73.8848	0.0328794	0.122326	0.268786	0.788095	NA	102.337	76.2181	72.7487	68.6677	69.9356	56.9106	72.4745	79.3612	90.336	50.4768	88.4979	48.7357	64.6363
bta-miR-204_MIMAT0004338_Bos_taurus_miR-204	93.6225	-0.211192	0.154824	-1.36408	0.172543	NA	264.096	103.741	136.768	108.921	78.3894	162.882	102.484	34.4398	32.7304	268.158	44.6029	80.1248	33.0527
bta-miR-20a_MIMAT0003527_Bos_taurus_miR-20a	5.18005	0.204108	0.154845	1.31814	0.187456	NA	1.6506	4.23434	3.63743	2.36785	6.14819	0	5.09586	6.73821	7.85531	0	7.78781	3.30412	4.40702
bta-miR-215_MIMAT0003797_Bos_taurus_miR-215	16.3299	-0.347049	0.155441	-2.23268	0.0255702	NA	77.5782	15.8788	16.7322	11.05	13.0649	21.5868	15.8538	28.4502	21.6021	9.4644	9.20378	10.7384	17.6281
bta-miR-22-5p_MIMAT0003826_Bos_taurus_miR-22-5p	36.8168	-0.0402228	0.140701	-0.285875	0.774974	NA	37.9638	22.2303	32.7369	24.4678	47.6484	52.9858	16.42	41.9267	56.2964	28.3932	43.187	42.1275	42.6012
bta-miR-224_MIMAT0009271_Bos_taurus_miR-224	2.97306	-0.254983	0.153727	-1.65867	0.0971815	NA	4.9518	3.17576	2.90995	4.7357	3.07409	3.92487	5.09586	2.99476	1.96383	6.3096	5.66386	3.30412	0
bta-miR-2284aa_MIMAT0025560_Bos_taurus_miR-2284aa	5.92542	-0.190522	0.154592	-1.23242	0.217791	NA	13.2048	7.4101	4.36492	6.31427	6.91671	5.88731	11.8904	5.98952	6.54609	6.3096	2.83193	6.60823	5.14153
bta-miR-2284ab_MIMAT0030437_Bos_taurus_miR-2284ab	2.29381	0.0916902	0.152144	0.602655	0.546738	NA	1.6506	2.11717	3.63743	0.789284	1.53705	0	2.26483	1.49738	2.61844	3.1548	0.707983	4.13014	2.93802
bta-miR-2284x_MIMAT0017395_Bos_taurus_miR-2284x	107.628	0.0311768	0.105822	0.294616	0.768288	NA	57.771	78.3353	56.744	83.6641	133.723	54.9482	80.9676	145.995	178.054	97.7988	145.844	139.599	143.228
bta-miR-2284y_MIMAT0024579_Bos_taurus_miR-2284y	107.628	0.0311768	0.105822	0.294616	0.768288	NA	57.771	78.3353	56.744	83.6641	133.723	54.9482	80.9676	145.995	178.054	97.7988	145.844	139.599	143.228
bta-miR-2284z_MIMAT0025559_Bos_taurus_miR-2284z	5.92542	-0.190522	0.154592	-1.23242	0.217791	NA	13.2048	7.4101	4.36492	6.31427	6.91671	5.88731	11.8904	5.98952	6.54609	6.3096	2.83193	6.60823	5.14153
bta-miR-2285ab_MIMAT0030436_Bos_taurus_miR-2285ab	21.4553	-0.108992	0.123407	-0.883193	0.377132	NA	24.759	30.699	22.5521	14.9964	26.1298	11.7746	23.7807	17.2199	24.2205	9.4644	26.1954	28.085	29.3802
bta-miR-2299-5p_MIMAT0011807_Bos_taurus_miR-2299-5p	6.21923	0.209064	0.15461	1.3522	0.176311	NA	4.9518	10.5859	5.8199	5.52499	3.07409	7.84974	3.96345	3.74345	4.58226	6.3096	4.2479	2.47809	5.14153
bta-miR-24_MIMAT0009250_Bos_taurus_miR-24	2.31169	-0.00129715	0.152106	-0.00852793	0.993196	NA	1.6506	2.11717	2.90995	1.57857	0.768523	1.96244	3.39724	2.99476	2.61844	0	1.41597	1.65206	4.40702
bta-miR-2419-5p_MIMAT0011985_Bos_taurus_miR-2419-5p	15.2828	0.00564512	0.137455	0.0410688	0.967241	NA	37.9638	33.8747	11.6398	4.7357	0	0	12.4566	15.7225	13.0922	59.9412	10.6197	4.13014	0.734504
bta-miR-2422_MIMAT0011989_Bos_taurus_miR-2422	3.42468	0.118258	0.150291	0.786859	0.431364	NA	0	2.11717	3.63743	2.36785	4.61114	1.96244	1.69862	2.24607	2.61844	0	5.66386	4.13014	5.14153
bta-miR-28_MIMAT0009272_Bos_taurus_miR-28	70.357	-0.00859023	0.135436	-0.0634264	0.949427	NA	57.771	58.2222	40.7393	44.9892	63.0189	64.7604	26.6117	94.335	87.7176	97.7988	84.9579	111.514	85.2024
bta-miR-29d-5p_MIMAT0026919_Bos_taurus_miR-29d-5p	16.68	0.132212	0.148475	0.890464	0.373217	NA	9.9036	4.23434	12.3673	2.36785	26.8983	11.7746	6.22828	26.9529	22.9113	3.1548	20.5315	34.6932	26.4421
bta-miR-30f_MIMAT0009282_Bos_taurus_miR-30f	47.3035	0.0371544	0.128364	0.289445	0.772241	NA	46.2168	32.8161	38.5568	48.9356	59.1763	66.7228	50.3924	39.6806	41.2404	47.322	53.0987	38.8234	41.8667
bta-miR-32_MIMAT0009283_Bos_taurus_miR-32	25.3107	-0.00691152	0.144313	-0.0478926	0.961802	NA	33.012	17.9959	38.5568	13.4178	27.6668	7.84974	16.42	35.9371	30.112	25.2384	20.5315	23.9548	38.1942
bta-miR-331-5p_MIMAT0026716_Bos_taurus_miR-331-5p	7.97427	-0.108965	0.154228	-0.70652	0.479865	NA	11.5542	10.5859	24.0071	9.47141	5.37966	11.7746	13.0228	7.4869	5.89148	3.1548	3.53991	0	3.67252
bta-miR-335_MIMAT0009291_Bos_taurus_miR-335	6.775	0.106509	0.152123	0.700148	0.483835	NA	9.9036	7.4101	7.27487	4.7357	5.37966	5.88731	6.79449	7.4869	5.23687	9.4644	6.37185	4.13014	5.14153
bta-miR-339a_MIMAT0009293_Bos_taurus_miR-339a	99.5298	0.0902265	0.114889	0.785335	0.432257	NA	74.277	61.3979	98.9382	109.71	99.908	111.859	120.036	93.5863	107.356	59.9412	139.473	71.8645	84.4679
bta-miR-339b_MIMAT0012038_Bos_taurus_miR-339b	99.5298	0.0902265	0.114889	0.785335	0.432257	NA	74.277	61.3979	98.9382	109.71	99.908	111.859	120.036	93.5863	107.356	59.9412	139.473	71.8645	84.4679
bta-miR-3431_MIMAT0017394_Bos_taurus_miR-3431	2.44875	-0.0392441	0.152165	-0.257906	0.79648	NA	0	3.17576	2.90995	2.36785	3.84262	0	1.69862	3.74345	3.27304	3.1548	0.707983	3.30412	3.67252
bta-miR-3432a_MIMAT0017396_Bos_taurus_miR-3432a	7.62602	-0.112722	0.148168	-0.76077	0.446795	NA	13.2048	11.6444	9.45733	7.10356	5.37966	3.92487	8.49311	8.23559	5.89148	6.3096	7.78781	6.60823	11.7521
bta-miR-345-5p_MIMAT0003800_Bos_taurus_miR-345-5p	5.23144	-0.0537933	0.155404	-0.34615	0.72923	NA	3.3012	4.23434	4.36492	7.10356	6.14819	5.88731	6.79449	3.74345	7.85531	9.4644	0.707983	2.47809	8.81405
bta-miR-34a_MIMAT0004340_Bos_taurus_miR-34a	3.26107	0.280784	0.152566	1.84041	0.0657084	NA	0	4.23434	4.36492	1.57857	2.30557	1.96244	4.52966	2.99476	0.654609	3.1548	0	2.47809	1.46901
bta-miR-361_MIMAT0003830_Bos_taurus_miR-361	106.404	0.027421	0.124787	0.219742	0.826072	NA	158.458	188.428	141.132	178.378	62.2504	188.394	113.808	61.3926	48.4411	100.954	50.9748	51.2138	47.0082
bta-miR-3613a_MIMAT0024574_Bos_taurus_miR-3613a	2.82772	-0.0325792	0.150594	-0.216338	0.828724	NA	3.3012	3.17576	2.18246	3.94642	2.30557	1.96244	3.96345	2.99476	1.30922	3.1548	1.41597	2.47809	5.87603
bta-miR-362-5p_MIMAT0009298_Bos_taurus_miR-362-5p	12.5956	0.180146	0.145748	1.236	0.216457	NA	8.253	7.4101	12.3673	15.7857	16.9075	9.81218	14.7214	8.98428	9.16452	15.774	5.66386	4.95617	14.6901
bta-miR-365-5p_MIMAT0012539_Bos_taurus_miR-365-5p	2.07089	-0.135541	0.145171	-0.933661	0.350479	NA	9.9036	2.11717	2.18246	2.36785	3.84262	1.96244	1.69862	1.49738	2.61844	0	2.12395	0.826029	0
bta-miR-374a_MIMAT0004342_Bos_taurus_miR-374a	127.858	0.0477408	0.153573	0.310866	0.755902	NA	336.722	362.036	163.685	224.946	17.676	211.943	131.36	29.9476	19.6383	157.74	14.1597	18.9987	22.0351
bta-miR-374b_MIMAT0009302_Bos_taurus_miR-374b	34.7327	-0.14451	0.15055	-0.959879	0.337116	NA	47.8674	76.2181	56.744	44.9892	11.5278	58.8731	61.1504	17.9686	22.2567	66.2508	12.7437	17.3466	6.61053
bta-miR-379_MIMAT0009306_Bos_taurus_miR-379	120.725	-0.00780316	0.132131	-0.059056	0.952907	NA	161.759	190.545	82.9335	350.442	3.84262	237.455	51.5249	11.2304	4.58226	454.291	11.3277	9.08632	30.8492
bta-miR-380-3p_MIMAT0003804_Bos_taurus_miR-380-3p	19.9617	-0.0389399	0.139445	-0.279249	0.780053	NA	16.506	5.29293	13.8223	26.8357	16.9075	19.6244	18.1186	20.9633	15.7106	15.774	45.3109	22.3028	35.2562
bta-miR-409a_MIMAT0009310_Bos_taurus_miR-409a	4.59387	-0.19947	0.139821	-1.42661	0.153693	NA	3.3012	52.9293	2.90995	6.31427	0.768523	7.84974	2.26483	0	0.654609	0	0.707983	2.47809	6.61053
bta-miR-411c-5p_MIMAT0025545_Bos_taurus_miR-411c-5p	5.37115	-0.01334	0.154691	-0.0862368	0.931278	NA	3.3012	4.23434	3.63743	5.52499	6.91671	7.84974	4.52966	2.99476	5.23687	3.1548	7.78781	6.60823	10.2831
bta-miR-424-5p_MIMAT0013593_Bos_taurus_miR-424-5p	9.91558	0.0773312	0.148257	0.521602	0.601947	NA	6.6024	6.35151	8.00236	14.2071	9.9908	3.92487	7.9269	8.98428	7.85531	12.6192	14.8676	11.5644	11.7521
bta-miR-425-5p_MIMAT0003832_Bos_taurus_miR-425-5p	29.2723	-0.0857404	0.127416	-0.672915	0.501001	NA	23.1084	42.3434	56.0165	52.0928	17.676	25.5117	43.598	14.2251	25.5297	37.8576	19.1155	19.8247	21.3006
bta-miR-432_MIMAT0009317_Bos_taurus_miR-432	9.04596	-0.0482082	0.15548	-0.31006	0.756515	NA	19.8072	10.5859	8.72984	14.9964	4.61114	19.6244	11.3241	2.99476	1.96383	9.4644	9.20378	3.30412	10.2831
bta-miR-450a_MIMAT0003834_Bos_taurus_miR-450a	9.49812	-0.0806592	0.155081	-0.520111	0.602986	NA	8.253	9.52727	2.18246	19.7321	9.22228	9.81218	6.79449	8.98428	9.16452	0	15.5756	14.0425	16.8936
bta-miR-450b_MIMAT0024576_Bos_taurus_miR-450b	49.8424	-0.0900863	0.151253	-0.595602	0.551441	NA	39.6144	47.6363	58.9264	138.914	24.5927	47.0985	66.8124	40.4293	30.112	53.6316	54.5147	33.8672	56.5568
bta-miR-451_MIMAT0009323_Bos_taurus_miR-451	84.5957	-0.0154825	0.15255	-0.101491	0.919161	NA	24.759	81.5111	46.5592	48.9356	80.6949	47.0985	163.068	49.4136	102.774	75.7152	50.9748	141.251	210.068
bta-miR-484_MIMAT0003535_Bos_taurus_miR-484	35.8539	0.0674867	0.124815	0.540693	0.588719	NA	18.1566	23.2889	34.9194	33.1499	38.4262	19.6244	34.5386	49.4136	51.0595	34.7028	38.9391	38.8234	33.0527
bta-miR-497_MIMAT0004343_Bos_taurus_miR-497	30.3879	0.122381	0.149153	0.820505	0.411928	NA	9.9036	6.35151	18.9147	15.7857	39.9632	17.6619	23.2145	40.4293	51.0595	15.774	64.4264	24.7809	47.0082
bta-miR-500_MIMAT0009337_Bos_taurus_miR-500	10.3135	0.0684526	0.151307	0.452409	0.650974	NA	8.253	7.4101	8.72984	10.2607	13.8334	9.81218	8.49311	5.98952	9.16452	12.6192	7.78781	8.26029	18.3626
bta-miR-504_MIMAT0009340_Bos_taurus_miR-504	29.7599	0.059598	0.139421	0.427469	0.669037	NA	39.6144	20.1131	40.7393	33.9392	21.5187	25.5117	28.8766	22.4607	32.7304	15.774	61.5945	14.8685	16.1591
bta-miR-532_MIMAT0003848_Bos_taurus_miR-532	106.536	0.020199	0.116761	0.172995	0.862656	NA	75.9276	44.4606	66.9288	101.818	162.927	74.5725	91.7256	116.796	165.616	91.4892	150.092	69.3864	171.874
bta-miR-542-5p_MIMAT0013594_Bos_taurus_miR-542-5p	2.89819	0.0131585	0.153379	0.0857911	0.931632	NA	3.3012	2.11717	2.90995	8.68213	2.30557	3.92487	2.26483	2.24607	1.96383	0	4.95588	2.47809	1.46901
bta-miR-574_MIMAT0024577_Bos_taurus_miR-574	3.08098	0.0351601	0.153894	0.22847	0.819281	NA	4.9518	2.11717	3.63743	4.7357	3.84262	0	5.66207	1.49738	1.96383	3.1548	1.41597	0.826029	2.93802
bta-miR-6123_MIMAT0024596_Bos_taurus_miR-6123	2.58844	-0.36637	0.153287	-2.39009	0.0168443	NA	1.6506	0	2.18246	1.57857	6.91671	1.96244	5.66207	4.49214	5.89148	3.1548	3.53991	5.7822	1.46901
bta-miR-628_MIMAT0009356_Bos_taurus_miR-628	4.94422	-0.0440356	0.15521	-0.283716	0.776628	NA	4.9518	3.17576	8.00236	2.36785	8.45376	1.96244	2.26483	8.98428	8.50992	3.1548	4.2479	7.43426	4.40702
bta-miR-6522_MIMAT0025540_Bos_taurus_miR-6522	28.0158	0.124746	0.150747	0.827516	0.407944	NA	47.8674	4.23434	6.54738	75.7713	33.0465	5.88731	7.9269	32.9424	20.2929	12.6192	6.37185	22.3028	32.3182
bta-miR-6529a_MIMAT0025565_Bos_taurus_miR-6529a	50.3924	-0.156062	0.1378	-1.13253	0.257412	NA	37.9638	48.6949	69.8387	23.6785	77.6208	51.0233	48.6938	53.9057	87.063	59.9412	70.0903	41.3014	35.9907
bta-miR-664b_MIMAT0030438_Bos_taurus_miR-664b	7.86025	-0.0516062	0.155463	-0.331952	0.739926	NA	6.6024	8.46868	16.7322	8.68213	6.91671	3.92487	9.05932	2.99476	5.89148	15.774	3.53991	8.26029	11.0176
bta-miR-7_MIMAT0003843_Bos_taurus_miR-7	29.947	0.0289734	0.140876	0.205666	0.837052	NA	66.024	86.804	29.827	41.0428	1.53705	62.7979	32.84	4.49214	0.654609	44.1672	0.707983	1.65206	12.4866
bta-miR-708_MIMAT0009367_Bos_taurus_miR-708	4.6686	-0.114609	0.152548	-0.751294	0.452476	NA	8.253	5.29293	7.27487	3.15714	3.84262	7.84974	10.7579	2.24607	2.61844	12.6192	2.83193	3.30412	0.734504
bta-miR-767_MIMAT0009375_Bos_taurus_miR-767	14.2874	0.033056	0.147089	0.224734	0.822186	NA	8.253	21.1717	13.0948	6.31427	16.139	7.84974	15.8538	20.9633	13.7468	3.1548	15.5756	23.1288	15.4246
bta-miR-769_MIMAT0009376_Bos_taurus_miR-769	20.6936	-0.0690242	0.147024	-0.469475	0.63873	NA	9.9036	19.0545	21.8246	24.4678	23.8242	15.6995	18.6848	24.7068	37.3127	25.2384	25.4874	4.95617	28.6456
bta-miR-885_MIMAT0009382_Bos_taurus_miR-885	33.264	-0.278694	0.147859	-1.88486	0.0594485	NA	19.8072	65.6323	42.1942	21.3107	29.9724	41.2111	16.42	46.4188	56.2964	63.096	30.4433	22.3028	50.6808
bta-miR-93_MIMAT0003837_Bos_taurus_miR-93	41.5239	0.0415486	0.126222	0.329172	0.742026	NA	26.4096	30.699	44.3767	46.5678	46.1114	15.6995	65.1138	37.4345	53.0233	34.7028	52.3907	36.3453	35.9907
bta-miR-98_MIMAT0003809_Bos_taurus_miR-98	150.135	-0.119578	0.103792	-1.15209	0.249282	NA	176.614	154.553	196.421	133.389	122.964	209.981	219.688	117.544	162.998	192.443	92.0378	166.858	111.645

## Sheet: L
miRNA	baseMean	log2FoldChange	lfcSE	stat	pvalue	padj	Low1	Low2	Low3	Low4	Low5	Low6	Low7	Low8	Low9	Low10	Low11	Low12	Low13	Low14	Low15
bta-miR-126-5p_MIMAT0004328_Bos_taurus_miR-126-5p	4092.72	0.434641	0.143222	3.03474	0.00240747	0.0987063	1328.68	1959.51	7962.72	1434.82	7796.21	5599.02	1102.42	1463.11	1504.93	9119.31	8906.06	6224.62	6346	9279.38	1224.28
bta-let-7a-5p_MIMAT0003844_Bos_taurus_let-7a-5p	2102.68	-0.0436639	0.080502	-0.542395	0.587546	0.897581	2426.45	2050.98	1935.15	2009.94	2211.8	2264.57	2391.61	1979.25	1788.14	1871.81	2116.53	2011.68	2498.91	1455.8	2013.58
bta-let-7b_MIMAT0004331_Bos_taurus_let-7b	491.661	-0.0501608	0.0985686	-0.508892	0.610828	0.897581	505.358	526.917	382.313	561.191	499.561	399.817	489.265	478.377	537.475	421.964	463.187	461.577	595.929	351.906	538.101
bta-let-7c_MIMAT0004332_Bos_taurus_let-7c	379.586	-0.093986	0.0951857	-0.987397	0.323448	0.897581	505.358	359.437	288.946	469.649	302.788	259.669	394.934	391.653	450.652	305.139	303.128	345.565	424.32	211.47	461.418
bta-let-7f_MIMAT0003519_Bos_taurus_let-7f	3439.97	-0.144527	0.101749	-1.42042	0.155486	0.897581	5381.22	3577.62	3368.09	2790.03	3474.05	2889.15	4218.5	3372.42	3018.13	2123.77	3064.37	3033.57	2465.99	2106.54	4152.76
bta-let-7g_MIMAT0003838_Bos_taurus_let-7g	499.846	0.0818166	0.0741928	1.10276	0.270133	0.897581	553.718	502.439	485.508	527.36	523.205	448.472	632.02	607.063	374.165	467.299	498.06	460.589	688.786	505.406	437.62
bta-let-7i_MIMAT0003851_Bos_taurus_let-7i	612.569	-0.020499	0.0762744	-0.268753	0.78812	0.897581	652.855	604.215	527.769	616.912	784.807	554.243	601.834	621.05	663.575	586.739	532.933	770.611	543.036	512.754	531.49
bta-miR-100_MIMAT0009215_Bos_taurus_miR-100	1015.53	-0.0763735	0.155496	-0.491162	0.623312	0.897581	830.577	1156.9	808.852	1076.61	424.055	200.437	545.864	760.927	1041.87	373.142	783.304	363.831	1522.15	482.544	539.423
bta-miR-10a_MIMAT0003786_Bos_taurus_miR-10a	9645.38	0.151783	0.155458	0.976355	0.328889	0.897581	15327.6	27534.9	5716.02	21528.2	4213.86	2141.88	8356.5	14226.8	12847.7	3498.64	7079.25	2495.48	14120.1	4478.43	12775.6
bta-miR-10b_MIMAT0003839_Bos_taurus_miR-10b	378111	0.063832	0.155533	0.410407	0.681507	0.897581	700428	922252	259803	761928	130527	68826.7	377917	520387	520319	125025	286951	82557	487793	130935	565192
bta-miR-125a_MIMAT0003538_Bos_taurus_miR-125a	873.771	0.0398755	0.140472	0.283869	0.776511	0.897581	448.536	690.531	1423.11	591.041	1276.74	840.885	677.928	650.424	806.213	1108.96	1792.84	1045.09	384.357	1161.86	571.154
bta-miR-125b_MIMAT0003539_Bos_taurus_miR-125b	607.229	-0.058132	0.151494	-0.383725	0.701183	0.897581	316.756	266.679	1135.14	252.735	977.005	728.238	348.397	272.759	334.888	965.984	1014	928.583	396.111	782.195	350.361
bta-miR-1468_MIMAT0013592_Bos_taurus_miR-1468	620.415	0.0915635	0.130905	0.699466	0.484261	0.897581	722.977	414.834	631.946	636.812	967.853	839.298	538.318	607.063	698.718	760.233	696.569	903.9	173.96	657.272	424.399
bta-miR-146b_MIMAT0009235_Bos_taurus_miR-146b	256.754	-0.0388936	0.128911	-0.301709	0.762874	0.897581	559.763	510.169	22.6046	451.739	15.2538	0.528858	286.139	429.42	787.608	10.4619	27.7197	3.94932	36.4375	63.686	527.524
bta-miR-151-5p_MIMAT0003523_Bos_taurus_miR-151-5p	1527.55	0.0813638	0.112895	0.7207	0.471094	0.897581	1013.13	1234.2	2085.52	1166.16	2489.42	1511.48	1509.93	1081.24	1320.95	2078.43	2264.97	1786.08	1241.22	1917.93	1114.54
bta-miR-16a_MIMAT0009242_Bos_taurus_miR-16a	239.579	0.112595	0.148561	0.757908	0.448506	0.897581	143.87	114.659	345.949	149.253	292.873	174.523	174.199	208.416	84.7557	264.164	279.879	212.276	943.848	288.22	157.332
bta-miR-16b_MIMAT0003525_Bos_taurus_miR-16b	256.243	0.0306863	0.088781	0.345641	0.729613	0.897581	255.097	373.608	184.768	272.635	266.941	206.255	335.191	328.709	202.587	204.879	229.805	235.972	213.923	204.122	372.836
bta-miR-181a_MIMAT0003543_Bos_taurus_miR-181a	5985.57	-0.0955428	0.115193	-0.829418	0.406868	0.897581	4718.69	5620.87	6557.3	4109.43	7290.55	7903.79	5091.38	5515.32	5798.53	6352.13	4528.14	8720.09	2535.34	4916.89	6028.85
bta-miR-191_MIMAT0003819_Bos_taurus_miR-191	3558.41	0.251085	0.14497	1.73198	0.0832768	0.897581	1802.61	2098.65	7336.67	1866.66	4661.56	2274.09	2123.08	2231.03	3212.45	6387.87	8094.14	2838.57	5918.15	7210.4	2057.21
bta-miR-192_MIMAT0003820_Bos_taurus_miR-192	752.169	-0.0953712	0.0982396	-0.970801	0.331647	0.897581	938.177	829.668	797.058	674.623	694.047	619.822	526.998	787.503	680.113	525.712	862.887	649.663	638.243	770.764	900.36
bta-miR-195_MIMAT0004335_Bos_taurus_miR-195	442.615	-0.0619684	0.148224	-0.418073	0.675894	0.897581	634.72	949.481	218.184	825.866	264.653	127.984	588.628	609.86	460.988	164.775	240.535	166.859	266.816	157.582	653.125
bta-miR-21-5p_MIMAT0003528_Bos_taurus_miR-21-5p	520.965	0.0665556	0.113351	0.587163	0.557094	0.897581	388.086	405.816	623.101	332.336	547.611	570.109	371.666	293.74	291.477	652.126	574.065	774.56	1260.03	541.331	390.024
bta-miR-26a_MIMAT0003516_Bos_taurus_miR-26a	43134.4	-0.129338	0.11213	-1.15347	0.248719	0.897581	57291.7	51089	32788.5	55587.7	24108.6	18633.8	51633.8	65171.1	60635.5	23104.3	25025.5	20547.3	35786.3	33639.3	50354.1
bta-miR-26b_MIMAT0003531_Bos_taurus_miR-26b	1040.06	0.0380694	0.10458	0.364021	0.715842	0.897581	1271.86	1311.49	1052.59	931.338	922.854	1033.39	1143.93	1043.48	601.559	790.747	1131.14	1004.11	1834.8	813.222	940.024
bta-miR-30b-5p_MIMAT0003547_Bos_taurus_miR-30b-5p	264.772	-0.124084	0.0968687	-1.28095	0.200212	0.897581	250.261	225.453	227.029	272.635	230.332	334.767	279.221	255.974	200.52	211.854	200.297	312.49	350.27	223.718	222.115
bta-miR-30c_MIMAT0003850_Bos_taurus_miR-30c	900.86	0.116753	0.0917997	1.27182	0.203438	0.897581	787.053	848.993	1015.24	903.477	722.267	954.06	991.737	925.981	791.742	1034.86	878.982	844.66	1631.46	889.155	854.086
bta-miR-30d_MIMAT0003533_Bos_taurus_miR-30d	2977.19	0.0323793	0.105445	0.307072	0.758789	0.897581	4202.45	4653.36	2024.59	3884.55	1619.19	1522.05	4339.87	4041.02	5370.62	2325.16	1953.79	1787.56	1774.86	2552.34	3777.28
bta-miR-30e-5p_MIMAT0003799_Bos_taurus_miR-30e-5p	3395.21	-0.0685744	0.0685487	-1.00037	0.317129	0.897581	3249.77	3547.99	3664.9	3211.92	2952.37	2627.9	3404.73	3917.93	3433.64	3188.27	2972.26	3110.09	2714	4177.15	3666.23
bta-miR-378_MIMAT0009305_Bos_taurus_miR-378	13142.9	-0.0369515	0.0958193	-0.385637	0.699765	0.897581	15294.9	10890	11641.4	11158.1	14681	13339.4	13959.8	14273	12401.2	17033.8	10807.1	13094.5	10231.9	14352.2	10534.6
bta-miR-411a_MIMAT0009312_Bos_taurus_miR-411a	562.719	0.0729309	0.154237	0.472848	0.636321	0.897581	33.8517	57.9737	804.921	29.8506	1607.75	1490.32	47.1657	57.3493	62.0164	714.898	1176.74	1062.37	718.171	673.602	55.5288
bta-miR-486_MIMAT0009329_Bos_taurus_miR-486	81582.8	0.044781	0.13994	0.320001	0.748968	0.897581	98537.6	84684.1	69043.3	129295	34596.3	34894.6	71961.6	104795	168443	88475.6	70941.8	35638.6	99695.3	75972.5	82514.5
bta-miR-499_MIMAT0003536_Bos_taurus_miR-499	245.411	-0.0428481	0.123334	-0.347415	0.72828	0.897581	328.846	306.617	218.184	260.695	231.858	232.169	436.44	302.133	148.839	180.468	155.588	205.858	244.484	173.912	185.096
bta-miR-6119-5p_MIMAT0024588_Bos_taurus_miR-6119-5p	452.128	-0.0776381	0.112915	-0.68758	0.491718	0.897581	322.801	417.411	559.219	326.366	572.78	549.484	636.422	351.089	256.334	421.964	456.033	542.538	351.445	454.784	368.87
bta-miR-660_MIMAT0004344_Bos_taurus_miR-660	1158.1	-0.0731647	0.0935548	-0.782052	0.434184	0.897581	799.143	848.993	1360.21	692.533	1279.79	1616.19	696.794	839.257	1190.71	1313.84	1123.09	1707.09	1210.66	1063.07	835.577
bta-miR-99a-5p_MIMAT0003537_Bos_taurus_miR-99a-5p	490.55	-0.0796715	0.152061	-0.523946	0.600316	0.897581	359.07	609.368	348.897	660.693	238.722	119.522	425.749	435.015	450.652	261.548	320.118	170.314	421.969	360.887	353.005
bta-miR-99b_MIMAT0004345_Bos_taurus_miR-99b	1441.82	0.132756	0.15545	0.85401	0.393099	0.897581	1066.33	2572.74	996.569	2668.64	652.099	221.063	954.634	1734.47	2681.17	603.304	1554.09	325.325	1919.43	886.705	1311.54
bta-miR-186_MIMAT0003818_Bos_taurus_miR-186	1763.91	0.0170526	0.0838735	0.203314	0.83889	0.905118	1472.55	1920.86	2102.23	1462.68	1730.54	1544.27	1636.96	1895.32	2364.89	1850.89	1789.26	1664.14	1229.47	2185.74	1795.43
bta-miR-423-5p_MIMAT0012537_Bos_taurus_miR-423-5p	336.268	-0.0308135	0.14293	-0.215584	0.829312	0.905118	512.612	279.562	196.562	394.028	221.18	243.275	490.523	510.548	839.288	286.831	194.038	196.972	35.2621	242.497	399.279
bta-miR-23b-3p_MIMAT0003852_Bos_taurus_miR-23b-3p	631.488	-0.0122415	0.115635	-0.105863	0.915691	0.92738	742.321	887.642	490.422	887.557	386.683	371.787	759.053	753.933	1091.49	474.274	454.245	395.425	600.631	364.97	732.452
bta-miR-30a-5p_MIMAT0003841_Bos_taurus_miR-30a-5p	12454.8	-0.0189586	0.127922	-0.148204	0.882182	0.92738	17483.2	20427.4	8384.35	18192.9	6312.78	4502.7	17007.3	21192.6	20116	5148.14	6724.26	5015.63	8856.66	7784.39	16785.6
bta-miR-378c_MIMAT0025551_Bos_taurus_miR-378c	254.827	0.0105942	0.116238	0.0911415	0.92738	0.92738	224.872	202.264	233.909	149.253	311.177	291.93	200.611	236.391	171.579	472.53	251.265	310.021	275.044	289.037	156.01
bta-let-7d_MIMAT0003810_Bos_taurus_let-7d	108.926	-0.0483742	0.100306	-0.482264	0.629618	NA	93.0923	95.3346	98.2809	87.5617	117.454	166.59	123.889	95.1158	72.3524	102.004	120.715	121.935	104.611	80.8323	105.769
bta-let-7e_MIMAT0004333_Bos_taurus_let-7e	92.3763	0.134404	0.0860065	1.56272	0.118119	NA	106.391	92.7579	80.5904	85.5716	106.776	114.233	85.5271	99.3121	109.562	104.619	106.408	104.163	86.9798	71.8509	81.9711
bta-miR-106b_MIMAT0009218_Bos_taurus_miR-106b	10.537	0.158137	0.14962	1.05693	0.290546	NA	4.83596	6.44152	13.7593	9.95019	13.7284	14.2792	5.03101	2.79752	4.13442	12.2056	10.7302	20.2403	34.0867	9.79785	10.5769
bta-miR-1246_MIMAT0024567_Bos_taurus_miR-1246	8.82838	-0.283322	0.151457	-1.87065	0.0613943	NA	51.9866	3.86491	1.96562	9.95019	1.52538	0.528858	8.80426	5.59505	8.26885	2.61548	2.68255	0.98733	0	1.63297	6.61058
bta-miR-1247-5p_MIMAT0025549_Bos_taurus_miR-1247-5p	5.8814	-0.24528	0.154731	-1.58521	0.112919	NA	4.83596	2.57661	3.93124	1.99004	7.62689	8.46173	3.14438	4.19629	2.06721	11.3337	1.78837	8.3923	1.1754	8.98136	0
bta-miR-1271_MIMAT0009975_Bos_taurus_miR-1271	23.7087	-0.0384337	0.151105	-0.254351	0.799224	NA	8.46294	24.4778	19.6562	21.8904	16.7792	4.23087	17.6085	15.3864	14.4705	14.8211	27.7197	4.93665	12.9294	21.2287	14.5433
bta-miR-1296_MIMAT0009964_Bos_taurus_miR-1296	4.59783	0.0166705	0.152931	0.109007	0.913197	NA	4.83596	3.86491	1.96562	0	0.762689	2.64429	5.65988	2.79752	4.13442	15.6929	1.78837	6.91131	2.3508	8.16487	7.93269
bta-miR-136_MIMAT0009230_Bos_taurus_miR-136	12.662	-0.00931936	0.151047	-0.0616983	0.950803	NA	2.41798	9.01813	12.7765	1.99004	23.6434	26.9718	5.65988	9.79134	8.26885	12.2056	14.3069	18.7593	19.9818	8.98136	9.25481
bta-miR-1388-5p_MIMAT0013590_Bos_taurus_miR-1388-5p	71.5728	-0.151207	0.121977	-1.23964	0.215108	NA	53.1956	92.7579	48.1577	71.6414	47.2867	43.3664	71.063	118.895	103.361	59.2842	40.2382	47.8855	30.5605	79.1993	99.1586
bta-miR-139_MIMAT0003788_Bos_taurus_miR-139	16.4249	-0.0290094	0.142564	-0.203483	0.838757	NA	10.8809	18.0363	10.8109	27.8605	14.4911	14.2792	11.3198	18.1839	8.26885	18.3084	22.3546	12.8353	23.508	17.1462	13.2212
bta-miR-142-5p_MIMAT0003790_Bos_taurus_miR-142-5p	202.94	-0.0126605	0.136908	-0.0924744	0.926321	NA	230.917	286.004	131.696	187.064	199.825	125.339	178.601	271.36	117.831	129.03	271.832	162.416	173.96	268.624	296.154
bta-miR-145_MIMAT0003542_Bos_taurus_miR-145	93.5699	0.31738	0.119214	2.66228	0.00776133	NA	45.9417	59.262	93.3669	87.5617	79.3197	126.397	64.1453	74.1344	95.0917	179.596	100.148	160.441	219.8	127.372	68.75
bta-miR-146a_MIMAT0009236_Bos_taurus_miR-146a	219.03	-0.0712509	0.149656	-0.476099	0.634004	NA	372.369	410.969	58.9686	288.556	37.3718	9.51945	371.666	390.255	303.88	15.6929	76.0056	18.2656	112.839	95.529	509.014
bta-miR-149-5p_MIMAT0024570_Bos_taurus_miR-149-5p	10.8972	0.0562378	0.146489	0.383904	0.70105	NA	2.41798	6.44152	13.7593	11.9402	10.6776	25.9141	8.17539	4.19629	12.4033	15.6929	9.83601	19.2529	4.70161	9.79785	11.899
bta-miR-150_MIMAT0003845_Bos_taurus_miR-150	78.5591	0.190753	0.12693	1.50282	0.132886	NA	76.1664	78.5866	55.0373	69.6513	112.878	170.292	54.7122	74.1344	86.8229	93.2855	90.3125	107.619	38.7883	73.4839	74.0384
bta-miR-154b_MIMAT0025547_Bos_taurus_miR-154b	2.61022	0.0902477	0.148506	0.607703	0.543384	NA	0	1.2883	1.96562	0	7.62689	4.23087	3.77325	0	2.06721	4.35913	3.57673	4.44298	3.52621	1.63297	1.32212
bta-miR-155_MIMAT0009241_Bos_taurus_miR-155	13.6301	0.171886	0.148161	1.16013	0.245996	NA	21.7618	20.6129	9.82809	13.9303	10.6776	8.46173	15.093	8.39257	10.3361	10.4619	17.8837	15.7973	27.0343	10.6143	18.5096
bta-miR-15a_MIMAT0004334_Bos_taurus_miR-15a	62.4119	0.0789739	0.132688	0.595185	0.55172	NA	26.5978	43.8024	97.2981	29.8506	89.2346	70.3381	38.3614	51.7542	33.0754	93.2855	84.9474	87.8723	83.4536	97.162	37.0192
bta-miR-15b_MIMAT0003792_Bos_taurus_miR-15b	9.46099	0.0514115	0.152161	0.337875	0.735457	NA	8.46294	15.4597	5.89686	3.98008	13.7284	4.75972	13.8353	15.3864	14.4705	7.84644	4.47091	6.41764	5.87701	4.89892	21.1538
bta-miR-17-5p_MIMAT0003815_Bos_taurus_miR-17-5p	6.44729	0.0265747	0.155027	0.17142	0.863894	NA	1.20899	3.86491	10.8109	1.99004	12.203	5.81744	1.88663	2.79752	4.13442	8.71827	8.94183	8.88597	17.631	8.98136	2.64423
bta-miR-181b_MIMAT0003793_Bos_taurus_miR-181b	134.177	-0.0756435	0.117563	-0.643428	0.519947	NA	90.6743	136.56	114.006	103.482	186.096	213.13	110.053	127.287	134.369	165.647	81.3706	153.036	74.0503	114.308	138.822
bta-miR-181c_MIMAT0003817_Bos_taurus_miR-181c	124.051	0.0828967	0.110343	0.751267	0.452492	NA	137.825	149.443	71.7451	149.253	102.963	127.984	143.384	176.244	167.444	122.928	67.9579	99.7203	130.47	124.923	154.687
bta-miR-181d_MIMAT0009243_Bos_taurus_miR-181d	12.3751	0.0146623	0.141488	0.103629	0.917463	NA	12.0899	12.883	12.7765	11.9402	6.8642	17.9812	12.5775	13.9876	8.26885	16.5647	8.04765	9.37963	7.05241	14.6968	17.1875
bta-miR-1839_MIMAT0009968_Bos_taurus_miR-1839	17.5011	-0.0955708	0.144417	-0.661769	0.508119	NA	24.1798	15.4597	16.7078	11.9402	10.6776	23.7986	28.2994	11.1901	14.4705	16.5647	8.94183	21.7213	10.5786	12.2473	21.1538
bta-miR-185_MIMAT0009247_Bos_taurus_miR-185	3.71048	0.285174	0.155029	1.83949	0.0658432	NA	3.62697	2.57661	0.982809	1.99004	3.81345	5.28858	9.43314	2.79752	8.26885	5.23096	2.68255	3.45565	7.05241	3.26595	3.96635
bta-miR-188_MIMAT0009249_Bos_taurus_miR-188	4.92856	0.00820608	0.15542	0.0527994	0.957892	NA	1.20899	0	6.87967	0	5.33882	13.7503	0.628876	2.79752	4.13442	8.71827	5.3651	9.8733	5.87701	4.89892	1.32212
bta-miR-190a_MIMAT0009251_Bos_taurus_miR-190a	2.70525	0.169023	0.148007	1.14199	0.253457	NA	3.62697	1.2883	4.91405	1.99004	6.8642	5.28858	3.14438	4.19629	2.06721	3.48731	0.894183	2.96199	1.1754	1.63297	2.64423
bta-miR-190b_MIMAT0009252_Bos_taurus_miR-190b	1.72887	0.0816256	0.145725	0.560133	0.575389	NA	1.20899	1.2883	2.94843	1.99004	3.05076	1.05772	1.25775	4.19629	2.06721	1.74365	2.68255	0.98733	2.3508	1.63297	1.32212
bta-miR-193a-5p_MIMAT0003794_Bos_taurus_miR-193a-5p	5.56386	-0.11702	0.153938	-0.760175	0.44715	NA	2.41798	2.57661	4.91405	5.97011	1.52538	7.93287	8.17539	5.59505	8.26885	5.23096	5.3651	4.44298	4.70161	7.34839	2.64423
bta-miR-194_MIMAT0009254_Bos_taurus_miR-194	13.7572	-0.0634273	0.137839	-0.460157	0.645404	NA	9.67193	12.883	14.7421	13.9303	9.15227	10.5772	5.65988	9.79134	14.4705	15.6929	16.9895	12.3416	25.8589	17.1462	13.2212
bta-miR-196a_MIMAT0009255_Bos_taurus_miR-196a	38.9822	0.0265518	0.13081	0.20298	0.83915	NA	53.1956	25.7661	71.7451	33.8307	32.0329	46.5395	22.0107	39.1653	18.6049	38.3604	36.6615	68.6194	37.6129	34.2925	31.7308
bta-miR-196b_MIMAT0009256_Bos_taurus_miR-196b	25.7585	-0.116957	0.128536	-0.909917	0.362866	NA	25.3888	18.0363	37.3468	17.9103	25.9314	24.3275	23.8973	16.7851	22.7393	36.6167	24.1429	25.6706	15.2802	28.5771	25.1202
bta-miR-199a-5p_MIMAT0003544_Bos_taurus_miR-199a-5p	94.8	-0.0692829	0.133542	-0.51881	0.603893	NA	45.9417	94.0462	143.49	63.6812	127.369	80.3864	91.8159	76.9319	99.2262	75.8489	95.6776	124.897	74.0503	100.428	55.5288
bta-miR-199b_MIMAT0003821_Bos_taurus_miR-199b	73.8848	0.0328794	0.122326	0.268786	0.788095	NA	44.7327	60.5503	104.178	47.7609	106.014	93.6079	61.6298	53.153	72.3524	68.8743	90.3125	111.568	74.0503	96.3455	42.3077
bta-miR-204_MIMAT0004338_Bos_taurus_miR-204	93.6225	-0.211192	0.154824	-1.36408	0.172543	NA	59.2406	78.5866	41.278	85.5716	44.9987	31.2026	82.3827	67.1406	243.931	80.2081	41.1324	83.923	98.7338	54.7047	78.0048
bta-miR-20a_MIMAT0003527_Bos_taurus_miR-20a	5.18005	0.204108	0.154845	1.31814	0.187456	NA	2.41798	6.44152	7.86247	3.98008	6.8642	5.81744	2.5155	2.79752	0	9.59009	5.3651	7.40497	25.8589	4.89892	0
bta-miR-215_MIMAT0003797_Bos_taurus_miR-215	16.3299	-0.347049	0.155441	-2.23268	0.0255702	NA	24.1798	19.3246	15.7249	17.9103	16.0165	8.46173	16.9796	20.9814	6.20164	0.871827	3.57673	15.3036	1.1754	9.79785	11.899
bta-miR-22-5p_MIMAT0003826_Bos_taurus_miR-22-5p	36.8168	-0.0402228	0.140701	-0.285875	0.774974	NA	29.0158	20.6129	26.5359	41.7908	28.2195	30.1449	26.4128	32.1715	20.6721	61.0279	34.8731	31.1009	92.8568	40.0079	26.4423
bta-miR-224_MIMAT0009271_Bos_taurus_miR-224	2.97306	-0.254983	0.153727	-1.65867	0.0971815	NA	4.83596	0	2.94843	3.98008	3.81345	3.17315	3.14438	4.19629	2.06721	2.61548	0.894183	1.48099	1.1754	0.816487	0
bta-miR-2284aa_MIMAT0025560_Bos_taurus_miR-2284aa	5.92542	-0.190522	0.154592	-1.23242	0.217791	NA	6.04496	6.44152	1.96562	0	5.33882	6.3463	14.4641	8.39257	2.06721	6.97461	3.57673	3.45565	4.70161	4.08244	2.64423
bta-miR-2284ab_MIMAT0030437_Bos_taurus_miR-2284ab	2.29381	0.0916902	0.152144	0.602655	0.546738	NA	2.41798	2.57661	0.982809	1.99004	3.05076	2.64429	5.03101	1.39876	4.13442	3.48731	2.68255	1.48099	2.3508	1.63297	1.32212
bta-miR-2284x_MIMAT0017395_Bos_taurus_miR-2284x	107.628	0.0311768	0.105822	0.294616	0.768288	NA	79.7934	88.893	128.748	67.6613	145.674	142.263	68.5475	67.1406	66.1508	174.365	124.291	128.353	114.014	146.968	74.0384
bta-miR-2284y_MIMAT0024579_Bos_taurus_miR-2284y	107.628	0.0311768	0.105822	0.294616	0.768288	NA	79.7934	88.893	128.748	67.6613	145.674	142.263	68.5475	67.1406	66.1508	174.365	124.291	128.353	114.014	146.968	74.0384
bta-miR-2284z_MIMAT0025559_Bos_taurus_miR-2284z	5.92542	-0.190522	0.154592	-1.23242	0.217791	NA	6.04496	6.44152	1.96562	0	5.33882	6.3463	14.4641	8.39257	2.06721	6.97461	3.57673	3.45565	4.70161	4.08244	2.64423
bta-miR-2285ab_MIMAT0030436_Bos_taurus_miR-2285ab	21.4553	-0.108992	0.123407	-0.883193	0.377132	NA	15.7169	14.1714	21.6218	17.9103	27.4568	26.4429	12.5775	26.5765	18.6049	20.9238	16.9895	20.2403	22.3326	26.1276	23.7981
bta-miR-2299-5p_MIMAT0011807_Bos_taurus_miR-2299-5p	6.21923	0.209064	0.15461	1.3522	0.176311	NA	15.7169	6.44152	1.96562	15.9203	7.62689	2.11543	15.7219	6.99381	8.26885	4.35913	3.57673	6.41764	1.1754	1.63297	7.93269
bta-miR-24_MIMAT0009250_Bos_taurus_miR-24	2.31169	-0.00129715	0.152106	-0.00852793	0.993196	NA	1.20899	5.15322	2.94843	3.98008	3.05076	0.528858	3.14438	1.39876	4.13442	1.74365	2.68255	1.97466	2.3508	1.63297	1.32212
bta-miR-2419-5p_MIMAT0011985_Bos_taurus_miR-2419-5p	15.2828	0.00564512	0.137455	0.0410688	0.967241	NA	6.04496	3.86491	15.7249	3.98008	6.8642	12.6926	55.3411	29.374	26.8738	0.871827	3.57673	11.3543	2.3508	16.3297	27.7644
bta-miR-2422_MIMAT0011989_Bos_taurus_miR-2422	3.42468	0.118258	0.150291	0.786859	0.431364	NA	4.83596	0	1.96562	3.98008	1.52538	2.11543	1.25775	0	14.4705	9.59009	5.3651	3.45565	7.05241	4.08244	0
bta-miR-28_MIMAT0009272_Bos_taurus_miR-28	70.357	-0.00859023	0.135436	-0.0634264	0.949427	NA	45.9417	45.0907	53.0717	45.7709	85.4212	95.7233	41.5058	47.5579	26.8738	121.184	91.2067	102.682	123.417	83.2817	43.6298
bta-miR-29d-5p_MIMAT0026919_Bos_taurus_miR-29d-5p	16.68	0.132212	0.148475	0.890464	0.373217	NA	9.67193	6.44152	21.6218	15.9203	12.9657	27.5006	8.17539	12.5889	4.13442	39.2322	18.7778	24.6832	28.2097	22.0452	6.61058
bta-miR-30f_MIMAT0009282_Bos_taurus_miR-30f	47.3035	0.0371544	0.128364	0.289445	0.772241	NA	33.8517	47.6673	30.4671	57.7111	50.3375	51.8281	42.7636	46.1592	31.0082	62.7715	36.6615	36.5312	108.137	44.0903	39.6635
bta-miR-32_MIMAT0009283_Bos_taurus_miR-32	25.3107	-0.00691152	0.144313	-0.0478926	0.961802	NA	7.25395	24.4778	39.3124	25.8705	27.4568	29.6161	19.4952	15.3864	10.3361	19.1802	38.4499	36.0375	30.5605	39.1914	17.1875
bta-miR-331-5p_MIMAT0026716_Bos_taurus_miR-331-5p	7.97427	-0.108965	0.154228	-0.70652	0.479865	NA	12.0899	11.5947	1.96562	5.97011	4.57613	3.70201	14.4641	12.5889	16.5377	6.97461	4.47091	5.92398	1.1754	2.44946	9.25481
bta-miR-335_MIMAT0009291_Bos_taurus_miR-335	6.775	0.106509	0.152123	0.700148	0.483835	NA	3.62697	16.748	5.89686	5.97011	8.38958	8.46173	5.65988	0	4.13442	5.23096	4.47091	11.848	7.05241	2.44946	14.5433
bta-miR-339a_MIMAT0009293_Bos_taurus_miR-339a	99.5298	0.0902265	0.114889	0.785335	0.432257	NA	72.5395	94.0462	91.4013	101.492	89.9973	90.9636	94.3314	96.5146	128.167	180.468	101.043	104.657	84.629	123.29	100.481
bta-miR-339b_MIMAT0012038_Bos_taurus_miR-339b	99.5298	0.0902265	0.114889	0.785335	0.432257	NA	72.5395	94.0462	91.4013	101.492	89.9973	90.9636	94.3314	96.5146	128.167	180.468	101.043	104.657	84.629	123.29	100.481
bta-miR-3431_MIMAT0017394_Bos_taurus_miR-3431	2.44875	-0.0392441	0.152165	-0.257906	0.79648	NA	2.41798	0	1.96562	1.99004	0	1.58657	3.77325	0	4.13442	2.61548	2.68255	2.96199	3.52621	2.44946	6.61058
bta-miR-3432a_MIMAT0017396_Bos_taurus_miR-3432a	7.62602	-0.112722	0.148168	-0.76077	0.446795	NA	9.67193	1.2883	4.91405	9.95019	6.8642	8.46173	7.54651	5.59505	10.3361	11.3337	7.15346	8.3923	7.05241	6.5319	2.64423
bta-miR-345-5p_MIMAT0003800_Bos_taurus_miR-345-5p	5.23144	-0.0537933	0.155404	-0.34615	0.72923	NA	4.83596	2.57661	3.93124	7.96015	3.05076	4.23087	3.14438	4.19629	4.13442	13.9492	3.57673	5.92398	4.70161	4.08244	5.28846
bta-miR-34a_MIMAT0004340_Bos_taurus_miR-34a	3.26107	0.280784	0.152566	1.84041	0.0657084	NA	7.25395	1.2883	4.91405	11.9402	2.28807	2.64429	4.40213	2.79752	2.06721	2.61548	3.57673	0.98733	9.40322	4.08244	1.32212
bta-miR-361_MIMAT0003830_Bos_taurus_miR-361	106.404	0.027421	0.124787	0.219742	0.826072	NA	117.272	172.633	72.7279	159.203	76.2689	44.9529	145.899	144.073	186.049	52.3096	69.7463	46.4045	51.7177	69.4014	179.808
bta-miR-3613a_MIMAT0024574_Bos_taurus_miR-3613a	2.82772	-0.0325792	0.150594	-0.216338	0.828724	NA	2.41798	5.15322	5.89686	0	3.81345	0.528858	2.5155	1.39876	0	1.74365	0	3.45565	9.40322	0.816487	3.96635
bta-miR-362-5p_MIMAT0009298_Bos_taurus_miR-362-5p	12.5956	0.180146	0.145748	1.236	0.216457	NA	6.04496	19.3246	16.7078	21.8904	10.6776	7.93287	16.3508	20.9814	12.4033	9.59009	12.5186	10.8606	17.631	14.6968	10.5769
bta-miR-365-5p_MIMAT0012539_Bos_taurus_miR-365-5p	2.07089	-0.135541	0.145171	-0.933661	0.350479	NA	0	2.57661	0	0	2.28807	0.528858	3.14438	0	8.26885	1.74365	2.68255	1.48099	1.1754	1.63297	1.32212
bta-miR-374a_MIMAT0004342_Bos_taurus_miR-374a	127.858	0.0477408	0.153573	0.310866	0.755902	NA	244.216	325.941	40.2952	238.805	31.2703	17.9812	205.014	282.55	134.369	14.8211	42.0266	27.6452	48.1915	26.9441	189.062
bta-miR-374b_MIMAT0009302_Bos_taurus_miR-374b	34.7327	-0.14451	0.15055	-0.959879	0.337116	NA	42.3147	55.3971	17.6906	31.8406	23.6434	14.2792	64.1453	51.7542	43.4114	10.4619	16.0953	19.2529	8.22782	7.34839	66.1058
bta-miR-379_MIMAT0009306_Bos_taurus_miR-379	120.725	-0.00780316	0.132131	-0.059056	0.952907	NA	116.063	432.87	21.6218	334.326	12.203	8.99059	62.8876	170.649	260.469	5.23096	29.508	11.3543	66.9979	10.6143	236.659
bta-miR-380-3p_MIMAT0003804_Bos_taurus_miR-380-3p	19.9617	-0.0389399	0.139445	-0.279249	0.780053	NA	8.46294	27.0544	23.5874	5.97011	33.5583	32.2604	15.7219	18.1839	8.26885	13.0774	25.0371	28.1389	17.631	16.3297	13.2212
bta-miR-409a_MIMAT0009310_Bos_taurus_miR-409a	4.59387	-0.19947	0.139821	-1.42661	0.153693	NA	1.20899	9.01813	1.96562	3.98008	1.52538	1.58657	0.628876	4.19629	4.13442	0.871827	6.25928	0	1.1754	0	5.28846
bta-miR-411c-5p_MIMAT0025545_Bos_taurus_miR-411c-5p	5.37115	-0.01334	0.154691	-0.0862368	0.931278	NA	8.46294	1.2883	4.91405	1.99004	9.15227	5.28858	6.91763	4.19629	2.06721	5.23096	10.7302	4.93665	7.05241	0.816487	5.28846
bta-miR-424-5p_MIMAT0013593_Bos_taurus_miR-424-5p	9.91558	0.0773312	0.148257	0.521602	0.601947	NA	2.41798	10.3064	13.7593	15.9203	21.3553	14.2792	6.91763	8.39257	4.13442	5.23096	16.9895	11.848	11.754	5.71541	3.96635
bta-miR-425-5p_MIMAT0003832_Bos_taurus_miR-425-5p	29.2723	-0.0857404	0.127416	-0.672915	0.501001	NA	33.8517	41.2258	26.5359	27.8605	27.4568	18.51	37.7325	34.9691	33.0754	20.052	17.8837	19.7466	22.3326	24.4946	35.6971
bta-miR-432_MIMAT0009317_Bos_taurus_miR-432	9.04596	-0.0482082	0.15548	-0.31006	0.756515	NA	2.41798	21.9012	5.89686	3.98008	13.7284	11.6349	2.5155	2.79752	14.4705	4.35913	11.6244	10.367	7.05241	5.71541	7.93269
bta-miR-450a_MIMAT0003834_Bos_taurus_miR-450a	9.49812	-0.0806592	0.155081	-0.520111	0.602986	NA	3.62697	12.883	6.87967	9.95019	28.9822	7.93287	6.28876	1.39876	4.13442	4.35913	12.5186	13.8226	5.87701	6.5319	10.5769
bta-miR-450b_MIMAT0024576_Bos_taurus_miR-450b	49.8424	-0.0900863	0.151253	-0.595602	0.551441	NA	44.7327	90.1813	22.6046	43.7808	100.675	51.8281	72.3207	47.5579	14.4705	26.1548	56.3335	38.5059	18.8064	22.0452	52.8846
bta-miR-451_MIMAT0009323_Bos_taurus_miR-451	84.5957	-0.0154825	0.15255	-0.101491	0.919161	NA	68.9125	59.262	90.4185	57.7111	80.8451	84.6173	62.8876	65.7418	31.0082	47.9505	67.0637	81.4547	208.046	180.444	59.4952
bta-miR-484_MIMAT0003535_Bos_taurus_miR-484	35.8539	0.0674867	0.124815	0.540693	0.588719	NA	27.8068	21.9012	43.2436	35.8207	40.4225	38.6067	21.3818	36.3678	47.5459	35.7449	59.0161	50.8475	17.631	42.4573	37.0192
bta-miR-497_MIMAT0004343_Bos_taurus_miR-497	30.3879	0.122381	0.149153	0.820505	0.411928	NA	14.5079	14.1714	31.4499	17.9103	44.236	59.2321	19.4952	15.3864	14.4705	70.618	38.4499	73.0624	15.2802	36.7419	10.5769
bta-miR-500_MIMAT0009337_Bos_taurus_miR-500	10.3135	0.0684526	0.151307	0.452409	0.650974	NA	3.62697	11.5947	10.8109	7.96015	6.8642	6.87516	11.3198	12.5889	6.20164	6.10279	8.94183	9.8733	30.5605	10.6143	15.8654
bta-miR-504_MIMAT0009340_Bos_taurus_miR-504	29.7599	0.059598	0.139421	0.427469	0.669037	NA	27.8068	32.2076	30.4671	33.8307	22.8807	36.4912	35.8459	32.1715	28.941	37.4886	18.7778	17.7719	38.7883	30.21	35.6971
bta-miR-532_MIMAT0003848_Bos_taurus_miR-532	106.536	0.020199	0.116761	0.172995	0.862656	NA	78.5844	61.8386	119.903	71.6414	138.809	115.82	60.3721	88.122	113.697	190.93	95.6776	152.049	105.786	117.574	88.5817
bta-miR-542-5p_MIMAT0013594_Bos_taurus_miR-542-5p	2.89819	0.0131585	0.153379	0.0857911	0.931632	NA	1.20899	5.15322	0	0	6.8642	2.64429	4.40213	1.39876	0	5.23096	3.57673	2.46832	2.3508	3.26595	3.96635
bta-miR-574_MIMAT0024577_Bos_taurus_miR-574	3.08098	0.0351601	0.153894	0.22847	0.819281	NA	4.83596	2.57661	0	5.97011	2.28807	2.11543	2.5155	4.19629	6.20164	0.871827	1.78837	4.44298	2.3508	4.08244	5.28846
bta-miR-6123_MIMAT0024596_Bos_taurus_miR-6123	2.58844	-0.36637	0.153287	-2.39009	0.0168443	NA	2.41798	3.86491	2.94843	0	3.81345	2.11543	1.88663	1.39876	2.06721	0	0.894183	1.48099	2.3508	1.63297	1.32212
bta-miR-628_MIMAT0009356_Bos_taurus_miR-628	4.94422	-0.0440356	0.15521	-0.283716	0.776628	NA	1.20899	1.2883	7.86247	3.98008	2.28807	6.87516	7.54651	2.79752	0	7.84644	5.3651	6.41764	7.05241	7.34839	2.64423
bta-miR-6522_MIMAT0025540_Bos_taurus_miR-6522	28.0158	0.124746	0.150747	0.827516	0.407944	NA	72.5395	39.9374	78.6247	49.751	8.38958	22.212	10.6909	33.5703	26.8738	18.3084	27.7197	15.7973	5.87701	34.2925	31.7308
bta-miR-6529a_MIMAT0025565_Bos_taurus_miR-6529a	50.3924	-0.156062	0.1378	-1.13253	0.257412	NA	49.5686	30.9193	55.0373	27.8605	56.439	49.7127	52.1967	29.374	57.8819	90.67	50.9684	50.8475	21.1572	48.1728	34.375
bta-miR-664b_MIMAT0030438_Bos_taurus_miR-664b	7.86025	-0.0516062	0.155463	-0.331952	0.739926	NA	6.04496	6.44152	10.8109	3.98008	3.05076	3.17315	15.7219	5.59505	2.06721	6.10279	8.04765	3.94932	18.8064	6.5319	11.899
bta-miR-7_MIMAT0003843_Bos_taurus_miR-7	29.947	0.0289734	0.140876	0.205666	0.837052	NA	54.4046	94.0462	2.94843	69.6513	1.52538	0.528858	62.2587	58.748	28.941	1.74365	2.68255	1.97466	24.6834	5.71541	43.6298
bta-miR-708_MIMAT0009367_Bos_taurus_miR-708	4.6686	-0.114609	0.152548	-0.751294	0.452476	NA	1.20899	0	9.82809	3.98008	7.62689	2.11543	2.5155	2.79752	2.06721	1.74365	4.47091	4.44298	9.40322	2.44946	5.28846
bta-miR-767_MIMAT0009375_Bos_taurus_miR-767	14.2874	0.033056	0.147089	0.224734	0.822186	NA	14.5079	11.5947	9.82809	5.97011	19.0672	16.3946	22.6395	9.79134	14.4705	26.1548	16.0953	12.3416	5.87701	18.7792	15.8654
bta-miR-769_MIMAT0009376_Bos_taurus_miR-769	20.6936	-0.0690242	0.147024	-0.469475	0.63873	NA	24.1798	12.883	19.6562	25.8705	24.4061	25.9141	35.8459	13.9876	12.4033	14.8211	14.3069	20.2403	10.5786	22.0452	22.476
bta-miR-885_MIMAT0009382_Bos_taurus_miR-885	33.264	-0.278694	0.147859	-1.88486	0.0594485	NA	15.7169	38.6491	33.4155	21.8904	16.7792	38.6067	46.5368	15.3864	24.8065	35.7449	23.2488	21.7213	32.9113	24.4946	35.6971
bta-miR-93_MIMAT0003837_Bos_taurus_miR-93	41.5239	0.0415486	0.126222	0.329172	0.742026	NA	41.1057	55.3971	49.1405	29.8506	33.5583	38.6067	37.1037	51.7542	39.277	55.7969	38.4499	61.7081	38.7883	40.8244	26.4423
bta-miR-98_MIMAT0003809_Bos_taurus_miR-98	150.135	-0.119578	0.103792	-1.15209	0.249282	NA	193.439	155.885	152.335	149.253	117.454	96.7811	148.415	174.845	121.965	129.902	120.715	130.821	197.468	133.087	124.279
