# Supplementary material for: Co-Expression Networks Reveal Potential Regulatory Roles of miRNAs in Fatty Acid Composition of Nelore Cattle
Source: Front Genet. 2019 Jul 11;10:651. doi: 10.3389/fgene.2019.00651 (PMC6637853; doi:10.3389/fgene.2019.00651)
Supplement: Supplementary file 3 [file Table_3.xlsx]

## Sheet: H
Supplementary Table S3. Full list of expressed miRNAs from High (H) and Low (L) Conjugated Linoleic Acid (CLA) groups of Nelore cattle.
miRNA	log2FoldChange	padj	High1	High2	High3	High4	High5	High6	High7	High8	High9	High10	High11	High12	High13	High14	High15
bta-miR-2419-5p_MIMAT0011985_Bos_taurus_miR-2419-5p	-1.18047	0.00417457	3.36705	11.0806	44.1526	17.8637	3.78003	17.3787	27.9839	1.92635	14.3153	14.0789	22.1849	16.1088	0.867504	27.2343	24.8525
bta-miR-1296_MIMAT0009964_Bos_taurus_miR-1296	-0.802529	0.135467	6.7341	4.74882	4.51561	7.14546	3.02403	3.94971	5.29426	8.98962	4.29458	10.8791	4.7539	8.67397	3.47001	3.02603	0
bta-miR-192_MIMAT0003820_Bos_taurus_miR-192	0.322793	0.135467	498.323	443.751	420.453	385.855	526.937	522.941	580.856	437.923	466.677	543.318	572.052	491.938	395.148	565.868	482.848
bta-miR-34a_MIMAT0004340_Bos_taurus_miR-34a	-0.740371	0.135467	6.7341	8.96999	3.51214	3.57273	3.78003	3.15977	1.51265	3.21058	8.58915	2.5598	2.37695	2.47828	6.07253	1.51302	7.1007
bta-miR-99a-5p_MIMAT0003537_Bos_taurus_miR-99a-5p	0.723659	0.216253	456.235	260.657	339.674	439.446	1133.25	325.456	223.871	209.33	292.031	259.82	328.811	262.697	176.537	403.975	282.845
bta-miR-100_MIMAT0009215_Bos_taurus_miR-100	0.647354	0.270844	710.448	391.514	435.505	725.264	3513.92	600.356	419.759	462.323	581.199	342.373	858.871	562.569	397.75	550.738	732.556
bta-miR-432_MIMAT0009317_Bos_taurus_miR-432	0.545975	0.270844	13.4682	3.69352	2.00694	7.14546	0.756007	7.89942	3.78161	8.98962	4.29458	5.75955	4.7539	9.91311	10.8438	13.6171	11.8345
bta-miR-99b_MIMAT0004345_Bos_taurus_miR-99b	0.634629	0.270844	1616.18	768.781	761.632	3194.02	3337.01	1178.59	800.946	717.243	1032.13	595.793	1328.71	916.962	758.632	1385.92	1314.81
bta-miR-125a_MIMAT0003538_Bos_taurus_miR-125a	0.416279	0.309919	478.121	590.964	540.869	814.582	542.813	579.817	401.607	601.02	512.486	891.45	434.982	529.112	482.332	382.793	502.966
bta-miR-409a_MIMAT0009310_Bos_taurus_miR-409a	0.627423	0.430306	11.7847	2.63823	0.501734	3.57273	16.6321	3.15977	0.756323	0.642116	2.86305	1.2799	2.37695	1.23914	1.73501	6.05206	4.7338
bta-miR-194_MIMAT0009254_Bos_taurus_miR-194	0.432499	0.482149	10.1011	6.33176	4.51561	17.8637	4.53604	6.31953	6.05058	7.06327	2.86305	18.5585	14.2617	4.95655	8.24129	6.05206	7.1007
bta-miR-542-5p_MIMAT0013594_Bos_taurus_miR-542-5p	-0.507224	0.482149	5.05057	2.11059	3.51214	10.7182	0	3.15977	0	6.42116	5.7261	5.1196	3.96158	6.19569	3.90377	6.05206	5.91725
bta-miR-6522_MIMAT0025540_Bos_taurus_miR-6522	-0.577315	0.482149	1.68352	29.0205	8.52948	35.7273	78.6247	5.52959	23.446	70.6327	30.062	18.5585	9.5078	30.9785	5.63877	9.0781	36.687
bta-miR-378_MIMAT0009305_Bos_taurus_miR-378	-0.203107	0.591154	7299.76	9407.41	11137.5	12018.7	9839.42	9890.86	10332.1	14229.9	10159.5	15086.8	8354.98	8483.14	9000.35	9418.52	8598.95
bta-let-7a-5p_MIMAT0003844_Bos_taurus_let-7a-5p	0.170671	0.782099	1555.58	2044.63	1909.1	961.064	1713.11	1519.06	1848.45	1361.29	1660.57	1128.23	1578.29	1624.51	1626.57	1565.97	1809.5
bta-miR-125b_MIMAT0003539_Bos_taurus_miR-125b	0.346933	0.782099	215.491	256.964	277.961	282.246	368.175	296.228	208.745	615.789	247.654	993.842	235.318	263.936	273.697	240.57	244.974
bta-miR-126-5p_MIMAT0004328_Bos_taurus_miR-126-5p	0.407627	0.782099	794.624	886.446	879.54	578.782	891.332	1013.5	859.182	5415.6	804.517	5964.97	1236.81	1167.27	1061.82	797.359	1004.75
bta-miR-181c_MIMAT0003817_Bos_taurus_miR-181c	-0.229215	0.782099	116.163	150.907	114.395	189.355	127.009	109.012	152.021	102.096	146.016	81.9136	110.924	105.327	168.296	77.1638	112.428
bta-miR-2299-5p_MIMAT0011807_Bos_taurus_miR-2299-5p	-0.345298	0.782099	10.1011	5.27646	12.5433	7.14546	10.5841	7.10948	6.8069	3.21058	5.7261	2.5598	5.54621	3.71742	6.94003	4.53905	3.55035
bta-miR-28_MIMAT0009272_Bos_taurus_miR-28	0.283821	0.782099	31.987	31.1311	33.1144	46.4455	30.2403	37.9172	27.2276	80.9066	32.9251	85.7533	38.0312	28.5002	33.3989	51.4425	27.2194
bta-miR-30e-5p_MIMAT0003799_Bos_taurus_miR-30e-5p	-0.118505	0.782099	2382.19	2833.99	2716.39	2186.51	2658.87	3267.2	2496.62	2558.83	2591.06	2966.81	2722.4	2548.91	2795.53	2567.59	2507.73
bta-miR-504_MIMAT0009340_Bos_taurus_miR-504	-0.277867	0.782099	25.2529	24.7994	28.5988	28.5818	20.4122	19.7485	15.8828	35.3164	24.3359	40.9568	29.3157	26.0219	16.4826	18.1562	31.9532
bta-miR-93_MIMAT0003837_Bos_taurus_miR-93	-0.246823	0.782099	37.0375	27.9653	29.6023	3.57273	34.0203	44.2367	37.8161	39.1691	30.062	40.3168	25.3541	22.3045	29.9289	33.2864	43.7877
bta-miR-26a_MIMAT0003516_Bos_taurus_miR-26a	-0.250857	0.810966	43116.8	49758.6	41194.9	50736.3	55739.6	54369.3	62653	16295	53732.3	23710.8	39984.2	36373.7	34518.8	44570.4	36973.4
bta-miR-451_MIMAT0009323_Bos_taurus_miR-451	-0.316504	0.810966	55.5563	49.5987	50.1734	60.7364	40.8244	56.8758	18.1517	61.6431	38.6512	216.303	54.6698	141.262	55.5202	62.0337	63.9063
bta-miR-767_MIMAT0009375_Bos_taurus_miR-767	0.270035	0.810966	6.7341	12.1359	18.0624	3.57273	9.07208	8.68936	11.3448	8.3475	4.29458	5.75955	11.8847	11.1522	7.37378	4.53905	11.8345
bta-miR-769_MIMAT0009376_Bos_taurus_miR-769	-0.232576	0.810966	25.2529	16.357	28.5988	25.0091	21.1682	18.9586	14.3701	16.695	21.4729	15.9987	7.13085	16.1088	19.0851	19.6692	9.4676
bta-miR-191_MIMAT0003819_Bos_taurus_miR-191	0.314829	0.832649	1555.58	1538.62	1693.85	2558.07	1402.39	1741.82	1735.76	6091.75	1820.9	4499.49	1444.39	1517.94	1330.32	1588.67	1427.24
bta-miR-30d_MIMAT0003533_Bos_taurus_miR-30d	-0.177761	0.832649	2821.59	3132.64	3462.47	4483.78	2711.8	2854.85	3118.32	1905.8	3143.63	1855.21	3249.29	3224.24	2820.69	2676.53	2871.05
bta-miR-374b_MIMAT0009302_Bos_taurus_miR-374b	-0.272716	0.832649	42.0881	58.0411	51.1769	28.5818	38.5563	46.6066	33.2782	12.2002	54.398	17.9186	48.3313	47.0873	40.3389	36.3124	56.8056
bta-miR-378c_MIMAT0025551_Bos_taurus_miR-378c	-0.244639	0.832649	122.897	159.349	160.053	167.918	170.101	142.979	135.382	441.776	143.153	476.123	133.901	122.675	121.017	151.302	128.996
bta-miR-411a_MIMAT0009312_Bos_taurus_miR-411a	0.373824	0.832649	60.6069	47.4882	37.63	42.8728	45.3604	37.1273	37.8161	1166.72	34.3566	1158.31	52.2929	44.609	69.8341	49.9295	57.9891
bta-miR-425-5p_MIMAT0003832_Bos_taurus_miR-425-5p	-0.185281	0.832649	21.8858	25.327	30.104	28.5818	27.2162	34.7574	27.9839	16.0529	31.4936	13.4389	27.7311	29.7393	29.0614	37.8254	31.9532
bta-miR-450b_MIMAT0024576_Bos_taurus_miR-450b	-0.236331	0.832649	50.5057	54.8752	57.6994	42.8728	25.7042	37.9172	27.2276	24.4004	18.6098	47.3563	56.2545	69.3918	71.1353	66.5727	69.8236
bta-let-7b_MIMAT0004331_Bos_taurus_let-7b	0.10522	0.835816	454.552	402.066	390.349	468.028	405.976	428.148	444.718	300.51	460.951	282.858	427.851	434.938	445.463	384.306	433.143
bta-let-7c_MIMAT0004332_Bos_taurus_let-7c	0.155055	0.835816	398.995	351.94	315.089	239.373	314.499	366.533	431.104	200.982	393.669	229.102	303.457	304.828	320.543	376.741	346.751
bta-let-7e_MIMAT0004333_Bos_taurus_let-7e	0.181497	0.835816	72.3916	96.0316	68.2358	78.6001	61.2365	52.9261	71.0943	86.0435	101.638	49.9161	74.4777	49.5655	73.3041	71.1118	95.8595
bta-let-7g_MIMAT0003838_Bos_taurus_let-7g	0.0761113	0.835816	323.237	401.539	504.243	207.218	430.924	389.441	406.902	347.385	363.607	422.367	386.65	421.307	383.003	372.202	397.639
bta-miR-10a_MIMAT0003786_Bos_taurus_miR-10a	0.26989	0.835816	7464.75	6566.03	6667.04	6288.01	8964.73	12512.7	7520.12	4768.35	6899.95	2609.72	13988.3	10790.4	6967.36	12927.2	13173
bta-miR-10b_MIMAT0003839_Bos_taurus_miR-10b	0.235498	0.835816	418076	274510	301512	283818	401517	443766	325940	160238	318275	100784	484162	335337	260842	560291	483700
bta-miR-1388-5p_MIMAT0013590_Bos_taurus_miR-1388-5p	-0.150665	0.835816	57.2398	66.4834	56.6959	100.036	32.5083	76.6244	88.4897	45.5902	54.398	46.0764	80.0239	43.3698	81.9791	63.5467	66.2732
bta-miR-142-5p_MIMAT0003790_Bos_taurus_miR-142-5p	0.15506	0.835816	153.201	139.826	142.492	85.7455	163.297	203.805	110.423	100.17	118.817	133.75	184.61	214.371	172.633	155.841	157.399
bta-miR-150_MIMAT0003845_Bos_taurus_miR-150	0.168429	0.835816	28.6199	38.5182	43.6509	39.3	31.7523	59.2456	34.7908	77.0539	64.4186	35.1972	43.5774	48.3264	39.9052	36.3124	40.2373
bta-miR-151-5p_MIMAT0003523_Bos_taurus_miR-151-5p	0.0953657	0.835816	1025.27	1061.1	1204.66	1064.67	830.851	921.862	997.589	1403.66	972.006	1402.77	934.933	954.137	879.215	1009.18	899.422
bta-miR-155_MIMAT0009241_Bos_taurus_miR-155	-0.175384	0.835816	11.7847	8.44234	12.0416	3.57273	12.8521	8.68936	16.6391	9.63173	11.4522	7.6794	13.4694	11.1522	15.1813	12.1041	10.6511
bta-miR-15b_MIMAT0003792_Bos_taurus_miR-15b	-0.207579	0.835816	8.41762	7.38705	11.0381	7.14546	6.80406	9.4793	9.83219	6.42116	15.7468	5.75955	10.3001	11.1522	8.24129	16.6432	10.6511
bta-miR-16b_MIMAT0003525_Bos_taurus_miR-16b	-0.104274	0.835816	213.808	228.998	267.424	164.346	184.466	220.394	207.232	165.024	204.708	199.024	266.218	213.132	209.502	258.726	252.075
bta-miR-181a_MIMAT0003543_Bos_taurus_miR-181a	-0.0917481	0.835816	4341.81	5642.65	4062.04	5537.73	3768.69	3828.06	3678.75	5526.69	5142.04	5447.89	3464.01	3666.61	4059.48	3358.9	3653.31
bta-miR-181b_MIMAT0003793_Bos_taurus_miR-181b	-0.118923	0.835816	138.049	110.278	87.8034	107.182	93.7448	82.9439	94.5403	139.981	103.07	142.069	99.8319	89.218	94.1242	65.0597	92.3091
bta-miR-185_MIMAT0009247_Bos_taurus_miR-185	-0.23122	0.835816	5.05057	5.80411	7.52601	10.7182	1.51201	3.94971	0.756323	3.85269	0	3.19975	1.58463	4.95655	0.433752	1.51302	2.3669
bta-miR-186_MIMAT0003818_Bos_taurus_miR-186	-0.0743434	0.835816	1331.67	1416.73	1306.01	1314.76	1061.43	1531.7	1578.45	1299	1249.72	1791.86	1537.89	1287.46	1450.47	1214.95	1382.27
bta-miR-196a_MIMAT0009255_Bos_taurus_miR-196a	0.178947	0.835816	16.8352	20.5782	17.5607	25.0091	23.4362	39.4971	37.8161	10.2739	24.3359	14.7188	11.0924	8.67397	22.9888	31.7733	30.7697
bta-miR-199b_MIMAT0003821_Bos_taurus_miR-199b	0.135758	0.835816	50.5057	60.1517	49.1699	42.8728	74.0886	57.6657	58.9932	48.1587	34.3566	90.2329	49.1236	55.7612	47.279	43.8775	34.3201
bta-miR-21-5p_MIMAT0003528_Bos_taurus_miR-21-5p	-0.148237	0.835816	328.287	275.959	296.525	107.182	324.327	258.311	260.931	817.413	233.339	902.329	330.396	271.371	345.7	258.726	313.614
bta-miR-22-5p_MIMAT0003826_Bos_taurus_miR-22-5p	-0.19138	0.835816	15.1517	29.0205	21.0728	25.0091	16.6321	18.1687	22.6897	53.2956	31.4936	51.196	15.054	24.7828	13.4463	25.7213	21.3021
bta-miR-2285ab_MIMAT0030436_Bos_taurus_miR-2285ab	-0.126332	0.835816	21.8858	13.1912	10.0347	17.8637	15.8761	22.1184	15.8828	17.3371	10.0207	10.8791	16.6386	16.1088	14.7476	19.6692	15.3849
bta-miR-24_MIMAT0009250_Bos_taurus_miR-24	0.215239	0.835816	3.36705	1.58294	2.50867	0	1.51201	3.15977	0.756323	2.56846	1.43153	1.2799	3.96158	2.47828	0.867504	1.51302	3.55035
bta-miR-2422_MIMAT0011989_Bos_taurus_miR-2422	0.20728	0.835816	1.68352	0.527646	1.00347	0	2.26802	1.57988	2.26897	2.56846	1.43153	3.19975	3.16927	0	3.03626	4.53905	0
bta-miR-30f_MIMAT0009282_Bos_taurus_miR-30f	0.156661	0.835816	20.2023	27.4376	34.1179	35.7273	27.2162	29.2278	32.5219	59.0746	31.4936	33.9173	37.2389	38.4133	29.9289	33.2864	23.669
bta-miR-331-5p_MIMAT0026716_Bos_taurus_miR-331-5p	-0.215544	0.835816	18.5188	12.6635	11.5399	10.7182	9.82808	7.10948	13.6138	1.92635	7.15763	5.1196	8.71548	8.67397	11.2775	3.02603	2.3669
bta-miR-339a_MIMAT0009293_Bos_taurus_miR-339a	-0.156531	0.835816	52.1893	66.4834	75.2601	128.618	52.1645	78.9942	83.1955	136.771	83.0285	250.86	80.0239	78.0657	72.0028	80.1899	72.1905
bta-miR-339b_MIMAT0012038_Bos_taurus_miR-339b	-0.156531	0.835816	52.1893	66.4834	75.2601	128.618	52.1645	78.9942	83.1955	136.771	83.0285	250.86	80.0239	78.0657	72.0028	80.1899	72.1905
bta-miR-3431_MIMAT0017394_Bos_taurus_miR-3431	-0.23986	0.835816	0	0.527646	3.0104	0	0.756007	0	1.51265	3.21058	1.43153	3.8397	4.7539	4.95655	1.73501	3.02603	2.3669
bta-miR-345-5p_MIMAT0003800_Bos_taurus_miR-345-5p	-0.22315	0.835816	1.68352	3.69352	2.50867	14.2909	0.756007	6.31953	1.51265	5.13693	4.29458	14.0789	3.16927	1.23914	2.60251	1.51302	3.55035
bta-miR-362-5p_MIMAT0009298_Bos_taurus_miR-362-5p	-0.180123	0.835816	18.5188	11.0806	13.0451	7.14546	12.0961	5.52959	6.05058	12.2002	12.8837	12.799	11.0924	9.91311	6.94003	18.1562	14.2014
bta-miR-411c-5p_MIMAT0025545_Bos_taurus_miR-411c-5p	0.191294	0.835816	5.05057	8.44234	5.51907	7.14546	4.53604	3.94971	3.78161	1.28423	0	3.19975	2.37695	4.95655	6.07253	9.0781	7.1007
bta-miR-484_MIMAT0003535_Bos_taurus_miR-484	0.24594	0.835816	20.2023	21.6335	17.059	53.591	10.5841	29.2278	27.2276	31.4637	18.6098	71.6744	14.2617	16.1088	26.0251	22.6952	24.8525
bta-miR-497_MIMAT0004343_Bos_taurus_miR-497	0.184508	0.835816	11.7847	13.7188	15.5538	7.14546	8.31607	11.8491	10.5885	49.4429	12.8837	43.5166	8.71548	7.43483	9.10879	12.1041	9.4676
bta-miR-500_MIMAT0009337_Bos_taurus_miR-500	-0.221731	0.835816	6.7341	9.49763	9.03121	21.4364	6.04805	7.89942	5.29426	9.63173	7.15763	14.7188	13.4694	8.67397	7.37378	15.1302	9.4676
bta-miR-532_MIMAT0003848_Bos_taurus_miR-532	-0.176878	0.835816	87.5433	73.3428	48.1665	60.7364	65.7726	56.0859	38.5725	133.56	47.2403	210.544	53.8775	48.3264	84.1479	60.5206	36.687
bta-miR-7_MIMAT0003843_Bos_taurus_miR-7	-0.269001	0.835816	53.8728	38.5182	49.6717	25.0091	33.2643	33.9675	31.7655	1.28423	27.199	1.2799	47.539	22.3045	31.6639	52.9556	37.8704
bta-miR-885_MIMAT0009382_Bos_taurus_miR-885	-0.210039	0.835816	28.6199	13.7188	37.1283	57.1637	27.2162	25.2781	21.9334	10.916	22.9044	28.7977	39.6158	24.7828	32.9651	36.3124	39.0539
bta-let-7d_MIMAT0003810_Bos_taurus_let-7d	0.0698843	0.836968	65.6575	80.2022	98.8416	82.1728	68.7966	63.9853	74.8759	86.0435	83.0285	77.4339	73.6854	89.218	52.484	69.5987	79.2912
bta-miR-1247-5p_MIMAT0025549_Bos_taurus_miR-1247-5p	0.159176	0.836968	3.36705	0.527646	2.50867	7.14546	1.51201	2.36983	3.78161	3.85269	1.43153	8.31935	2.37695	0	1.73501	1.51302	2.3669
bta-miR-1271_MIMAT0009975_Bos_taurus_miR-1271	0.194437	0.836968	13.4682	12.1359	14.0486	14.2909	129.277	13.429	12.8575	10.916	8.58915	10.2392	10.3001	13.6305	9.10879	12.1041	5.91725
bta-miR-136_MIMAT0009230_Bos_taurus_miR-136	0.167941	0.836968	8.41762	6.33176	4.51561	7.14546	6.04805	3.15977	3.78161	16.0529	2.86305	10.2392	4.7539	2.47828	12.1451	4.53905	11.8345
bta-miR-1468_MIMAT0013592_Bos_taurus_miR-1468	0.0973799	0.836968	328.287	411.036	429.484	310.828	725.01	312.027	363.035	583.683	505.328	398.049	335.15	431.22	357.412	261.752	422.492
bta-miR-146a_MIMAT0009236_Bos_taurus_miR-146a	-0.16531	0.836968	289.566	311.311	296.525	128.618	238.142	352.314	259.419	17.9792	213.297	37.757	350.204	368.024	342.23	264.778	364.503
bta-miR-154b_MIMAT0025547_Bos_taurus_miR-154b	0.165432	0.836968	5.05057	1.05529	3.0104	0	1.51201	0	1.51265	2.56846	0	1.2799	1.58463	1.23914	3.03626	3.02603	2.3669
bta-miR-17-5p_MIMAT0003815_Bos_taurus_miR-17-5p	0.191862	0.836968	1.68352	5.27646	1.5052	0	2.26802	2.36983	0	14.1265	0	9.59925	3.96158	6.19569	3.03626	1.51302	0
bta-miR-181d_MIMAT0009243_Bos_taurus_miR-181d	-0.119538	0.836968	15.1517	12.1359	10.0347	7.14546	10.5841	12.6391	12.1012	7.70539	8.58915	12.799	12.6771	9.91311	10.8438	9.0781	13.018
bta-miR-2284aa_MIMAT0025560_Bos_taurus_miR-2284aa	0.130856	0.836968	10.1011	5.27646	11.5399	0	7.56007	2.36983	1.51265	5.13693	1.43153	5.75955	4.7539	1.23914	5.20502	3.02603	4.7338
bta-miR-2284x_MIMAT0017395_Bos_taurus_miR-2284x	-0.0963326	0.836968	69.0245	63.3176	54.689	67.8819	70.3086	58.4557	77.1449	123.928	75.8708	158.068	42.7851	54.5221	69.8341	45.3905	52.0718
bta-miR-2284y_MIMAT0024579_Bos_taurus_miR-2284y	-0.0963987	0.836968	69.0245	62.7899	54.689	67.8819	70.3086	58.4557	77.1449	123.928	75.8708	158.068	42.7851	54.5221	69.8341	45.3905	52.0718
bta-miR-2284z_MIMAT0025559_Bos_taurus_miR-2284z	0.130856	0.836968	10.1011	5.27646	11.5399	0	7.56007	2.36983	1.51265	5.13693	1.43153	5.75955	4.7539	1.23914	5.20502	3.02603	4.7338
bta-miR-23b-3p_MIMAT0003852_Bos_taurus_miR-23b-3p	-0.102546	0.836968	885.534	658.503	605.593	775.282	709.134	646.962	499.929	383.343	701.447	355.172	804.201	648.069	625.904	673.292	920.724
bta-miR-374a_MIMAT0004342_Bos_taurus_miR-374a	-0.160021	0.836968	151.517	158.294	163.565	28.5818	159.517	182.477	123.281	16.695	135.995	19.8384	202.833	213.132	139.234	208.796	220.122
bta-miR-379_MIMAT0009306_Bos_taurus_miR-379	0.164747	0.836968	213.808	63.8452	50.1734	132.191	71.0646	148.509	114.961	8.3475	71.5763	3.19975	249.58	189.588	119.282	408.514	231.956
bta-miR-380-3p_MIMAT0003804_Bos_taurus_miR-380-3p	0.139317	0.836968	20.2023	8.96999	12.5433	3.57273	12.0961	7.89942	8.31955	22.474	5.7261	18.5585	17.431	18.5871	21.2538	21.1822	8.28415
bta-miR-424-5p_MIMAT0013593_Bos_taurus_miR-424-5p	-0.153436	0.836968	5.05057	6.33176	5.51907	3.57273	3.02403	3.94971	5.29426	17.9792	4.29458	17.9186	5.54621	3.71742	10.41	3.02603	10.6511
bta-miR-3432a_MIMAT0017396_Bos_taurus_miR-3432a	-0.119801	0.840095	5.05057	6.33176	6.02081	7.14546	3.02403	5.52959	5.29426	5.13693	11.4522	4.47965	6.33853	8.67397	5.63877	7.56508	4.7338
bta-miR-145_MIMAT0003542_Bos_taurus_miR-145	-0.118818	0.840209	45.4552	43.267	51.1769	264.382	27.2162	52.9261	79.4139	185.571	32.9251	126.07	59.4237	37.1742	46.8452	37.8254	44.9711
bta-miR-204_MIMAT0004338_Bos_taurus_miR-204	0.116881	0.840209	405.73	55.4029	65.7271	110.755	71.0646	95.583	94.5403	43.6639	100.207	56.9555	109.34	60.7178	110.607	55.9816	63.9063
bta-miR-335_MIMAT0009291_Bos_taurus_miR-335	0.119685	0.840209	3.36705	4.22117	4.51561	0	0.756007	7.10948	6.8069	1.92635	1.43153	7.03945	7.13085	6.19569	8.24129	9.0781	5.91725
bta-miR-365-5p_MIMAT0012539_Bos_taurus_miR-365-5p	-0.138656	0.840209	1.68352	1.58294	2.50867	14.2909	3.78003	2.36983	2.26897	0.642116	5.7261	2.5598	0.792316	2.47828	1.73501	1.51302	0
bta-miR-450a_MIMAT0003834_Bos_taurus_miR-450a	0.109408	0.840209	1.68352	5.27646	5.01734	3.57273	3.02403	6.31953	3.78161	8.3475	5.7261	12.799	9.5078	1.23914	10.41	6.05206	8.28415
bta-miR-486_MIMAT0009329_Bos_taurus_miR-486	0.128913	0.840209	71223.2	53250.1	57412.9	193617	50734.8	87804.4	75315.4	68172.1	112486	52646.8	49404.9	61909.8	47069.5	99430.9	45869.4
bta-miR-574_MIMAT0024577_Bos_taurus_miR-574	-0.144414	0.840209	1.68352	3.69352	2.00694	0	2.26802	7.10948	1.51265	2.56846	1.43153	1.2799	3.96158	1.23914	3.90377	6.05206	2.3669
bta-miR-32_MIMAT0009283_Bos_taurus_miR-32	-0.0922584	0.864981	6.7341	17.4123	15.5538	3.57273	10.5841	23.6983	10.5885	23.7583	18.6098	21.7583	12.6771	18.5871	16.9163	15.1302	26.0359
bta-miR-30a-5p_MIMAT0003841_Bos_taurus_miR-30a-5p	-0.0834494	0.875463	16345.3	13231.8	13568.9	16177.3	14674.1	15072.9	12768.2	4980.25	11519.5	5700.67	16778.9	13509.1	11998	14715.6	16364.8
bta-let-7i_MIMAT0003851_Bos_taurus_let-7i	-0.0398878	0.879533	633.005	520.259	480.159	328.691	563.225	482.654	565.729	572.767	475.266	584.914	489.651	506.808	645.423	450.879	495.866
bta-let-7f_MIMAT0003519_Bos_taurus_let-7f	0.0716911	0.883639	2138.08	3575.33	3365.63	971.783	3472.34	2952.8	3734.72	1350.37	3239.54	1535.88	2636.04	2985.08	2611.62	2678.04	3561
bta-miR-196b_MIMAT0009256_Bos_taurus_miR-196b	-0.0652097	0.883639	16.8352	21.6335	19.0659	0	17.3882	18.1687	18.1517	13.4844	21.4729	14.7188	6.33853	17.3479	16.0488	16.6432	18.9352
bta-miR-199a-5p_MIMAT0003544_Bos_taurus_miR-199a-5p	0.0599998	0.883639	106.062	78.6193	73.2532	114.327	118.693	75.0445	73.3633	75.7696	55.8295	106.872	71.3085	65.6743	93.2567	72.6248	71.007
bta-miR-423-5p_MIMAT0012537_Bos_taurus_miR-423-5p	-0.0994277	0.883639	397.312	425.811	391.352	764.564	407.488	341.255	495.391	174.013	638.46	142.709	229.772	252.784	327.049	307.142	350.301
bta-miR-16a_MIMAT0009242_Bos_taurus_miR-16a	0.0689405	0.904882	158.251	147.213	138.98	42.8728	97.5248	101.113	123.281	224.098	87.323	212.463	82.4009	59.4786	119.282	96.833	80.4746
bta-miR-98_MIMAT0003809_Bos_taurus_miR-98	-0.0483203	0.9092	117.847	137.716	118.409	39.3	158.761	113.752	139.92	68.0643	163.194	75.5141	110.132	112.762	111.04	98.346	127.813
bta-miR-106b_MIMAT0009218_Bos_taurus_miR-106b	-0.0800174	0.915164	3.36705	3.69352	4.01387	0	2.26802	7.10948	8.31955	23.7583	1.43153	21.1183	4.7539	4.95655	6.07253	10.5911	7.1007
bta-miR-215_MIMAT0003797_Bos_taurus_miR-215	-0.0774643	0.915164	8.41762	10.0253	13.5468	3.57273	45.3604	16.5888	18.1517	4.49481	7.15763	9.59925	19.8079	4.95655	16.9163	15.1302	16.5683
bta-miR-193a-5p_MIMAT0003794_Bos_taurus_miR-193a-5p	0.0667047	0.926753	6.7341	3.69352	6.52254	0	0.756007	3.94971	5.29426	5.77904	8.58915	6.3995	3.96158	1.23914	3.90377	1.51302	2.3669
bta-miR-139_MIMAT0003788_Bos_taurus_miR-139	-0.0534152	0.928245	13.4682	8.96999	9.03121	14.2909	12.8521	3.94971	7.56323	25.6846	12.8837	17.2786	11.8847	17.3479	8.67504	6.05206	7.1007
bta-miR-195_MIMAT0004335_Bos_taurus_miR-195	0.0591921	0.928245	599.335	405.232	469.623	167.918	405.976	533.211	387.237	152.824	323.525	112.631	595.822	457.242	426.812	538.634	557.405
bta-miR-361_MIMAT0003830_Bos_taurus_miR-361	-0.048339	0.928245	95.9609	118.193	116.402	121.473	123.229	142.19	127.062	46.8744	121.68	58.8754	107.755	110.283	99.3292	133.145	115.978
bta-miR-146b_MIMAT0009235_Bos_taurus_miR-146b	-0.066927	0.948975	978.128	233.22	228.289	435.873	449.068	409.19	274.545	5.77904	334.977	19.1985	510.252	270.132	428.981	437.262	312.431
bta-miR-1839_MIMAT0009968_Bos_taurus_miR-1839	-0.0351821	0.979719	15.1517	28.4929	22.578	14.2909	20.4122	15.7988	18.1517	9.63173	21.4729	8.9593	17.431	18.5871	14.7476	16.6432	5.91725
bta-miR-20a_MIMAT0003527_Bos_taurus_miR-20a	-0.0504952	0.979719	3.36705	5.80411	2.00694	0	1.51201	3.15977	1.51265	13.4844	1.43153	13.4389	2.37695	2.47828	2.16876	4.53905	0
bta-miR-30b-5p_MIMAT0003547_Bos_taurus_miR-30b-5p	-0.0172354	0.982578	166.669	192.591	222.77	157.2	136.837	162.728	166.391	217.677	128.837	170.227	192.533	197.023	180.875	173.997	215.388
bta-miR-1246_MIMAT0024567_Bos_taurus_miR-1246	0.00682371	0.983684	8.41762	5.27646	7.02428	35.7273	23.4362	7.10948	10.5885	4.49481	24.3359	3.8397	10.3001	7.43483	1.30126	3.02603	4.7338
bta-miR-149-5p_MIMAT0024570_Bos_taurus_miR-149-5p	0.0351311	0.983684	8.41762	3.16588	6.52254	3.57273	3.02403	7.89942	3.78161	8.3475	8.58915	7.6794	3.96158	6.19569	5.63877	6.05206	1.18345
bta-miR-15a_MIMAT0004334_Bos_taurus_miR-15a	0.0176791	0.983684	33.6705	32.7141	30.6058	14.2909	27.9722	30.8077	24.9586	62.9273	32.9251	79.9937	30.9003	27.261	36.8689	36.3124	33.1366
bta-miR-224_MIMAT0009271_Bos_taurus_miR-224	-0.010636	0.983684	5.05057	3.69352	2.50867	0	3.02403	3.15977	1.51265	1.92635	4.29458	1.91985	1.58463	4.95655	4.33752	1.51302	4.7338
bta-miR-2285g_MIMAT0024582_Bos_taurus_miR-2285g	-0.0325603	0.983684	1.68352	1.58294	2.00694	0	0.756007	1.57988	0.756323	0.642116	0	1.2799	0	2.47828	1.30126	4.53905	4.7338
bta-miR-26b_MIMAT0003531_Bos_taurus_miR-26b	-0.00586159	0.983684	648.157	774.585	912.654	292.964	1115.11	797.051	760.104	516.261	624.145	1158.31	897.694	765.788	740.848	844.263	736.106
bta-miR-29d-5p_MIMAT0026919_Bos_taurus_miR-29d-5p	0.0243622	0.983684	11.7847	7.38705	6.52254	10.7182	6.04805	5.52959	3.78161	24.4004	4.29458	19.1985	3.96158	3.71742	3.47001	4.53905	2.3669
bta-miR-30c_MIMAT0003850_Bos_taurus_miR-30c	-0.00210668	0.983684	521.893	656.392	791.234	678.819	456.628	661.971	613.378	893.183	682.838	654.669	618.799	618.33	595.541	567.381	578.707
bta-miR-499_MIMAT0003536_Bos_taurus_miR-499	0.0199121	0.983684	175.087	259.074	348.203	110.755	268.382	206.175	93.0277	239.509	168.92	154.868	237.695	239.154	214.273	187.614	200.003
bta-miR-6119-5p_MIMAT0024588_Bos_taurus_miR-6119-5p	-0.0138773	0.983684	297.984	300.758	507.755	89.3183	179.93	337.305	388.75	229.235	304.915	271.979	296.326	314.741	286.276	334.377	357.402
bta-miR-628_MIMAT0009356_Bos_taurus_miR-628	-0.0168325	0.983684	0	4.22117	6.02081	3.57273	1.51201	0.789942	3.02529	5.13693	2.86305	3.19975	3.16927	1.23914	2.60251	3.02603	1.18345
bta-miR-6529a_MIMAT0025565_Bos_taurus_miR-6529a	0.0034241	0.983684	28.6199	39.0458	41.6439	67.8819	46.1164	30.8077	45.3794	35.9585	32.9251	35.8372	23.7695	19.8262	42.0739	36.3124	36.687
bta-miR-660_MIMAT0004344_Bos_taurus_miR-660	-0.0122917	0.983684	823.244	849.51	555.921	728.837	658.482	616.155	661.782	1174.43	612.693	1179.43	595.822	494.416	847.117	685.396	552.671
bta-miR-664b_MIMAT0030438_Bos_taurus_miR-664b	-0.0078499	0.983684	3.36705	5.27646	12.5433	3.57273	3.78003	6.31953	3.78161	6.42116	5.7261	3.19975	3.16927	4.95655	6.94003	4.53905	9.4676
bta-miR-708_MIMAT0009367_Bos_taurus_miR-708	-0.00859654	0.983684	3.36705	3.16588	2.00694	0	3.78003	4.73965	3.78161	5.77904	2.86305	7.03945	7.92316	3.71742	4.77127	3.02603	7.1007

## Sheet: L
miRNA	log2FoldChange	padj	Low1	Low2	Low3	Low4	Low5	Low6	Low7	Low8	Low9	Low10	Low11	Low12	Low13	Low14	Low15
bta-miR-2419-5p_MIMAT0011985_Bos_taurus_miR-2419-5p	-1.18047	0.00417457	1.7352	0.928664	0	11.7924	5.6267	4.18254	7.56271	2.59474	2.89998	2.37327	9.78985	0	4.90229	5.11924	7.47294
bta-miR-1296_MIMAT0009964_Bos_taurus_miR-1296	-0.802529	0.135467	0.867601	8.35798	1.52248	1.31027	4.92337	1.39418	0	0	1.44999	0	2.17552	0	1.22557	2.75651	2.80235
bta-miR-192_MIMAT0003820_Bos_taurus_miR-192	0.322793	0.135467	720.109	612.918	548.093	465.145	748.703	708.244	586.11	998.976	699.621	543.479	589.567	417.823	398.924	589.894	593.165
bta-miR-34a_MIMAT0004340_Bos_taurus_miR-34a	-0.740371	0.135467	0.867601	2.78599	1.52248	3.9308	1.75834	1.39418	7.56271	0	2.89998	0	2.17552	1.36543	1.22557	3.93788	1.86823
bta-miR-99a-5p_MIMAT0003537_Bos_taurus_miR-99a-5p	0.723659	0.216253	2914.27	289.743	418.682	355.082	159.658	398.736	3932.61	695.391	259.549	354.804	283.906	243.047	242.663	166.966	465.191
bta-miR-100_MIMAT0009215_Bos_taurus_miR-100	0.647354	0.270844	6836.7	706.713	634.874	745.542	277.467	1171.11	4201.09	1564.63	635.096	575.518	679.851	611.714	789.881	510.349	977.087
bta-miR-432_MIMAT0009317_Bos_taurus_miR-432	0.545975	0.270844	12.1464	9.28664	15.2248	14.4129	7.03338	8.36509	37.8136	15.5685	9.42495	9.49308	15.2287	15.0198	5.51507	9.4509	10.2753
bta-miR-99b_MIMAT0004345_Bos_taurus_miR-99b	0.634629	0.270844	6896.56	1401.35	1406.77	1400.67	208.54	2211.17	7789.59	3645.62	1260.04	1238.85	1456.51	1537.48	864.028	821.441	1817.79
bta-miR-125a_MIMAT0003538_Bos_taurus_miR-125a	0.416279	0.309919	989.065	531.196	447.609	398.321	708.965	1159.96	499.139	1479	1453.62	491.267	525.389	607.618	961.461	571.78	1038.74
bta-miR-409a_MIMAT0009310_Bos_taurus_miR-409a	0.627423	0.430306	47.7181	3.71466	6.08992	1.31027	0.351669	8.36509	45.3763	0	5.07497	5.93317	4.35104	1.36543	1.83836	1.18136	4.67059
bta-miR-194_MIMAT0009254_Bos_taurus_miR-194	0.432499	0.482149	1.7352	7.42931	7.6124	14.4129	15.8251	13.9418	7.56271	18.1632	13.7749	7.11981	15.2287	4.0963	15.3196	9.4509	19.6165
bta-miR-542-5p_MIMAT0013594_Bos_taurus_miR-542-5p	-0.507224	0.482149	0.867601	3.71466	3.04496	5.24107	3.51669	1.39418	3.78136	2.59474	2.89998	2.37327	3.26328	2.73087	1.83836	2.36273	0
bta-miR-6522_MIMAT0025540_Bos_taurus_miR-6522	-0.577315	0.482149	26.028	5.57198	4.56744	1.31027	4.22003	13.9418	26.4695	33.7317	22.4749	5.93317	1.08776	6.82717	40.4439	25.2024	11.2094
bta-miR-378_MIMAT0009305_Bos_taurus_miR-378	-0.203107	0.591154	10043.4	9399.01	8081.32	9587.22	12460.3	8374.85	8871.06	8949.27	8762.3	6210.85	7358.7	8443.84	9523.92	8680.26	7350.57
bta-let-7a-5p_MIMAT0003844_Bos_taurus_let-7a-5p	0.170671	0.782099	1929.55	1720.81	1657.98	2114.77	1612.75	1590.76	2548.63	2034.28	1710.99	1632.81	1807.86	1663.1	3402.8	1620.44	1531.95
bta-miR-125b_MIMAT0003539_Bos_taurus_miR-125b	0.346933	0.782099	526.634	244.239	240.552	286.948	677.314	680.36	344.103	931.513	822.145	256.313	245.834	268.99	762.918	208.314	1024.73
bta-miR-126-5p_MIMAT0004328_Bos_taurus_miR-126-5p	0.407627	0.782099	344.438	1114.4	729.268	1040.35	5284.18	5129.19	589.892	6063.92	7220.96	893.536	1200.89	1310.82	4069.51	1366.05	5870.93
bta-miR-181c_MIMAT0003817_Bos_taurus_miR-181c	-0.229215	0.782099	117.126	126.298	115.708	107.442	72.7955	58.5556	94.5339	57.0844	55.0997	141.21	116.39	133.812	65.5681	137.038	74.7294
bta-miR-2299-5p_MIMAT0011807_Bos_taurus_miR-2299-5p	-0.345298	0.782099	7.80841	3.71466	6.08992	5.24107	3.51669	0	0	2.59474	2.89998	9.49308	5.43881	5.46173	2.45114	4.33166	0.934117
bta-miR-28_MIMAT0009272_Bos_taurus_miR-28	0.283821	0.782099	33.8365	35.2892	50.2418	52.4107	74.2022	93.4101	102.097	77.8423	73.9496	37.9723	33.7206	40.963	46.5717	32.2906	82.2023
bta-miR-30e-5p_MIMAT0003799_Bos_taurus_miR-30e-5p	-0.118505	0.782099	2199.37	2192.58	2891.19	2442.34	2568.59	2381.26	1436.92	2708.91	2409.89	2126.45	2471.39	2864.68	2451.14	2552.92	2095.23
bta-miR-504_MIMAT0009340_Bos_taurus_miR-504	-0.277867	0.782099	25.1604	26.9313	19.7922	17.0335	16.1768	16.7302	7.56271	12.9737	15.2249	20.1728	11.9654	21.8469	33.7032	29.1403	12.1435
bta-miR-93_MIMAT0003837_Bos_taurus_miR-93	-0.246823	0.782099	16.4844	30.6459	12.1798	24.8951	34.4636	16.7302	22.6881	31.1369	31.1748	24.9193	30.4573	31.405	30.0265	36.6222	43.9035
bta-miR-26a_MIMAT0003516_Bos_taurus_miR-26a	-0.250857	0.810966	42851.7	38650.1	58385.6	46134.5	18858.6	19479.5	33253.3	18788.5	20290.5	38591.7	31452.6	46061.5	20712.2	37982	15981.8
bta-miR-451_MIMAT0009323_Bos_taurus_miR-451	-0.316504	0.810966	38.1745	52.0052	36.5395	47.1696	64.3554	101.775	7.56271	96.0055	54.3747	36.7857	32.6328	43.6939	52.6996	27.1713	105.555
bta-miR-767_MIMAT0009375_Bos_taurus_miR-767	0.270035	0.810966	18.2196	12.0726	6.08992	6.55133	9.14339	4.18254	7.56271	15.5685	13.0499	9.49308	16.3164	20.4815	12.8685	8.66333	5.6047
bta-miR-769_MIMAT0009376_Bos_taurus_miR-769	-0.232576	0.810966	12.1464	26.0026	12.1798	6.55133	17.9351	8.36509	15.1254	7.78423	11.5999	15.4263	8.70209	10.9235	17.158	17.3267	15.88
bta-miR-191_MIMAT0003819_Bos_taurus_miR-191	0.314829	0.832649	1230.26	1616.8	1624.49	1886.78	2419.83	7949.62	1561.7	10532.1	6562.66	1263.77	1494.58	1589.36	6023.68	1534.98	5097.48
bta-miR-30d_MIMAT0003533_Bos_taurus_miR-30d	-0.177761	0.832649	2477	3444.42	2784.62	3723.78	1423.2	1323.08	2302.85	1707.34	1584.12	2502.61	3076.19	3020.34	1691.9	2875.44	1545.96
bta-miR-374b_MIMAT0009302_Bos_taurus_miR-374b	-0.272716	0.832649	38.1745	42.7185	45.6744	39.308	11.6051	13.9418	34.0322	23.3527	13.0499	39.1589	57.6513	38.2321	7.96622	33.0782	26.1553
bta-miR-378c_MIMAT0025551_Bos_taurus_miR-378c	-0.244639	0.832649	146.625	127.227	135.501	146.75	251.443	179.849	230.663	179.037	203.724	67.6382	140.321	125.62	163.001	142.945	213.913
bta-miR-411a_MIMAT0009312_Bos_taurus_miR-411a	0.373824	0.832649	27.7632	51.0765	59.3767	40.6183	861.237	1652.1	64.2831	563.059	954.095	59.3317	80.4943	60.0791	361.544	60.6433	806.143
bta-miR-425-5p_MIMAT0003832_Bos_taurus_miR-425-5p	-0.185281	0.832649	24.2928	29.7173	19.7922	28.8259	20.7485	20.9127	22.6881	5.18949	14.4999	26.106	25.0185	31.405	20.2219	27.1713	18.6823
bta-miR-450b_MIMAT0024576_Bos_taurus_miR-450b	-0.236331	0.832649	26.028	32.5032	36.5395	62.8928	33.7602	50.1905	34.0322	18.1632	45.6747	47.4654	59.8269	45.0593	25.737	42.1353	35.4965
bta-let-7b_MIMAT0004331_Bos_taurus_let-7b	0.10522	0.835816	406.037	417.899	391.277	520.176	327.052	337.392	593.673	467.054	375.548	397.523	567.811	510.672	511.063	447.736	390.461
bta-let-7c_MIMAT0004332_Bos_taurus_let-7c	0.155055	0.835816	457.226	384.467	382.142	431.078	237.377	303.931	782.741	417.754	245.774	323.951	366.576	406.899	403.213	276.439	283.038
bta-let-7e_MIMAT0004333_Bos_taurus_let-7e	0.181497	0.835816	78.0841	61.2918	70.0341	58.962	66.1138	76.68	83.1898	72.6528	86.2745	77.1313	88.1087	81.926	307.006	95.6904	70.0588
bta-let-7g_MIMAT0003838_Bos_taurus_let-7g	0.0761113	0.835816	447.682	390.968	391.277	458.593	364.681	425.225	540.734	518.949	403.823	354.804	441.631	395.976	416.694	370.948	435.299
bta-miR-10a_MIMAT0003786_Bos_taurus_miR-10a	0.26989	0.835816	8947.57	9633.03	8891.28	15341.9	1985.17	12001.1	27093.4	15078.1	5739.79	13432.7	12766	11793.2	6194.04	5688.66	8863.84
bta-miR-10b_MIMAT0003839_Bos_taurus_miR-10b	0.235498	0.835816	467415	486791	459224	525392	58359.1	385480	1.30107e+06	454516	232658	531690	413221	370938	194427	191692	235806
bta-miR-1388-5p_MIMAT0013590_Bos_taurus_miR-1388-5p	-0.150665	0.835816	101.509	65.0065	71.5565	62.8928	30.5952	27.8836	26.4695	23.3527	32.6248	61.705	78.3188	57.3482	45.3461	57.8868	26.1553
bta-miR-142-5p_MIMAT0003790_Bos_taurus_miR-142-5p	0.15506	0.835816	85.0249	192.233	102.006	204.402	142.778	172.878	105.878	230.932	220.399	179.182	179.481	158.39	155.648	178.386	165.339
bta-miR-150_MIMAT0003845_Bos_taurus_miR-150	0.168429	0.835816	24.2928	43.6472	31.9721	44.5491	79.8289	61.344	22.6881	83.0318	73.2246	49.8387	64.1779	80.5606	63.7297	50.4048	25.2212
bta-miR-151-5p_MIMAT0003523_Bos_taurus_miR-151-5p	0.0953657	0.835816	951.759	874.802	1030.72	1001.04	1265.3	1486.2	1092.81	2065.42	1836.41	842.511	1035.55	925.764	1344.45	821.835	1553.44
bta-miR-155_MIMAT0009241_Bos_taurus_miR-155	-0.175384	0.835816	6.07321	3.71466	7.6124	14.4129	7.73672	6.9709	15.1254	7.78423	14.4999	10.6797	11.9654	17.7506	9.19179	14.9639	14.9459
bta-miR-15b_MIMAT0003792_Bos_taurus_miR-15b	-0.207579	0.835816	6.07321	6.50065	15.2248	14.4129	10.1984	6.9709	7.56271	10.379	3.62498	9.49308	6.52657	15.0198	3.67671	6.3006	6.53882
bta-miR-16b_MIMAT0003525_Bos_taurus_miR-16b	-0.104274	0.835816	125.802	203.377	191.832	255.502	173.021	165.908	177.724	171.253	186.324	255.126	293.696	211.642	147.681	226.822	178.416
bta-miR-181a_MIMAT0003543_Bos_taurus_miR-181a	-0.0917481	0.835816	3854.75	4054.55	4042.18	3814.19	6665.18	2707.5	4303.18	3253.81	3671.38	4204.25	3733.2	4041.68	3769.86	4579.36	2485.69
bta-miR-181b_MIMAT0003793_Bos_taurus_miR-181b	-0.118923	0.835816	81.5545	83.5798	94.3937	96.9597	164.933	62.7381	94.5339	49.3001	65.9746	84.2511	89.1964	110.6	93.1434	114.986	66.3223
bta-miR-185_MIMAT0009247_Bos_taurus_miR-185	-0.23122	0.835816	1.7352	0.928664	1.52248	6.55133	0.351669	2.78836	0	5.18949	2.17499	0	4.35104	1.36543	1.22557	2.75651	5.6047
bta-miR-186_MIMAT0003818_Bos_taurus_miR-186	-0.0743434	0.835816	787.782	1500.72	1330.65	1290.61	1333.53	1321.68	767.615	1424.51	1450.72	1339.71	1257.45	1444.63	1278.27	1439.69	1276
bta-miR-196a_MIMAT0009255_Bos_taurus_miR-196a	0.178947	0.835816	26.028	26.9313	28.9271	24.8951	19.3418	40.4312	22.6881	49.3001	29.7248	23.7327	30.4573	23.2124	28.8009	12.6012	21.4847
bta-miR-199b_MIMAT0003821_Bos_taurus_miR-199b	0.135758	0.835816	43.3801	44.5759	44.1519	53.7209	73.8505	68.3149	45.3763	90.816	73.2246	61.705	66.3534	49.1556	57.6019	40.1663	94.3459
bta-miR-21-5p_MIMAT0003528_Bos_taurus_miR-21-5p	-0.148237	0.835816	234.252	240.524	229.894	285.638	558.099	426.619	298.727	415.159	465.447	329.884	300.222	248.509	350.513	278.408	648.278
bta-miR-22-5p_MIMAT0003826_Bos_taurus_miR-22-5p	-0.19138	0.835816	28.6308	16.716	41.107	14.4129	30.5952	27.8836	45.3763	20.758	28.2748	7.11981	7.61433	19.1161	25.1242	16.9329	31.76
bta-miR-2285ab_MIMAT0030436_Bos_taurus_miR-2285ab	-0.126332	0.835816	19.9548	6.50065	9.13488	14.4129	17.2318	15.336	15.1254	10.379	13.7749	5.93317	23.9307	9.55803	14.0941	13.3888	14.0118
bta-miR-24_MIMAT0009250_Bos_taurus_miR-24	0.215239	0.835816	3.47041	1.85733	1.52248	2.62053	2.11001	1.39418	3.78136	0	2.17499	3.5599	3.26328	4.0963	1.22557	2.36273	2.80235
bta-miR-2422_MIMAT0011989_Bos_taurus_miR-2422	0.20728	0.835816	1.7352	0	1.52248	2.62053	2.11001	1.39418	0	5.18949	4.34998	2.37327	3.26328	0	4.2895	4.33166	1.86823
bta-miR-30f_MIMAT0009282_Bos_taurus_miR-30f	0.156661	0.835816	33.8365	37.1466	51.7643	36.6875	47.1236	26.4894	18.9068	36.3264	29.7248	34.4124	43.5104	34.1358	50.2484	35.0471	41.1012
bta-miR-331-5p_MIMAT0026716_Bos_taurus_miR-331-5p	-0.215544	0.835816	11.2788	7.42931	9.13488	13.1027	2.11001	1.39418	0	5.18949	3.62498	7.11981	3.26328	13.6543	3.06393	8.26954	4.67059
bta-miR-339a_MIMAT0009293_Bos_taurus_miR-339a	-0.156531	0.835816	56.3941	103.082	86.7813	77.3057	94.599	66.9207	49.1576	70.0581	81.9245	54.5852	71.7922	81.926	126.847	91.3587	85.9388
bta-miR-339b_MIMAT0012038_Bos_taurus_miR-339b	-0.156531	0.835816	56.3941	103.082	86.7813	77.3057	94.599	66.9207	49.1576	70.0581	81.9245	54.5852	71.7922	81.926	126.847	91.3587	85.9388
bta-miR-3431_MIMAT0017394_Bos_taurus_miR-3431	-0.23986	0.835816	0.867601	2.78599	0	2.62053	2.11001	0	3.78136	2.59474	2.17499	0	2.17552	1.36543	2.45114	2.36273	0.934117
bta-miR-345-5p_MIMAT0003800_Bos_taurus_miR-345-5p	-0.22315	0.835816	0.867601	4.64332	4.56744	1.31027	6.33004	0	0	0	2.89998	5.93317	1.08776	4.0963	2.45114	1.96894	6.53882
bta-miR-362-5p_MIMAT0009298_Bos_taurus_miR-362-5p	-0.180123	0.835816	12.1464	11.144	7.6124	11.7924	8.44006	13.9418	7.56271	20.758	10.1499	8.30644	6.52657	10.9235	6.74064	7.48196	14.0118
bta-miR-411c-5p_MIMAT0025545_Bos_taurus_miR-411c-5p	0.191294	0.835816	0.867601	0.928664	6.08992	3.9308	7.03338	11.1534	3.78136	2.59474	8.69995	7.11981	8.70209	2.73087	5.51507	6.3006	10.2753
bta-miR-484_MIMAT0003535_Bos_taurus_miR-484	0.24594	0.835816	15.6168	46.4332	15.2248	23.5848	53.8054	20.9127	11.3441	57.0844	47.8497	30.8525	27.194	28.6741	45.3461	27.1713	27.0894
bta-miR-497_MIMAT0004343_Bos_taurus_miR-497	0.184508	0.835816	11.2788	15.7873	13.7023	20.9643	44.662	16.7302	15.1254	23.3527	31.1748	16.6129	10.8776	9.55803	25.737	13.3888	30.8259
bta-miR-500_MIMAT0009337_Bos_taurus_miR-500	-0.221731	0.835816	6.07321	4.64332	7.6124	7.8616	8.44006	9.75927	15.1254	18.1632	7.24996	9.49308	7.61433	12.2889	5.51507	5.90681	9.34117
bta-miR-532_MIMAT0003848_Bos_taurus_miR-532	-0.176878	0.835816	45.9829	67.7925	57.8542	43.2388	124.139	82.2567	30.2509	41.5159	77.5746	58.1451	60.9146	54.6173	47.7973	69.3066	97.1482
bta-miR-7_MIMAT0003843_Bos_taurus_miR-7	-0.269001	0.835816	48.5857	21.3593	48.7193	51.1004	1.05501	4.18254	34.0322	12.9737	2.17499	32.0391	26.1063	21.8469	3.67671	18.508	9.34117
bta-miR-885_MIMAT0009382_Bos_taurus_miR-885	-0.210039	0.835816	15.6168	24.1453	31.9721	6.55133	25.3202	32.0662	26.4695	20.758	18.8499	35.599	40.2472	8.1926	29.4137	14.1764	19.6165
bta-let-7d_MIMAT0003810_Bos_taurus_let-7d	0.0698843	0.836968	52.0561	64.0778	86.7813	89.0981	95.654	78.0741	117.222	103.79	97.8745	61.705	76.1433	60.0791	120.719	80.7265	89.6753
bta-miR-1247-5p_MIMAT0025549_Bos_taurus_miR-1247-5p	0.159176	0.836968	5.20561	3.71466	4.56744	1.31027	4.22003	2.78836	0	5.18949	1.44999	0	2.17552	2.73087	7.96622	1.18136	2.80235
bta-miR-1271_MIMAT0009975_Bos_taurus_miR-1271	0.194437	0.836968	155.301	13.93	4.56744	10.4821	5.27503	19.5185	41.5949	7.78423	22.4749	11.8663	6.52657	6.82717	10.4174	9.84469	20.5506
bta-miR-136_MIMAT0009230_Bos_taurus_miR-136	0.167941	0.836968	4.33801	1.85733	15.2248	5.24107	13.7151	19.5185	0	2.59474	11.5999	7.11981	9.78985	5.46173	11.6429	4.33166	24.2871
bta-miR-1468_MIMAT0013592_Bos_taurus_miR-1468	0.0973799	0.836968	529.237	403.969	309.063	345.91	625.971	345.757	612.58	679.823	564.772	308.525	444.894	633.561	563.763	324.087	439.035
bta-miR-146a_MIMAT0009236_Bos_taurus_miR-146a	-0.16531	0.836968	258.545	320.389	245.119	303.982	16.8801	89.2276	128.566	129.737	61.6247	385.656	368.751	264.894	82.7261	291.403	129.842
bta-miR-154b_MIMAT0025547_Bos_taurus_miR-154b	0.165432	0.836968	0.867601	1.85733	4.56744	1.31027	2.11001	9.75927	3.78136	0	2.89998	1.18663	1.08776	6.82717	1.22557	0.787575	1.86823
bta-miR-17-5p_MIMAT0003815_Bos_taurus_miR-17-5p	0.191862	0.836968	2.6028	4.64332	0	5.24107	5.97837	8.36509	3.78136	5.18949	7.24996	4.74654	6.52657	5.46173	4.2895	2.75651	7.47294
bta-miR-181d_MIMAT0009243_Bos_taurus_miR-181d	-0.119538	0.836968	6.94081	17.6446	12.1798	9.17186	8.44006	4.18254	7.56271	7.78423	6.52496	9.49308	9.78985	15.0198	4.90229	12.2074	6.53882
bta-miR-2284aa_MIMAT0025560_Bos_taurus_miR-2284aa	0.130856	0.836968	5.20561	4.64332	4.56744	9.17186	5.27503	4.18254	0	7.78423	2.89998	8.30644	8.70209	4.0963	3.06393	3.93788	6.53882
bta-miR-2284x_MIMAT0017395_Bos_taurus_miR-2284x	-0.0963326	0.836968	75.4813	56.6485	42.6294	58.962	101.984	85.045	79.4085	70.0581	100.774	55.7718	63.0902	64.1754	69.8576	69.7004	88.7412
bta-miR-2284y_MIMAT0024579_Bos_taurus_miR-2284y	-0.0963987	0.836968	75.4813	56.6485	42.6294	58.962	101.632	85.045	79.4085	70.0581	100.774	55.7718	63.0902	64.1754	69.8576	69.7004	88.7412
bta-miR-2284z_MIMAT0025559_Bos_taurus_miR-2284z	0.130856	0.836968	5.20561	4.64332	4.56744	9.17186	5.27503	4.18254	0	7.78423	2.89998	8.30644	8.70209	4.0963	3.06393	3.93788	6.53882
bta-miR-23b-3p_MIMAT0003852_Bos_taurus_miR-23b-3p	-0.102546	0.836968	605.586	744.789	625.739	600.102	267.268	329.027	631.487	394.401	368.298	976.6	847.366	745.527	261.047	590.288	593.165
bta-miR-374a_MIMAT0004342_Bos_taurus_miR-374a	-0.160021	0.836968	170.05	133.728	164.428	209.643	21.1001	37.6429	189.068	36.3264	34.0748	182.742	201.236	210.277	21.4475	109.079	35.4965
bta-miR-379_MIMAT0009306_Bos_taurus_miR-379	0.164747	0.836968	127.537	204.306	184.22	210.953	6.33004	103.169	631.487	64.8686	23.9249	276.486	306.749	270.356	17.158	81.1202	31.76
bta-miR-380-3p_MIMAT0003804_Bos_taurus_miR-380-3p	0.139317	0.836968	12.1464	10.2153	15.2248	18.3437	25.3202	32.0662	7.56271	7.78423	20.2999	28.4792	10.8776	8.1926	9.80457	12.995	28.9576
bta-miR-424-5p_MIMAT0013593_Bos_taurus_miR-424-5p	-0.153436	0.836968	2.6028	3.71466	3.04496	7.8616	8.08839	8.36509	7.56271	2.59474	13.7749	8.30644	16.3164	9.55803	5.51507	4.72545	10.2753
bta-miR-3432a_MIMAT0017396_Bos_taurus_miR-3432a	-0.119801	0.840095	3.47041	7.42931	3.04496	9.17186	4.22003	11.1534	22.6881	7.78423	5.79997	1.18663	3.26328	2.73087	9.19179	3.1503	6.53882
bta-miR-145_MIMAT0003542_Bos_taurus_miR-145	-0.118818	0.840209	59.8645	67.7925	33.4946	49.7901	94.9506	83.6509	26.4695	51.8949	81.1995	41.5322	31.5451	65.5408	67.4064	91.3587	117.699
bta-miR-204_MIMAT0004338_Bos_taurus_miR-204	0.116881	0.840209	75.4813	101.224	126.366	128.406	36.5736	108.746	83.1898	83.0318	33.3498	219.527	72.88	113.331	44.7334	107.898	43.9035
bta-miR-335_MIMAT0009291_Bos_taurus_miR-335	0.119685	0.840209	1.7352	3.71466	4.56744	7.8616	10.1984	1.39418	3.78136	7.78423	3.62498	10.6797	7.61433	9.55803	2.45114	6.3006	5.6047
bta-miR-365-5p_MIMAT0012539_Bos_taurus_miR-365-5p	-0.138656	0.840209	1.7352	0.928664	1.52248	3.9308	1.40668	2.78836	0	2.59474	2.17499	1.18663	0	1.36543	3.67671	2.75651	0.934117
bta-miR-450a_MIMAT0003834_Bos_taurus_miR-450a	0.109408	0.840209	6.94081	9.28664	7.6124	9.17186	9.84673	8.36509	3.78136	2.59474	10.1499	4.74654	6.52657	5.46173	2.45114	6.69439	7.47294
bta-miR-486_MIMAT0009329_Bos_taurus_miR-486	0.128913	0.840209	66571	75974	95241.8	77111.8	22778	49968.8	410636	82512.9	57519	52844.4	66774.4	76367.3	57867.8	50944.3	36100.8
bta-miR-574_MIMAT0024577_Bos_taurus_miR-574	-0.144414	0.840209	0.867601	4.64332	0	0	0.703338	4.18254	3.78136	2.59474	1.44999	4.74654	3.26328	2.73087	4.2895	3.1503	1.86823
bta-miR-32_MIMAT0009283_Bos_taurus_miR-32	-0.0922584	0.864981	7.80841	12.0726	6.08992	11.7924	21.4518	33.4603	15.1254	12.9737	31.1748	8.30644	15.2287	9.55803	27.5754	12.995	34.5623
bta-miR-30a-5p_MIMAT0003841_Bos_taurus_miR-30a-5p	-0.0834494	0.875463	13211	14153.8	17388.2	15661.6	4617.06	6234.78	13533.5	7862.07	5451.97	14575.4	15699.7	15914.1	4189.62	11444.3	6827.46
bta-let-7i_MIMAT0003851_Bos_taurus_let-7i	-0.0398878	0.879533	437.271	521.909	481.104	511.004	481.786	383.4	760.053	474.838	432.098	671.635	537.354	518.865	513.515	569.023	601.572
bta-let-7f_MIMAT0003519_Bos_taurus_let-7f	0.0716911	0.883639	3601.41	2862.14	2807.45	2767.28	2479.27	1735.76	3059.12	2337.86	2484.56	2948.79	2293	2953.43	7350.98	3092.02	1652.45
bta-miR-196b_MIMAT0009256_Bos_taurus_miR-196b	-0.0652097	0.883639	13.014	21.3593	22.8372	14.4129	9.49506	15.336	49.1576	15.5685	19.5749	13.053	17.4042	5.46173	21.4475	13.7826	19.6165
bta-miR-199a-5p_MIMAT0003544_Bos_taurus_miR-199a-5p	0.0599998	0.883639	105.847	72.4358	57.8542	68.1339	73.4988	76.68	64.2831	101.195	77.5746	100.864	79.4066	72.368	48.4101	83.483	191.494
bta-miR-423-5p_MIMAT0012537_Bos_taurus_miR-423-5p	-0.0994277	0.883639	433.801	356.607	392.8	157.232	159.306	48.7963	351.666	106.384	157.324	313.272	375.278	436.939	1107.92	429.228	80.3341
bta-miR-16a_MIMAT0009242_Bos_taurus_miR-16a	0.0689405	0.904882	104.98	121.655	161.383	83.857	196.231	221.675	94.5339	134.927	226.924	70.0115	92.4597	80.5606	118.268	78.7575	221.386
bta-miR-98_MIMAT0003809_Bos_taurus_miR-98	-0.0483203	0.9092	133.611	88.2231	162.905	110.062	87.5656	104.564	200.412	103.79	97.8745	116.29	87.0209	92.8495	107.238	121.68	102.753
bta-miR-106b_MIMAT0009218_Bos_taurus_miR-106b	-0.0800174	0.915164	2.6028	1.85733	12.1798	7.8616	15.4734	12.5476	11.3441	2.59474	8.69995	9.49308	4.35104	1.36543	7.96622	5.51303	16.8141
bta-miR-215_MIMAT0003797_Bos_taurus_miR-215	-0.0774643	0.915164	30.366	20.4306	16.7473	9.17186	4.92337	5.57672	7.56271	7.78423	2.89998	22.5461	8.70209	15.0198	4.90229	10.6323	14.9459
bta-miR-193a-5p_MIMAT0003794_Bos_taurus_miR-193a-5p	0.0667047	0.926753	4.33801	2.78599	7.6124	5.24107	4.5717	4.18254	3.78136	7.78423	4.34998	3.5599	3.26328	1.36543	3.06393	7.48196	5.6047
bta-miR-139_MIMAT0003788_Bos_taurus_miR-139	-0.0534152	0.928245	10.4112	7.42931	10.6574	15.7232	8.08839	16.7302	22.6881	18.1632	18.1249	7.11981	13.0531	6.82717	17.158	12.6012	10.2753
bta-miR-195_MIMAT0004335_Bos_taurus_miR-195	0.0591921	0.928245	405.17	625.92	534.39	564.725	141.723	167.302	525.609	202.39	195.024	682.315	608.059	580.309	118.88	433.954	234.463
bta-miR-361_MIMAT0003830_Bos_taurus_miR-361	-0.048339	0.928245	103.245	137.442	146.158	150.681	51.3437	54.3731	94.5339	67.4633	56.5497	130.53	121.829	143.371	55.7635	109.079	43.9035
bta-miR-146b_MIMAT0009235_Bos_taurus_miR-146b	-0.066927	0.948975	329.688	311.102	491.761	393.08	2.11001	54.3731	415.949	77.8423	22.4749	429.562	293.696	300.395	18.9964	1188.84	47.64
bta-miR-1839_MIMAT0009968_Bos_taurus_miR-1839	-0.0351821	0.979719	15.6168	7.42931	19.7922	24.8951	15.1218	15.336	3.78136	5.18949	7.24996	20.1728	19.5797	25.9432	7.96622	17.3267	21.4847
bta-miR-20a_MIMAT0003527_Bos_taurus_miR-20a	-0.0504952	0.979719	0	3.71466	0	5.24107	4.5717	11.1534	3.78136	7.78423	4.34998	1.18663	3.26328	4.0963	7.35343	3.1503	8.40706
bta-miR-30b-5p_MIMAT0003547_Bos_taurus_miR-30b-5p	-0.0172354	0.982578	158.771	207.092	205.535	175.576	240.542	124.082	94.5339	171.253	162.399	157.822	157.725	197.988	173.418	185.474	143.854
bta-miR-1246_MIMAT0024567_Bos_taurus_miR-1246	0.00682371	0.983684	27.7632	0.928664	15.2248	13.1027	1.40668	1.39418	49.1576	15.5685	2.17499	7.11981	5.43881	2.73087	4.90229	4.33166	4.67059
bta-miR-149-5p_MIMAT0024570_Bos_taurus_miR-149-5p	0.0351311	0.983684	6.07321	2.78599	3.04496	1.31027	14.7701	4.18254	3.78136	2.59474	7.97496	10.6797	4.35104	2.73087	7.35343	4.33166	2.80235
bta-miR-15a_MIMAT0004334_Bos_taurus_miR-15a	0.0176791	0.983684	20.8224	30.6459	33.4946	17.0335	65.0588	57.1614	37.8136	72.6528	68.8746	32.0391	27.194	25.9432	38.6055	28.3527	60.7176
bta-miR-224_MIMAT0009271_Bos_taurus_miR-224	-0.010636	0.983684	2.6028	4.64332	3.04496	6.55133	1.75834	1.39418	7.56271	0	0.724996	0	1.08776	1.36543	4.90229	4.33166	5.6047
bta-miR-2285g_MIMAT0024582_Bos_taurus_miR-2285g	-0.0325603	0.983684	3.47041	1.85733	1.52248	1.31027	0.703338	2.78836	0	0	1.44999	2.37327	1.08776	1.36543	2.45114	0.787575	0
bta-miR-26b_MIMAT0003531_Bos_taurus_miR-26b	-0.00586159	0.983684	701.022	754.075	709.476	811.055	738.856	775.165	881.056	965.245	917.12	692.995	784.276	700.467	738.407	682.04	689.379
bta-miR-29d-5p_MIMAT0026919_Bos_taurus_miR-29d-5p	0.0243622	0.983684	2.6028	5.57198	9.13488	3.9308	14.4184	6.9709	7.56271	5.18949	15.2249	9.49308	8.70209	6.82717	16.5452	6.3006	4.67059
bta-miR-30c_MIMAT0003850_Bos_taurus_miR-30c	-0.00210668	0.983684	552.662	609.204	755.15	597.481	787.387	627.381	472.67	638.307	712.671	538.732	636.34	607.618	989.036	621.397	567.009
bta-miR-499_MIMAT0003536_Bos_taurus_miR-499	0.0199121	0.983684	302.793	132.799	348.648	187.368	200.451	89.2276	117.222	163.469	126.149	248.007	315.451	181.603	142.166	222.884	191.494
bta-miR-6119-5p_MIMAT0024588_Bos_taurus_miR-6119-5p	-0.0138773	0.983684	235.988	254.454	351.693	283.018	482.49	342.969	223.1	360.669	369.748	236.14	273.028	297.664	376.25	236.666	329.743
bta-miR-628_MIMAT0009356_Bos_taurus_miR-628	-0.0168325	0.983684	1.7352	0	1.52248	1.31027	4.22003	6.9709	0	12.9737	4.34998	2.37327	2.17552	2.73087	3.67671	1.18136	6.53882
bta-miR-6529a_MIMAT0025565_Bos_taurus_miR-6529a	0.0034241	0.983684	47.7181	36.2179	39.5845	26.2053	46.0686	34.8545	37.8136	23.3527	41.3248	29.6659	26.1063	31.405	63.7297	32.2906	23.3529
bta-miR-660_MIMAT0004344_Bos_taurus_miR-660	-0.0122917	0.983684	587.366	816.296	717.088	564.725	1531.52	741.704	533.171	643.496	910.595	721.474	561.285	684.082	645.876	619.822	630.529
bta-miR-664b_MIMAT0030438_Bos_taurus_miR-664b	-0.0078499	0.983684	10.4112	6.50065	3.04496	11.7924	3.86836	4.18254	7.56271	7.78423	6.52496	5.93317	8.70209	5.46173	6.12786	2.36273	2.80235
bta-miR-708_MIMAT0009367_Bos_taurus_miR-708	-0.00859654	0.983684	2.6028	3.71466	6.08992	2.62053	4.5717	9.75927	0	10.379	3.62498	1.18663	4.35104	4.0963	4.2895	3.54409	13.0776
