# Supplementary material for: Co-Expression Networks Reveal Potential Regulatory Roles of miRNAs in Fatty Acid Composition of Nelore Cattle
Source: Front Genet. 2019 Jul 11;10:651. doi: 10.3389/fgene.2019.00651 (PMC6637853; doi:10.3389/fgene.2019.00651)
Supplement: Supplementary file 4 [file Table_4.xlsx]

## Sheet: bta-miR-126-5p
Supplementary Table S4. Full list of bta-miR-126-5p and bta-miR-2419-5p predicted target genes identified by Targetscan and miRanda software.
SULT6B1
AL359878.1
DCAF4L2
APOC4-APOC2
APOC2
AKR1B15
TMPRSS11F
LST1
CD2AP
CT47B1
RAB4A
HOXB6
TTC32
APOC4
CDC14A
REXO2
DRAP1
C4orf22
PMP2
TFEC
RP11-332O19.5
PIGP
CEP97
TMSB15B
AKR1B10
TMPRSS15
CCL28
THEG
ERCC1
HBG1
C5orf55
METTL17
VAMP4
RP11-463J10.2
B4GALNT2
PUS10
CT47A1
TMEM78
PRR16
AC002451.1
CRADD
MRPL42
C12orf40
FAM221A
ACAT2
ANGPT1
RPA3-AS1
ERGIC2
MBL2
UTP14C
IDS
PCMT1
ELAVL4
CXCL11
FXYD2
AC011755.1
MLANA
TCHH
TNFSF4
CALHM3
AC107021.1
ANKRD54
ATR
PGC
CLLU1
MYL1
RP11-156E8.1
CD200R1
GDF3
FXYD6-FXYD2
HSD17B11
RCAN3
EGFL6
ASAH2B
PLEKHF1
MT-ND4L
RP11-47I22.4
C3AR1
FBXO36
BHLHE41
C20orf187
GABRA1
CCDC175
C14orf39
IFNA16
PAX2
C21orf62
OSTF1
C1orf95
LPAR4
OSTN
KCNH2
OR52E4
LRCH2
RPL5
GGACT
CBWD6
HIST1H2AK
LMBRD1
CHD1L
KIAA0247
PRPF8
RHEB
RPL31
FBXO5
GSTA3
TM4SF18
TIMM9
GABRA6
TMEM243
NME9
UBN2
C11orf73
CBWD1
SLC7A14
AL357673.1
VGLL1
ZNF800
LRRC19
PAK2
UBE2E2
P2RY12
GSTA1
CREG1
LRRC70
FANCL
SLC27A6
ABRA
APEX1
RBM41
IGJ
ZNF567
TMEM123
SEPHS1
THOC3
ZNF165
SLC5A11
MGAT3
FASTKD5
CLEC1A
SNRPD2
AC124890.1
MANEA
OR4C12
CLVS1
PLGRKT
CEP76
VWC2L
LSM5
KCNB2
PIH1D3
UMOD
KRTAP19-5
AUH
AKAP14
TTC8
CDC42SE2
ARPC3
PDCD6
EFCAB1
TMED6
C10orf126
TFAP2B
TNFSF18
TMEM38B
C12orf75
PKIA
FAM101B
CASK
SSBP3
SLC25A40
ZNF280D
TMEM100
AIMP1
HORMAD2
GRIA4
GRM8
MAGEB10
TMPRSS12
AC011897.1
PTH
SMKR1
HSH2D
GLIPR1L2
PNISR
DDX59
C14orf178
BTC
KRTAP2-3
SNX15
IER3
GLS
TLX1
FBXO45
ESRRG
FKBP7
BOLL
CCL3L1
CCL3L3
CCL3
CELF2
PDCD2
ARL13B
PFDN1
RP11-796G6.2
GALNTL5
GNGT1
SERPINI1
YWHAH
HGF
NPVF
TMEM236
FAM227A
IL9
RNF128
TMEM236
LIN9
ZNF449
XKR6
FRZB
DNAH14
GUCY1A2
C2orf78
OR2L13
INO80D
MAMDC2
NEFM
ZDHHC21
POU3F2
GGH
DCX
CECR5
C6orf136
SCP2
GRIK1
TAC1
IL1F10
RHCE
CXorf61
GTF2H3
C7orf57
C7orf61
EIF4A2
RAD54B
ZNF639
TBCA
KHDRBS2
BTBD1
CDX4
C8orf46
GPR160
YIPF1
FAM213A
CIB1
CBR4
UEVLD
AC023632.1
ARL5B
OR2Y1
RPGR
SNX13
RNF130
IL17A
KCNT2
VSTM2A
MRPL43
DMRTC1
MAGEA2
KCNJ6
TRIM7
OPALIN
TNC
TDG
MDM4
HORMAD1
OR10V1
ABCG5
ITGB3BP
ALG13
ARL15
MPC1
CHMP5
FAM19A4
BBS12
CCDC38
SCGB2A2
SGCE
SMIM15
PYGL
CTD-2054N24.2
C15orf27
NHLRC3
DFNB59
PCNT
ZNF365
GPN3
CA13
CPLX3
PLSCR4
ZNF30
PTGFR
CDK6
EED
PKD2L2
TCEAL7
DMRTC1B
LRRC55
C2orf42
UBE2W
SDE2
NDUFA11
DHRS1
C9orf57
SCCPDH
FAM63B
LRRC58
LEPROT
CYTIP
BCKDHB
KRTAP1-3
C17orf104
ADSS
AADACL2
LRRC3B
COCH
ETV1
HTR1F
CDHR4
CCER1
SLMO2
GPR88
RFWD2
SESN1
ABCC10
CDH9
ATP5E
CAMTA1
GPRIN3
MAN1A1
ELOVL7
TSC22D4
CDC42
DDX43
DYNLRB1
CXADR
SS18L2
BPNT1
LACTB2
QPCT
HARS2
IL7
MXRA5
SLC15A5
CCDC148
FLCN
C11orf54
ATG4A
GKAP1
GPC3
EIF3E
APOBEC3B
TPMT
UAP1
BICD2
GLE1
LCP2
POU5F2
AP3S1
LPP
FES
KRTAP9-3
SPEF2
DNM3
HOXB5
LUZP6
SAMSN1
LYRM7
ZNF777
MGAT4C
NCOA1
CYSLTR1
SKIDA1
NKX3-1
MREG
KIF20B
TAX1BP1
CDK1
GORASP1
SLC39A12
TCAIM
C21orf91
COX11
KCNV1
AC007390.5
RPS6KA6
MTERFD1
SNX14
ARV1
RGS17
RASSF8
SLC16A14
MSC
GCSAML
TRIM22
ZC3H8
COL12A1
ZSCAN31
EPOR
CDO1
CSF3
LHFPL1
C2orf43
KPNA5
C4orf3
AGR2
ANKRD30B
TACR3
IFIT5
FOXA2
ABHD10
ZNF570
TFPI
HLTF
AC073610.5
ZCCHC11
HOXD8
TSHZ3
AL627171.2
OLFM3
FAH
HEPACAM2
FCGR1A
LRRC57
OIT3
SOST
CTB-186H2.3
SLC25A20
HDHD2
ATP13A3
HPS5
VSIG1
EVI2A
TBX5
CEPT1
DDX47
CD46
KLF9
HMGCLL1
OR2T11
ZNF396
CYS1
RRAGC
STX12
LACTB
PCLO
SYT10
MAP3K8
TMEM55A
LRP6
LARP6
ORC3
ATP6AP2
PAH
ZCRB1
MUC4
SLCO6A1
TAF1
BRCC3
IRX3
ZNF280B
KCNG3
SAMD13
SAT1
TSG101
ZBTB10
PLAT
EIF4E3
OAT
TSR2
KIF2C
POLR2D
TAOK3
LEFTY1
C8orf37
AOC3
RSBN1
ZBTB21
CTXN3
PARP9
PARP16
MAGEA3
LDB1
CADM2
NEUROD6
RGS7
DYNLT1
ZNF207
NIPSNAP3A
ST8SIA4
AC008964.1
MDGA2
ZNF782
ADK
SLFN13
FGFBP3
MMP16
TFCP2L1
PTPN20B
KIAA1279
GRB2
PTPN20A
CPED1
PIK3C2G
ZDHHC20
AGMO
ONECUT1
MRPL27
PTS
HDAC8
KIAA1755
CASP8
HS3ST3B1
C8orf34
REEP3
TIMM44
MAT2B
LYRM5
OR2W3
C5orf15
RPUSD3
IFT80
MEX3A
CHCHD1
SCYL3
ACSM5
IFI44
AC093157.1
CHST2
CSDE1
EFCAB7
TMCO5A
TMEM170A
FOXE1
DPYD
CMPK1
ERCC5
CTSS
CNGB3
XPOT
G3BP1
RFESD
MYPOP
FAM185A
PIP4K2A
ZNF354C
ZCCHC12
HEMGN
RGS7BP
KLHL9
IL1A
IMPA1
KLHL1
DUT
GJB2
CHODL
CTRC
ABHD16A
PPP2R5C
ZNF197
BIRC3
FSBP
SLC25A30
VCPKMT
FBXO24
CPNE8
SLFN11
PTER
SOCS4
CCDC64B
RNASE9
DDX10
CCDC88A
HOOK2
SLC39A8
PPP1R10
GPA33
PRKAA1
ZCWPW2
TAF3
CNTN1
AP1S3
FAM114A2
C5orf47
MED26
KIF5B
ZDHHC6
ACAN
THPO
C2orf66
RORA
GABRA5
CPNE9
CCNG2
FSHR
CCDC58
MS4A1
DR1
TMEM185B
PTPRD
RBM4B
DBNDD2
HOXA13
ARL6
TBCE
ZNF804B
FRRS1L
LRIG2
RSF1
PXDC1
SESN3
CYP1B1
MFSD1
TMEM64
PDE6C
DIO3
IFI16
FILIP1
TRAF6
AGL
SLC5A8
LIAS
RWDD2A
KIAA1644
UGT2A2
BRWD3
STC1
CYP7B1
C2orf69
FUBP1
MYRFL
IFRG15
XXbac-BPG32J3.20
SLCO4C1
LHFPL3
IL22
NACC2
TRIM23
HECA
AGBL3
LMO4
CRYBB1
FBXL3
ERAP2
SLC35F2
PPIP5K1
PPARG
PCDH7
JHDM1D
LIN7C
DNAJB14
OTOGL
TRIM58
NBEAL1
ZBTB37
FSD1L
NHLRC2
PSMA4
RASAL2
SNX10
CD40LG
POU3F1
ACTBL2
PURB
XRN1
RSRC1
PGM3
PGR
FAM92B
ABCC9
RECK
CSF1
VSTM2B
SEPT8
ACIN1
TMEM26
OLIG2
PLIN2
ALDH7A1
CTNNA3
PURG
MAF
PITPNB
TMTC2
RDH14
YIPF7
ANO2
PCNXL4
AP1B1
RP11-17M16.1
NAAA
FAM168A
SOCS6
SEMA3D
SYNJ2BP
GABPA
CA5B
YIPF5
TMCO4
C15orf54
ANKRD34B
AQPEP
TES
FOXB1
TMEM170B
CXorf38
INPP5D
GCH1
TMEM168
RAB23
COX20
AARD
PNMA2
RAG2
GNG10
ANKRD66
F2RL2
GATA2
C11orf88
BCL11B
ACADSB
PDCD7
BMP2K
DOCK7
CNR2
NEUROD1
PHF21A
PTAR1
ATN1
HMCN1
SNAI2
FAM13B
PRPS2
PVRL3
NRBP2
MYCBP
L2HGDH
ST6GALNAC3
MIP
CDH8
ZNF793
GMFB
GNG12
DBT
ZBTB18
MAGEB3
PDHX
SLC18B1
DKFZP434H0512
NFXL1
MFAP4
SHH
B3GALNT1
ANXA7
P2RY14
SPG20
FABP2
AGTR2
RP11-382J12.1
LRRIQ3
GNG2
NLGN1
FGFR1OP2
WBP5
RABL3
COMMD6
PRKACB
SCRG1
KLHL24
GABRB2
XK
TET2
GLRA3
LUZP2
MYH4
ASAH2
ZNF705G
RGS1
ACSS3
TMX4
SYNPO2
MINA
PPM1N
TANK
MFHAS1
COBLL1
PTBP2
CASC5
FIGNL1
EBAG9
PHLPP1
IGSF5
MRGPRX2
ARL14
PEX1
ZXDA
RNF168
MAML3
SLC2A12
SOS2
FAM133A
NUS1
NRCAM
PANK1
MYCT1
ECHDC1
BNIP3
CLHC1
EMB
TRPS1
HACE1
MSTN
PRKAA2
GJA5
ZFY
BLZF1
CHURC1-FNTB
PLCL2
MOCS2
CDKN2B
SLC2A13
AFF1
YAF2
UGDH
LNX2
TYW1
IL2RA
RSPH3
LECT1
CD69
CEP57L1
IKZF2
TRAPPC6B
HCN4
IL20RA
TNIK
PTEN
ZNF268
EZR
GOLPH3
ZFX
YPEL2
LPPR1
MEX3C
RTP2
RP11-181C3.1
MKLN1
ZBTB41
ARL5A
TIMM17A
EYA4
LIMS1
ZNF791
RNF141
GPATCH2
KCND2
SPRY4
METTL7A
MMP8
USP16
TRIQK
CLIP1
AGFG1
NEGR1
SERAC1
BICD1
SLC36A2
ARMCX1
TBX20
FBXL4
COMMD2
MTMR7
CT62
C10orf11
RP11-758M4.1
PIK3C2A
TMLHE
OSBPL3
ARHGAP28
SNRK
PHTF2
VWC2
MTCH2
ZNF25
THUMPD1
RBM19
NAB1
C6orf120
SYAP1
RC3H1
GAN
AKAP5
ARSK
GPR155
PUS7L
ZNF367
C11orf44
TMEM200C
TMEM252
HIST1H2BF
IL22RA2
NMT1
MAP3K2
NADK2
PIGO
SLC19A2
BBX
GABRR1
AFF4
SLC17A9
PARPBP
SLC35B4
ST8SIA1
DNAJC14
WDR64
ASCC3
MID1IP1
SLC4A4
SLC35A3
ZBTB44
POLH
ERG
ZFP14
SMIM14
NLGN4X
MEX3B
MACC1
ACADM
TRIM5
EFCAB6
CRYZ
RBM7
FIGN
ZBTB49
TMPRSS11A
THEMIS
ASB5
PIGR
XKR4
ZBTB8A
CREB5
RASSF6
ANKLE2
ZFYVE20
ZC3H6
GAS2L3
FAM65B
ARHGAP25
DDIT4L
IYD
AL590483.1
CHUK
BAI3
LPAR5
FAM160B1
RIMKLB
ARPP19
EXPH5
ZNF546
STYX
THAP5
ATP5G1
NRG4
MGAT5B
TMEM196
LEPR
SCN11A
AHCTF1
LZTFL1
STXBP4
LRRC42
MBOAT2
BRSK1
IGF1
DNAJC25
DKFZP434E1119
PHF6
ACRV1
BSCL2
SLC12A8
DNAJC25-GNG10
ALG2
CRK
GPR85
ZNF503
STX11
NUP160
INTS2
NFKBIZ
RP4-559A3.7
LYVE1
UBE2N
DUOXA1
LSAMP
SGPP1
RSPO2
SRRM3
GORAB
TBRG1
MYO1B
INIP
RPS6KA3
TMEM65
ELP4
FANCF
ACBD3
WDPCP
SHISA6
SP7
LRIT3
HNRNPK
PEX5L
TRIM34
CNR1
SOAT1
VAPA
HIPK2
ADAT1
TRMT13
GPBP1
STXBP6
ARL4A
REEP5
GNPDA2
PPP1R3A
ANGPTL3
SLC1A2
DCT
HTR2A
KCNB1
DOK6
LDLRAD2
TXLNB
ZFYVE1
ST8SIA3
ST8SIA6
CPSF7
SGTB
TSHZ2
DNAJC6
RALGPS2
VPS4B
GMPS
FOXR2
ACAA2
ZNF713
RCHY1
U2SURP
C14orf142
MAP3K7
GINS2
ATG4C
ABI1
TXNDC15
SH3BGRL
ACOT9
PLXDC2
C10orf82
FAM179B
GPR111
CHRM2
QKI
KLRC3
GOLGB1
MST4
GNAI2
EXOC8
MCTP1
ING1
SLC25A5
LAMA5
ARL4C
PHC3
TMPRSS11BNL
FAM126B
RBM11
ICK
SREK1IP1
BET1
PAX9
GOSR2
PLAG1
LIMK1
PDLIM5
ANKAR
KDM6A
LIN54
C4orf46
PQLC3
IFNE
WWTR1
TMEM56
IL6ST
CHRFAM7A
FAM217B
OR51E2
CD164L2
ANKRD20A1
ANK3
PAX4
HSPE1-MOB4
ZCCHC14
GALNT13
ENPP5
DPY19L4
C3orf38
CHEK1
THBS2
CALCRL
DCK
NCAM2
TENC1
ZDHHC9
FYB
ACOT4
C11orf45
MEIS2
CLINT1
RAVER2
MFSD8
MICU3
ZPBP2
PBLD
APOLD1
TFDP1
FAM92A1
ODF2L
MRPL50
NSG1
ARL14EPL
VMA21
PRMT3
RAB30
METTL10
CR1
CLEC5A
CLEC9A
BCL6
KCNH5
TOX
LRP5L
B4GALT4
ELOVL5
SPAG16
FUZ
TASP1
TMEM167A
GCNT4
LINGO1
CNPY1
UBA3
TTC30B
LAMP3
MAPRE2
C11orf87
HOXC4
MT-ATP6
ZNF585A
GRIP1
TNRC6A
PAFAH1B2
SPATS2L
ATG12
SGCD
ANXA10
PLOD2
UHRF1BP1L
KIAA0825
ITGB6
REEP1
GPR63
DGKB
RIMS1
OTUD4
RIC3
ATP2B1
CERS3
AAK1
SLC24A2
NHSL2
DNAH5
SERTM1
LRAT
GRIN2B
LAPTM5
NKAIN2
GRM5
XIRP2
ROCK1
SUCNR1
NFIA
SELT
PLCB1
CDH5
ZNF484
CRTAC1
RAPGEF6
PRDM1
ZDHHC15
MARCH5
ATP11C
GPR75
GABRA2
SPCS3
TM6SF1
NPNT
SLC38A1
HECTD2
HOXA7
NIPAL2
PIGA
FCGR3B
SLC39A6
STON1
HPGD
C2orf72
VCPIP1
SIM1
RASSF9
NDUFS1
TOX4
CD59
CCDC71L
BAALC
PAIP2
ADAT2
PRKG1
RP11-10A14.4
RP11-724O16.1
TCHHL1
FCGR3A
ZNF599
RTKN2
BCAR3
XKR9
PURA
MARVELD2
FAM129A
IL13RA1
PHF5A
DARS
NMD3
ZBTB6
JMJD1C
FLRT2
XPO4
GRIN2A
TOR1AIP2
SOX13
JARID2
KIAA1211
C9orf170
ZNF660
GIPC2
PIBF1
RFX3
ACVR1C
USP53
PALM2
RAP2C
SNAPC3
DKK1
MPDZ
CHD8
C18orf63
MZT1
RARRES1
NEK3
OCLN
FRYL
DIP2C
C1GALT1C1
SCD
RHOJ
SYCP2
VEZF1
FABP4
PHYHIPL
MMS22L
C4orf29
TTC39C
LRRTM3
FAM199X
ZNF200
ZNF148
TTPA
VPS37A
CTD-2140B24.4
SLC8A1
LMBRD2
ZBTB25
TRUB2
MTPN
SYDE2
KRT222
PCP4L1
CMC1
CACNB4
TMEM33
SLC25A46
CPM
TRMT10A
IQCH
CREBBP
GK5
DENND5B
TRIM6-TRIM34
LRRC2
GLP1R
LIN28B
NAIP
HCN3
SYK
ZFP37
TBX18
GREM1
ARHGAP29
PPP1R15B
TMEM68
PWP1
NPEPPS
NSUN2
ETS2
LURAP1L
DPF2
C19orf40
SLC30A1
CTC-432M15.3
MME
TMEM47
NIN
SLC2A2
GAD2
EEF2
AVPR1A
ROR1
MEF2A
HERC4
NCKAP1
MYEF2
CHST11
FMN1
ABCB11
PTPRC
BMP2
SOX5
B3GNT5
EPM2A
SHISA3
DAZL
EME1
NOVA1
NCK1
DPPA3
TM7SF3
PTPN22
PDE3A
KCNMB3
AGO1
SNTB2
LPGAT1
CPEB2
ZBTB7A
REV3L
FAM155A
RAB9A
PWWP2A
AGO3
RAD51AP1
PTGER3
MAN1A2
ZNF75A
RTN4RL1
MBNL3
PID1
RAB7L1
TRIM9
SORBS2
F11R
ARHGAP5
KIRREL
RELN
NRIP1
TMEM185A
CUL2
RDH11
UBE2H
GSK3B
STON2
PPM1L
MTMR6
MDM2
GPR183
CLOCK
ASPN
EVX2
PHLPP2
CLNK
ST6GALNAC5
AC012215.1
PLD5
ZFHX4
SNX27
TMEM30B
FMO2
SNX18
SHE
MEI4
SV2B
EYA1
PLEKHG7
PRRG3
FAM124A
MID1
CSRNP3
CCDC50
ABCA13
OR9Q1
ANKRD20A2
COL4A3
ADAM9
HAPLN1
KIAA2022
SLC35G1
SERBP1
FAM73A
PARP8
OSBPL11
RREB1
SFT2D1
IRF2BP2
KMT2A
ACTN2
HMMR
RNF150
UTRN
ZMAT4
ABCG2
GPATCH2L
INPP5A
KL
E2F7
C8orf4
FRK
BCLAF1
RAB39A
NF1
NT5C1B
SEMA5A
KCNH8
TRAM1
VAMP1
CYYR1
ATXN7L3B
COL4A3BP
GLRB
PHF14
FGD4
NT5C1B-RDH14
ZNF229
POU2F1
KIAA1958
FAM198A
TBC1D20
PLEKHA8
ZNF260
NUDT12
IPMK
NPHP1
CREG2
FXR1
GNAQ
SUV39H2
POGK
AGA
SCEL
ASXL2
PTDSS1
SCN7A
DACH1
ZNF385B
C1orf131
SCN3A
CALCB
IRS4
HELZ
RHOH
CUL5
DPH6
SUDS3
KLHL32
MTAP
POMP
DCDC2
GK
CMTM6
EPHA7
AL354993.1
ZNF248
FGF12
PPP1R1C
AL583828.1
NTSR2
MATR3
CEP85L
BCL2
FUBP3
SLC25A37
ZNF383
ATXN7L1
ZNF703
GALNT12
MCIDAS
TTPAL
PAPD4
DIEXF
SPPL2A
HECW2
MFAP3L
UVRAG
EVI5
LTA
PPP4R2
CDH16
DCHS2
TNKS2
C2CD4A
RAB8B
NUDT19
HMGN3
STAM2
ADAMTS20
BCAT1
CNOT7
FERMT2
GPX7
STARD13
BTLA
PHACTR2
ONECUT2
CBLL1
FAM198B
TMEM154
SSX2IP
USP12
ATG7
MOB1A
HABP4
BTBD7
ENPP4
CDKN2AIPNL
CDK19
DPY19L2
EXOC5
PCGF5
FAF1
AP3S2
NFYA
FBXL13
ADAMTSL1
TMF1
LPHN3
KRT12
PTHLH
MC2R
PHOX2B
ZNF536
ARHGAP20
EMX2
FRRS1
CDHR3
HSDL1
RALGAPA1
OPA1
PLEKHS1
SLC36A4
CD58
DCLK1
CHIC1
AP3B1
MBLAC2
MIER1
PIGM
THOC1
ZNF326
AIDA
RBM48
MBOAT1
AFAP1L2
FSHB
KLF6
SYT14
CCDC14
TRIM33
PAFAH1B1
TNRC6B
LITAF
SERTAD4
KIAA1715
DEPDC1
RPP40
GMNC
PTP4A1
SAMD8
TMEM135
PHLDB2
KPNA4
METTL2A
DSC1
HMGN5
ASTN1
RBM38
CACNA2D1
RNF13
EIF2AK2
IGF2BP2
UTY
EBF1
DSCC1
ZNF860
SEC62
NDUFAF5
DMXL1
SKAP2
FBXO21
KIF27
KAL1
SLIT2
CGREF1
NFAT5
C16orf52
GSAP
SCN8A
PLAGL1
PAPPA2
PPARGC1A
TLL2
KSR1
CD244
C9orf47
FZD6
PHKA1
MYH15
SLC6A5
PPP6R3
MSL1
FAM117B
AJAP1
ALDH1A2
FAM135B
TAB2
SULT1B1
TBC1D32
PAX5
SASH1
FAM13A
ADAMTS3
S1PR3
CAAP1
FMR1
BEND3
TAB3
CACNA1E
PPP2R5E
ZFP91
KSR2
CSGALNACT2
DLG5
NBEA
OLFML1
NEUROG2
RASEF
PHKB
ELAVL3
RUNX1T1
FAM102B
CEP170
FIZ1
PHIP
TRPC5
MYBL1
WDR52
C2CD2
WNT5A
ATP10B
LDB2
AC068987.1
INPP5F
HS6ST2
C11orf82
MUC19
SHOX
TGFA
SCN4B
INADL
UPP2
ATXN1L
CCDC13
AKNA
ARRDC3
DIAPH1
PCSK5
SENP7
C3orf70
ERBB4
EHHADH
ADAMTS4
IPCEF1
ZNF687
PPFIA2
TYRP1
VGLL3
KCNC3
WASL
SASS6
STRBP
ZBTB38
TMEM248
MTX3
ZNF283
PEX7
OXSR1
C9orf41
WWC2
PACRGL
ADH5
VKORC1L1
FAM83G
AP3B2
ZNF451
NCOA7
RNF217
PLCXD3
TAF1D
GPAM
POU4F1
FBXO33
GJA9
RDX
DEDD
ZNF512
RBM46
ZNF106
UGCG
ANKRD20A3
CNTNAP2
HTR2C
MPZL1
TDRP
CYR61
METTL8
STK4
HOOK1
TBC1D23
SPATA6
SLC5A3
ITSN1
SAE1
AP1G1
SPRYD7
TMEM183A
LIX1L
FBXO38
MYSM1
FOXN2
GABRA4
PPP2R2B
CEBPD
C9orf66
DAZ3
AC090616.2
DAB2
CRKL
SLC30A4
OLA1
MARK1
AGPAT4
ZDHHC13
PDE10A
HPSE
C6orf141
TMX3
RAB11FIP2
COL4A4
CREB1
ERVMER34-1
WHSC1L1
KLF12
KIAA1456
FGF1
NR2F1
DRGX
CYP20A1
PPP3CA
MRO
SPRY2
CALU
SLC35B3
ACVR2B
APAF1
ENTPD7
GJC1
C8orf47
ZZZ3
SLC35A5
ZNF614
SIX4
WAPAL
HIF1A
FAR2
NRAS
TBL1XR1
NR3C1
ARHGEF28
VEGFC
SEC23IP
SPAG6
CSNK1D
BICC1
RBM47
ACSL6
DAZ2
ZNF397
SUCO
USP47
PROS1
SLC22A15
LY75
AKAP2
LY75-CD302
DSC3
RWDD1
METTL20
CD302
ZFHX3
JRKL
HOMEZ
STXBP5
KLHDC10
MED14
NUDT3
DNAJC3
JMY
ENY2
NUAK1
MAP3K9
PRKG2
ABCC11
TNFRSF19
GDI2
TSHZ1
ARMC1
TESK2
AAED1
SMARCC1
MED13L
SLC6A15
USP44
AFF2
SS18L1
MTCP1
LOX
AOX1
CTH
ITGBL1
JAZF1
SEMA6D
ZKSCAN8
KDSR
YPEL5
ZMAT3
MOSPD2
NAA30
GPR115
TADA1
GIPC1
KIAA2026
NAPG
DDX50
TRPC4
EEA1
FHL1
ZMYM6
BRF2
ZBTB1
C12orf49
FBN1
FREM1
PRDM5
TIA1
TRPC3
TMEM251
ERO1L
C15orf40
CEP104
WDR35
HS3ST3A1
GPSM2
CARF
TRAF3IP2
LANCL3
PTPRB
PSMC2
AMER2
ANKRD49
FAIM2
COA3
SDPR
SLC38A4
MAP9
ZNF468
CLIC5
ARHGAP42
TPP2
SPAST
HECW1
SLC5A12
FNBP1L
RAB3GAP2
TM2D3
C1orf116
TNFSF11
ANKRD20A4
RPL35A
CRY1
VWDE
DAZ1
VPS13A
TJP1
ARHGAP18
PALM2-AKAP2
GABPB2
USP6NL
MRPS5
SNIP1
TMED5
AKIRIN2
SOX6
DIO2
VTI1B
WNT3
ZNF704
GOLGA7
NSUN3
ZNF35
CAB39L
RBM28
MAVS
PDCD10
APOOL
SLC30A5
GPATCH8
RORB
CNOT6
KBTBD6
MAP3K15
DAZ4
LDLRAD4
RP11-122A3.2
LACE1
TNFAIP8
UQCRFS1
SPATA2
NPBWR1
NLK
ZNF805
THRB
FSTL4
RBM17
MITF
DTHD1
GATA3
UFL1
MRPS30
MLF1
NUDT4
ELL2
NR2C2
VANGL1
ARHGEF37
MCMDC2
DNAH10OS
PLXNA2
DBR1
PRDM8
FLNC
RSAD2
PCDHA5
NOTO
RANBP6
[truncated: 1,618 more rows]

## Sheet: bta-miR-2419-5p
Supplementary Table S4. Full list of bta-miR-126-5p and bta-miR-2419-5p predicted target genes identified by Targetscan and miRanda software.
HIST2H4B
PSTK
LAGE3
ARFIP1
ZFP36L2
HRH2
CYP3A5
CD28
SEL1L3
IMP3
FKRP
ZMYND8
KIRREL3
SH3BGR
WBSCR17
HOXA9
COTL1
AC008060.7
NT5C2
SNTB2
AC079210.1
LRP4
PLOD2
C14orf144
CAMLG
AFF1
SERPINA7
TLCD2
EVX2
LIN52
AL033381.1
MYCL
PPP6R3
LILRA4
GINS4
S1PR5
C7orf26
VWA1
GNG7
ARL6IP4
PCOLCE2
GK
ENC1
RP9
GPR83
ARHGAP4
ZZEF1
HCRTR1
SOSTDC1
PTTG1IP
RADIL
TTC28
RP11-497E19.2
DRGX
SPPL3
WAC
ANTXR2
CMC2
TNNI1
MEDAG
CAV3
MBD6
AUH
FN1
AP1S2
RNF150
CDK6
C1orf226
SAMD5
PRKAG2
NUS1
PBX3
MRPS27
CPN2
PLEKHA8
TTPAL
PAK7
MLF1
FGD3
PRPS2
CDC20B
FBXO39
CSNK2A2
BCAS1
SYNPO2L
RBM19
ARHGAP18
FLT1
CACHD1
AARD
KIF1C
CDH7
CRTC1
TBC1D8
SPRY1
INSR
POM121
FCHSD1
SAMD13
H3F3B
JMJD1C
FRMPD4
USP36
CYB5R1
SUPT16H
ZNF347
ACSS2
KLHDC7A
CA12
AC005609.1
APOLD1
POU6F2
ZNF568
GPR132
SP3
TTLL11
PNMAL1
GNAS
CHD2
PRIMA1
ARX
FOXO6
SF3A1
C1orf106
PCGF5
ERG
ELL2
FBXL18
IPO8
MED22
APTX
KANSL3
KIF13A
IQSEC3
ENPP6
GRK4
ATF2
AKAP9
MAVS
ZNF704
ARFGEF2
CREM
LZTFL1
NEBL
MCIDAS
AGPAT4
PDGFB
RFX7
VWC2
TRPV1
SHPK
THNSL1
CASZ1
TAP2
C2CD4A
FOPNL
KLHL15
KSR1
ZNF451
RAD54L2
SRL
UBE2E3
C4orf50
ZNF268
SV2B
MYLK4
TMEM178B
RSPO1
AKAP2
SMIM13
COL4A6
SCN5A
CSMD2
CCNF
PALM2-AKAP2
FOXP2
NOS1
YOD1
EPHA4
CTD-2140B24.4
CLDN10
TRIM2
CDK17
MARCH4
PRKAR1A
INTU
CDH13
RFX6
RCAN1
KIAA1614
KCTD1
GPC6
KIAA1432
MAP2K7
ARHGEF18
FAM187A
ALDH7A1
PPP4R1
SCRT1
SKI
LCN10
NACC2
SGMS2
VANGL2
RAI1
SULT4A1
CSNK1G3
RSL1D1
DSEL
DPYSL2
SLIT2
NFE2L1
TRPM8
PVRL3
HEATR1
ZBTB38
GRM1
AGRN
PTPRT
PURA
PCYT1B
CDKN2B
WNK3
NPBWR1
CNTNAP2
FAM129A
CLCN4
FBXL7
RGS16
HRK
DIEXF
SLC35E3
PRELP
FMN2
ABCB8
GOLGA1
KCNJ6
TRIM67
ZKSCAN2
RAB4A
CLUH
USHBP1
PAPPA
GAN
SLC9B2
TNFRSF13C
CALML4
FBXL20
NOL10
AC002472.13
SLC35C2
MTMR1
PEAK1
RP11-315D16.2
RSPH9
PAFAH1B1
PLXNA4
FAM107B
CHCHD7
PNPLA8
FAM179A
HIST3H2BB
KIAA1147
KIAA0930
LRCH2
HELLS
FOXD3
MAP2K6
CCR6
CELF2
FCHSD2
PSME3
SORCS2
SHC4
RPRD2
HS3ST3A1
SLC35D1
UCK2
PELI3
PSME4
PRPF40A
SOX11
NRDE2
SSH2
M6PR
PACS2
CCDC103
FGFR1OP
LARP4
TARSL2
STRBP
C17orf97
CNKSR3
KIAA1551
TLN2
CREB5
CA8
TNFRSF11A
ABCG1
C17orf85
CPSF6
TWISTNB
GRID1
KIAA0391
MRGPRF
OPA3
C3orf17
RRAGD
MOV10
C16orf72
DDX54
ZNF226
NUF2
ITPA
ZNF74
NADK
BCL9L
UROS
RASA1
CAND1
RCL1
PGM2
NCOR1
MORF4L1
ZADH2
GINM1
PCYT2
ARL6IP6
TSPAN14
QPCT
ITIH5
AZIN1
NCKAP1
BSND
METTL24
ACP6
XXYLT1
HOXB2
ZNF366
HCN1
ATG2A
MARC1
DYRK1B
ZBTB20
COL9A2
SNX11
MED29
PDLIM3
BCAT1
INSIG1
CHMP3
TMEM39A
RNF103-CHMP3
TLR4
CENPJ
AGTPBP1
TGFBR2
TNFAIP8L3
LIMK2
IGF2BP1
PACRGL
STK38
RPS27A
CLIC5
