# Supplementary material for: Co-Expression Networks Reveal Potential Regulatory Roles of miRNAs in Fatty Acid Composition of Nelore Cattle
Source: Front Genet. 2019 Jul 11;10:651. doi: 10.3389/fgene.2019.00651 (PMC6637853; doi:10.3389/fgene.2019.00651)
Supplement: Supplementary file 6 [file Table_6.xlsx]

## Sheet: H_MEred
Supplementary Table S6. Full list of miRNAs inside each module and signaling pathways from hub miRNAs (in bold) for High (H) and Low (L) Conjugated Linoleic Acid (CLA) groups of Nelore cattle.
Number of miRNAs: 7
miRNAs	MM	ID:bta04931 Name:Insulin resistance - Bos taurus (cow)
bta-miR-2284aa	0.921254	C=114; O=8; E=1.41; R=5.66; PValue=7.9e-05; FDR=1.12e-02
bta-miR-2284z	0.921254	userid	Gene Symbol	Gene Name	Entrez Gene
bta-miR-154b	0.761423	ENSBTAG00000034436	PDPK1	3-phosphoinositide dependent protein kinase 1	100138102
bta-miR-499	0.735578	ENSBTAG00000005474	CREB1	cAMP responsive element binding protein 1	281713
bta-miR-30b-5p	0.597588	ENSBTAG00000021523	STAT3	signal transducer and activator of transcription 3	508541
bta-miR-664b	0.585507	ENSBTAG00000017639	RPS6KA3	ribosomal protein S6 kinase A3	511190
bta-miR-362-5p	0.577759	ENSBTAG00000014387	PRKAB2	protein kinase AMP-activated non-catalytic subunit beta 2	512665
		ENSBTAG00000022058	ACACB	acetyl-CoA carboxylase beta	515338
		ENSBTAG00000002048	PTPN11	protein tyrosine phosphatase, non-receptor type 11	533590
		ENSBTAG00000018747	PRKAA2	protein kinase AMP-activated catalytic subunit alpha 2	538954

## Sheet: H_MEblue
Number of miRNAs: 28
miRNAs	MM	Signaling pathway
bta-miR-195	0.92922	ID:bta04931 Name:Insulin resistance - Bos taurus (cow)
bta-miR-374a	0.929065	C=114; O=12; E=2.62; R=4.58; PValue=1.1e-05; FDR=3.26e-03
bta-miR-10b	0.914146	userid	Gene Symbol	Gene Name	Entrez Gene
bta-miR-146a	0.88822	ENSBTAG00000017788	AKT3	AKT serine/threonine kinase 3	100137872
bta-miR-10a	0.863079	ENSBTAG00000034436	PDPK1	3-phosphoinositide dependent protein kinase 1	100138102
bta-miR-7	0.852514	ENSBTAG00000005474	CREB1	cAMP responsive element binding protein 1	281713
bta-miR-30a-5p	0.838219	ENSBTAG00000017024	PPARGC1A	PPARG coactivator 1 alpha	338446
bta-miR-425-5p	0.819844	ENSBTAG00000044105	FOXO1	forkhead box O1	506618
bta-miR-379	0.781392	ENSBTAG00000014387	PRKAB2	protein kinase AMP-activated non-catalytic subunit beta 2	512665
bta-miR-361	0.774778	ENSBTAG00000006909	PIK3CB	phosphatidylinositol-4,5-bisphosphate 3-kinase catalytic subunit beta	517948
bta-miR-374b	0.748157	ENSBTAG00000000902	OGT	O-linked N-acetylglucosamine (GlcNAc) transferase	532053
bta-miR-16b	0.747871	ENSBTAG00000002048	PTPN11	protein tyrosine phosphatase, non-receptor type 11	533590
bta-miR-23b-3p	0.70622	ENSBTAG00000021308	IRS1	insulin receptor substrate 1	538598
bta-let-7c	0.701872	ENSBTAG00000007876	MAPK8	mitogen-activated protein kinase 8	539941
bta-miR-142-5p	0.609741	ENSBTAG00000017942	CRTC2	CREB regulated transcription coactivator 2	540959
bta-let-7b	0.608441
bta-miR-15b	0.594316
bta-miR-2285g	0.53838
bta-miR-574	0.511798
bta-miR-26a	0.490436
bta-miR-450b	0.488847
bta-miR-335	0.447167
bta-miR-411c-5p	0.443363
bta-miR-196a	0.430804
bta-miR-24	0.420323
bta-miR-2419-5p	0.405229
bta-miR-181d	0.370209
bta-miR-2285ab	0.355585
bta-miR-192	0.324998

## Sheet: H_MEblack
Number of miRNAs: 5
miRNAs	MM	Signaling pathway
bta-miR-2299-5p	0.9923	ID:bta04910 Name:Insulin signaling pathway - Bos taurus (cow)
bta-miR-769	0.9678	C=145; O=40; E=17.52; R=2.28; PValue=2.73e-07; FDR=4.3e-05
bta-miR-331-5p	0.9626	userid	Gene Symbol	Gene Name	Entrez Gene
bta-miR-204	0.9567	ENSBTAG00000017788	AKT3	AKT serine/threonine kinase 3	100137872
bta-miR-146b	0.9456	ENSBTAG00000034436	PDPK1	3-phosphoinositide dependent protein kinase 1	100138102
		ENSBTAG00000014205	NA	protein kinase cAMP-dependent type II regulatory subunit alpha	100139910
		ENSBTAG00000012019	IRS2	insulin receptor substrate 2	100300012
		ENSBTAG00000015848	NA	phosphorylase kinase regulatory subunit alpha 1	100336808
		ENSBTAG00000008441	SOCS3	suppressor of cytokine signaling 3	282081
		ENSBTAG00000011198	PPP1CC	protein phosphatase 1 catalytic subunit gamma	282318
		ENSBTAG00000011953	PRKACB	protein kinase cAMP-activated catalytic subunit beta	282323
		ENSBTAG00000017024	PPARGC1A	PPARG coactivator 1 alpha	338446
		ENSBTAG00000007910	EXOC7	exocyst complex component 7	505568
		ENSBTAG00000044105	FOXO1	forkhead box O1	506618
		ENSBTAG00000019838	SHC1	SHC adaptor protein 1	507196
		ENSBTAG00000006616	PTPN1	protein tyrosine phosphatase, non-receptor type 1	508658
		ENSBTAG00000027654	EIF4EBP1	eukaryotic translation initiation factor 4E binding protein 1	509613
		ENSBTAG00000000253	PTPRF	protein tyrosine phosphatase, receptor type F	512072
		ENSBTAG00000014387	PRKAB2	protein kinase AMP-activated non-catalytic subunit beta 2	512665
		ENSBTAG00000003417	PHKG2	phosphorylase kinase catalytic subunit gamma 2	512670
		ENSBTAG00000011375	SHC3	SHC adaptor protein 3	512696
		ENSBTAG00000010606	PPP1R3B	protein phosphatase 1 regulatory subunit 3B	514428
		ENSBTAG00000006909	PIK3CB	phosphatidylinositol-4,5-bisphosphate 3-kinase catalytic subunit beta	517948
		ENSBTAG00000013057	CBLB	Cbl proto-oncogene B	525906
		ENSBTAG00000016156	MAPK3	mitogen-activated protein kinase 3	531391
		ENSBTAG00000005190	TSC1	tuberous sclerosis 1	533440
		ENSBTAG00000004709	MAPK9	mitogen-activated protein kinase 9	534125
		ENSBTAG00000013333	GYS2	glycogen synthase 2	537451
		ENSBTAG00000020048	MAPK10	mitogen-activated protein kinase 10	537631
		ENSBTAG00000011643	SOS1	SOS Ras/Rac guanine nucleotide exchange factor 1	537682
		ENSBTAG00000021308	IRS1	insulin receptor substrate 1	538598
		ENSBTAG00000012447	PPP1CB	protein phosphatase 1 catalytic subunit beta	538829
		ENSBTAG00000018747	PRKAA2	protein kinase AMP-activated catalytic subunit alpha 2	538954
		ENSBTAG00000025822	CALML4	calmodulin like 4	539277
		ENSBTAG00000007884	SREBF1	sterol regulatory element binding transcription factor 1	539361
		ENSBTAG00000014831	PPP1R3C	protein phosphatase 1 regulatory subunit 3C	539466
		ENSBTAG00000007876	MAPK8	mitogen-activated protein kinase 8	539941
		ENSBTAG00000000013	PRKAA1	protein kinase AMP-activated catalytic subunit alpha 1	540404
		ENSBTAG00000021988	SOCS4	suppressor of cytokine signaling 4	540412
		ENSBTAG00000032288	GCK	glucokinase	616576
		ENSBTAG00000025644	CALM1	calmodulin 1	617095
		ENSBTAG00000039958	NA	glycogen synthase 1	786335
		ENSBTAG00000015817	ELK1	ELK1, ETS transcription factor	786886

## Sheet: L_MEblue
Number of miRNAs: 28
miRNAs	MM	Signaling pathway
bta-miR-361	0.952903	ID:bta04910 Name:Insulin signaling pathway - Bos taurus (cow)
bta-miR-30a-5p	0.9444	C=145; O=14; E=3.39; R=4.13; PValue=6.68e-06; FDR=9.92e-04
bta-miR-195	0.936629	userid	Gene Symbol	Gene Name	Entrez Gene
bta-miR-146a	0.93213	ENSBTAG00000009522	EIF4E	eukaryotic translation initiation factor 4E	281751
bta-miR-181c	0.924839	ENSBTAG00000010989	PIK3R1	phosphoinositide-3-kinase regulatory subunit 1	282307
bta-miR-374a	0.912052	ENSBTAG00000038321	LIPE	lipase, hormone-sensitive	286879
bta-miR-30d	0.898068	ENSBTAG00000012007	SOCS2	suppressor of cytokine signaling 2	338437
bta-miR-374b	0.897665	ENSBTAG00000014387	PRKAB2	protein kinase AMP-activated non-catalytic subunit beta 2	512665
bta-miR-26a	0.869629	ENSBTAG00000006909	PIK3CB	phosphatidylinositol-4,5-bisphosphate 3-kinase catalytic subunit beta	517948
bta-miR-23b-3p	0.862843	ENSBTAG00000004386	SOCS1	suppressor of cytokine signaling 1	518795
bta-miR-7	0.791023	ENSBTAG00000005190	TSC1	tuberous sclerosis 1	533440
bta-miR-1388-5p	0.763831	ENSBTAG00000011643	SOS1	SOS Ras/Rac guanine nucleotide exchange factor 1	537682
bta-miR-2299-5p	0.758004	ENSBTAG00000021308	IRS1	insulin receptor substrate 1	538598
bta-miR-331-5p	0.716099	ENSBTAG00000014831	PPP1R3C	protein phosphatase 1 regulatory subunit 3C	539466
bta-miR-425-5p	0.699539	ENSBTAG00000007876	MAPK8	mitogen-activated protein kinase 8	539941
bta-miR-204	0.692181	ENSBTAG00000021988	SOCS4	suppressor of cytokine signaling 4	540412
bta-miR-181d	0.668801	ENSBTAG00000009778	KRAS	KRAS proto-oncogene, GTPase	541140
bta-miR-16b	0.659507
bta-miR-215	0.612265
bta-miR-499	0.612199
bta-miR-1839	0.605622
bta-miR-146b	0.603933
bta-miR-24	0.550755
bta-miR-15b	0.529214
bta-miR-450b	0.456938
bta-miR-2284aa	0.40247
bta-miR-2284z	0.40247
bta-miR-335	0.388089
bta-miR-542-5p	0.365459

## Sheet: L_MEred
Number of miRNAs: 7
miRNAs	MM	Signaling pathway
bta-let-7f	0.984865	ID:bta04010 Name:MAPK signaling pathway - Bos taurus (cow)
bta-let-7e	0.940468	C=256; O=30; E=14.85; R=2.02; PValue=1.71e-04; FDR=1.02e-02
bta-miR-423-5p	0.926717	userid	Gene Symbol	Gene Name	Entrez Gene
bta-let-7a-5p	0.848471	ENSBTAG00000017788	AKT3	AKT serine/threonine kinase 3	100137872
bta-miR-6529a	0.816543	ENSBTAG00000007446	NGF	nerve growth factor	281350
bta-miR-504	0.681132	ENSBTAG00000020485	ARRB1	arrestin beta 1	281637
bta-miR-6522	0.655687	ENSBTAG00000015457	FGFR1	fibroblast growth factor receptor 1	281768
		ENSBTAG00000014710	RAP1A	RAP1A, member of RAS oncogene family	282031
		ENSBTAG00000002297	CACNB4	calcium voltage-gated channel auxiliary subunit beta 4	282161
		ENSBTAG00000018035	TGFBR1	transforming growth factor beta receptor 1	282382
		ENSBTAG00000009835	CACNA1G	calcium voltage-gated channel subunit alpha1 G	282411
		ENSBTAG00000010785	FAS	Fas cell surface death receptor	282488
		ENSBTAG00000035697	GNG12	G protein subunit gamma 12	286850
		ENSBTAG00000011043	RAC2	ras-related C3 botulinum toxin substrate 2 (rho family, small GTP binding protein Rac2)	327671
		ENSBTAG00000010906	RPS6KA5	ribosomal protein S6 kinase A5	504408
		ENSBTAG00000014541	PDGFA	platelet derived growth factor subunit A	505908
		ENSBTAG00000008151	MAP3K3	mitogen-activated protein kinase kinase kinase 3	508943
		ENSBTAG00000017871	GNA12	G protein subunit alpha 12	515159
		ENSBTAG00000021145	MAP4K1	mitogen-activated protein kinase kinase kinase kinase 1	522002
		ENSBTAG00000010191	PAK1	p21 (RAC1) activated kinase 1	533729
		ENSBTAG00000026234	STK3	serine/threonine kinase 3	533815
		ENSBTAG00000005359	TGFB2	transforming growth factor beta 2	534069
		ENSBTAG00000011600	MAP3K8	mitogen-activated protein kinase kinase kinase 8	535622
		ENSBTAG00000011643	SOS1	SOS Ras/Rac guanine nucleotide exchange factor 1	537682
		ENSBTAG00000036009	TRAF6	TNF receptor associated factor 6	539124
		ENSBTAG00000007876	MAPK8	mitogen-activated protein kinase 8	539941
		ENSBTAG00000007506	CACNG7	calcium voltage-gated channel auxiliary subunit gamma 7	539969
		ENSBTAG00000004953	ELK4	ELK4, ETS transcription factor	540309
		ENSBTAG00000006722	FGF16	fibroblast growth factor 16	540758
		ENSBTAG00000004368	NFATC3	nuclear factor of activated T-cells 3	541127
		ENSBTAG00000022004	FLNB	filamin B	613533
		ENSBTAG00000003966	DUSP3	dual specificity phosphatase 3	615432
		ENSBTAG00000015817	ELK1	ELK1, ETS transcription factor	786886
