# Supplementary material for: Co-Expression Networks Reveal Potential Regulatory Roles of miRNAs in Fatty Acid Composition of Nelore Cattle
Source: Front Genet. 2019 Jul 11;10:651. doi: 10.3389/fgene.2019.00651 (PMC6637853; doi:10.3389/fgene.2019.00651)
Supplement: Supplementary file 9 [file Table_9.xlsx]

## Sheet: RFI1
Supplemental Table 9. Full list of RIF1 score of all genes in the dataset for Oleic Acid (OA) content.
gene.ID	reg1.pearson	reg1.Z	Gene symbol	Description	GO Terms
ENSBTAG00000000020	4.63872	-0.0464019	TRPV3	Transient receptor potential cation channel subfamily V member 3	GO:0005216~ion channel activity,GO:0005262~calcium channel activity,
ENSBTAG00000000030	31.6052	-0.0464019	RDM1	RAD52 motif containing 1	GO:0006281~DNA repair,GO:0006310~DNA recombination,
ENSBTAG00000000102	40.1622	-0.0464019	GPR75	G protein-coupled receptor 75	GO:0007166~cell surface receptor signaling pathway,GO:0007186~G-protein coupled receptor signaling pathway,GO:1901214~regulation of neuron death,
ENSBTAG00000000008	60.9661	-0.0464019	KCNJ1	Potassium voltage-gated channel subfamily J member 1	GO:0010107~potassium ion import,
ENSBTAG00000000168	69.0067	-0.0464019	-	-	-
ENSBTAG00000000169	70.9316	-0.0464019
ENSBTAG00000000082	72.0933	-0.0464019
ENSBTAG00000000066	76.4484	-0.0464019
ENSBTAG00000000749	88.56	-0.0464019
ENSBTAG00000000016	133.056	-0.0464019
ENSBTAG00000000664	134.982	-0.0464019
ENSBTAG00000000381	146.016	-0.0464019
ENSBTAG00000000220	188.916	-0.0464019
ENSBTAG00000000185	203.357	-0.0464019
ENSBTAG00000000011	237.697	-0.0464019
ENSBTAG00000000164	238.055	-0.0464019
ENSBTAG00000000535	286.291	-0.0464019
ENSBTAG00000000719	299.372	-0.0464019
ENSBTAG00000000638	364.684	-0.0464019
ENSBTAG00000000031	368.194	-0.0464019
ENSBTAG00000000418	412.469	-0.0464019
ENSBTAG00000001020	509.205	-0.0464019
ENSBTAG00000000457	560.099	-0.0464019
ENSBTAG00000000986	762.642	-0.0464019
ENSBTAG00000000029	775.477	-0.0464019
ENSBTAG00000000892	871.04	-0.0464019
ENSBTAG00000000264	958.175	-0.0464019
ENSBTAG00000000181	990.503	-0.0464019
ENSBTAG00000000540	1181.37	-0.0464019
ENSBTAG00000000888	1181.45	-0.0464019
ENSBTAG00000000009	1268.99	-0.0464019
ENSBTAG00000000109	1486.16	-0.0464019
ENSBTAG00000000301	1782.87	-0.0464019
ENSBTAG00000000419	1903.16	-0.0464019
ENSBTAG00000001500	1953.12	-0.0464019
ENSBTAG00000000015	2065.36	-0.0464019
ENSBTAG00000000284	2091.98	-0.0464019
ENSBTAG00000001051	2101.95	-0.0464019
ENSBTAG00000000124	2319.43	-0.0464019
ENSBTAG00000000130	2458.81	-0.0464019
ENSBTAG00000001901	2618.68	-0.0464019
ENSBTAG00000000445	2722.31	-0.0464019
ENSBTAG00000001292	2857.8	-0.0464019
ENSBTAG00000000238	3143.74	-0.0464019
ENSBTAG00000000699	3180.88	-0.0464019
ENSBTAG00000001775	3263.74	-0.0464019
ENSBTAG00000002099	3640.27	-0.0464019
ENSBTAG00000001041	3655.12	-0.0464019
ENSBTAG00000000273	3762.49	-0.0464019
ENSBTAG00000000869	4223.14	-0.0464019
ENSBTAG00000000354	4307.03	-0.0464019
ENSBTAG00000001255	4491.28	-0.0464019
ENSBTAG00000000660	4565.97	-0.0464019
ENSBTAG00000000261	4604.62	-0.0464019
ENSBTAG00000001010	5114.49	-0.0464019
ENSBTAG00000000576	5514.96	-0.0464019
ENSBTAG00000003305	5738.58	-0.0464019
ENSBTAG00000001704	5902.53	-0.0464019
ENSBTAG00000001751	6315.59	-0.0464019
ENSBTAG00000001195	6326.61	-0.0464019
ENSBTAG00000000279	6396.05	-0.0464019
ENSBTAG00000000930	6448.95	-0.0464019
ENSBTAG00000001476	6736.51	-0.0464019
ENSBTAG00000000951	6908.82	-0.0464019
ENSBTAG00000005466	6911.61	-0.0464019
ENSBTAG00000000441	6959.16	-0.0464019
ENSBTAG00000000580	7324.32	-0.0464019
ENSBTAG00000000812	7451.08	-0.0464019
ENSBTAG00000000306	7500.95	-0.0464019
ENSBTAG00000000962	8024.48	-0.0464018
ENSBTAG00000000128	8137.53	-0.0464018
ENSBTAG00000001628	8166.06	-0.0464018
ENSBTAG00000001446	8610.93	-0.0464018
ENSBTAG00000000905	8700.41	-0.0464018
ENSBTAG00000000095	8845.72	-0.0464018
ENSBTAG00000000868	9170.23	-0.0464018
ENSBTAG00000001128	9221.63	-0.0464018
ENSBTAG00000003171	9264.14	-0.0464018
ENSBTAG00000002824	9279.23	-0.0464018
ENSBTAG00000000071	9853.62	-0.0464018
ENSBTAG00000000632	9902.32	-0.0464018
ENSBTAG00000000158	10037.1	-0.0464018
ENSBTAG00000003016	10169.2	-0.0464018
ENSBTAG00000005877	10908.6	-0.0464018
ENSBTAG00000001161	11180.5	-0.0464018
ENSBTAG00000000161	11350.1	-0.0464018
ENSBTAG00000002488	11663.6	-0.0464018
ENSBTAG00000001598	11794.4	-0.0464018
ENSBTAG00000000707	12608.1	-0.0464018
ENSBTAG00000001918	12612.7	-0.0464018
ENSBTAG00000000686	13162.3	-0.0464018
ENSBTAG00000003349	13339	-0.0464018
ENSBTAG00000000626	13855	-0.0464018
ENSBTAG00000000144	13997.5	-0.0464018
ENSBTAG00000000964	14767.1	-0.0464018
ENSBTAG00000002595	15098.6	-0.0464018
ENSBTAG00000000517	15321.2	-0.0464018
ENSBTAG00000001139	15626.1	-0.0464018
ENSBTAG00000001076	15863.2	-0.0464018
ENSBTAG00000002298	16381.5	-0.0464018
ENSBTAG00000001008	17313.9	-0.0464018
ENSBTAG00000001322	17425.6	-0.0464018
ENSBTAG00000001725	17442	-0.0464018
ENSBTAG00000000958	17477.6	-0.0464018
ENSBTAG00000001838	17985.8	-0.0464017
ENSBTAG00000000232	18540	-0.0464017
ENSBTAG00000002680	18700	-0.0464017
ENSBTAG00000003202	19222	-0.0464017
ENSBTAG00000000496	19229.5	-0.0464017
ENSBTAG00000000920	19857.8	-0.0464017
ENSBTAG00000001068	20220.4	-0.0464017
ENSBTAG00000000245	20360	-0.0464017
ENSBTAG00000002273	21016.5	-0.0464017
ENSBTAG00000005170	21690	-0.0464017
ENSBTAG00000001100	23724.9	-0.0464017
ENSBTAG00000002724	24169	-0.0464017
ENSBTAG00000008125	24172.1	-0.0464017
ENSBTAG00000000590	24653.2	-0.0464017
ENSBTAG00000000877	24695.8	-0.0464017
ENSBTAG00000003622	24781.4	-0.0464017
ENSBTAG00000001947	24866.8	-0.0464017
ENSBTAG00000000829	25350.9	-0.0464017
ENSBTAG00000001198	25967.9	-0.0464017
ENSBTAG00000000854	26240.3	-0.0464017
ENSBTAG00000001188	26395.5	-0.0464017
ENSBTAG00000002865	26585.2	-0.0464017
ENSBTAG00000000589	26799.5	-0.0464017
ENSBTAG00000000377	27233.4	-0.0464017
ENSBTAG00000000963	27348	-0.0464016
ENSBTAG00000000885	27474.1	-0.0464016
ENSBTAG00000000244	27570.5	-0.0464016
ENSBTAG00000000625	27840.8	-0.0464016
ENSBTAG00000003037	28814.7	-0.0464016
ENSBTAG00000001082	29030.2	-0.0464016
ENSBTAG00000000062	29462.1	-0.0464016
ENSBTAG00000002110	29879.5	-0.0464016
ENSBTAG00000004547	29949.5	-0.0464016
ENSBTAG00000000595	30820.6	-0.0464016
ENSBTAG00000006239	30950.7	-0.0464016
ENSBTAG00000003833	31141.9	-0.0464016
ENSBTAG00000005922	31745	-0.0464016
ENSBTAG00000007019	32843.1	-0.0464016
ENSBTAG00000001235	33001.4	-0.0464016
ENSBTAG00000000160	33930.4	-0.0464016
ENSBTAG00000005623	34401.7	-0.0464016
ENSBTAG00000000396	34731.4	-0.0464016
ENSBTAG00000001694	35123.1	-0.0464016
ENSBTAG00000001882	35258.1	-0.0464016
ENSBTAG00000000477	35325	-0.0464016
ENSBTAG00000000079	36071.7	-0.0464016
ENSBTAG00000002655	36843.8	-0.0464016
ENSBTAG00000001005	37205.8	-0.0464015
ENSBTAG00000001052	37290.4	-0.0464015
ENSBTAG00000003143	37466.9	-0.0464015
ENSBTAG00000000620	37599.4	-0.0464015
ENSBTAG00000000032	37791	-0.0464015
ENSBTAG00000003779	37902.3	-0.0464015
ENSBTAG00000000987	38301.4	-0.0464015
ENSBTAG00000001213	39225.8	-0.0464015
ENSBTAG00000002472	39303	-0.0464015
ENSBTAG00000000752	40100.8	-0.0464015
ENSBTAG00000008366	40406.4	-0.0464015
ENSBTAG00000005042	40624.6	-0.0464015
ENSBTAG00000002206	40708.8	-0.0464015
ENSBTAG00000003078	40767	-0.0464015
ENSBTAG00000000910	41323.2	-0.0464015
ENSBTAG00000006970	41445.5	-0.0464015
ENSBTAG00000002582	41610.9	-0.0464015
ENSBTAG00000001639	41671.2	-0.0464015
ENSBTAG00000000821	41835.6	-0.0464015
ENSBTAG00000011933	42091.9	-0.0464015
ENSBTAG00000002982	42219.7	-0.0464015
ENSBTAG00000001273	42379.9	-0.0464015
ENSBTAG00000000067	42595.8	-0.0464015
ENSBTAG00000002674	42755.4	-0.0464015
ENSBTAG00000001002	43326.4	-0.0464015
ENSBTAG00000004023	43329.8	-0.0464015
ENSBTAG00000003321	43748.5	-0.0464015
ENSBTAG00000000973	43915.6	-0.0464015
ENSBTAG00000006848	44250.6	-0.0464015
ENSBTAG00000000309	45003.1	-0.0464015
ENSBTAG00000002842	45511.2	-0.0464015
ENSBTAG00000001166	45525	-0.0464015
ENSBTAG00000006453	45957.8	-0.0464015
ENSBTAG00000005243	46562.7	-0.0464015
ENSBTAG00000004270	47279.2	-0.0464014
ENSBTAG00000003409	47347.1	-0.0464014
ENSBTAG00000001513	47497.3	-0.0464014
ENSBTAG00000006231	47668.1	-0.0464014
ENSBTAG00000003800	48211.3	-0.0464014
ENSBTAG00000007657	48229.8	-0.0464014
ENSBTAG00000003076	48409.5	-0.0464014
ENSBTAG00000001492	48657.7	-0.0464014
ENSBTAG00000004375	48850.5	-0.0464014
ENSBTAG00000000431	49372.1	-0.0464014
ENSBTAG00000004061	49781.4	-0.0464014
ENSBTAG00000003465	50886	-0.0464014
ENSBTAG00000006844	51069.1	-0.0464014
ENSBTAG00000007070	51129.8	-0.0464014
ENSBTAG00000001028	51560.9	-0.0464014
ENSBTAG00000002596	51848.8	-0.0464014
ENSBTAG00000000106	52197.1	-0.0464014
ENSBTAG00000000703	52510.7	-0.0464014
ENSBTAG00000000394	52531.9	-0.0464014
ENSBTAG00000000604	53145.8	-0.0464014
ENSBTAG00000002844	53359.3	-0.0464014
ENSBTAG00000000644	53501.8	-0.0464014
ENSBTAG00000006176	53989.3	-0.0464014
ENSBTAG00000003047	54158.9	-0.0464014
ENSBTAG00000000655	54310.3	-0.0464014
ENSBTAG00000000919	55043	-0.0464014
ENSBTAG00000000224	55044.7	-0.0464014
ENSBTAG00000000462	55402.8	-0.0464014
ENSBTAG00000004321	55482.4	-0.0464014
ENSBTAG00000000188	56007.9	-0.0464014
ENSBTAG00000003255	56820.8	-0.0464013
ENSBTAG00000003301	56894.2	-0.0464013
ENSBTAG00000000236	56975.5	-0.0464013
ENSBTAG00000000345	57028.4	-0.0464013
ENSBTAG00000002965	57205.7	-0.0464013
ENSBTAG00000001477	57533.3	-0.0464013
ENSBTAG00000000665	57599.7	-0.0464013
ENSBTAG00000006387	57893.8	-0.0464013
ENSBTAG00000000799	58540	-0.0464013
ENSBTAG00000000720	59445.5	-0.0464013
ENSBTAG00000000568	59774	-0.0464013
ENSBTAG00000003258	60066.4	-0.0464013
ENSBTAG00000002430	60495	-0.0464013
ENSBTAG00000003962	60985.6	-0.0464013
ENSBTAG00000001447	62206.2	-0.0464013
ENSBTAG00000005222	64109.3	-0.0464013
ENSBTAG00000000265	65835.8	-0.0464013
ENSBTAG00000000634	66016.5	-0.0464013
ENSBTAG00000011112	66483.4	-0.0464012
ENSBTAG00000000830	66880	-0.0464012
ENSBTAG00000005202	67687.8	-0.0464012
ENSBTAG00000000133	68129.2	-0.0464012
ENSBTAG00000004921	68242.1	-0.0464012
ENSBTAG00000001094	68244.5	-0.0464012
ENSBTAG00000000281	68950.1	-0.0464012
ENSBTAG00000001143	69027	-0.0464012
ENSBTAG00000002908	70201.9	-0.0464012
ENSBTAG00000000195	70339.2	-0.0464012
ENSBTAG00000002418	71695.9	-0.0464012
ENSBTAG00000000532	73588.9	-0.0464012
ENSBTAG00000002947	74019.3	-0.0464012
ENSBTAG00000001376	74561.6	-0.0464012
ENSBTAG00000002943	74755.6	-0.0464012
ENSBTAG00000002647	74920.7	-0.0464012
ENSBTAG00000001396	75595.7	-0.0464012
ENSBTAG00000007103	75908.3	-0.0464012
ENSBTAG00000002257	76088.9	-0.0464011
ENSBTAG00000000899	76151.6	-0.0464011
ENSBTAG00000000841	76979.1	-0.0464011
ENSBTAG00000005999	77172.7	-0.0464011
ENSBTAG00000002011	77273.4	-0.0464011
ENSBTAG00000000516	77309.2	-0.0464011
ENSBTAG00000001557	77342.2	-0.0464011
ENSBTAG00000000816	77381	-0.0464011
ENSBTAG00000004505	77809	-0.0464011
ENSBTAG00000000908	77947.8	-0.0464011
ENSBTAG00000007983	78766.4	-0.0464011
ENSBTAG00000007114	78950.8	-0.0464011
ENSBTAG00000005337	79917.9	-0.0464011
ENSBTAG00000003893	79999.9	-0.0464011
ENSBTAG00000002817	80272.4	-0.0464011
ENSBTAG00000003763	80431.6	-0.0464011
ENSBTAG00000004558	80609.9	-0.0464011
ENSBTAG00000001900	82659.1	-0.0464011
ENSBTAG00000004116	83437.6	-0.0464011
ENSBTAG00000001605	83940.4	-0.0464011
ENSBTAG00000005725	84349.8	-0.0464011
ENSBTAG00000000561	84458.1	-0.0464011
ENSBTAG00000005719	84611	-0.0464011
ENSBTAG00000001029	84968.2	-0.0464011
ENSBTAG00000003290	85328.6	-0.0464011
ENSBTAG00000004221	86104.6	-0.046401
ENSBTAG00000000179	86744.7	-0.046401
ENSBTAG00000005091	86815.7	-0.046401
ENSBTAG00000002311	87534.9	-0.046401
ENSBTAG00000003038	88452.3	-0.046401
ENSBTAG00000001034	89042.6	-0.046401
ENSBTAG00000000792	89692.1	-0.046401
ENSBTAG00000001290	89713.8	-0.046401
ENSBTAG00000005734	90290.2	-0.046401
ENSBTAG00000000489	90415.5	-0.046401
ENSBTAG00000006295	90431.4	-0.046401
ENSBTAG00000005728	90796.6	-0.046401
ENSBTAG00000008718	91087.3	-0.046401
ENSBTAG00000002169	91596.2	-0.046401
ENSBTAG00000008553	91747.3	-0.046401
ENSBTAG00000000428	92189.7	-0.046401
ENSBTAG00000008084	93083.1	-0.046401
ENSBTAG00000001219	93549.5	-0.046401
ENSBTAG00000000926	93550.7	-0.046401
ENSBTAG00000007866	93821.4	-0.046401
ENSBTAG00000010062	93860.9	-0.046401
ENSBTAG00000000283	93961.6	-0.046401
ENSBTAG00000000933	94508.4	-0.046401
ENSBTAG00000002816	95330.5	-0.046401
ENSBTAG00000001911	95584.8	-0.0464009
ENSBTAG00000010655	95959.7	-0.0464009
ENSBTAG00000014488	96057.2	-0.0464009
ENSBTAG00000001739	97459.9	-0.0464009
ENSBTAG00000000356	97713.6	-0.0464009
ENSBTAG00000001412	98091.3	-0.0464009
ENSBTAG00000003786	98764.7	-0.0464009
ENSBTAG00000002425	99428.4	-0.0464009
ENSBTAG00000002981	99433.5	-0.0464009
ENSBTAG00000000042	99582.5	-0.0464009
ENSBTAG00000000564	99677.8	-0.0464009
ENSBTAG00000006525	100056	-0.0464009
ENSBTAG00000002224	100148	-0.0464009
ENSBTAG00000002702	100738	-0.0464009
ENSBTAG00000007826	101046	-0.0464009
ENSBTAG00000004339	101223	-0.0464009
ENSBTAG00000002781	102036	-0.0464009
ENSBTAG00000013052	102465	-0.0464009
ENSBTAG00000000436	102803	-0.0464009
ENSBTAG00000000258	102840	-0.0464009
ENSBTAG00000000501	104028	-0.0464009
ENSBTAG00000000292	105624	-0.0464008
ENSBTAG00000000039	105724	-0.0464008
ENSBTAG00000001163	105769	-0.0464008
ENSBTAG00000001806	106300	-0.0464008
ENSBTAG00000001019	106381	-0.0464008
ENSBTAG00000012695	107193	-0.0464008
ENSBTAG00000008942	108807	-0.0464008
ENSBTAG00000001474	109909	-0.0464008
ENSBTAG00000001574	109991	-0.0464008
ENSBTAG00000001321	110136	-0.0464008
ENSBTAG00000005133	110900	-0.0464008
ENSBTAG00000004194	111374	-0.0464008
ENSBTAG00000002826	111449	-0.0464008
ENSBTAG00000003624	111652	-0.0464008
ENSBTAG00000003511	112862	-0.0464008
ENSBTAG00000000064	115305	-0.0464007
ENSBTAG00000001734	115487	-0.0464007
ENSBTAG00000000057	115627	-0.0464007
ENSBTAG00000001570	116406	-0.0464007
ENSBTAG00000006805	117567	-0.0464007
ENSBTAG00000000593	117720	-0.0464007
ENSBTAG00000009975	118430	-0.0464007
ENSBTAG00000001187	118854	-0.0464007
ENSBTAG00000000197	119174	-0.0464007
ENSBTAG00000000559	120042	-0.0464007
ENSBTAG00000007638	121145	-0.0464007
ENSBTAG00000004582	121574	-0.0464007
ENSBTAG00000009137	121668	-0.0464007
ENSBTAG00000002605	122289	-0.0464007
ENSBTAG00000000949	122986	-0.0464007
ENSBTAG00000002660	123148	-0.0464007
ENSBTAG00000000490	124332	-0.0464007
ENSBTAG00000004507	124964	-0.0464006
ENSBTAG00000002266	127700	-0.0464006
ENSBTAG00000002583	127992	-0.0464006
ENSBTAG00000001945	128308	-0.0464006
ENSBTAG00000000959	128380	-0.0464006
ENSBTAG00000002849	128699	-0.0464006
ENSBTAG00000002669	128718	-0.0464006
ENSBTAG00000002199	129166	-0.0464006
ENSBTAG00000000296	129719	-0.0464006
ENSBTAG00000002117	130059	-0.0464006
ENSBTAG00000004388	131185	-0.0464006
ENSBTAG00000000875	131478	-0.0464006
ENSBTAG00000003743	132077	-0.0464006
ENSBTAG00000005110	132873	-0.0464006
ENSBTAG00000001457	133651	-0.0464006
ENSBTAG00000002855	133678	-0.0464006
ENSBTAG00000010644	133881	-0.0464006
ENSBTAG00000002248	134218	-0.0464006
ENSBTAG00000001845	134448	-0.0464006
ENSBTAG00000005547	134764	-0.0464005
ENSBTAG00000005708	135313	-0.0464005
ENSBTAG00000007556	137507	-0.0464005
ENSBTAG00000001649	137803	-0.0464005
ENSBTAG00000007306	138398	-0.0464005
ENSBTAG00000002253	138971	-0.0464005
ENSBTAG00000010482	139108	-0.0464005
ENSBTAG00000005203	139611	-0.0464005
ENSBTAG00000018808	139612	-0.0464005
ENSBTAG00000007616	139777	-0.0464005
ENSBTAG00000002809	140243	-0.0464005
ENSBTAG00000001687	141293	-0.0464005
ENSBTAG00000000049	142050	-0.0464005
ENSBTAG00000002673	142061	-0.0464005
ENSBTAG00000002025	142161	-0.0464005
ENSBTAG00000006141	143137	-0.0464005
ENSBTAG00000001801	145240	-0.0464004
ENSBTAG00000000476	145342	-0.0464004
ENSBTAG00000007996	145801	-0.0464004
ENSBTAG00000046783	145916	-0.0464004
ENSBTAG00000046449	147080	-0.0464004
ENSBTAG00000000257	148183	-0.0464004
ENSBTAG00000004954	148210	-0.0464004
ENSBTAG00000000026	148242	-0.0464004
ENSBTAG00000042661	149360	-0.0464004
ENSBTAG00000010615	149679	-0.0464004
ENSBTAG00000004640	150550	-0.0464004
ENSBTAG00000008004	151103	-0.0464004
ENSBTAG00000005305	151182	-0.0464004
ENSBTAG00000004574	151289	-0.0464004
ENSBTAG00000005002	151538	-0.0464004
ENSBTAG00000001101	151946	-0.0464004
ENSBTAG00000018282	152995	-0.0464004
ENSBTAG00000002136	153079	-0.0464004
ENSBTAG00000010328	153203	-0.0464004
ENSBTAG00000001443	154120	-0.0464003
ENSBTAG00000004099	155592	-0.0464003
ENSBTAG00000001712	157456	-0.0464003
ENSBTAG00000005810	157842	-0.0464003
ENSBTAG00000005696	158146	-0.0464003
ENSBTAG00000000246	158431	-0.0464003
ENSBTAG00000001481	158606	-0.0464003
ENSBTAG00000010105	159032	-0.0464003
ENSBTAG00000021856	159507	-0.0464003
ENSBTAG00000002445	159859	-0.0464003
ENSBTAG00000002937	160616	-0.0464003
ENSBTAG00000003075	160839	-0.0464003
ENSBTAG00000006949	161430	-0.0464003
ENSBTAG00000004063	161797	-0.0464003
ENSBTAG00000025622	161944	-0.0464003
ENSBTAG00000018138	162129	-0.0464003
ENSBTAG00000010276	162537	-0.0464003
ENSBTAG00000003791	162673	-0.0464003
ENSBTAG00000006591	162843	-0.0464003
ENSBTAG00000002143	163710	-0.0464003
ENSBTAG00000002125	163862	-0.0464002
ENSBTAG00000001823	164899	-0.0464002
ENSBTAG00000018403	165332	-0.0464002
ENSBTAG00000032122	165466	-0.0464002
ENSBTAG00000000831	165615	-0.0464002
ENSBTAG00000003332	165651	-0.0464002
ENSBTAG00000005870	165661	-0.0464002
ENSBTAG00000011409	165800	-0.0464002
ENSBTAG00000004510	166379	-0.0464002
ENSBTAG00000006288	166418	-0.0464002
ENSBTAG00000000960	166803	-0.0464002
ENSBTAG00000000341	166967	-0.0464002
ENSBTAG00000000233	167121	-0.0464002
ENSBTAG00000006721	167817	-0.0464002
ENSBTAG00000000737	168181	-0.0464002
ENSBTAG00000000260	171202	-0.0464002
ENSBTAG00000003498	172078	-0.0464002
ENSBTAG00000001881	172590	-0.0464002
ENSBTAG00000005653	172757	-0.0464002
ENSBTAG00000008467	174390	-0.0464001
ENSBTAG00000001354	175014	-0.0464001
ENSBTAG00000002240	175069	-0.0464001
ENSBTAG00000004617	176407	-0.0464001
ENSBTAG00000005396	176465	-0.0464001
ENSBTAG00000001341	176510	-0.0464001
ENSBTAG00000000473	176586	-0.0464001
ENSBTAG00000009573	177062	-0.0464001
ENSBTAG00000001572	178693	-0.0464001
ENSBTAG00000004555	181220	-0.0464001
ENSBTAG00000000563	181736	-0.0464001
ENSBTAG00000003442	182440	-0.0464001
ENSBTAG00000000478	183248	-0.0464001
ENSBTAG00000006961	183418	-0.0464
ENSBTAG00000012034	184156	-0.0464
ENSBTAG00000000758	184200	-0.0464
ENSBTAG00000003963	184820	-0.0464
ENSBTAG00000008504	185282	-0.0464
ENSBTAG00000003539	188316	-0.0464
ENSBTAG00000000671	188893	-0.0464
ENSBTAG00000006538	189022	-0.0464
ENSBTAG00000015014	190196	-0.0464
ENSBTAG00000000946	190836	-0.0464
ENSBTAG00000002435	191935	-0.0464
ENSBTAG00000001829	192129	-0.0464
ENSBTAG00000004150	192439	-0.0464
ENSBTAG00000003137	192967	-0.0464
ENSBTAG00000003521	195225	-0.0463999
ENSBTAG00000004494	195313	-0.0463999
ENSBTAG00000004796	196168	-0.0463999
ENSBTAG00000006859	196615	-0.0463999
ENSBTAG00000005945	197122	-0.0463999
ENSBTAG00000001049	197689	-0.0463999
ENSBTAG00000010070	198275	-0.0463999
ENSBTAG00000001249	198741	-0.0463999
ENSBTAG00000002233	198802	-0.0463999
ENSBTAG00000003326	199205	-0.0463999
ENSBTAG00000000738	200068	-0.0463999
ENSBTAG00000000153	200119	-0.0463999
ENSBTAG00000000713	200511	-0.0463999
ENSBTAG00000005635	200679	-0.0463999
ENSBTAG00000007724	201898	-0.0463999
ENSBTAG00000002451	202271	-0.0463999
ENSBTAG00000010836	203252	-0.0463998
ENSBTAG00000012848	203873	-0.0463998
ENSBTAG00000003835	205536	-0.0463998
ENSBTAG00000003580	206182	-0.0463998
ENSBTAG00000005068	207151	-0.0463998
ENSBTAG00000000521	207435	-0.0463998
ENSBTAG00000001050	207498	-0.0463998
ENSBTAG00000000785	207556	-0.0463998
ENSBTAG00000000125	208701	-0.0463998
ENSBTAG00000005638	209691	-0.0463998
ENSBTAG00000000277	210532	-0.0463998
ENSBTAG00000001410	210557	-0.0463998
ENSBTAG00000002620	211585	-0.0463998
ENSBTAG00000000372	211670	-0.0463998
ENSBTAG00000000755	212290	-0.0463998
ENSBTAG00000008329	212348	-0.0463998
ENSBTAG00000006562	215248	-0.0463997
ENSBTAG00000000944	216712	-0.0463997
ENSBTAG00000005294	218281	-0.0463997
ENSBTAG00000009631	219743	-0.0463997
ENSBTAG00000005094	220429	-0.0463997
ENSBTAG00000000936	222433	-0.0463996
ENSBTAG00000001562	222677	-0.0463996
ENSBTAG00000011420	223010	-0.0463996
ENSBTAG00000020887	224514	-0.0463996
ENSBTAG00000002941	226434	-0.0463996
ENSBTAG00000002340	227597	-0.0463996
ENSBTAG00000002471	227851	-0.0463996
ENSBTAG00000003261	227891	-0.0463996
ENSBTAG00000000601	229663	-0.0463996
ENSBTAG00000001308	230004	-0.0463996
ENSBTAG00000003207	230183	-0.0463996
ENSBTAG00000005973	230379	-0.0463996
ENSBTAG00000002107	230475	-0.0463996
ENSBTAG00000000076	231062	-0.0463996
ENSBTAG00000006870	231151	-0.0463996
ENSBTAG00000002059	232563	-0.0463995
ENSBTAG00000002497	232873	-0.0463995
ENSBTAG00000001952	232886	-0.0463995
ENSBTAG00000004591	232977	-0.0463995
ENSBTAG00000000406	235601	-0.0463995
ENSBTAG00000029822	235674	-0.0463995
ENSBTAG00000006088	236066	-0.0463995
ENSBTAG00000008428	236212	-0.0463995
ENSBTAG00000007216	236471	-0.0463995
ENSBTAG00000002764	237051	-0.0463995
ENSBTAG00000003049	237420	-0.0463995
ENSBTAG00000019095	239511	-0.0463995
ENSBTAG00000001382	239842	-0.0463995
ENSBTAG00000003020	240019	-0.0463995
ENSBTAG00000001233	240624	-0.0463995
ENSBTAG00000006578	240817	-0.0463995
ENSBTAG00000005842	241601	-0.0463995
ENSBTAG00000016204	243009	-0.0463994
ENSBTAG00000003770	243037	-0.0463994
ENSBTAG00000001879	243157	-0.0463994
ENSBTAG00000011071	243282	-0.0463994
ENSBTAG00000011487	243363	-0.0463994
ENSBTAG00000001088	244438	-0.0463994
ENSBTAG00000012642	245764	-0.0463994
ENSBTAG00000005475	246494	-0.0463994
ENSBTAG00000000454	246975	-0.0463994
ENSBTAG00000010345	247011	-0.0463994
ENSBTAG00000004625	247751	-0.0463994
ENSBTAG00000007164	247898	-0.0463994
ENSBTAG00000004652	248344	-0.0463994
ENSBTAG00000002858	248735	-0.0463994
ENSBTAG00000006443	249465	-0.0463994
ENSBTAG00000039772	249560	-0.0463994
ENSBTAG00000008507	249595	-0.0463994
ENSBTAG00000047939	249961	-0.0463994
ENSBTAG00000005972	252161	-0.0463993
ENSBTAG00000002454	252365	-0.0463993
ENSBTAG00000001124	253135	-0.0463993
ENSBTAG00000006677	254471	-0.0463993
ENSBTAG00000004076	256148	-0.0463993
ENSBTAG00000003367	258210	-0.0463993
ENSBTAG00000022807	258605	-0.0463993
ENSBTAG00000000982	258999	-0.0463993
ENSBTAG00000001090	259136	-0.0463993
ENSBTAG00000002089	259415	-0.0463993
ENSBTAG00000017536	260052	-0.0463993
ENSBTAG00000001886	260316	-0.0463993
ENSBTAG00000008900	262153	-0.0463992
ENSBTAG00000008826	263407	-0.0463992
ENSBTAG00000000621	264015	-0.0463992
ENSBTAG00000032198	264189	-0.0463992
ENSBTAG00000001324	267012	-0.0463992
ENSBTAG00000010100	267153	-0.0463992
ENSBTAG00000001432	268643	-0.0463992
ENSBTAG00000006998	269354	-0.0463992
ENSBTAG00000000533	269739	-0.0463992
ENSBTAG00000007921	269932	-0.0463992
ENSBTAG00000012850	270824	-0.0463992
ENSBTAG00000004140	270941	-0.0463992
ENSBTAG00000009383	272622	-0.0463991
ENSBTAG00000004502	274219	-0.0463991
ENSBTAG00000002290	274784	-0.0463991
ENSBTAG00000002194	275168	-0.0463991
ENSBTAG00000011911	275606	-0.0463991
ENSBTAG00000003312	275677	-0.0463991
ENSBTAG00000008603	278334	-0.0463991
ENSBTAG00000001098	279303	-0.0463991
ENSBTAG00000012050	279651	-0.0463991
ENSBTAG00000017328	279813	-0.0463991
ENSBTAG00000004685	279977	-0.0463991
ENSBTAG00000009139	280198	-0.0463991
ENSBTAG00000001656	280441	-0.0463991
ENSBTAG00000013422	281710	-0.046399
ENSBTAG00000000995	281749	-0.046399
ENSBTAG00000000056	283015	-0.046399
ENSBTAG00000002623	283034	-0.046399
ENSBTAG00000003766	284823	-0.046399
ENSBTAG00000005164	284903	-0.046399
ENSBTAG00000006939	284966	-0.046399
ENSBTAG00000002189	286013	-0.046399
ENSBTAG00000002515	287390	-0.046399
ENSBTAG00000009024	287439	-0.046399
ENSBTAG00000014100	287900	-0.046399
ENSBTAG00000008005	288142	-0.046399
ENSBTAG00000003244	288158	-0.046399
ENSBTAG00000021072	290666	-0.0463989
ENSBTAG00000002972	291681	-0.0463989
ENSBTAG00000003568	291820	-0.0463989
ENSBTAG00000002737	292041	-0.0463989
ENSBTAG00000000120	295634	-0.0463989
ENSBTAG00000001920	295930	-0.0463989
ENSBTAG00000003684	296071	-0.0463989
ENSBTAG00000013002	296216	-0.0463989
ENSBTAG00000002749	298691	-0.0463989
ENSBTAG00000010184	298941	-0.0463989
ENSBTAG00000003217	299461	-0.0463989
ENSBTAG00000045967	299549	-0.0463989
ENSBTAG00000000675	299566	-0.0463989
ENSBTAG00000005306	300360	-0.0463989
ENSBTAG00000005699	300449	-0.0463988
ENSBTAG00000003564	302142	-0.0463988
ENSBTAG00000043077	302389	-0.0463988
ENSBTAG00000001836	303156	-0.0463988
ENSBTAG00000000753	303423	-0.0463988
ENSBTAG00000011828	304272	-0.0463988
ENSBTAG00000004022	304538	-0.0463988
ENSBTAG00000042414	305428	-0.0463988
ENSBTAG00000009701	306270	-0.0463988
ENSBTAG00000004713	306891	-0.0463988
ENSBTAG00000004917	308163	-0.0463988
ENSBTAG00000004386	308769	-0.0463988
ENSBTAG00000003152	309458	-0.0463988
ENSBTAG00000009381	310577	-0.0463987
ENSBTAG00000014898	310859	-0.0463987
ENSBTAG00000004791	312329	-0.0463987
ENSBTAG00000045517	312719	-0.0463987
ENSBTAG00000003827	312963	-0.0463987
ENSBTAG00000003440	316305	-0.0463987
ENSBTAG00000047896	316387	-0.0463987
ENSBTAG00000003235	316692	-0.0463987
ENSBTAG00000039524	317336	-0.0463987
ENSBTAG00000000981	317675	-0.0463987
ENSBTAG00000002923	318444	-0.0463987
ENSBTAG00000003313	319170	-0.0463987
ENSBTAG00000009284	319423	-0.0463987
ENSBTAG00000001545	319538	-0.0463987
ENSBTAG00000004977	320052	-0.0463986
ENSBTAG00000004705	320911	-0.0463986
ENSBTAG00000018059	320916	-0.0463986
ENSBTAG00000008798	321286	-0.0463986
ENSBTAG00000001710	321873	-0.0463986
ENSBTAG00000007896	322632	-0.0463986
ENSBTAG00000001000	323100	-0.0463986
ENSBTAG00000000697	323391	-0.0463986
ENSBTAG00000005525	324687	-0.0463986
ENSBTAG00000003943	325704	-0.0463986
ENSBTAG00000004378	325853	-0.0463986
ENSBTAG00000031397	326582	-0.0463986
ENSBTAG00000000333	326642	-0.0463986
ENSBTAG00000000423	326942	-0.0463986
ENSBTAG00000005750	327599	-0.0463986
ENSBTAG00000014899	328252	-0.0463986
ENSBTAG00000003114	328866	-0.0463986
ENSBTAG00000005786	328986	-0.0463986
ENSBTAG00000039813	329214	-0.0463986
ENSBTAG00000006338	329344	-0.0463986
ENSBTAG00000009420	330303	-0.0463985
ENSBTAG00000001350	330573	-0.0463985
ENSBTAG00000007350	331608	-0.0463985
ENSBTAG00000002251	332180	-0.0463985
ENSBTAG00000004755	336281	-0.0463985
ENSBTAG00000000005	336700	-0.0463985
ENSBTAG00000007783	337043	-0.0463985
ENSBTAG00000000818	337128	-0.0463985
ENSBTAG00000008948	338826	-0.0463985
ENSBTAG00000002444	338993	-0.0463985
ENSBTAG00000001517	339247	-0.0463985
ENSBTAG00000012104	339323	-0.0463985
ENSBTAG00000002361	340280	-0.0463984
ENSBTAG00000001543	341849	-0.0463984
ENSBTAG00000013170	343065	-0.0463984
ENSBTAG00000002154	343343	-0.0463984
ENSBTAG00000009924	345570	-0.0463984
ENSBTAG00000001847	346271	-0.0463984
ENSBTAG00000006044	346403	-0.0463984
ENSBTAG00000003396	347173	-0.0463984
ENSBTAG00000021306	347246	-0.0463984
ENSBTAG00000005251	347864	-0.0463984
ENSBTAG00000006757	350020	-0.0463983
ENSBTAG00000013820	350052	-0.0463983
ENSBTAG00000001364	350960	-0.0463983
ENSBTAG00000025764	351467	-0.0463983
ENSBTAG00000010239	351926	-0.0463983
ENSBTAG00000003043	352661	-0.0463983
ENSBTAG00000005072	354219	-0.0463983
ENSBTAG00000009348	354296	-0.0463983
ENSBTAG00000004104	355393	-0.0463983
ENSBTAG00000005560	356063	-0.0463983
ENSBTAG00000000207	356896	-0.0463983
ENSBTAG00000018743	357546	-0.0463983
ENSBTAG00000040086	358416	-0.0463983
ENSBTAG00000006378	360300	-0.0463982
ENSBTAG00000012087	360338	-0.0463982
ENSBTAG00000000900	362339	-0.0463982
ENSBTAG00000002733	362841	-0.0463982
ENSBTAG00000003544	363111	-0.0463982
ENSBTAG00000003128	363354	-0.0463982
ENSBTAG00000001803	365105	-0.0463982
ENSBTAG00000005377	365248	-0.0463982
ENSBTAG00000023611	366373	-0.0463982
ENSBTAG00000006792	367485	-0.0463982
ENSBTAG00000005104	368301	-0.0463982
ENSBTAG00000004401	368916	-0.0463981
ENSBTAG00000000654	369070	-0.0463981
ENSBTAG00000003329	369169	-0.0463981
ENSBTAG00000009983	369636	-0.0463981
ENSBTAG00000000582	369855	-0.0463981
ENSBTAG00000003921	369867	-0.0463981
ENSBTAG00000005709	370637	-0.0463981
ENSBTAG00000000379	371130	-0.0463981
ENSBTAG00000016319	371475	-0.0463981
ENSBTAG00000004148	371591	-0.0463981
ENSBTAG00000001243	371743	-0.0463981
ENSBTAG00000000321	371745	-0.0463981
ENSBTAG00000001852	374566	-0.0463981
ENSBTAG00000048059	375385	-0.0463981
ENSBTAG00000000991	376081	-0.0463981
ENSBTAG00000005556	377771	-0.0463981
ENSBTAG00000005210	379160	-0.046398
ENSBTAG00000011959	379591	-0.046398
ENSBTAG00000002705	379604	-0.046398
ENSBTAG00000003314	379715	-0.046398
ENSBTAG00000024647	380113	-0.046398
ENSBTAG00000000529	380707	-0.046398
ENSBTAG00000009014	380759	-0.046398
ENSBTAG00000004674	381502	-0.046398
ENSBTAG00000000250	381821	-0.046398
ENSBTAG00000003721	381985	-0.046398
ENSBTAG00000005309	382092	-0.046398
ENSBTAG00000008756	382266	-0.046398
ENSBTAG00000006240	384072	-0.046398
ENSBTAG00000042499	385885	-0.046398
ENSBTAG00000004693	386803	-0.046398
ENSBTAG00000006042	387799	-0.046398
ENSBTAG00000000851	388231	-0.0463979
ENSBTAG00000003012	388383	-0.0463979
ENSBTAG00000000202	389396	-0.0463979
ENSBTAG00000003950	390415	-0.0463979
ENSBTAG00000007750	393565	-0.0463979
ENSBTAG00000002978	393646	-0.0463979
ENSBTAG00000004173	393961	-0.0463979
ENSBTAG00000016433	394729	-0.0463979
ENSBTAG00000006457	394941	-0.0463979
ENSBTAG00000007974	395767	-0.0463979
ENSBTAG00000015191	395895	-0.0463979
ENSBTAG00000044712	396388	-0.0463979
ENSBTAG00000002474	397570	-0.0463979
ENSBTAG00000003164	398335	-0.0463978
ENSBTAG00000005218	398623	-0.0463978
ENSBTAG00000004592	399288	-0.0463978
ENSBTAG00000002691	399449	-0.0463978
ENSBTAG00000000628	400642	-0.0463978
ENSBTAG00000006800	401586	-0.0463978
ENSBTAG00000007413	401763	-0.0463978
ENSBTAG00000029890	402319	-0.0463978
ENSBTAG00000001507	403328	-0.0463978
ENSBTAG00000001652	403600	-0.0463978
ENSBTAG00000005433	404585	-0.0463978
ENSBTAG00000008487	405725	-0.0463978
ENSBTAG00000001391	406196	-0.0463978
ENSBTAG00000013203	406422	-0.0463978
ENSBTAG00000043177	407921	-0.0463977
ENSBTAG00000019519	408112	-0.0463977
ENSBTAG00000007388	409258	-0.0463977
ENSBTAG00000037765	409344	-0.0463977
ENSBTAG00000000895	409451	-0.0463977
ENSBTAG00000001287	410744	-0.0463977
ENSBTAG00000006903	410790	-0.0463977
ENSBTAG00000000575	411120	-0.0463977
ENSBTAG00000006534	412544	-0.0463977
ENSBTAG00000004082	412597	-0.0463977
ENSBTAG00000007534	413166	-0.0463977
ENSBTAG00000000287	414126	-0.0463977
ENSBTAG00000002894	414253	-0.0463977
ENSBTAG00000007065	415619	-0.0463977
ENSBTAG00000016704	416287	-0.0463977
ENSBTAG00000003923	416550	-0.0463977
ENSBTAG00000001464	416635	-0.0463977
ENSBTAG00000002641	416706	-0.0463977
ENSBTAG00000012668	416860	-0.0463977
ENSBTAG00000017287	416909	-0.0463977
ENSBTAG00000008092	417694	-0.0463976
ENSBTAG00000046418	418215	-0.0463976
ENSBTAG00000001462	419758	-0.0463976
ENSBTAG00000016857	420541	-0.0463976
ENSBTAG00000010718	421461	-0.0463976
ENSBTAG00000001207	421842	-0.0463976
ENSBTAG00000012211	422858	-0.0463976
ENSBTAG00000015311	423196	-0.0463976
ENSBTAG00000012742	423668	-0.0463976
ENSBTAG00000008351	424608	-0.0463976
ENSBTAG00000007237	425133	-0.0463976
ENSBTAG00000004277	425428	-0.0463976
ENSBTAG00000002416	425443	-0.0463976
ENSBTAG00000020127	426307	-0.0463976
ENSBTAG00000003000	426535	-0.0463976
ENSBTAG00000034905	426883	-0.0463976
ENSBTAG00000000275	427606	-0.0463975
ENSBTAG00000042273	428306	-0.0463975
ENSBTAG00000000332	429131	-0.0463975
ENSBTAG00000011888	429187	-0.0463975
ENSBTAG00000005038	429364	-0.0463975
ENSBTAG00000010116	431046	-0.0463975
ENSBTAG00000002081	431238	-0.0463975
ENSBTAG00000008169	433344	-0.0463975
ENSBTAG00000011216	433350	-0.0463975
ENSBTAG00000020099	435110	-0.0463975
ENSBTAG00000004602	435718	-0.0463975
ENSBTAG00000005667	435740	-0.0463975
ENSBTAG00000004822	436312	-0.0463975
ENSBTAG00000002483	437895	-0.0463974
ENSBTAG00000003565	438663	-0.0463974
ENSBTAG00000006853	438713	-0.0463974
ENSBTAG00000003508	439590	-0.0463974
ENSBTAG00000000715	440569	-0.0463974
ENSBTAG00000001269	440709	-0.0463974
ENSBTAG00000005174	441724	-0.0463974
ENSBTAG00000001014	443980	-0.0463974
ENSBTAG00000000767	444341	-0.0463974
ENSBTAG00000008255	445218	-0.0463974
ENSBTAG00000009639	445437	-0.0463974
ENSBTAG00000004399	445764	-0.0463974
ENSBTAG00000004739	446622	-0.0463974
ENSBTAG00000002297	447786	-0.0463973
ENSBTAG00000008176	448766	-0.0463973
ENSBTAG00000017452	449715	-0.0463973
ENSBTAG00000000804	449768	-0.0463973
ENSBTAG00000006256	451024	-0.0463973
ENSBTAG00000002002	451289	-0.0463973
ENSBTAG00000000357	451502	-0.0463973
ENSBTAG00000018710	452676	-0.0463973
ENSBTAG00000015551	453277	-0.0463973
ENSBTAG00000000718	453414	-0.0463973
ENSBTAG00000004989	453447	-0.0463973
ENSBTAG00000027419	454996	-0.0463973
ENSBTAG00000006861	455629	-0.0463973
ENSBTAG00000003102	455910	-0.0463973
ENSBTAG00000003361	456353	-0.0463973
ENSBTAG00000046911	456359	-0.0463973
ENSBTAG00000017060	456502	-0.0463972
ENSBTAG00000004930	456959	-0.0463972
ENSBTAG00000001877	459733	-0.0463972
ENSBTAG00000003180	462503	-0.0463972
ENSBTAG00000005450	463038	-0.0463972
ENSBTAG00000003414	463189	-0.0463972
ENSBTAG00000002564	464009	-0.0463972
ENSBTAG00000014484	465045	-0.0463972
ENSBTAG00000005723	465967	-0.0463972
ENSBTAG00000003256	466407	-0.0463971
ENSBTAG00000020580	466501	-0.0463971
ENSBTAG00000047260	466961	-0.0463971
ENSBTAG00000004860	467703	-0.0463971
ENSBTAG00000001862	467821	-0.0463971
ENSBTAG00000008384	469590	-0.0463971
ENSBTAG00000006804	469901	-0.0463971
ENSBTAG00000012557	471074	-0.0463971
ENSBTAG00000004936	472329	-0.0463971
ENSBTAG00000014721	472551	-0.0463971
ENSBTAG00000002561	473286	-0.0463971
ENSBTAG00000002668	473338	-0.0463971
ENSBTAG00000003444	474690	-0.0463971
ENSBTAG00000003531	474889	-0.0463971
ENSBTAG00000000328	475577	-0.0463971
ENSBTAG00000003352	477218	-0.046397
ENSBTAG00000012979	477881	-0.046397
ENSBTAG00000005858	478295	-0.046397
ENSBTAG00000002765	478751	-0.046397
ENSBTAG00000043483	478795	-0.046397
ENSBTAG00000000413	479906	-0.046397
ENSBTAG00000004854	480023	-0.046397
ENSBTAG00000005855	480757	-0.046397
ENSBTAG00000002845	481335	-0.046397
ENSBTAG00000000528	481887	-0.046397
ENSBTAG00000042434	482912	-0.046397
ENSBTAG00000003863	484549	-0.046397
ENSBTAG00000004046	486005	-0.0463969
ENSBTAG00000002940	487019	-0.0463969
ENSBTAG00000005120	487499	-0.0463969
ENSBTAG00000009642	487510	-0.0463969
ENSBTAG00000009618	488780	-0.0463969
ENSBTAG00000004613	488872	-0.0463969
ENSBTAG00000004572	489227	-0.0463969
ENSBTAG00000004524	489285	-0.0463969
ENSBTAG00000000943	489996	-0.0463969
ENSBTAG00000000243	490493	-0.0463969
ENSBTAG00000004735	491467	-0.0463969
ENSBTAG00000003547	491691	-0.0463969
ENSBTAG00000001571	493060	-0.0463969
ENSBTAG00000007698	493615	-0.0463969
ENSBTAG00000014932	493769	-0.0463969
ENSBTAG00000003509	493996	-0.0463969
ENSBTAG00000004187	495419	-0.0463969
ENSBTAG00000000588	496265	-0.0463968
ENSBTAG00000002846	496402	-0.0463968
ENSBTAG00000008876	496624	-0.0463968
ENSBTAG00000045955	496837	-0.0463968
ENSBTAG00000007749	496941	-0.0463968
ENSBTAG00000044101	497470	-0.0463968
ENSBTAG00000012508	497889	-0.0463968
ENSBTAG00000001834	498446	-0.0463968
ENSBTAG00000008902	501001	-0.0463968
ENSBTAG00000001835	501684	-0.0463968
ENSBTAG00000002174	502582	-0.0463968
ENSBTAG00000002997	502824	-0.0463968
ENSBTAG00000008397	504319	-0.0463968
ENSBTAG00000011600	505355	-0.0463967
ENSBTAG00000002368	505522	-0.0463967
ENSBTAG00000011037	505930	-0.0463967
ENSBTAG00000009539	506524	-0.0463967
ENSBTAG00000047036	507935	-0.0463967
ENSBTAG00000007830	508621	-0.0463967
ENSBTAG00000008449	508859	-0.0463967
ENSBTAG00000001150	509740	-0.0463967
ENSBTAG00000008963	511327	-0.0463967
ENSBTAG00000009235	512349	-0.0463967
ENSBTAG00000009453	513156	-0.0463967
ENSBTAG00000012208	513768	-0.0463967
ENSBTAG00000007970	515248	-0.0463966
ENSBTAG00000008568	515640	-0.0463966
ENSBTAG00000000727	516015	-0.0463966
ENSBTAG00000018147	516125	-0.0463966
ENSBTAG00000000679	518016	-0.0463966
ENSBTAG00000009879	518723	-0.0463966
ENSBTAG00000007348	519512	-0.0463966
ENSBTAG00000010128	519689	-0.0463966
ENSBTAG00000001889	519954	-0.0463966
ENSBTAG00000026119	520377	-0.0463966
ENSBTAG00000002616	522049	-0.0463966
ENSBTAG00000002915	524278	-0.0463966
ENSBTAG00000006989	525683	-0.0463965
ENSBTAG00000000269	526202	-0.0463965
ENSBTAG00000011088	526348	-0.0463965
ENSBTAG00000007665	528182	-0.0463965
ENSBTAG00000003069	529695	-0.0463965
ENSBTAG00000017524	531199	-0.0463965
ENSBTAG00000009436	531521	-0.0463965
ENSBTAG00000007626	532108	-0.0463965
ENSBTAG00000003232	532385	-0.0463965
ENSBTAG00000006357	533736	-0.0463965
ENSBTAG00000002751	537084	-0.0463964
ENSBTAG00000003946	539507	-0.0463964
ENSBTAG00000009692	540850	-0.0463964
ENSBTAG00000019743	541502	-0.0463964
ENSBTAG00000006156	542323	-0.0463964
ENSBTAG00000001131	543242	-0.0463964
ENSBTAG00000018198	546353	-0.0463963
ENSBTAG00000007843	547863	-0.0463963
ENSBTAG00000013298	549358	-0.0463963
ENSBTAG00000002112	552471	-0.0463963
ENSBTAG00000013585	552679	-0.0463963
ENSBTAG00000005910	554284	-0.0463962
ENSBTAG00000021249	554569	-0.0463962
ENSBTAG00000005105	556317	-0.0463962
ENSBTAG00000001752	557246	-0.0463962
ENSBTAG00000000983	558771	-0.0463962
ENSBTAG00000006795	558911	-0.0463962
ENSBTAG00000004775	559052	-0.0463962
ENSBTAG00000008764	559892	-0.0463962
ENSBTAG00000003675	559976	-0.0463962
ENSBTAG00000000256	560402	-0.0463962
ENSBTAG00000000472	561711	-0.0463962
ENSBTAG00000004111	562487	-0.0463962
ENSBTAG00000006278	562725	-0.0463962
ENSBTAG00000008328	563021	-0.0463962
ENSBTAG00000002512	563160	-0.0463962
ENSBTAG00000006360	563614	-0.0463962
ENSBTAG00000001822	564085	-0.0463961
ENSBTAG00000008710	564903	-0.0463961
ENSBTAG00000011000	565702	-0.0463961
ENSBTAG00000009215	565892	-0.0463961
ENSBTAG00000001724	566355	-0.0463961
ENSBTAG00000001985	566526	-0.0463961
ENSBTAG00000008959	567824	-0.0463961
ENSBTAG00000000300	569799	-0.0463961
ENSBTAG00000003372	569842	-0.0463961
ENSBTAG00000002464	570279	-0.0463961
ENSBTAG00000000566	571715	-0.0463961
ENSBTAG00000002440	572227	-0.0463961
ENSBTAG00000006363	573146	-0.0463961
ENSBTAG00000029897	574800	-0.046396
ENSBTAG00000017296	574810	-0.046396
ENSBTAG00000025667	575501	-0.046396
ENSBTAG00000000253	575516	-0.046396
ENSBTAG00000003936	575751	-0.046396
ENSBTAG00000004727	577620	-0.046396
ENSBTAG00000002447	578727	-0.046396
ENSBTAG00000005950	578840	-0.046396
ENSBTAG00000002460	579077	-0.046396
ENSBTAG00000002599	579420	-0.046396
ENSBTAG00000014420	580033	-0.046396
ENSBTAG00000008299	581103	-0.046396
ENSBTAG00000003472	581901	-0.046396
ENSBTAG00000005644	581961	-0.046396
ENSBTAG00000002021	582055	-0.046396
ENSBTAG00000002260	582575	-0.046396
ENSBTAG00000002398	583228	-0.046396
ENSBTAG00000009396	583679	-0.0463959
ENSBTAG00000006659	584050	-0.0463959
ENSBTAG00000000520	584167	-0.0463959
ENSBTAG00000001508	585146	-0.0463959
ENSBTAG00000003121	585226	-0.0463959
ENSBTAG00000004597	586209	-0.0463959
ENSBTAG00000001228	586455	-0.0463959
ENSBTAG00000001999	587498	-0.0463959
ENSBTAG00000000773	588450	-0.0463959
ENSBTAG00000006720	588731	-0.0463959
ENSBTAG00000019490	589828	-0.0463959
ENSBTAG00000004278	591088	-0.0463959
ENSBTAG00000000435	591471	-0.0463959
ENSBTAG00000006639	593735	-0.0463958
ENSBTAG00000002951	595673	-0.0463958
ENSBTAG00000005503	595824	-0.0463958
ENSBTAG00000007578	596336	-0.0463958
ENSBTAG00000009382	598154	-0.0463958
ENSBTAG00000004844	599104	-0.0463958
ENSBTAG00000027936	599382	-0.0463958
ENSBTAG00000003088	600344	-0.0463958
ENSBTAG00000009332	600777	-0.0463958
ENSBTAG00000004551	601716	-0.0463958
ENSBTAG00000032223	602060	-0.0463958
ENSBTAG00000011621	602399	-0.0463958
ENSBTAG00000004073	602635	-0.0463958
ENSBTAG00000017115	604471	-0.0463957
ENSBTAG00000000571	604954	-0.0463957
ENSBTAG00000002613	606046	-0.0463957
ENSBTAG00000003454	607763	-0.0463957
ENSBTAG00000001551	608415	-0.0463957
ENSBTAG00000004292	608663	-0.0463957
ENSBTAG00000008190	610932	-0.0463957
ENSBTAG00000002928	611001	-0.0463957
ENSBTAG00000013537	614629	-0.0463956
ENSBTAG00000007424	614897	-0.0463956
ENSBTAG00000020485	615110	-0.0463956
ENSBTAG00000001979	615430	-0.0463956
ENSBTAG00000044972	617353	-0.0463956
ENSBTAG00000005979	617427	-0.0463956
ENSBTAG00000044853	617820	-0.0463956
ENSBTAG00000006494	619491	-0.0463956
ENSBTAG00000037951	619875	-0.0463956
ENSBTAG00000043221	620520	-0.0463956
ENSBTAG00000008420	620824	-0.0463956
ENSBTAG00000033173	620887	-0.0463956
ENSBTAG00000000037	621368	-0.0463956
bta_miR_181b	621602	-0.0463956
ENSBTAG00000000641	622296	-0.0463955
ENSBTAG00000011481	622718	-0.0463955
ENSBTAG00000001662	623092	-0.0463955
ENSBTAG00000013173	623569	-0.0463955
ENSBTAG00000007946	624342	-0.0463955
ENSBTAG00000009786	625309	-0.0463955
ENSBTAG00000002015	626811	-0.0463955
ENSBTAG00000007096	626894	-0.0463955
ENSBTAG00000008430	627616	-0.0463955
ENSBTAG00000000977	628100	-0.0463955
ENSBTAG00000013957	629039	-0.0463955
ENSBTAG00000008059	631265	-0.0463955
ENSBTAG00000009331	631269	-0.0463955
ENSBTAG00000018523	631529	-0.0463955
ENSBTAG00000011973	631828	-0.0463955
ENSBTAG00000034963	633097	-0.0463954
ENSBTAG00000016041	636177	-0.0463954
ENSBTAG00000002072	638256	-0.0463954
ENSBTAG00000005442	638563	-0.0463954
ENSBTAG00000002211	639156	-0.0463954
ENSBTAG00000007932	640841	-0.0463954
ENSBTAG00000002414	641651	-0.0463954
ENSBTAG00000008605	641689	-0.0463954
ENSBTAG00000006608	642301	-0.0463953
ENSBTAG00000000500	643903	-0.0463953
ENSBTAG00000008088	644023	-0.0463953
ENSBTAG00000002128	644546	-0.0463953
ENSBTAG00000000835	645357	-0.0463953
ENSBTAG00000025550	649280	-0.0463953
ENSBTAG00000002028	649512	-0.0463953
ENSBTAG00000007141	649641	-0.0463953
ENSBTAG00000010852	650189	-0.0463953
ENSBTAG00000006031	650613	-0.0463953
ENSBTAG00000000616	651873	-0.0463952
ENSBTAG00000005152	652047	-0.0463952
ENSBTAG00000002232	652505	-0.0463952
ENSBTAG00000009035	654537	-0.0463952
ENSBTAG00000019553	655246	-0.0463952
ENSBTAG00000002918	657260	-0.0463952
ENSBTAG00000012036	657493	-0.0463952
ENSBTAG00000000061	657659	-0.0463952
ENSBTAG00000004109	657719	-0.0463952
ENSBTAG00000016192	657754	-0.0463952
ENSBTAG00000006657	659083	-0.0463952
ENSBTAG00000013927	660784	-0.0463952
ENSBTAG00000017818	662047	-0.0463951
ENSBTAG00000018785	664352	-0.0463951
ENSBTAG00000032187	664888	-0.0463951
ENSBTAG00000011384	665246	-0.0463951
ENSBTAG00000046175	666124	-0.0463951
ENSBTAG00000008719	666719	-0.0463951
ENSBTAG00000003775	667400	-0.0463951
ENSBTAG00000002710	667922	-0.0463951
ENSBTAG00000001864	668158	-0.0463951
ENSBTAG00000012025	669134	-0.0463951
ENSBTAG00000022137	669672	-0.0463951
ENSBTAG00000000939	671938	-0.046395
ENSBTAG00000003593	672530	-0.046395
ENSBTAG00000003479	673059	-0.046395
ENSBTAG00000016747	673184	-0.046395
ENSBTAG00000007778	673845	-0.046395
ENSBTAG00000013556	674362	-0.046395
ENSBTAG00000009257	674363	-0.046395
ENSBTAG00000015925	675909	-0.046395
ENSBTAG00000003369	676170	-0.046395
ENSBTAG00000002163	677866	-0.046395
ENSBTAG00000008564	678334	-0.046395
ENSBTAG00000008576	678601	-0.046395
ENSBTAG00000000721	679105	-0.046395
ENSBTAG00000004771	679444	-0.046395
ENSBTAG00000011321	682145	-0.0463949
ENSBTAG00000021684	682186	-0.0463949
ENSBTAG00000014259	683819	-0.0463949
ENSBTAG00000005148	684152	-0.0463949
ENSBTAG00000002929	686739	-0.0463949
ENSBTAG00000014154	688359	-0.0463949
ENSBTAG00000001936	688742	-0.0463949
ENSBTAG00000019212	691180	-0.0463948
ENSBTAG00000014680	691903	-0.0463948
ENSBTAG00000004926	691930	-0.0463948
ENSBTAG00000015085	692231	-0.0463948
ENSBTAG00000011732	693468	-0.0463948
ENSBTAG00000045648	693481	-0.0463948
ENSBTAG00000008269	694017	-0.0463948
ENSBTAG00000013848	694905	-0.0463948
ENSBTAG00000005479	695778	-0.0463948
ENSBTAG00000004943	696712	-0.0463948
ENSBTAG00000006581	697655	-0.0463948
ENSBTAG00000003668	698987	-0.0463948
ENSBTAG00000004834	699043	-0.0463948
ENSBTAG00000004657	701149	-0.0463947
ENSBTAG00000010195	702008	-0.0463947
ENSBTAG00000048147	703007	-0.0463947
ENSBTAG00000018539	703055	-0.0463947
ENSBTAG00000003130	703322	-0.0463947
ENSBTAG00000006943	704753	-0.0463947
ENSBTAG00000001007	706893	-0.0463947
ENSBTAG00000009266	707055	-0.0463947
ENSBTAG00000000329	707085	-0.0463947
ENSBTAG00000002227	707245	-0.0463947
ENSBTAG00000030523	707287	-0.0463947
ENSBTAG00000009195	708519	-0.0463947
ENSBTAG00000005028	711116	-0.0463946
ENSBTAG00000011459	711297	-0.0463946
ENSBTAG00000002699	712302	-0.0463946
ENSBTAG00000000802	712396	-0.0463946
ENSBTAG00000005787	714610	-0.0463946
ENSBTAG00000006452	716175	-0.0463946
bta_miR_2284ab	716300	-0.0463946
ENSBTAG00000002837	716424	-0.0463946
ENSBTAG00000029913	717116	-0.0463946
ENSBTAG00000003671	718223	-0.0463946
ENSBTAG00000009105	718372	-0.0463946
ENSBTAG00000004793	718874	-0.0463946
ENSBTAG00000000658	719197	-0.0463946
ENSBTAG00000004680	720201	-0.0463945
ENSBTAG00000042801	722489	-0.0463945
ENSBTAG00000006385	722806	-0.0463945
ENSBTAG00000000918	725255	-0.0463945
ENSBTAG00000006694	727204	-0.0463945
ENSBTAG00000002259	727938	-0.0463945
ENSBTAG00000004170	728649	-0.0463945
ENSBTAG00000007990	730013	-0.0463944
ENSBTAG00000010198	732830	-0.0463944
ENSBTAG00000006643	733695	-0.0463944
ENSBTAG00000001861	733784	-0.0463944
ENSBTAG00000004120	734292	-0.0463944
ENSBTAG00000033214	735883	-0.0463944
ENSBTAG00000002788	736018	-0.0463944
ENSBTAG00000007007	736250	-0.0463944
ENSBTAG00000018275	737350	-0.0463944
ENSBTAG00000012982	737969	-0.0463944
ENSBTAG00000011416	738067	-0.0463944
ENSBTAG00000035705	739308	-0.0463944
ENSBTAG00000009157	739519	-0.0463943
ENSBTAG00000001614	739797	-0.0463943
ENSBTAG00000002190	739841	-0.0463943
ENSBTAG00000012724	739938	-0.0463943
ENSBTAG00000039969	741881	-0.0463943
ENSBTAG00000000998	742612	-0.0463943
ENSBTAG00000004415	745224	-0.0463943
ENSBTAG00000004675	746313	-0.0463943
ENSBTAG00000001197	746317	-0.0463943
ENSBTAG00000000213	746476	-0.0463943
ENSBTAG00000003715	747025	-0.0463943
ENSBTAG00000004851	747316	-0.0463943
ENSBTAG00000001160	747983	-0.0463943
ENSBTAG00000014859	748414	-0.0463943
ENSBTAG00000002037	749314	-0.0463942
ENSBTAG00000008538	750973	-0.0463942
ENSBTAG00000006209	753613	-0.0463942
ENSBTAG00000006864	754678	-0.0463942
ENSBTAG00000034430	755836	-0.0463942
ENSBTAG00000017068	756564	-0.0463942
ENSBTAG00000012684	756956	-0.0463942
ENSBTAG00000012800	758187	-0.0463942
ENSBTAG00000012581	758385	-0.0463942
ENSBTAG00000007259	758672	-0.0463942
ENSBTAG00000014172	760328	-0.0463941
ENSBTAG00000004598	760356	-0.0463941
ENSBTAG00000004361	760507	-0.0463941
ENSBTAG00000012147	760955	-0.0463941
ENSBTAG00000004196	761631	-0.0463941
ENSBTAG00000000448	762313	-0.0463941
ENSBTAG00000007507	762421	-0.0463941
ENSBTAG00000004231	763345	-0.0463941
ENSBTAG00000016841	764277	-0.0463941
ENSBTAG00000001326	764951	-0.0463941
ENSBTAG00000000815	765419	-0.0463941
ENSBTAG00000014300	765724	-0.0463941
ENSBTAG00000044659	766681	-0.0463941
ENSBTAG00000009537	766730	-0.0463941
ENSBTAG00000005049	768637	-0.046394
ENSBTAG00000011601	768699	-0.046394
ENSBTAG00000015521	769091	-0.046394
ENSBTAG00000006167	769684	-0.046394
ENSBTAG00000004176	771791	-0.046394
ENSBTAG00000011549	771817	-0.046394
ENSBTAG00000002039	772057	-0.046394
ENSBTAG00000005891	772166	-0.046394
ENSBTAG00000009796	772513	-0.046394
ENSBTAG00000007800	772848	-0.046394
ENSBTAG00000001080	773555	-0.046394
ENSBTAG00000009152	777731	-0.046394
ENSBTAG00000017007	778341	-0.046394
ENSBTAG00000002738	778772	-0.0463939
ENSBTAG00000000271	779342	-0.0463939
ENSBTAG00000015355	780674	-0.0463939
ENSBTAG00000007773	781938	-0.0463939
ENSBTAG00000018869	785046	-0.0463939
ENSBTAG00000012119	786561	-0.0463939
ENSBTAG00000007693	787216	-0.0463939
ENSBTAG00000001874	787542	-0.0463939
ENSBTAG00000000736	788515	-0.0463938
ENSBTAG00000007316	788729	-0.0463938
ENSBTAG00000019723	788837	-0.0463938
ENSBTAG00000008832	788972	-0.0463938
ENSBTAG00000012605	790004	-0.0463938
ENSBTAG00000016414	790442	-0.0463938
ENSBTAG00000000725	790453	-0.0463938
ENSBTAG00000002180	790857	-0.0463938
ENSBTAG00000017434	792032	-0.0463938
ENSBTAG00000009252	792906	-0.0463938
ENSBTAG00000002170	793762	-0.0463938
ENSBTAG00000032364	793800	-0.0463938
ENSBTAG00000045579	793809	-0.0463938
ENSBTAG00000013224	795551	-0.0463938
ENSBTAG00000008887	796930	-0.0463938
ENSBTAG00000006868	798682	-0.0463937
ENSBTAG00000047206	799686	-0.0463937
ENSBTAG00000008845	799895	-0.0463937
ENSBTAG00000005219	800047	-0.0463937
ENSBTAG00000011048	800487	-0.0463937
ENSBTAG00000047992	801089	-0.0463937
ENSBTAG00000018367	801138	-0.0463937
ENSBTAG00000002612	801725	-0.0463937
ENSBTAG00000007503	803669	-0.0463937
ENSBTAG00000043168	804806	-0.0463937
ENSBTAG00000005176	806557	-0.0463937
ENSBTAG00000002346	806612	-0.0463937
ENSBTAG00000032869	807150	-0.0463937
ENSBTAG00000009586	809092	-0.0463936
ENSBTAG00000036061	809996	-0.0463936
ENSBTAG00000005951	810518	-0.0463936
ENSBTAG00000008734	810536	-0.0463936
ENSBTAG00000002866	810999	-0.0463936
ENSBTAG00000002408	811937	-0.0463936
ENSBTAG00000003491	812726	-0.0463936
ENSBTAG00000011796	813738	-0.0463936
ENSBTAG00000000446	818660	-0.0463935
ENSBTAG00000003370	818845	-0.0463935
ENSBTAG00000007785	819184	-0.0463935
ENSBTAG00000004407	819874	-0.0463935
ENSBTAG00000005617	820222	-0.0463935
ENSBTAG00000004662	821877	-0.0463935
ENSBTAG00000006973	822728	-0.0463935
ENSBTAG00000019977	823882	-0.0463935
ENSBTAG00000044117	824916	-0.0463935
ENSBTAG00000000157	824977	-0.0463935
ENSBTAG00000003944	827134	-0.0463934
ENSBTAG00000021358	829583	-0.0463934
ENSBTAG00000007008	832004	-0.0463934
ENSBTAG00000004958	832040	-0.0463934
ENSBTAG00000004354	832185	-0.0463934
ENSBTAG00000004694	832293	-0.0463934
ENSBTAG00000006139	832390	-0.0463934
ENSBTAG00000017955	832765	-0.0463934
ENSBTAG00000015860	833723	-0.0463934
ENSBTAG00000001483	833958	-0.0463934
ENSBTAG00000007708	834254	-0.0463934
ENSBTAG00000001647	834445	-0.0463934
ENSBTAG00000007146	834477	-0.0463934
ENSBTAG00000008382	835782	-0.0463934
ENSBTAG00000003193	835833	-0.0463934
ENSBTAG00000005213	837171	-0.0463933
ENSBTAG00000046922	837898	-0.0463933
ENSBTAG00000002277	838424	-0.0463933
ENSBTAG00000012844	839513	-0.0463933
ENSBTAG00000040460	842522	-0.0463933
ENSBTAG00000008708	843279	-0.0463933
ENSBTAG00000022954	845008	-0.0463933
ENSBTAG00000019350	845240	-0.0463933
ENSBTAG00000003343	845331	-0.0463933
ENSBTAG00000006069	846228	-0.0463933
ENSBTAG00000009599	847127	-0.0463932
ENSBTAG00000007799	847237	-0.0463932
ENSBTAG00000000898	847250	-0.0463932
ENSBTAG00000009128	848075	-0.0463932
ENSBTAG00000001890	849514	-0.0463932
ENSBTAG00000012205	852693	-0.0463932
ENSBTAG00000008126	852716	-0.0463932
ENSBTAG00000002570	854033	-0.0463932
ENSBTAG00000021780	855844	-0.0463932
ENSBTAG00000001627	856894	-0.0463931
ENSBTAG00000019761	857097	-0.0463931
ENSBTAG00000031595	859794	-0.0463931
ENSBTAG00000001728	860523	-0.0463931
ENSBTAG00000006466	860996	-0.0463931
ENSBTAG00000005952	863068	-0.0463931
ENSBTAG00000007992	863183	-0.0463931
ENSBTAG00000017083	863912	-0.0463931
ENSBTAG00000037985	864128	-0.0463931
ENSBTAG00000008113	864716	-0.0463931
ENSBTAG00000009308	865820	-0.0463931
ENSBTAG00000001060	865848	-0.0463931
ENSBTAG00000002956	866306	-0.046393
ENSBTAG00000013069	866640	-0.046393
ENSBTAG00000036363	873520	-0.046393
ENSBTAG00000015849	874084	-0.046393
ENSBTAG00000005816	874872	-0.046393
ENSBTAG00000001123	877354	-0.0463929
ENSBTAG00000006078	877409	-0.0463929
ENSBTAG00000019008	877961	-0.0463929
ENSBTAG00000003503	878845	-0.0463929
ENSBTAG00000011908	879319	-0.0463929
ENSBTAG00000013110	879704	-0.0463929
ENSBTAG00000011910	879764	-0.0463929
ENSBTAG00000010477	880568	-0.0463929
ENSBTAG00000006368	882725	-0.0463929
ENSBTAG00000005798	882797	-0.0463929
ENSBTAG00000033254	883357	-0.0463929
ENSBTAG00000000437	884223	-0.0463929
ENSBTAG00000001063	884238	-0.0463929
ENSBTAG00000047326	885946	-0.0463928
ENSBTAG00000005852	888787	-0.0463928
ENSBTAG00000047009	888926	-0.0463928
ENSBTAG00000003365	889157	-0.0463928
ENSBTAG00000008159	889331	-0.0463928
ENSBTAG00000003592	890029	-0.0463928
ENSBTAG00000015171	890472	-0.0463928
ENSBTAG00000020793	890570	-0.0463928
ENSBTAG00000048217	890602	-0.0463928
ENSBTAG00000011992	892113	-0.0463928
ENSBTAG00000002096	893680	-0.0463928
ENSBTAG00000015011	898421	-0.0463927
ENSBTAG00000001904	898664	-0.0463927
ENSBTAG00000008556	899562	-0.0463927
ENSBTAG00000021492	899577	-0.0463927
ENSBTAG00000009400	900937	-0.0463927
ENSBTAG00000007609	901126	-0.0463927
ENSBTAG00000005212	901230	-0.0463927
ENSBTAG00000011693	902006	-0.0463927
ENSBTAG00000002974	902585	-0.0463927
ENSBTAG00000015666	902859	-0.0463927
ENSBTAG00000002998	904079	-0.0463927
ENSBTAG00000018269	905675	-0.0463926
ENSBTAG00000010033	905788	-0.0463926
ENSBTAG00000009527	905844	-0.0463926
ENSBTAG00000009673	906112	-0.0463926
ENSBTAG00000045759	907432	-0.0463926
ENSBTAG00000037932	907853	-0.0463926
ENSBTAG00000007104	910110	-0.0463926
ENSBTAG00000002882	910635	-0.0463926
ENSBTAG00000000177	910671	-0.0463926
ENSBTAG00000017602	911326	-0.0463926
ENSBTAG00000003776	912745	-0.0463926
ENSBTAG00000042986	913475	-0.0463926
ENSBTAG00000007170	913544	-0.0463926
ENSBTAG00000012189	913716	-0.0463926
ENSBTAG00000005010	913931	-0.0463926
ENSBTAG00000003425	915276	-0.0463925
ENSBTAG00000001299	915622	-0.0463925
ENSBTAG00000015378	916813	-0.0463925
ENSBTAG00000001435	917163	-0.0463925
ENSBTAG00000006261	920385	-0.0463925
ENSBTAG00000002070	920526	-0.0463925
ENSBTAG00000007231	921077	-0.0463925
ENSBTAG00000047080	921249	-0.0463925
ENSBTAG00000019407	921732	-0.0463925
ENSBTAG00000000586	922358	-0.0463925
ENSBTAG00000012516	922412	-0.0463925
ENSBTAG00000037988	924386	-0.0463925
ENSBTAG00000004297	924422	-0.0463925
ENSBTAG00000003550	925767	-0.0463924
ENSBTAG00000004761	926524	-0.0463924
ENSBTAG00000012137	927748	-0.0463924
ENSBTAG00000010114	929896	-0.0463924
ENSBTAG00000009834	930630	-0.0463924
ENSBTAG00000006972	930783	-0.0463924
ENSBTAG00000000795	931340	-0.0463924
ENSBTAG00000010431	932156	-0.0463924
ENSBTAG00000004630	932943	-0.0463924
ENSBTAG00000006851	933630	-0.0463924
ENSBTAG00000012349	935163	-0.0463923
ENSBTAG00000013667	935471	-0.0463923
ENSBTAG00000006754	936486	-0.0463923
ENSBTAG00000003700	936559	-0.0463923
ENSBTAG00000015118	937260	-0.0463923
ENSBTAG00000002354	939520	-0.0463923
ENSBTAG00000006353	940544	-0.0463923
ENSBTAG00000002959	941365	-0.0463923
ENSBTAG00000016244	942140	-0.0463923
ENSBTAG00000007777	942571	-0.0463923
ENSBTAG00000002434	942702	-0.0463923
ENSBTAG00000011374	944686	-0.0463922
ENSBTAG00000003447	945927	-0.0463922
ENSBTAG00000003398	945933	-0.0463922
ENSBTAG00000008940	946327	-0.0463922
ENSBTAG00000001872	947850	-0.0463922
ENSBTAG00000011149	949741	-0.0463922
ENSBTAG00000020242	950464	-0.0463922
ENSBTAG00000004641	951207	-0.0463922
ENSBTAG00000046271	951398	-0.0463922
ENSBTAG00000039753	951816	-0.0463922
ENSBTAG00000008693	952277	-0.0463922
ENSBTAG00000017436	953717	-0.0463922
ENSBTAG00000009064	954351	-0.0463921
ENSBTAG00000038190	955900	-0.0463921
ENSBTAG00000008996	956912	-0.0463921
ENSBTAG00000011635	957051	-0.0463921
ENSBTAG00000013419	957135	-0.0463921
ENSBTAG00000020282	959060	-0.0463921
ENSBTAG00000008705	959388	-0.0463921
ENSBTAG00000007651	959505	-0.0463921
ENSBTAG00000008064	960018	-0.0463921
ENSBTAG00000010357	960170	-0.0463921
ENSBTAG00000019072	960357	-0.0463921
ENSBTAG00000012955	961090	-0.0463921
ENSBTAG00000018201	961177	-0.0463921
ENSBTAG00000005833	961852	-0.0463921
ENSBTAG00000012372	962448	-0.0463921
ENSBTAG00000013541	962483	-0.0463921
ENSBTAG00000005273	963536	-0.0463921
ENSBTAG00000011795	964325	-0.046392
ENSBTAG00000009230	964344	-0.046392
ENSBTAG00000001702	964762	-0.046392
ENSBTAG00000001607	967146	-0.046392
ENSBTAG00000003626	967311	-0.046392
ENSBTAG00000006140	967555	-0.046392
ENSBTAG00000003559	971483	-0.046392
ENSBTAG00000004782	971583	-0.046392
ENSBTAG00000012456	972282	-0.046392
ENSBTAG00000001895	974219	-0.0463919
ENSBTAG00000004795	975088	-0.0463919
ENSBTAG00000010254	975133	-0.0463919
ENSBTAG00000013064	976466	-0.0463919
ENSBTAG00000001640	977410	-0.0463919
ENSBTAG00000009846	978056	-0.0463919
ENSBTAG00000024639	978545	-0.0463919
ENSBTAG00000010046	980343	-0.0463919
ENSBTAG00000015510	983097	-0.0463919
ENSBTAG00000006446	983582	-0.0463918
ENSBTAG00000011964	985260	-0.0463918
ENSBTAG00000014657	985523	-0.0463918
bta_miR_192	986509	-0.0463918
ENSBTAG00000015415	987188	-0.0463918
ENSBTAG00000020040	987992	-0.0463918
ENSBTAG00000002309	989471	-0.0463918
ENSBTAG00000012279	992164	-0.0463918
ENSBTAG00000009736	994930	-0.0463917
ENSBTAG00000002565	995503	-0.0463917
ENSBTAG00000007193	1.00054e+06	-0.0463917
ENSBTAG00000009075	1.00088e+06	-0.0463917
ENSBTAG00000037844	1.00166e+06	-0.0463917
ENSBTAG00000038031	1.00188e+06	-0.0463917
ENSBTAG00000005263	1.00207e+06	-0.0463917
ENSBTAG00000046744	1.00227e+06	-0.0463917
ENSBTAG00000011515	1.00233e+06	-0.0463917
ENSBTAG00000044049	1.00456e+06	-0.0463916
ENSBTAG00000004287	1.00667e+06	-0.0463916
ENSBTAG00000033726	1.00719e+06	-0.0463916
ENSBTAG00000001044	1.0078e+06	-0.0463916
ENSBTAG00000005914	1.01057e+06	-0.0463916
ENSBTAG00000003864	1.0127e+06	-0.0463915
ENSBTAG00000010564	1.01319e+06	-0.0463915
ENSBTAG00000001824	1.01557e+06	-0.0463915
ENSBTAG00000003295	1.01563e+06	-0.0463915
ENSBTAG00000008278	1.01596e+06	-0.0463915
ENSBTAG00000006405	1.01649e+06	-0.0463915
ENSBTAG00000005841	1.01652e+06	-0.0463915
ENSBTAG00000003575	1.01714e+06	-0.0463915
ENSBTAG00000018625	1.01842e+06	-0.0463915
ENSBTAG00000001026	1.01927e+06	-0.0463915
ENSBTAG00000009558	1.02075e+06	-0.0463915
ENSBTAG00000042545	1.02081e+06	-0.0463915
ENSBTAG00000001142	1.02189e+06	-0.0463915
ENSBTAG00000013734	1.02245e+06	-0.0463914
ENSBTAG00000007514	1.02392e+06	-0.0463914
ENSBTAG00000006846	1.02509e+06	-0.0463914
ENSBTAG00000005838	1.02519e+06	-0.0463914
ENSBTAG00000004011	1.02661e+06	-0.0463914
ENSBTAG00000018634	1.02769e+06	-0.0463914
ENSBTAG00000009336	1.028e+06	-0.0463914
ENSBTAG00000012787	1.03314e+06	-0.0463913
ENSBTAG00000002843	1.03404e+06	-0.0463913
ENSBTAG00000021717	1.03466e+06	-0.0463913
ENSBTAG00000009372	1.03548e+06	-0.0463913
ENSBTAG00000004817	1.03608e+06	-0.0463913
ENSBTAG00000000052	1.03682e+06	-0.0463913
ENSBTAG00000008923	1.03787e+06	-0.0463913
ENSBTAG00000013851	1.03838e+06	-0.0463913
ENSBTAG00000010359	1.03953e+06	-0.0463913
ENSBTAG00000005456	1.04269e+06	-0.0463912
ENSBTAG00000012609	1.04556e+06	-0.0463912
ENSBTAG00000012988	1.04661e+06	-0.0463912
ENSBTAG00000017366	1.04776e+06	-0.0463912
ENSBTAG00000015086	1.05023e+06	-0.0463912
ENSBTAG00000005288	1.05443e+06	-0.0463911
ENSBTAG00000015654	1.05737e+06	-0.0463911
ENSBTAG00000011389	1.0602e+06	-0.0463911
ENSBTAG00000020924	1.06051e+06	-0.0463911
ENSBTAG00000000817	1.06292e+06	-0.046391
ENSBTAG00000000955	1.06342e+06	-0.046391
ENSBTAG00000006762	1.06384e+06	-0.046391
ENSBTAG00000005702	1.06453e+06	-0.046391
ENSBTAG00000039091	1.06635e+06	-0.046391
ENSBTAG00000014034	1.06686e+06	-0.046391
ENSBTAG00000002130	1.06702e+06	-0.046391
ENSBTAG00000002201	1.06864e+06	-0.046391
ENSBTAG00000007456	1.07002e+06	-0.046391
ENSBTAG00000007681	1.07025e+06	-0.046391
ENSBTAG00000004842	1.07118e+06	-0.0463909
ENSBTAG00000048002	1.07177e+06	-0.0463909
ENSBTAG00000003629	1.07245e+06	-0.0463909
ENSBTAG00000000791	1.07428e+06	-0.0463909
ENSBTAG00000007223	1.07706e+06	-0.0463909
ENSBTAG00000044741	1.07885e+06	-0.0463909
ENSBTAG00000008143	1.0807e+06	-0.0463909
ENSBTAG00000018235	1.0808e+06	-0.0463908
ENSBTAG00000000897	1.08203e+06	-0.0463908
ENSBTAG00000007642	1.08342e+06	-0.0463908
ENSBTAG00000005195	1.08592e+06	-0.0463908
ENSBTAG00000009735	1.08594e+06	-0.0463908
ENSBTAG00000014211	1.08601e+06	-0.0463908
ENSBTAG00000011489	1.08835e+06	-0.0463908
ENSBTAG00000000295	1.08876e+06	-0.0463908
ENSBTAG00000004330	1.09017e+06	-0.0463908
ENSBTAG00000008017	1.09052e+06	-0.0463907
ENSBTAG00000009265	1.09095e+06	-0.0463907
ENSBTAG00000047524	1.09108e+06	-0.0463907
ENSBTAG00000027081	1.09131e+06	-0.0463907
ENSBTAG00000015635	1.09145e+06	-0.0463907
ENSBTAG00000008869	1.09361e+06	-0.0463907
ENSBTAG00000002670	1.09518e+06	-0.0463907
ENSBTAG00000003113	1.09537e+06	-0.0463907
ENSBTAG00000005017	1.09913e+06	-0.0463907
ENSBTAG00000030940	1.09939e+06	-0.0463907
ENSBTAG00000002739	1.0995e+06	-0.0463907
ENSBTAG00000045500	1.09959e+06	-0.0463907
ENSBTAG00000003184	1.1001e+06	-0.0463907
ENSBTAG00000009378	1.10125e+06	-0.0463906
ENSBTAG00000001229	1.10328e+06	-0.0463906
ENSBTAG00000001176	1.10595e+06	-0.0463906
ENSBTAG00000008936	1.10734e+06	-0.0463906
ENSBTAG00000001714	1.10866e+06	-0.0463906
ENSBTAG00000008129	1.10909e+06	-0.0463906
ENSBTAG00000011700	1.10923e+06	-0.0463906
ENSBTAG00000016385	1.11026e+06	-0.0463905
ENSBTAG00000019027	1.11179e+06	-0.0463905
ENSBTAG00000008805	1.11324e+06	-0.0463905
ENSBTAG00000009867	1.11388e+06	-0.0463905
ENSBTAG00000027181	1.11754e+06	-0.0463905
ENSBTAG00000010841	1.11818e+06	-0.0463905
ENSBTAG00000001136	1.11974e+06	-0.0463904
ENSBTAG00000010192	1.12063e+06	-0.0463904
ENSBTAG00000020390	1.12084e+06	-0.0463904
ENSBTAG00000003458	1.12128e+06	-0.0463904
ENSBTAG00000004893	1.12199e+06	-0.0463904
ENSBTAG00000004909	1.12202e+06	-0.0463904
ENSBTAG00000004018	1.12222e+06	-0.0463904
ENSBTAG00000002695	1.12337e+06	-0.0463904
ENSBTAG00000001615	1.12369e+06	-0.0463904
ENSBTAG00000003496	1.12691e+06	-0.0463904
ENSBTAG00000017038	1.12819e+06	-0.0463904
ENSBTAG00000010724	1.1287e+06	-0.0463904
ENSBTAG00000011277	1.12928e+06	-0.0463904
ENSBTAG00000046699	1.13157e+06	-0.0463903
ENSBTAG00000026111	1.13212e+06	-0.0463903
ENSBTAG00000009458	1.1334e+06	-0.0463903
ENSBTAG00000010324	1.13424e+06	-0.0463903
ENSBTAG00000010463	1.13623e+06	-0.0463903
ENSBTAG00000000650	1.13658e+06	-0.0463903
ENSBTAG00000009438	1.1369e+06	-0.0463903
ENSBTAG00000000483	1.13775e+06	-0.0463903
ENSBTAG00000001224	1.13893e+06	-0.0463903
ENSBTAG00000010536	1.14117e+06	-0.0463902
ENSBTAG00000003250	1.14285e+06	-0.0463902
ENSBTAG00000010103	1.14513e+06	-0.0463902
ENSBTAG00000017740	1.14564e+06	-0.0463902
ENSBTAG00000020335	1.14722e+06	-0.0463902
ENSBTAG00000004394	1.14956e+06	-0.0463901
ENSBTAG00000010032	1.15293e+06	-0.0463901
ENSBTAG00000013027	1.15604e+06	-0.0463901
ENSBTAG00000005394	1.15947e+06	-0.04639
ENSBTAG00000014314	1.16004e+06	-0.04639
ENSBTAG00000004599	1.16141e+06	-0.04639
ENSBTAG00000003915	1.16296e+06	-0.04639
ENSBTAG00000001567	1.16352e+06	-0.04639
ENSBTAG00000005367	1.16356e+06	-0.04639
ENSBTAG00000008370	1.16459e+06	-0.04639
ENSBTAG00000038978	1.16643e+06	-0.04639
ENSBTAG00000002767	1.1696e+06	-0.0463899
ENSBTAG00000010300	1.16974e+06	-0.0463899
ENSBTAG00000012132	1.17186e+06	-0.0463899
ENSBTAG00000005129	1.17271e+06	-0.0463899
ENSBTAG00000008376	1.17278e+06	-0.0463899
ENSBTAG00000009309	1.17367e+06	-0.0463899
ENSBTAG00000000240	1.17479e+06	-0.0463899
ENSBTAG00000046173	1.17532e+06	-0.0463899
ENSBTAG00000014092	1.17688e+06	-0.0463899
ENSBTAG00000005363	1.18029e+06	-0.0463898
ENSBTAG00000011179	1.18102e+06	-0.0463898
ENSBTAG00000005523	1.18172e+06	-0.0463898
ENSBTAG00000004781	1.18281e+06	-0.0463898
ENSBTAG00000003408	1.18539e+06	-0.0463898
ENSBTAG00000018906	1.1859e+06	-0.0463898
ENSBTAG00000008783	1.18826e+06	-0.0463897
ENSBTAG00000007245	1.19111e+06	-0.0463897
ENSBTAG00000000390	1.19363e+06	-0.0463897
ENSBTAG00000005230	1.1946e+06	-0.0463897
ENSBTAG00000012052	1.19509e+06	-0.0463897
ENSBTAG00000047134	1.19542e+06	-0.0463897
ENSBTAG00000017094	1.19705e+06	-0.0463897
ENSBTAG00000018502	1.19734e+06	-0.0463897
ENSBTAG00000002773	1.19738e+06	-0.0463897
ENSBTAG00000009174	1.19869e+06	-0.0463896
ENSBTAG00000040111	1.19981e+06	-0.0463896
ENSBTAG00000004048	1.20191e+06	-0.0463896
ENSBTAG00000042322	1.20261e+06	-0.0463896
ENSBTAG00000039499	1.20382e+06	-0.0463896
ENSBTAG00000015874	1.20454e+06	-0.0463896
ENSBTAG00000020713	1.20627e+06	-0.0463896
ENSBTAG00000016619	1.20736e+06	-0.0463896
ENSBTAG00000007092	1.20951e+06	-0.0463895
ENSBTAG00000015133	1.21134e+06	-0.0463895
ENSBTAG00000003419	1.21268e+06	-0.0463895
ENSBTAG00000008911	1.21278e+06	-0.0463895
ENSBTAG00000018888	1.21329e+06	-0.0463895
ENSBTAG00000003120	1.21418e+06	-0.0463895
ENSBTAG00000005193	1.21488e+06	-0.0463895
ENSBTAG00000008567	1.21546e+06	-0.0463895
ENSBTAG00000046776	1.21722e+06	-0.0463895
ENSBTAG00000003636	1.22023e+06	-0.0463894
ENSBTAG00000001280	1.22075e+06	-0.0463894
ENSBTAG00000039334	1.22231e+06	-0.0463894
ENSBTAG00000018487	1.22274e+06	-0.0463894
ENSBTAG00000047988	1.22318e+06	-0.0463894
ENSBTAG00000006685	1.22358e+06	-0.0463894
ENSBTAG00000040244	1.22359e+06	-0.0463894
ENSBTAG00000026340	1.22592e+06	-0.0463894
ENSBTAG00000003405	1.22765e+06	-0.0463893
ENSBTAG00000005207	1.22928e+06	-0.0463893
ENSBTAG00000030711	1.22963e+06	-0.0463893
ENSBTAG00000009768	1.2298e+06	-0.0463893
ENSBTAG00000013573	1.23011e+06	-0.0463893
ENSBTAG00000004742	1.23024e+06	-0.0463893
ENSBTAG00000042780	1.23037e+06	-0.0463893
ENSBTAG00000003867	1.23119e+06	-0.0463893
ENSBTAG00000010729	1.23471e+06	-0.0463893
ENSBTAG00000000134	1.23479e+06	-0.0463893
ENSBTAG00000000054	1.23623e+06	-0.0463893
ENSBTAG00000046595	1.23678e+06	-0.0463892
ENSBTAG00000004462	1.23798e+06	-0.0463892
ENSBTAG00000018870	1.23872e+06	-0.0463892
ENSBTAG00000001104	1.23933e+06	-0.0463892
ENSBTAG00000002113	1.23944e+06	-0.0463892
ENSBTAG00000044856	1.24017e+06	-0.0463892
ENSBTAG00000009419	1.24041e+06	-0.0463892
ENSBTAG00000002317	1.24087e+06	-0.0463892
ENSBTAG00000018774	1.2416e+06	-0.0463892
ENSBTAG00000019092	1.24213e+06	-0.0463892
ENSBTAG00000010722	1.24619e+06	-0.0463892
ENSBTAG00000000836	1.25156e+06	-0.0463891
ENSBTAG00000009405	1.25381e+06	-0.0463891
ENSBTAG00000008682	1.25417e+06	-0.0463891
ENSBTAG00000031242	1.25447e+06	-0.0463891
ENSBTAG00000014318	1.25599e+06	-0.0463891
ENSBTAG00000006277	1.25932e+06	-0.046389
ENSBTAG00000017121	1.26093e+06	-0.046389
ENSBTAG00000005994	1.26435e+06	-0.046389
ENSBTAG00000005410	1.26468e+06	-0.046389
ENSBTAG00000005392	1.26501e+06	-0.046389
ENSBTAG00000005576	1.26538e+06	-0.046389
ENSBTAG00000011655	1.26576e+06	-0.046389
ENSBTAG00000000687	1.26734e+06	-0.0463889
ENSBTAG00000002522	1.26746e+06	-0.0463889
ENSBTAG00000006019	1.2682e+06	-0.0463889
ENSBTAG00000009314	1.27081e+06	-0.0463889
ENSBTAG00000016713	1.27093e+06	-0.0463889
ENSBTAG00000017112	1.27187e+06	-0.0463889
ENSBTAG00000015060	1.27318e+06	-0.0463889
ENSBTAG00000004881	1.27787e+06	-0.0463888
ENSBTAG00000013157	1.27812e+06	-0.0463888
ENSBTAG00000008924	1.27868e+06	-0.0463888
ENSBTAG00000006801	1.27926e+06	-0.0463888
ENSBTAG00000043240	1.28005e+06	-0.0463888
ENSBTAG00000008436	1.28021e+06	-0.0463888
ENSBTAG00000024675	1.28081e+06	-0.0463888
ENSBTAG00000005378	1.2824e+06	-0.0463888
ENSBTAG00000006520	1.28353e+06	-0.0463888
ENSBTAG00000005691	1.28422e+06	-0.0463888
ENSBTAG00000004906	1.28436e+06	-0.0463888
ENSBTAG00000014661	1.28593e+06	-0.0463887
ENSBTAG00000006966	1.28688e+06	-0.0463887
ENSBTAG00000042688	1.28748e+06	-0.0463887
ENSBTAG00000042381	1.28931e+06	-0.0463887
ENSBTAG00000013371	1.29007e+06	-0.0463887
ENSBTAG00000005198	1.29323e+06	-0.0463887
ENSBTAG00000003510	1.29324e+06	-0.0463887
ENSBTAG00000001061	1.29374e+06	-0.0463887
ENSBTAG00000007239	1.29534e+06	-0.0463886
ENSBTAG00000007827	1.29608e+06	-0.0463886
ENSBTAG00000047926	1.29611e+06	-0.0463886
ENSBTAG00000003649	1.29661e+06	-0.0463886
ENSBTAG00000008947	1.2983e+06	-0.0463886
ENSBTAG00000015144	1.2986e+06	-0.0463886
ENSBTAG00000014218	1.30078e+06	-0.0463886
ENSBTAG00000005150	1.30105e+06	-0.0463886
ENSBTAG00000003608	1.30118e+06	-0.0463886
ENSBTAG00000040133	1.30141e+06	-0.0463886
ENSBTAG00000003820	1.30361e+06	-0.0463886
ENSBTAG00000009161	1.30396e+06	-0.0463886
ENSBTAG00000009870	1.30401e+06	-0.0463886
ENSBTAG00000010164	1.30402e+06	-0.0463886
ENSBTAG00000010351	1.30488e+06	-0.0463886
ENSBTAG00000012980	1.30614e+06	-0.0463885
ENSBTAG00000006354	1.30619e+06	-0.0463885
ENSBTAG00000009037	1.30833e+06	-0.0463885
ENSBTAG00000005007	1.3096e+06	-0.0463885
ENSBTAG00000004017	1.31254e+06	-0.0463885
ENSBTAG00000003366	1.31257e+06	-0.0463885
ENSBTAG00000001244	1.31293e+06	-0.0463885
ENSBTAG00000005289	1.3138e+06	-0.0463885
ENSBTAG00000003449	1.3139e+06	-0.0463885
ENSBTAG00000015268	1.31458e+06	-0.0463885
ENSBTAG00000002058	1.31627e+06	-0.0463884
ENSBTAG00000004200	1.31643e+06	-0.0463884
ENSBTAG00000018717	1.31705e+06	-0.0463884
ENSBTAG00000032031	1.31749e+06	-0.0463884
ENSBTAG00000006828	1.31837e+06	-0.0463884
ENSBTAG00000000046	1.31953e+06	-0.0463884
ENSBTAG00000018857	1.32089e+06	-0.0463884
ENSBTAG00000025130	1.32089e+06	-0.0463884
ENSBTAG00000025183	1.32199e+06	-0.0463884
ENSBTAG00000021156	1.32303e+06	-0.0463884
ENSBTAG00000020758	1.32533e+06	-0.0463883
ENSBTAG00000006335	1.32617e+06	-0.0463883
ENSBTAG00000011405	1.3262e+06	-0.0463883
ENSBTAG00000000809	1.32623e+06	-0.0463883
ENSBTAG00000021442	1.32816e+06	-0.0463883
ENSBTAG00000038340	1.3323e+06	-0.0463883
ENSBTAG00000016582	1.33821e+06	-0.0463882
ENSBTAG00000002591	1.33971e+06	-0.0463882
ENSBTAG00000016958	1.33987e+06	-0.0463882
ENSBTAG00000010304	1.34231e+06	-0.0463882
ENSBTAG00000001320	1.34347e+06	-0.0463882
ENSBTAG00000047969	1.34394e+06	-0.0463882
ENSBTAG00000005031	1.34397e+06	-0.0463882
ENSBTAG00000017790	1.34776e+06	-0.0463881
ENSBTAG00000001887	1.34962e+06	-0.0463881
ENSBTAG00000007108	1.35049e+06	-0.0463881
ENSBTAG00000003172	1.35118e+06	-0.0463881
ENSBTAG00000005828	1.35239e+06	-0.0463881
ENSBTAG00000002478	1.35335e+06	-0.0463881
ENSBTAG00000010458	1.35509e+06	-0.046388
ENSBTAG00000002985	1.35566e+06	-0.046388
ENSBTAG00000007660	1.35573e+06	-0.046388
ENSBTAG00000006635	1.35974e+06	-0.046388
ENSBTAG00000005448	1.36034e+06	-0.046388
ENSBTAG00000018203	1.36089e+06	-0.046388
ENSBTAG00000046122	1.3614e+06	-0.046388
ENSBTAG00000006990	1.36215e+06	-0.046388
ENSBTAG00000004948	1.36233e+06	-0.046388
ENSBTAG00000017738	1.36453e+06	-0.0463879
ENSBTAG00000008111	1.36564e+06	-0.0463879
ENSBTAG00000009390	1.36618e+06	-0.0463879
ENSBTAG00000017829	1.3666e+06	-0.0463879
ENSBTAG00000037418	1.36777e+06	-0.0463879
ENSBTAG00000021867	1.37127e+06	-0.0463879
ENSBTAG00000001830	1.37191e+06	-0.0463879
ENSBTAG00000021193	1.37287e+06	-0.0463879
ENSBTAG00000015314	1.37324e+06	-0.0463879
ENSBTAG00000015371	1.37454e+06	-0.0463878
ENSBTAG00000005092	1.37586e+06	-0.0463878
ENSBTAG00000015019	1.37611e+06	-0.0463878
ENSBTAG00000039937	1.37698e+06	-0.0463878
ENSBTAG00000006016	1.37748e+06	-0.0463878
ENSBTAG00000003959	1.37857e+06	-0.0463878
ENSBTAG00000003140	1.38121e+06	-0.0463878
ENSBTAG00000000646	1.38124e+06	-0.0463878
ENSBTAG00000011063	1.38129e+06	-0.0463878
ENSBTAG00000007914	1.38177e+06	-0.0463878
ENSBTAG00000001595	1.38179e+06	-0.0463878
ENSBTAG00000035701	1.38323e+06	-0.0463877
ENSBTAG00000006738	1.38362e+06	-0.0463877
ENSBTAG00000046129	1.38488e+06	-0.0463877
ENSBTAG00000002391	1.38575e+06	-0.0463877
ENSBTAG00000006860	1.38718e+06	-0.0463877
ENSBTAG00000000623	1.38744e+06	-0.0463877
ENSBTAG00000003588	1.3897e+06	-0.0463877
ENSBTAG00000010175	1.39112e+06	-0.0463877
ENSBTAG00000007052	1.392e+06	-0.0463877
ENSBTAG00000001138	1.39543e+06	-0.0463876
ENSBTAG00000019939	1.3955e+06	-0.0463876
ENSBTAG00000004924	1.39622e+06	-0.0463876
ENSBTAG00000004509	1.39676e+06	-0.0463876
ENSBTAG00000004475	1.3989e+06	-0.0463876
ENSBTAG00000001298	1.40001e+06	-0.0463876
ENSBTAG00000016934	1.4006e+06	-0.0463876
ENSBTAG00000011836	1.40317e+06	-0.0463875
ENSBTAG00000046104	1.40365e+06	-0.0463875
ENSBTAG00000000961	1.40371e+06	-0.0463875
ENSBTAG00000003676	1.40377e+06	-0.0463875
ENSBTAG00000038770	1.40407e+06	-0.0463875
ENSBTAG00000003679	1.40527e+06	-0.0463875
ENSBTAG00000000786	1.40608e+06	-0.0463875
ENSBTAG00000021664	1.40738e+06	-0.0463875
ENSBTAG00000000387	1.40899e+06	-0.0463875
ENSBTAG00000002336	1.40978e+06	-0.0463875
ENSBTAG00000006751	1.41014e+06	-0.0463875
ENSBTAG00000007002	1.41159e+06	-0.0463875
ENSBTAG00000002272	1.4136e+06	-0.0463874
ENSBTAG00000005063	1.41416e+06	-0.0463874
ENSBTAG00000004440	1.41464e+06	-0.0463874
ENSBTAG00000024183	1.41886e+06	-0.0463874
ENSBTAG00000025182	1.41904e+06	-0.0463874
ENSBTAG00000005895	1.42033e+06	-0.0463874
ENSBTAG00000002585	1.42189e+06	-0.0463874
ENSBTAG00000019800	1.42355e+06	-0.0463873
ENSBTAG00000000012	1.42366e+06	-0.0463873
ENSBTAG00000046431	1.42691e+06	-0.0463873
ENSBTAG00000006232	1.42815e+06	-0.0463873
ENSBTAG00000001510	1.42816e+06	-0.0463873
ENSBTAG00000019378	1.42864e+06	-0.0463873
ENSBTAG00000014015	1.43001e+06	-0.0463873
ENSBTAG00000003810	1.43035e+06	-0.0463873
ENSBTAG00000047568	1.43036e+06	-0.0463873
ENSBTAG00000010460	1.43068e+06	-0.0463873
ENSBTAG00000000322	1.43334e+06	-0.0463872
ENSBTAG00000011644	1.43465e+06	-0.0463872
ENSBTAG00000011457	1.43541e+06	-0.0463872
ENSBTAG00000007846	1.43661e+06	-0.0463872
ENSBTAG00000006515	1.43679e+06	-0.0463872
ENSBTAG00000020907	1.43697e+06	-0.0463872
ENSBTAG00000012197	1.43778e+06	-0.0463872
ENSBTAG00000001333	1.43815e+06	-0.0463872
ENSBTAG00000008723	1.43941e+06	-0.0463872
ENSBTAG00000003196	1.44434e+06	-0.0463871
ENSBTAG00000003341	1.44711e+06	-0.0463871
ENSBTAG00000015432	1.44735e+06	-0.0463871
ENSBTAG00000012169	1.44748e+06	-0.0463871
ENSBTAG00000042464	1.44856e+06	-0.0463871
ENSBTAG00000000873	1.44893e+06	-0.0463871
ENSBTAG00000012534	1.45143e+06	-0.046387
ENSBTAG00000002417	1.45193e+06	-0.046387
ENSBTAG00000015009	1.45285e+06	-0.046387
ENSBTAG00000003060	1.45883e+06	-0.046387
ENSBTAG00000008201	1.45911e+06	-0.046387
ENSBTAG00000005695	1.45919e+06	-0.046387
ENSBTAG00000004894	1.46003e+06	-0.046387
ENSBTAG00000005234	1.46199e+06	-0.0463869
ENSBTAG00000021240	1.46263e+06	-0.0463869
ENSBTAG00000009566	1.46295e+06	-0.0463869
ENSBTAG00000000221	1.46585e+06	-0.0463869
ENSBTAG00000003794	1.46607e+06	-0.0463869
ENSBTAG00000002715	1.4667e+06	-0.0463869
ENSBTAG00000012507	1.46735e+06	-0.0463869
ENSBTAG00000007554	1.46876e+06	-0.0463869
ENSBTAG00000000629	1.46877e+06	-0.0463869
ENSBTAG00000016071	1.47029e+06	-0.0463869
ENSBTAG00000023216	1.47115e+06	-0.0463868
ENSBTAG00000008509	1.47326e+06	-0.0463868
ENSBTAG00000019950	1.47331e+06	-0.0463868
ENSBTAG00000007594	1.47337e+06	-0.0463868
ENSBTAG00000046690	1.47356e+06	-0.0463868
ENSBTAG00000008367	1.4747e+06	-0.0463868
ENSBTAG00000016951	1.47568e+06	-0.0463868
ENSBTAG00000014332	1.47698e+06	-0.0463868
ENSBTAG00000002836	1.47874e+06	-0.0463868
ENSBTAG00000003528	1.47878e+06	-0.0463868
ENSBTAG00000047287	1.47929e+06	-0.0463868
ENSBTAG00000014944	1.48074e+06	-0.0463867
ENSBTAG00000046520	1.48207e+06	-0.0463867
ENSBTAG00000002744	1.48208e+06	-0.0463867
ENSBTAG00000045478	1.48305e+06	-0.0463867
ENSBTAG00000000297	1.48312e+06	-0.0463867
ENSBTAG00000011021	1.48446e+06	-0.0463867
ENSBTAG00000046648	1.48525e+06	-0.0463867
ENSBTAG00000006631	1.48558e+06	-0.0463867
ENSBTAG00000016879	1.48672e+06	-0.0463867
ENSBTAG00000043994	1.48732e+06	-0.0463867
ENSBTAG00000009418	1.48743e+06	-0.0463867
ENSBTAG00000011941	1.48961e+06	-0.0463867
ENSBTAG00000015288	1.49081e+06	-0.0463866
bta_miR_150	1.49158e+06	-0.0463866
ENSBTAG00000002348	1.49233e+06	-0.0463866
ENSBTAG00000036297	1.49365e+06	-0.0463866
ENSBTAG00000001395	1.49435e+06	-0.0463866
ENSBTAG00000025756	1.49616e+06	-0.0463866
ENSBTAG00000024044	1.5006e+06	-0.0463865
ENSBTAG00000007860	1.50299e+06	-0.0463865
ENSBTAG00000006268	1.50502e+06	-0.0463865
ENSBTAG00000000710	1.50866e+06	-0.0463865
ENSBTAG00000003208	1.50872e+06	-0.0463865
ENSBTAG00000004291	1.51024e+06	-0.0463864
ENSBTAG00000016542	1.51034e+06	-0.0463864
ENSBTAG00000000317	1.51061e+06	-0.0463864
ENSBTAG00000026893	1.51316e+06	-0.0463864
ENSBTAG00000001931	1.51358e+06	-0.0463864
ENSBTAG00000046680	1.51417e+06	-0.0463864
ENSBTAG00000011702	1.5143e+06	-0.0463864
ENSBTAG00000005236	1.51622e+06	-0.0463864
ENSBTAG00000013118	1.51735e+06	-0.0463864
ENSBTAG00000027760	1.5174e+06	-0.0463864
ENSBTAG00000005344	1.51806e+06	-0.0463864
ENSBTAG00000018176	1.51834e+06	-0.0463864
ENSBTAG00000007971	1.5186e+06	-0.0463864
ENSBTAG00000015106	1.51911e+06	-0.0463864
ENSBTAG00000023976	1.51915e+06	-0.0463864
ENSBTAG00000003436	1.52005e+06	-0.0463863
ENSBTAG00000010411	1.52031e+06	-0.0463863
ENSBTAG00000016399	1.52184e+06	-0.0463863
ENSBTAG00000009297	1.52199e+06	-0.0463863
ENSBTAG00000012288	1.52234e+06	-0.0463863
ENSBTAG00000006052	1.52758e+06	-0.0463863
ENSBTAG00000021903	1.52819e+06	-0.0463863
ENSBTAG00000017280	1.53459e+06	-0.0463862
ENSBTAG00000006449	1.53558e+06	-0.0463862
ENSBTAG00000003336	1.53671e+06	-0.0463862
ENSBTAG00000011349	1.53971e+06	-0.0463861
ENSBTAG00000045703	1.53984e+06	-0.0463861
ENSBTAG00000012141	1.54165e+06	-0.0463861
ENSBTAG00000014192	1.54208e+06	-0.0463861
ENSBTAG00000009294	1.54224e+06	-0.0463861
ENSBTAG00000000945	1.54296e+06	-0.0463861
ENSBTAG00000004013	1.54336e+06	-0.0463861
ENSBTAG00000011857	1.54387e+06	-0.0463861
ENSBTAG00000003383	1.54619e+06	-0.0463861
ENSBTAG00000006714	1.54974e+06	-0.046386
ENSBTAG00000000776	1.55068e+06	-0.046386
ENSBTAG00000008994	1.55198e+06	-0.046386
ENSBTAG00000002178	1.55198e+06	-0.046386
ENSBTAG00000029942	1.55451e+06	-0.046386
ENSBTAG00000021526	1.5549e+06	-0.046386
ENSBTAG00000010228	1.55554e+06	-0.046386
ENSBTAG00000017739	1.55587e+06	-0.046386
ENSBTAG00000001906	1.55589e+06	-0.046386
ENSBTAG00000011279	1.55619e+06	-0.046386
ENSBTAG00000008216	1.5562e+06	-0.046386
ENSBTAG00000009950	1.55722e+06	-0.046386
ENSBTAG00000008617	1.55843e+06	-0.046386
ENSBTAG00000002576	1.55844e+06	-0.046386
ENSBTAG00000019506	1.55862e+06	-0.046386
ENSBTAG00000004004	1.55877e+06	-0.0463859
ENSBTAG00000011706	1.55948e+06	-0.0463859
ENSBTAG00000007927	1.56121e+06	-0.0463859
ENSBTAG00000006089	1.56225e+06	-0.0463859
ENSBTAG00000007746	1.56276e+06	-0.0463859
ENSBTAG00000004029	1.56316e+06	-0.0463859
ENSBTAG00000006221	1.56819e+06	-0.0463859
ENSBTAG00000000942	1.56853e+06	-0.0463858
ENSBTAG00000016309	1.56976e+06	-0.0463858
ENSBTAG00000006413	1.57059e+06	-0.0463858
ENSBTAG00000008134	1.57141e+06	-0.0463858
ENSBTAG00000017846	1.57143e+06	-0.0463858
ENSBTAG00000008953	1.57543e+06	-0.0463858
ENSBTAG00000045197	1.57702e+06	-0.0463858
ENSBTAG00000004288	1.57702e+06	-0.0463858
ENSBTAG00000002706	1.57719e+06	-0.0463858
[truncated: 14,850 more rows]

## Sheet: RFI2
Supplemental Table 9. Full list of RIF2 score of all genes in the dataset for OA content.
gene.ID	reg2.pearson	reg2.Z	Gene symbol	Description	GO Terms
bta_miR_10b	-3.01646e+11	-1.37714	bta_miR_10b	miRNA	bta_miR_10b
ENSBTAG00000007782	-4.83917e+10	-0.238508	MYOT	Myotilin	IPR003598:Immunoglobulin subtype 2,IPR003599:Immunoglobulin subtype,IPR007110:Immunoglobulin-like domain,IPR013098:Immunoglobulin I-set,IPR013783:Immunoglobulin-like fold,
ENSBTAG00000009696	-1.20127e+10	-0.0749476	ACTN2	Alpha-actinin-2	GO:0006936~muscle contraction,GO:0030035~microspike assembly,GO:0042391~regulation of membrane potential,GO:0045214~sarcomere organization,GO:0048041~focal adhesion assembly,GO:0051289~protein homotetramerization,GO:0051695~actin filament uncapping,GO:0055013~cardiac muscle cell development,GO:0086097~phospholipase C-activating angiotensin-activated signaling pathway,GO:0090002~establishment of p…
ENSBTAG00000000678	-8.71045e+09	-0.0601006	CSDE1	Cold shock domain containing E1	GO:0006355~regulation of transcription, DNA-templated,GO:0070966~nuclear-transcribed mRNA catabolic process, no-go decay,
ENSBTAG00000006419	-6.4989e+09	-0.0501575	TNNT1	Troponin T	GO:0003009~skeletal muscle contraction,GO:0006937~regulation of muscle contraction,GO:0014883~transition between fast and slow fiber,GO:0045932~negative regulation of muscle contraction,
ENSBTAG00000006429	-5.47841e+09	-0.0455694
ENSBTAG00000011869	-3.75703e+09	-0.03783
ENSBTAG00000033217	-3.44384e+09	-0.0364219
ENSBTAG00000018707	-3.03911e+09	-0.0346023
ENSBTAG00000008394	-2.87455e+09	-0.0338624
ENSBTAG00000001349	-2.54914e+09	-0.0323993
bta_miR_486	-2.06877e+09	-0.0302396
ENSBTAG00000013653	-8.91144e+08	-0.024945
ENSBTAG00000004094	-7.24319e+08	-0.0241949
ENSBTAG00000007172	-7.12652e+08	-0.0241425
ENSBTAG00000046177	-6.03716e+08	-0.0236527
ENSBTAG00000010786	-5.8194e+08	-0.0235548
ENSBTAG00000021880	-5.17683e+08	-0.0232659
ENSBTAG00000012447	-4.914e+08	-0.0231477
ENSBTAG00000001932	-4.35123e+08	-0.0228947
ENSBTAG00000002960	-3.81812e+08	-0.022655
ENSBTAG00000006029	-3.80938e+08	-0.0226511
ENSBTAG00000011190	-3.41979e+08	-0.0224759
ENSBTAG00000030974	-2.9998e+08	-0.0222871
ENSBTAG00000013103	-2.81655e+08	-0.0222047
ENSBTAG00000006712	-2.63478e+08	-0.022123
bta_miR_10a	-2.49911e+08	-0.022062
ENSBTAG00000004344	-2.38946e+08	-0.0220127
ENSBTAG00000004371	-2.31839e+08	-0.0219807
ENSBTAG00000016024	-2.24954e+08	-0.0219498
ENSBTAG00000001908	-2.12308e+08	-0.0218929
ENSBTAG00000008743	-2.07949e+08	-0.0218733
ENSBTAG00000005431	-2.05906e+08	-0.0218641
ENSBTAG00000013863	-1.97882e+08	-0.0218281
ENSBTAG00000001120	-1.94954e+08	-0.0218149
ENSBTAG00000008300	-1.92087e+08	-0.021802
ENSBTAG00000012866	-1.81521e+08	-0.0217545
ENSBTAG00000038025	-1.33086e+08	-0.0215367
ENSBTAG00000019210	-1.31363e+08	-0.021529
ENSBTAG00000017753	-1.26462e+08	-0.021507
ENSBTAG00000015767	-1.26343e+08	-0.0215064
bta_miR_126_5p	-1.24822e+08	-0.0214996
ENSBTAG00000015000	-1.22237e+08	-0.021488
ENSBTAG00000000874	-1.19271e+08	-0.0214746
ENSBTAG00000011960	-1.11297e+08	-0.0214388
ENSBTAG00000006759	-1.04383e+08	-0.0214077
ENSBTAG00000014093	-9.39947e+07	-0.021361
ENSBTAG00000007867	-8.81507e+07	-0.0213347
ENSBTAG00000005714	-8.78561e+07	-0.0213334
ENSBTAG00000039958	-7.97549e+07	-0.021297
ENSBTAG00000011105	-7.8628e+07	-0.0212919
ENSBTAG00000006756	-7.15137e+07	-0.0212599
ENSBTAG00000020969	-7.07584e+07	-0.0212565
ENSBTAG00000003512	-7.03647e+07	-0.0212547
ENSBTAG00000008025	-6.81825e+07	-0.0212449
ENSBTAG00000000838	-6.69256e+07	-0.0212393
ENSBTAG00000018258	-6.63897e+07	-0.0212369
ENSBTAG00000003711	-6.58298e+07	-0.0212343
ENSBTAG00000002821	-6.54703e+07	-0.0212327
ENSBTAG00000002157	-6.23699e+07	-0.0212188
ENSBTAG00000007943	-6.18067e+07	-0.0212163
ENSBTAG00000005408	-6.16518e+07	-0.0212156
ENSBTAG00000004333	-6.03096e+07	-0.0212095
ENSBTAG00000031598	-5.75385e+07	-0.0211971
ENSBTAG00000012582	-5.55137e+07	-0.021188
ENSBTAG00000009725	-5.19507e+07	-0.0211719
ENSBTAG00000009055	-5.14864e+07	-0.0211699
ENSBTAG00000003074	-5.0536e+07	-0.0211656
ENSBTAG00000006133	-4.88552e+07	-0.021158
ENSBTAG00000011412	-4.76639e+07	-0.0211527
ENSBTAG00000003307	-4.76564e+07	-0.0211526
ENSBTAG00000003100	-4.7557e+07	-0.0211522
ENSBTAG00000010745	-4.73929e+07	-0.0211515
ENSBTAG00000039682	-4.71154e+07	-0.0211502
ENSBTAG00000012139	-4.67552e+07	-0.0211486
ENSBTAG00000014540	-4.32924e+07	-0.021133
ENSBTAG00000010229	-4.28838e+07	-0.0211312
ENSBTAG00000009435	-4.26422e+07	-0.0211301
ENSBTAG00000004126	-4.25505e+07	-0.0211297
ENSBTAG00000007480	-4.16659e+07	-0.0211257
ENSBTAG00000006367	-4.07185e+07	-0.0211214
ENSBTAG00000001444	-3.98638e+07	-0.0211176
ENSBTAG00000020093	-3.54668e+07	-0.0210978
ENSBTAG00000001856	-3.42854e+07	-0.0210925
ENSBTAG00000000607	-3.39182e+07	-0.0210909
ENSBTAG00000018049	-3.35994e+07	-0.0210894
ENSBTAG00000015109	-3.35679e+07	-0.0210893
ENSBTAG00000007139	-3.3115e+07	-0.0210873
ENSBTAG00000004777	-3.21566e+07	-0.021083
ENSBTAG00000004679	-3.15477e+07	-0.0210802
ENSBTAG00000001189	-3.08675e+07	-0.0210772
ENSBTAG00000012720	-2.83328e+07	-0.0210658
ENSBTAG00000009034	-2.81939e+07	-0.0210651
ENSBTAG00000012931	-2.80796e+07	-0.0210646
ENSBTAG00000012519	-2.78617e+07	-0.0210636
ENSBTAG00000015910	-2.72548e+07	-0.0210609
ENSBTAG00000017715	-2.69842e+07	-0.0210597
ENSBTAG00000013060	-2.65317e+07	-0.0210577
ENSBTAG00000008527	-2.59991e+07	-0.0210553
ENSBTAG00000006927	-2.51242e+07	-0.0210513
ENSBTAG00000005119	-2.51019e+07	-0.0210512
ENSBTAG00000006898	-2.48001e+07	-0.0210499
ENSBTAG00000015980	-2.45029e+07	-0.0210485
ENSBTAG00000022155	-2.44672e+07	-0.0210484
ENSBTAG00000008716	-2.43493e+07	-0.0210479
ENSBTAG00000018372	-2.25637e+07	-0.0210398
ENSBTAG00000002834	-2.14132e+07	-0.0210347
ENSBTAG00000017755	-2.11767e+07	-0.0210336
ENSBTAG00000000025	-2.10345e+07	-0.0210329
ENSBTAG00000014960	-2.09134e+07	-0.0210324
ENSBTAG00000004553	-2.04311e+07	-0.0210302
ENSBTAG00000011074	-2.0076e+07	-0.0210286
ENSBTAG00000016445	-1.99276e+07	-0.021028
ENSBTAG00000012703	-1.90475e+07	-0.021024
ENSBTAG00000019255	-1.77006e+07	-0.021018
ENSBTAG00000012066	-1.76364e+07	-0.0210177
ENSBTAG00000001700	-1.74953e+07	-0.021017
ENSBTAG00000015154	-1.71117e+07	-0.0210153
ENSBTAG00000022635	-1.7035e+07	-0.021015
ENSBTAG00000012387	-1.70149e+07	-0.0210149
ENSBTAG00000014581	-1.67415e+07	-0.0210136
ENSBTAG00000014182	-1.67345e+07	-0.0210136
ENSBTAG00000003577	-1.67248e+07	-0.0210136
ENSBTAG00000011150	-1.66833e+07	-0.0210134
ENSBTAG00000017804	-1.64837e+07	-0.0210125
ENSBTAG00000040053	-1.6234e+07	-0.0210114
ENSBTAG00000012816	-1.58853e+07	-0.0210098
ENSBTAG00000005665	-1.57896e+07	-0.0210094
ENSBTAG00000003015	-1.56761e+07	-0.0210089
ENSBTAG00000000359	-1.54201e+07	-0.0210077
ENSBTAG00000015704	-1.53672e+07	-0.0210075
ENSBTAG00000015988	-1.5356e+07	-0.0210074
ENSBTAG00000021039	-1.53022e+07	-0.0210072
ENSBTAG00000002452	-1.47911e+07	-0.0210049
ENSBTAG00000016819	-1.43865e+07	-0.0210031
ENSBTAG00000003077	-1.42328e+07	-0.0210024
ENSBTAG00000007648	-1.42211e+07	-0.0210023
ENSBTAG00000011899	-1.36482e+07	-0.0209997
ENSBTAG00000011613	-1.36418e+07	-0.0209997
ENSBTAG00000006838	-1.33804e+07	-0.0209985
ENSBTAG00000007217	-1.32017e+07	-0.0209977
ENSBTAG00000016599	-1.29195e+07	-0.0209965
ENSBTAG00000011182	-1.29018e+07	-0.0209964
ENSBTAG00000012855	-1.2773e+07	-0.0209958
bta_miR_30d	-1.27114e+07	-0.0209955
ENSBTAG00000001356	-1.18313e+07	-0.0209916
ENSBTAG00000010696	-1.16403e+07	-0.0209907
ENSBTAG00000001697	-1.15779e+07	-0.0209904
ENSBTAG00000001745	-1.14459e+07	-0.0209898
ENSBTAG00000008997	-1.13342e+07	-0.0209893
ENSBTAG00000010082	-1.12622e+07	-0.020989
ENSBTAG00000007303	-1.12158e+07	-0.0209888
ENSBTAG00000010793	-1.12115e+07	-0.0209888
ENSBTAG00000019414	-1.11308e+07	-0.0209884
ENSBTAG00000013254	-1.09118e+07	-0.0209874
ENSBTAG00000014601	-1.06872e+07	-0.0209864
ENSBTAG00000001603	-1.06169e+07	-0.0209861
ENSBTAG00000002080	-9.68314e+06	-0.0209819
ENSBTAG00000016827	-9.52439e+06	-0.0209812
ENSBTAG00000008172	-9.50991e+06	-0.0209811
ENSBTAG00000018557	-9.50343e+06	-0.0209811
ENSBTAG00000019565	-9.392e+06	-0.0209806
ENSBTAG00000002493	-9.39073e+06	-0.0209806
ENSBTAG00000007816	-9.34941e+06	-0.0209804
ENSBTAG00000018423	-9.24691e+06	-0.02098
ENSBTAG00000021164	-8.96241e+06	-0.0209787
ENSBTAG00000001589	-8.95432e+06	-0.0209786
ENSBTAG00000008350	-8.8493e+06	-0.0209782
ENSBTAG00000002278	-8.50173e+06	-0.0209766
ENSBTAG00000022058	-8.26981e+06	-0.0209756
ENSBTAG00000001503	-8.1403e+06	-0.020975
ENSBTAG00000002226	-8.09297e+06	-0.0209748
ENSBTAG00000012545	-7.84518e+06	-0.0209737
ENSBTAG00000002646	-7.82958e+06	-0.0209736
ENSBTAG00000008896	-7.71223e+06	-0.0209731
ENSBTAG00000000094	-7.45958e+06	-0.0209719
ENSBTAG00000015450	-7.40993e+06	-0.0209717
ENSBTAG00000008978	-7.39535e+06	-0.0209716
ENSBTAG00000019780	-7.28477e+06	-0.0209711
ENSBTAG00000020796	-7.26989e+06	-0.0209711
ENSBTAG00000034662	-7.2133e+06	-0.0209708
ENSBTAG00000015177	-7.12274e+06	-0.0209704
ENSBTAG00000002006	-7.03587e+06	-0.02097
ENSBTAG00000005807	-6.99399e+06	-0.0209698
ENSBTAG00000010206	-6.91067e+06	-0.0209694
ENSBTAG00000002479	-6.79404e+06	-0.0209689
ENSBTAG00000021798	-6.78146e+06	-0.0209689
ENSBTAG00000005016	-6.63534e+06	-0.0209682
ENSBTAG00000003693	-6.6276e+06	-0.0209682
ENSBTAG00000004805	-6.62018e+06	-0.0209681
ENSBTAG00000000099	-6.54917e+06	-0.0209678
ENSBTAG00000005086	-6.38376e+06	-0.0209671
bta_miR_151_5p	-6.37712e+06	-0.0209671
ENSBTAG00000009732	-6.24765e+06	-0.0209665
ENSBTAG00000008033	-6.0451e+06	-0.0209656
ENSBTAG00000012817	-5.72302e+06	-0.0209641
ENSBTAG00000001576	-5.6709e+06	-0.0209639
ENSBTAG00000011096	-5.66475e+06	-0.0209638
ENSBTAG00000008548	-5.6319e+06	-0.0209637
ENSBTAG00000010452	-5.61954e+06	-0.0209636
ENSBTAG00000014401	-5.38836e+06	-0.0209626
ENSBTAG00000003708	-5.22541e+06	-0.0209619
ENSBTAG00000018036	-5.22185e+06	-0.0209619
ENSBTAG00000008528	-5.22171e+06	-0.0209619
ENSBTAG00000006556	-5.16407e+06	-0.0209616
ENSBTAG00000001805	-5.12168e+06	-0.0209614
ENSBTAG00000010664	-5.08597e+06	-0.0209612
ENSBTAG00000014912	-5.04658e+06	-0.0209611
ENSBTAG00000001807	-5.03381e+06	-0.020961
ENSBTAG00000005524	-5.02964e+06	-0.020961
ENSBTAG00000002469	-4.97929e+06	-0.0209608
ENSBTAG00000005795	-4.8831e+06	-0.0209603
ENSBTAG00000008577	-4.83748e+06	-0.0209601
ENSBTAG00000025046	-4.76933e+06	-0.0209598
ENSBTAG00000000105	-4.62879e+06	-0.0209592
ENSBTAG00000031913	-4.59335e+06	-0.020959
ENSBTAG00000016775	-4.57563e+06	-0.020959
ENSBTAG00000006919	-4.53979e+06	-0.0209588
ENSBTAG00000013479	-4.52916e+06	-0.0209587
ENSBTAG00000004879	-4.50597e+06	-0.0209586
ENSBTAG00000016281	-4.43212e+06	-0.0209583
ENSBTAG00000020056	-4.36307e+06	-0.020958
ENSBTAG00000017465	-4.22571e+06	-0.0209574
ENSBTAG00000009278	-4.21588e+06	-0.0209573
bta_miR_26b	-4.16962e+06	-0.0209571
ENSBTAG00000006030	-4.14415e+06	-0.020957
ENSBTAG00000000642	-4.13097e+06	-0.020957
ENSBTAG00000016762	-4.10669e+06	-0.0209568
ENSBTAG00000005661	-4.09721e+06	-0.0209568
ENSBTAG00000004024	-4.07988e+06	-0.0209567
ENSBTAG00000016337	-4.06426e+06	-0.0209567
ENSBTAG00000002693	-4.05308e+06	-0.0209566
ENSBTAG00000010437	-4.03108e+06	-0.0209565
ENSBTAG00000013111	-4.02863e+06	-0.0209565
ENSBTAG00000012622	-3.92698e+06	-0.020956
ENSBTAG00000018261	-3.88895e+06	-0.0209559
ENSBTAG00000020873	-3.84647e+06	-0.0209557
ENSBTAG00000003197	-3.81646e+06	-0.0209555
ENSBTAG00000007939	-3.80923e+06	-0.0209555
ENSBTAG00000010867	-3.74264e+06	-0.0209552
ENSBTAG00000006647	-3.74118e+06	-0.0209552
ENSBTAG00000012749	-3.73061e+06	-0.0209552
ENSBTAG00000008729	-3.71699e+06	-0.0209551
ENSBTAG00000018255	-3.70477e+06	-0.020955
ENSBTAG00000016266	-3.66689e+06	-0.0209549
ENSBTAG00000019085	-3.63375e+06	-0.0209547
ENSBTAG00000015327	-3.60787e+06	-0.0209546
ENSBTAG00000007709	-3.58251e+06	-0.0209545
ENSBTAG00000002639	-3.56938e+06	-0.0209544
ENSBTAG00000002542	-3.5474e+06	-0.0209543
ENSBTAG00000002315	-3.53771e+06	-0.0209543
ENSBTAG00000002185	-3.53338e+06	-0.0209543
ENSBTAG00000031217	-3.50938e+06	-0.0209542
ENSBTAG00000015169	-3.4909e+06	-0.0209541
ENSBTAG00000005318	-3.48534e+06	-0.020954
ENSBTAG00000003530	-3.47764e+06	-0.020954
ENSBTAG00000014779	-3.4772e+06	-0.020954
ENSBTAG00000000371	-3.44885e+06	-0.0209539
ENSBTAG00000014083	-3.40087e+06	-0.0209537
ENSBTAG00000004356	-3.26317e+06	-0.020953
ENSBTAG00000006920	-3.24876e+06	-0.020953
ENSBTAG00000013745	-3.24697e+06	-0.020953
ENSBTAG00000018408	-3.20396e+06	-0.0209528
ENSBTAG00000005815	-3.19911e+06	-0.0209528
ENSBTAG00000005077	-3.13916e+06	-0.0209525
ENSBTAG00000009299	-3.09906e+06	-0.0209523
ENSBTAG00000008802	-3.08186e+06	-0.0209522
ENSBTAG00000020122	-3.0676e+06	-0.0209522
ENSBTAG00000010977	-3.04994e+06	-0.0209521
ENSBTAG00000001987	-3.028e+06	-0.020952
ENSBTAG00000021523	-3.0167e+06	-0.0209519
ENSBTAG00000012125	-3.01577e+06	-0.0209519
ENSBTAG00000011847	-3.00065e+06	-0.0209519
ENSBTAG00000018152	-2.98004e+06	-0.0209518
ENSBTAG00000002302	-2.94259e+06	-0.0209516
ENSBTAG00000021512	-2.94069e+06	-0.0209516
ENSBTAG00000004179	-2.92805e+06	-0.0209515
ENSBTAG00000025434	-2.92768e+06	-0.0209515
ENSBTAG00000001182	-2.92476e+06	-0.0209515
ENSBTAG00000008362	-2.91962e+06	-0.0209515
ENSBTAG00000006740	-2.91802e+06	-0.0209515
ENSBTAG00000001817	-2.89896e+06	-0.0209514
ENSBTAG00000007875	-2.88704e+06	-0.0209514
ENSBTAG00000002458	-2.87849e+06	-0.0209513
ENSBTAG00000012484	-2.87819e+06	-0.0209513
ENSBTAG00000016421	-2.83701e+06	-0.0209511
ENSBTAG00000014891	-2.82731e+06	-0.0209511
ENSBTAG00000006417	-2.82086e+06	-0.0209511
ENSBTAG00000006523	-2.82063e+06	-0.0209511
ENSBTAG00000008737	-2.79633e+06	-0.020951
ENSBTAG00000009717	-2.77834e+06	-0.0209509
ENSBTAG00000018924	-2.7728e+06	-0.0209508
ENSBTAG00000020441	-2.76519e+06	-0.0209508
ENSBTAG00000030435	-2.66454e+06	-0.0209504
ENSBTAG00000000439	-2.64423e+06	-0.0209503
ENSBTAG00000012046	-2.63592e+06	-0.0209502
ENSBTAG00000003166	-2.61145e+06	-0.0209501
ENSBTAG00000015951	-2.58853e+06	-0.02095
ENSBTAG00000003994	-2.58283e+06	-0.02095
ENSBTAG00000004542	-2.55318e+06	-0.0209499
ENSBTAG00000010355	-2.52975e+06	-0.0209498
ENSBTAG00000034978	-2.47397e+06	-0.0209495
ENSBTAG00000008688	-2.46809e+06	-0.0209495
ENSBTAG00000033190	-2.46416e+06	-0.0209495
ENSBTAG00000016092	-2.45871e+06	-0.0209494
ENSBTAG00000011591	-2.44336e+06	-0.0209494
ENSBTAG00000010571	-2.42034e+06	-0.0209493
ENSBTAG00000000806	-2.40849e+06	-0.0209492
ENSBTAG00000010719	-2.39909e+06	-0.0209492
ENSBTAG00000004037	-2.39451e+06	-0.0209491
ENSBTAG00000017367	-2.38675e+06	-0.0209491
ENSBTAG00000007330	-2.37268e+06	-0.020949
ENSBTAG00000006393	-2.36323e+06	-0.020949
ENSBTAG00000009106	-2.34275e+06	-0.0209489
ENSBTAG00000024909	-2.34218e+06	-0.0209489
ENSBTAG00000002292	-2.33767e+06	-0.0209489
ENSBTAG00000010439	-2.3367e+06	-0.0209489
ENSBTAG00000006410	-2.33013e+06	-0.0209489
ENSBTAG00000015273	-2.32128e+06	-0.0209488
ENSBTAG00000008028	-2.31671e+06	-0.0209488
ENSBTAG00000033304	-2.31545e+06	-0.0209488
ENSBTAG00000013651	-2.30821e+06	-0.0209488
ENSBTAG00000047155	-2.29384e+06	-0.0209487
ENSBTAG00000021103	-2.28441e+06	-0.0209486
ENSBTAG00000020698	-2.2563e+06	-0.0209485
ENSBTAG00000016625	-2.24914e+06	-0.0209485
ENSBTAG00000005682	-2.16413e+06	-0.0209481
ENSBTAG00000016139	-2.15758e+06	-0.0209481
ENSBTAG00000007490	-2.13145e+06	-0.020948
ENSBTAG00000008105	-2.10252e+06	-0.0209478
ENSBTAG00000004571	-2.09107e+06	-0.0209478
ENSBTAG00000014044	-2.08321e+06	-0.0209477
bta_miR_30e_5p	-2.07909e+06	-0.0209477
ENSBTAG00000012219	-2.07755e+06	-0.0209477
ENSBTAG00000001021	-2.07144e+06	-0.0209477
ENSBTAG00000011217	-2.05441e+06	-0.0209476
ENSBTAG00000010451	-2.05311e+06	-0.0209476
ENSBTAG00000013369	-2.05248e+06	-0.0209476
ENSBTAG00000012335	-2.0522e+06	-0.0209476
ENSBTAG00000009982	-2.04146e+06	-0.0209476
ENSBTAG00000039335	-2.03254e+06	-0.0209475
ENSBTAG00000018322	-2.02778e+06	-0.0209475
ENSBTAG00000015294	-2.00369e+06	-0.0209474
ENSBTAG00000013076	-1.9799e+06	-0.0209473
ENSBTAG00000024240	-1.9681e+06	-0.0209472
ENSBTAG00000009500	-1.95175e+06	-0.0209472
ENSBTAG00000011224	-1.951e+06	-0.0209472
ENSBTAG00000001996	-1.93913e+06	-0.0209471
ENSBTAG00000004310	-1.93841e+06	-0.0209471
ENSBTAG00000017680	-1.9383e+06	-0.0209471
ENSBTAG00000020166	-1.92382e+06	-0.020947
ENSBTAG00000017325	-1.92232e+06	-0.020947
ENSBTAG00000012321	-1.91328e+06	-0.020947
ENSBTAG00000010001	-1.89515e+06	-0.0209469
ENSBTAG00000009103	-1.89004e+06	-0.0209469
ENSBTAG00000007684	-1.88925e+06	-0.0209469
ENSBTAG00000038286	-1.87797e+06	-0.0209468
ENSBTAG00000006130	-1.87408e+06	-0.0209468
ENSBTAG00000010132	-1.87128e+06	-0.0209468
ENSBTAG00000002977	-1.86731e+06	-0.0209468
ENSBTAG00000001962	-1.82811e+06	-0.0209466
ENSBTAG00000021633	-1.81781e+06	-0.0209466
ENSBTAG00000007592	-1.81211e+06	-0.0209465
ENSBTAG00000006168	-1.80536e+06	-0.0209465
ENSBTAG00000003934	-1.79729e+06	-0.0209465
ENSBTAG00000004207	-1.79579e+06	-0.0209465
ENSBTAG00000000285	-1.7797e+06	-0.0209464
ENSBTAG00000006940	-1.76462e+06	-0.0209463
ENSBTAG00000019188	-1.73904e+06	-0.0209462
ENSBTAG00000009181	-1.73566e+06	-0.0209462
ENSBTAG00000000172	-1.7288e+06	-0.0209462
ENSBTAG00000010361	-1.7271e+06	-0.0209461
ENSBTAG00000015817	-1.70989e+06	-0.0209461
ENSBTAG00000016666	-1.68751e+06	-0.020946
ENSBTAG00000009513	-1.68219e+06	-0.0209459
ENSBTAG00000022489	-1.65844e+06	-0.0209458
ENSBTAG00000010135	-1.65027e+06	-0.0209458
ENSBTAG00000002697	-1.6476e+06	-0.0209458
ENSBTAG00000006214	-1.64264e+06	-0.0209458
ENSBTAG00000019271	-1.63581e+06	-0.0209457
ENSBTAG00000016350	-1.63232e+06	-0.0209457
ENSBTAG00000002381	-1.6133e+06	-0.0209456
ENSBTAG00000014820	-1.60569e+06	-0.0209456
ENSBTAG00000014324	-1.60415e+06	-0.0209456
ENSBTAG00000004495	-1.59832e+06	-0.0209456
ENSBTAG00000003501	-1.59569e+06	-0.0209456
ENSBTAG00000018037	-1.5845e+06	-0.0209455
ENSBTAG00000038439	-1.56958e+06	-0.0209454
ENSBTAG00000000409	-1.56871e+06	-0.0209454
ENSBTAG00000018613	-1.56543e+06	-0.0209454
ENSBTAG00000008072	-1.56228e+06	-0.0209454
ENSBTAG00000011304	-1.56189e+06	-0.0209454
ENSBTAG00000026909	-1.56044e+06	-0.0209454
ENSBTAG00000003842	-1.55758e+06	-0.0209454
ENSBTAG00000013045	-1.55404e+06	-0.0209454
ENSBTAG00000012237	-1.5474e+06	-0.0209453
ENSBTAG00000002628	-1.54724e+06	-0.0209453
ENSBTAG00000008461	-1.54467e+06	-0.0209453
ENSBTAG00000008032	-1.53783e+06	-0.0209453
ENSBTAG00000003843	-1.52947e+06	-0.0209453
ENSBTAG00000001400	-1.52202e+06	-0.0209452
bta_miR_125a	-1.50583e+06	-0.0209451
ENSBTAG00000008424	-1.48647e+06	-0.0209451
ENSBTAG00000015336	-1.47598e+06	-0.020945
ENSBTAG00000008953	-1.47447e+06	-0.020945
ENSBTAG00000018402	-1.44161e+06	-0.0209449
ENSBTAG00000005116	-1.43485e+06	-0.0209448
ENSBTAG00000005650	-1.4276e+06	-0.0209448
ENSBTAG00000007370	-1.42472e+06	-0.0209448
ENSBTAG00000016354	-1.41392e+06	-0.0209447
ENSBTAG00000019071	-1.40007e+06	-0.0209447
ENSBTAG00000008438	-1.39899e+06	-0.0209447
ENSBTAG00000016591	-1.36891e+06	-0.0209445
ENSBTAG00000007368	-1.36665e+06	-0.0209445
ENSBTAG00000000668	-1.36131e+06	-0.0209445
ENSBTAG00000019184	-1.35491e+06	-0.0209445
ENSBTAG00000018248	-1.35458e+06	-0.0209445
ENSBTAG00000013011	-1.34193e+06	-0.0209444
ENSBTAG00000007116	-1.33862e+06	-0.0209444
ENSBTAG00000015582	-1.32281e+06	-0.0209443
ENSBTAG00000010851	-1.31257e+06	-0.0209443
ENSBTAG00000020783	-1.31227e+06	-0.0209443
ENSBTAG00000000653	-1.31188e+06	-0.0209443
ENSBTAG00000005844	-1.27803e+06	-0.0209441
ENSBTAG00000019526	-1.27416e+06	-0.0209441
ENSBTAG00000016656	-1.27046e+06	-0.0209441
ENSBTAG00000017363	-1.26779e+06	-0.0209441
ENSBTAG00000019105	-1.26643e+06	-0.0209441
ENSBTAG00000008120	-1.26346e+06	-0.0209441
ENSBTAG00000016211	-1.2623e+06	-0.0209441
ENSBTAG00000013030	-1.23111e+06	-0.0209439
ENSBTAG00000020133	-1.21918e+06	-0.0209439
ENSBTAG00000019409	-1.21237e+06	-0.0209438
ENSBTAG00000014426	-1.20797e+06	-0.0209438
ENSBTAG00000031778	-1.18568e+06	-0.0209437
ENSBTAG00000025099	-1.18423e+06	-0.0209437
ENSBTAG00000011770	-1.17918e+06	-0.0209437
ENSBTAG00000021009	-1.17535e+06	-0.0209437
ENSBTAG00000000684	-1.17208e+06	-0.0209436
ENSBTAG00000002758	-1.15321e+06	-0.0209436
ENSBTAG00000006369	-1.15082e+06	-0.0209436
ENSBTAG00000015346	-1.14939e+06	-0.0209435
ENSBTAG00000009647	-1.14775e+06	-0.0209435
ENSBTAG00000003719	-1.13454e+06	-0.0209435
ENSBTAG00000016152	-1.12968e+06	-0.0209435
ENSBTAG00000004178	-1.11316e+06	-0.0209434
ENSBTAG00000001314	-1.11097e+06	-0.0209434
ENSBTAG00000000742	-1.10315e+06	-0.0209433
ENSBTAG00000017451	-1.09333e+06	-0.0209433
ENSBTAG00000008523	-1.08004e+06	-0.0209432
ENSBTAG00000006166	-1.07833e+06	-0.0209432
ENSBTAG00000009822	-1.07456e+06	-0.0209432
ENSBTAG00000047747	-1.0649e+06	-0.0209432
ENSBTAG00000008991	-1.06167e+06	-0.0209432
ENSBTAG00000025848	-1.05988e+06	-0.0209431
ENSBTAG00000007614	-1.0536e+06	-0.0209431
ENSBTAG00000006277	-1.05231e+06	-0.0209431
ENSBTAG00000003777	-1.04262e+06	-0.0209431
ENSBTAG00000025329	-1.03761e+06	-0.020943
ENSBTAG00000018639	-1.03251e+06	-0.020943
ENSBTAG00000010350	-1.02195e+06	-0.020943
ENSBTAG00000045548	-1.00843e+06	-0.0209429
ENSBTAG00000013309	-1.00664e+06	-0.0209429
ENSBTAG00000000295	-999050	-0.0209429
ENSBTAG00000003446	-997289	-0.0209429
ENSBTAG00000014091	-994548	-0.0209428
ENSBTAG00000001585	-986646	-0.0209428
ENSBTAG00000007644	-977011	-0.0209428
ENSBTAG00000007012	-976662	-0.0209428
ENSBTAG00000016637	-975596	-0.0209428
ENSBTAG00000015833	-967930	-0.0209427
ENSBTAG00000013410	-958114	-0.0209427
ENSBTAG00000018690	-951964	-0.0209427
ENSBTAG00000010059	-940833	-0.0209426
ENSBTAG00000012608	-934812	-0.0209426
ENSBTAG00000021912	-934165	-0.0209426
ENSBTAG00000015776	-933438	-0.0209426
ENSBTAG00000006818	-931846	-0.0209426
ENSBTAG00000007617	-931308	-0.0209426
ENSBTAG00000006828	-929467	-0.0209426
ENSBTAG00000010225	-927521	-0.0209425
ENSBTAG00000000575	-916287	-0.0209425
ENSBTAG00000004114	-916115	-0.0209425
ENSBTAG00000010449	-913097	-0.0209425
ENSBTAG00000006182	-902074	-0.0209424
ENSBTAG00000015901	-900185	-0.0209424
ENSBTAG00000013735	-897066	-0.0209424
ENSBTAG00000011494	-895374	-0.0209424
ENSBTAG00000007981	-892100	-0.0209424
ENSBTAG00000011883	-884464	-0.0209424
ENSBTAG00000012704	-883211	-0.0209423
ENSBTAG00000014861	-881976	-0.0209423
ENSBTAG00000016469	-880075	-0.0209423
ENSBTAG00000012873	-876507	-0.0209423
ENSBTAG00000007268	-874761	-0.0209423
ENSBTAG00000015519	-873632	-0.0209423
ENSBTAG00000000240	-869957	-0.0209423
ENSBTAG00000039770	-869890	-0.0209423
ENSBTAG00000011425	-869213	-0.0209423
ENSBTAG00000021823	-865651	-0.0209423
ENSBTAG00000036262	-863417	-0.0209423
ENSBTAG00000019382	-861635	-0.0209423
ENSBTAG00000020031	-861504	-0.0209423
ENSBTAG00000019073	-855917	-0.0209422
ENSBTAG00000003807	-848589	-0.0209422
ENSBTAG00000011100	-848252	-0.0209422
ENSBTAG00000016061	-847345	-0.0209422
ENSBTAG00000002476	-845422	-0.0209422
ENSBTAG00000004499	-845109	-0.0209422
ENSBTAG00000003366	-840005	-0.0209422
ENSBTAG00000005493	-839218	-0.0209422
ENSBTAG00000027795	-837534	-0.0209421
ENSBTAG00000007315	-837276	-0.0209421
ENSBTAG00000019552	-834080	-0.0209421
ENSBTAG00000013330	-830416	-0.0209421
ENSBTAG00000010649	-823737	-0.0209421
ENSBTAG00000013165	-820662	-0.0209421
ENSBTAG00000002220	-819817	-0.0209421
ENSBTAG00000016640	-818729	-0.0209421
ENSBTAG00000022539	-813636	-0.020942
bta_miR_125b	-812894	-0.020942
ENSBTAG00000001607	-807023	-0.020942
ENSBTAG00000001199	-804779	-0.020942
bta_miR_30c	-802912	-0.020942
ENSBTAG00000015369	-801295	-0.020942
ENSBTAG00000013662	-794314	-0.0209419
ENSBTAG00000018893	-788156	-0.0209419
ENSBTAG00000034206	-785227	-0.0209419
ENSBTAG00000015739	-780679	-0.0209419
ENSBTAG00000039793	-779526	-0.0209419
ENSBTAG00000018994	-777495	-0.0209419
ENSBTAG00000015222	-774634	-0.0209419
ENSBTAG00000016060	-768080	-0.0209418
ENSBTAG00000045877	-763866	-0.0209418
ENSBTAG00000039130	-762213	-0.0209418
ENSBTAG00000012878	-760280	-0.0209418
ENSBTAG00000015253	-758276	-0.0209418
ENSBTAG00000016771	-758125	-0.0209418
ENSBTAG00000038251	-757824	-0.0209418
ENSBTAG00000003212	-755933	-0.0209418
ENSBTAG00000016328	-751022	-0.0209418
ENSBTAG00000019869	-745449	-0.0209417
ENSBTAG00000014294	-744159	-0.0209417
ENSBTAG00000010666	-739566	-0.0209417
ENSBTAG00000010562	-736620	-0.0209417
ENSBTAG00000000551	-729729	-0.0209417
ENSBTAG00000011484	-729649	-0.0209417
ENSBTAG00000047330	-725386	-0.0209416
ENSBTAG00000020664	-721831	-0.0209416
ENSBTAG00000021157	-720992	-0.0209416
ENSBTAG00000017141	-720626	-0.0209416
ENSBTAG00000007434	-704463	-0.0209415
ENSBTAG00000010818	-701895	-0.0209415
ENSBTAG00000001365	-700745	-0.0209415
ENSBTAG00000011997	-700110	-0.0209415
ENSBTAG00000019219	-699919	-0.0209415
ENSBTAG00000016918	-698420	-0.0209415
ENSBTAG00000017245	-697451	-0.0209415
ENSBTAG00000011187	-695241	-0.0209415
ENSBTAG00000020345	-691661	-0.0209415
ENSBTAG00000039995	-690513	-0.0209415
ENSBTAG00000003381	-680102	-0.0209414
ENSBTAG00000001744	-679548	-0.0209414
ENSBTAG00000017765	-676761	-0.0209414
ENSBTAG00000039406	-673160	-0.0209414
ENSBTAG00000011808	-671807	-0.0209414
ENSBTAG00000017550	-668494	-0.0209414
ENSBTAG00000018616	-666467	-0.0209414
ENSBTAG00000009251	-664421	-0.0209414
ENSBTAG00000006789	-663972	-0.0209414
ENSBTAG00000001320	-658264	-0.0209413
ENSBTAG00000030784	-654982	-0.0209413
ENSBTAG00000032982	-654175	-0.0209413
ENSBTAG00000012505	-654064	-0.0209413
ENSBTAG00000003176	-646442	-0.0209413
ENSBTAG00000021768	-646332	-0.0209413
ENSBTAG00000001069	-644422	-0.0209413
ENSBTAG00000010980	-643444	-0.0209413
ENSBTAG00000012409	-639000	-0.0209413
ENSBTAG00000000320	-637721	-0.0209412
ENSBTAG00000003525	-631182	-0.0209412
ENSBTAG00000018660	-624899	-0.0209412
ENSBTAG00000017244	-620833	-0.0209412
ENSBTAG00000005289	-617790	-0.0209412
ENSBTAG00000011383	-617724	-0.0209412
bta_miR_411a	-617018	-0.0209412
ENSBTAG00000015891	-614364	-0.0209411
ENSBTAG00000031785	-613989	-0.0209411
ENSBTAG00000003499	-611911	-0.0209411
ENSBTAG00000021071	-611250	-0.0209411
ENSBTAG00000005578	-610619	-0.0209411
ENSBTAG00000007661	-609214	-0.0209411
ENSBTAG00000019412	-606986	-0.0209411
ENSBTAG00000001108	-605736	-0.0209411
ENSBTAG00000021521	-605432	-0.0209411
ENSBTAG00000013211	-604262	-0.0209411
ENSBTAG00000018921	-602458	-0.0209411
ENSBTAG00000008213	-599454	-0.0209411
ENSBTAG00000015527	-599030	-0.0209411
ENSBTAG00000003295	-596348	-0.0209411
ENSBTAG00000006052	-594621	-0.0209411
ENSBTAG00000039657	-591768	-0.020941
ENSBTAG00000015958	-590076	-0.020941
ENSBTAG00000018535	-587203	-0.020941
ENSBTAG00000014665	-587164	-0.020941
ENSBTAG00000009305	-584311	-0.020941
ENSBTAG00000006703	-583792	-0.020941
ENSBTAG00000030913	-581555	-0.020941
ENSBTAG00000011986	-578412	-0.020941
ENSBTAG00000040384	-578097	-0.020941
ENSBTAG00000012747	-572219	-0.020941
ENSBTAG00000016369	-570154	-0.0209409
ENSBTAG00000027173	-569252	-0.0209409
ENSBTAG00000019805	-565786	-0.0209409
ENSBTAG00000014255	-556198	-0.0209409
ENSBTAG00000018364	-553727	-0.0209409
ENSBTAG00000018424	-553431	-0.0209409
ENSBTAG00000031837	-551724	-0.0209409
ENSBTAG00000006951	-540592	-0.0209408
ENSBTAG00000022150	-538687	-0.0209408
ENSBTAG00000020616	-536905	-0.0209408
ENSBTAG00000011531	-535835	-0.0209408
ENSBTAG00000016658	-532181	-0.0209408
ENSBTAG00000016309	-531267	-0.0209408
ENSBTAG00000003510	-529825	-0.0209408
ENSBTAG00000008888	-529175	-0.0209408
ENSBTAG00000014023	-520745	-0.0209407
ENSBTAG00000017913	-518812	-0.0209407
ENSBTAG00000000251	-517176	-0.0209407
ENSBTAG00000038375	-512878	-0.0209407
ENSBTAG00000006846	-511666	-0.0209407
ENSBTAG00000012847	-506220	-0.0209407
ENSBTAG00000030335	-504013	-0.0209406
ENSBTAG00000013773	-502596	-0.0209406
ENSBTAG00000001629	-501515	-0.0209406
ENSBTAG00000017091	-500891	-0.0209406
ENSBTAG00000002267	-498900	-0.0209406
ENSBTAG00000010196	-498764	-0.0209406
ENSBTAG00000005263	-496385	-0.0209406
ENSBTAG00000006775	-495966	-0.0209406
ENSBTAG00000017921	-492882	-0.0209406
ENSBTAG00000009042	-492451	-0.0209406
ENSBTAG00000015596	-491473	-0.0209406
ENSBTAG00000005207	-491418	-0.0209406
ENSBTAG00000018629	-490106	-0.0209406
ENSBTAG00000010579	-489566	-0.0209406
ENSBTAG00000021452	-489090	-0.0209406
ENSBTAG00000004540	-488583	-0.0209406
ENSBTAG00000012757	-482851	-0.0209405
ENSBTAG00000011766	-480769	-0.0209405
ENSBTAG00000001435	-480538	-0.0209405
ENSBTAG00000018007	-479023	-0.0209405
ENSBTAG00000005427	-474053	-0.0209405
ENSBTAG00000020655	-472871	-0.0209405
ENSBTAG00000020066	-470766	-0.0209405
ENSBTAG00000004549	-468824	-0.0209405
ENSBTAG00000004281	-466289	-0.0209405
ENSBTAG00000010497	-465734	-0.0209405
ENSBTAG00000017283	-465673	-0.0209405
ENSBTAG00000011108	-462388	-0.0209405
ENSBTAG00000014782	-459266	-0.0209404
ENSBTAG00000003365	-453896	-0.0209404
ENSBTAG00000016679	-447849	-0.0209404
ENSBTAG00000005990	-445751	-0.0209404
ENSBTAG00000018046	-443471	-0.0209404
ENSBTAG00000010324	-441844	-0.0209404
ENSBTAG00000020602	-441724	-0.0209404
ENSBTAG00000018205	-437489	-0.0209403
ENSBTAG00000004038	-436096	-0.0209403
ENSBTAG00000011832	-435526	-0.0209403
ENSBTAG00000009188	-434854	-0.0209403
ENSBTAG00000020536	-434098	-0.0209403
ENSBTAG00000001244	-433587	-0.0209403
ENSBTAG00000033136	-433001	-0.0209403
ENSBTAG00000007107	-432312	-0.0209403
ENSBTAG00000001551	-430732	-0.0209403
ENSBTAG00000004331	-429632	-0.0209403
ENSBTAG00000016747	-427424	-0.0209403
ENSBTAG00000003607	-427118	-0.0209403
ENSBTAG00000011001	-426671	-0.0209403
ENSBTAG00000012988	-424943	-0.0209403
ENSBTAG00000015879	-423435	-0.0209403
ENSBTAG00000011067	-422222	-0.0209403
ENSBTAG00000018848	-421299	-0.0209403
ENSBTAG00000012894	-420499	-0.0209403
ENSBTAG00000017165	-417435	-0.0209403
ENSBTAG00000007570	-414752	-0.0209402
ENSBTAG00000008302	-414187	-0.0209402
ENSBTAG00000003757	-410725	-0.0209402
ENSBTAG00000008825	-410147	-0.0209402
ENSBTAG00000021801	-409254	-0.0209402
ENSBTAG00000007776	-408840	-0.0209402
ENSBTAG00000010993	-408716	-0.0209402
ENSBTAG00000021694	-405760	-0.0209402
ENSBTAG00000012518	-403375	-0.0209402
ENSBTAG00000020583	-398073	-0.0209402
ENSBTAG00000008140	-394551	-0.0209402
ENSBTAG00000011127	-391863	-0.0209401
ENSBTAG00000014750	-390397	-0.0209401
ENSBTAG00000019645	-387520	-0.0209401
ENSBTAG00000019215	-385056	-0.0209401
ENSBTAG00000009933	-384920	-0.0209401
ENSBTAG00000005666	-384000	-0.0209401
ENSBTAG00000006676	-383648	-0.0209401
ENSBTAG00000005809	-382482	-0.0209401
ENSBTAG00000021134	-382157	-0.0209401
ENSBTAG00000003695	-381412	-0.0209401
ENSBTAG00000020030	-379873	-0.0209401
ENSBTAG00000019771	-379633	-0.0209401
ENSBTAG00000014102	-379191	-0.0209401
ENSBTAG00000003749	-377780	-0.0209401
ENSBTAG00000019130	-375378	-0.0209401
ENSBTAG00000013222	-373954	-0.0209401
ENSBTAG00000003218	-371937	-0.0209401
ENSBTAG00000005830	-368540	-0.02094
ENSBTAG00000015301	-368153	-0.02094
ENSBTAG00000003183	-368043	-0.02094
ENSBTAG00000014534	-366241	-0.02094
ENSBTAG00000011226	-366177	-0.02094
ENSBTAG00000007089	-365020	-0.02094
ENSBTAG00000021214	-364394	-0.02094
ENSBTAG00000012004	-363903	-0.02094
ENSBTAG00000020244	-363752	-0.02094
ENSBTAG00000020263	-361327	-0.02094
ENSBTAG00000015428	-360386	-0.02094
ENSBTAG00000011146	-359989	-0.02094
ENSBTAG00000021731	-357230	-0.02094
ENSBTAG00000023218	-356386	-0.02094
ENSBTAG00000030839	-355007	-0.02094
ENSBTAG00000006126	-353190	-0.02094
ENSBTAG00000019568	-351276	-0.02094
ENSBTAG00000031747	-350741	-0.02094
ENSBTAG00000024081	-350571	-0.02094
ENSBTAG00000001346	-350445	-0.02094
ENSBTAG00000020314	-349717	-0.02094
ENSBTAG00000013391	-348000	-0.0209399
ENSBTAG00000015044	-347881	-0.0209399
ENSBTAG00000003419	-347709	-0.0209399
ENSBTAG00000001773	-343570	-0.0209399
ENSBTAG00000006978	-341649	-0.0209399
ENSBTAG00000001143	-340289	-0.0209399
ENSBTAG00000008636	-340232	-0.0209399
ENSBTAG00000005905	-339306	-0.0209399
ENSBTAG00000027453	-336678	-0.0209399
ENSBTAG00000000646	-336529	-0.0209399
ENSBTAG00000021939	-333843	-0.0209399
ENSBTAG00000005309	-330327	-0.0209399
ENSBTAG00000007554	-330259	-0.0209399
ENSBTAG00000002272	-328147	-0.0209399
ENSBTAG00000005587	-327973	-0.0209399
ENSBTAG00000006904	-327769	-0.0209399
ENSBTAG00000010347	-326762	-0.0209398
ENSBTAG00000018127	-324628	-0.0209398
ENSBTAG00000000357	-321404	-0.0209398
ENSBTAG00000000917	-319340	-0.0209398
ENSBTAG00000011516	-318268	-0.0209398
ENSBTAG00000048152	-317788	-0.0209398
ENSBTAG00000016045	-317492	-0.0209398
ENSBTAG00000010191	-317486	-0.0209398
ENSBTAG00000035323	-315166	-0.0209398
ENSBTAG00000008709	-313458	-0.0209398
ENSBTAG00000026819	-313231	-0.0209398
ENSBTAG00000011028	-310492	-0.0209398
ENSBTAG00000002260	-309403	-0.0209398
ENSBTAG00000013078	-308415	-0.0209398
ENSBTAG00000009514	-308105	-0.0209398
ENSBTAG00000007712	-307845	-0.0209398
ENSBTAG00000004200	-305233	-0.0209398
ENSBTAG00000009632	-303868	-0.0209397
ENSBTAG00000012454	-303676	-0.0209397
ENSBTAG00000005182	-303659	-0.0209397
ENSBTAG00000004484	-303195	-0.0209397
ENSBTAG00000007193	-303058	-0.0209397
ENSBTAG00000019883	-303023	-0.0209397
ENSBTAG00000003759	-301573	-0.0209397
ENSBTAG00000006150	-301551	-0.0209397
ENSBTAG00000003936	-300579	-0.0209397
ENSBTAG00000006103	-299958	-0.0209397
ENSBTAG00000018238	-298843	-0.0209397
ENSBTAG00000006492	-298218	-0.0209397
ENSBTAG00000013013	-297051	-0.0209397
ENSBTAG00000006240	-296381	-0.0209397
ENSBTAG00000003679	-294872	-0.0209397
ENSBTAG00000020199	-294859	-0.0209397
ENSBTAG00000003152	-294689	-0.0209397
ENSBTAG00000018812	-293855	-0.0209397
ENSBTAG00000017799	-293349	-0.0209397
ENSBTAG00000003215	-293337	-0.0209397
ENSBTAG00000021999	-293003	-0.0209397
ENSBTAG00000010934	-290202	-0.0209397
ENSBTAG00000021223	-289881	-0.0209397
ENSBTAG00000020850	-287812	-0.0209397
ENSBTAG00000016848	-285572	-0.0209397
ENSBTAG00000020777	-285519	-0.0209397
ENSBTAG00000014339	-285376	-0.0209397
ENSBTAG00000037996	-283950	-0.0209397
ENSBTAG00000010948	-282658	-0.0209396
ENSBTAG00000003820	-280610	-0.0209396
ENSBTAG00000004565	-280405	-0.0209396
ENSBTAG00000014693	-280206	-0.0209396
ENSBTAG00000017830	-280105	-0.0209396
ENSBTAG00000015297	-279999	-0.0209396
ENSBTAG00000018452	-279828	-0.0209396
ENSBTAG00000002748	-279789	-0.0209396
ENSBTAG00000005478	-279552	-0.0209396
ENSBTAG00000005663	-278892	-0.0209396
ENSBTAG00000003941	-278275	-0.0209396
ENSBTAG00000008132	-278170	-0.0209396
ENSBTAG00000009488	-277159	-0.0209396
ENSBTAG00000038241	-277028	-0.0209396
ENSBTAG00000011729	-274537	-0.0209396
ENSBTAG00000031473	-272108	-0.0209396
ENSBTAG00000014515	-271615	-0.0209396
ENSBTAG00000010234	-270071	-0.0209396
ENSBTAG00000008142	-269308	-0.0209396
ENSBTAG00000020661	-268668	-0.0209396
ENSBTAG00000016193	-267807	-0.0209396
ENSBTAG00000015599	-265924	-0.0209396
ENSBTAG00000007895	-265517	-0.0209396
ENSBTAG00000015728	-264592	-0.0209396
ENSBTAG00000012101	-263445	-0.0209396
ENSBTAG00000008821	-258540	-0.0209395
ENSBTAG00000001904	-258475	-0.0209395
ENSBTAG00000007508	-257505	-0.0209395
ENSBTAG00000047434	-256294	-0.0209395
ENSBTAG00000018689	-255226	-0.0209395
ENSBTAG00000012073	-254801	-0.0209395
ENSBTAG00000031231	-254305	-0.0209395
ENSBTAG00000015406	-253532	-0.0209395
ENSBTAG00000019365	-252341	-0.0209395
ENSBTAG00000005205	-251744	-0.0209395
ENSBTAG00000020148	-251353	-0.0209395
ENSBTAG00000004305	-249531	-0.0209395
ENSBTAG00000001835	-249318	-0.0209395
ENSBTAG00000009475	-249210	-0.0209395
ENSBTAG00000016594	-248458	-0.0209395
ENSBTAG00000009458	-248102	-0.0209395
ENSBTAG00000004098	-246322	-0.0209395
ENSBTAG00000005105	-245996	-0.0209395
ENSBTAG00000017361	-244566	-0.0209395
ENSBTAG00000000269	-243758	-0.0209395
ENSBTAG00000007246	-243373	-0.0209395
ENSBTAG00000014215	-242949	-0.0209395
ENSBTAG00000001724	-241841	-0.0209395
ENSBTAG00000021884	-241098	-0.0209395
ENSBTAG00000008764	-240756	-0.0209395
ENSBTAG00000006287	-239336	-0.0209395
ENSBTAG00000007722	-238117	-0.0209394
ENSBTAG00000004834	-237363	-0.0209394
ENSBTAG00000013937	-237191	-0.0209394
ENSBTAG00000012771	-235961	-0.0209394
ENSBTAG00000011511	-235923	-0.0209394
ENSBTAG00000046797	-235700	-0.0209394
ENSBTAG00000006933	-234915	-0.0209394
ENSBTAG00000013357	-234819	-0.0209394
ENSBTAG00000008143	-232949	-0.0209394
ENSBTAG00000018978	-232745	-0.0209394
ENSBTAG00000005380	-232528	-0.0209394
ENSBTAG00000017551	-231628	-0.0209394
ENSBTAG00000018169	-231378	-0.0209394
ENSBTAG00000018352	-231371	-0.0209394
ENSBTAG00000002073	-230692	-0.0209394
ENSBTAG00000032640	-230318	-0.0209394
ENSBTAG00000010208	-229710	-0.0209394
bta_miR_16a	-229598	-0.0209394
ENSBTAG00000018400	-227169	-0.0209394
ENSBTAG00000013851	-227102	-0.0209394
ENSBTAG00000004851	-224531	-0.0209394
ENSBTAG00000003915	-223050	-0.0209394
ENSBTAG00000007271	-222570	-0.0209394
ENSBTAG00000003092	-221939	-0.0209394
ENSBTAG00000008411	-221721	-0.0209394
ENSBTAG00000004556	-221379	-0.0209394
ENSBTAG00000012382	-220491	-0.0209394
ENSBTAG00000004755	-220260	-0.0209394
ENSBTAG00000009208	-219969	-0.0209394
ENSBTAG00000006268	-219919	-0.0209394
ENSBTAG00000008016	-219760	-0.0209394
ENSBTAG00000025372	-219714	-0.0209394
ENSBTAG00000021697	-217088	-0.0209394
ENSBTAG00000019386	-215165	-0.0209393
ENSBTAG00000003938	-215062	-0.0209393
ENSBTAG00000003547	-214927	-0.0209393
ENSBTAG00000019336	-214434	-0.0209393
ENSBTAG00000021725	-214062	-0.0209393
ENSBTAG00000012496	-213468	-0.0209393
ENSBTAG00000020658	-212588	-0.0209393
ENSBTAG00000038195	-211853	-0.0209393
ENSBTAG00000014297	-211583	-0.0209393
ENSBTAG00000016772	-211562	-0.0209393
ENSBTAG00000017085	-211349	-0.0209393
ENSBTAG00000001450	-210944	-0.0209393
ENSBTAG00000015148	-209608	-0.0209393
ENSBTAG00000009566	-207360	-0.0209393
ENSBTAG00000009542	-207312	-0.0209393
ENSBTAG00000014857	-206557	-0.0209393
bta_miR_6119_5p	-205916	-0.0209393
ENSBTAG00000005639	-204050	-0.0209393
ENSBTAG00000004630	-203979	-0.0209393
ENSBTAG00000006735	-202301	-0.0209393
ENSBTAG00000010130	-200679	-0.0209393
ENSBTAG00000013496	-200623	-0.0209393
ENSBTAG00000016855	-200228	-0.0209393
ENSBTAG00000020121	-199498	-0.0209393
ENSBTAG00000012170	-197807	-0.0209393
ENSBTAG00000007357	-197157	-0.0209393
ENSBTAG00000002211	-196612	-0.0209393
ENSBTAG00000017565	-196561	-0.0209393
ENSBTAG00000008625	-196383	-0.0209393
ENSBTAG00000004788	-194409	-0.0209393
ENSBTAG00000024803	-194390	-0.0209393
ENSBTAG00000047537	-194372	-0.0209393
ENSBTAG00000002924	-192740	-0.0209392
ENSBTAG00000010450	-191572	-0.0209392
ENSBTAG00000031012	-191539	-0.0209392
ENSBTAG00000014858	-191376	-0.0209392
ENSBTAG00000019979	-191124	-0.0209392
ENSBTAG00000019950	-189966	-0.0209392
ENSBTAG00000030632	-189889	-0.0209392
ENSBTAG00000001936	-189666	-0.0209392
ENSBTAG00000021883	-189304	-0.0209392
ENSBTAG00000016969	-188766	-0.0209392
ENSBTAG00000006639	-188313	-0.0209392
ENSBTAG00000005630	-188096	-0.0209392
ENSBTAG00000017814	-187804	-0.0209392
ENSBTAG00000048151	-186998	-0.0209392
ENSBTAG00000002810	-186651	-0.0209392
ENSBTAG00000005816	-186610	-0.0209392
ENSBTAG00000008703	-186218	-0.0209392
ENSBTAG00000000328	-185793	-0.0209392
ENSBTAG00000008462	-185688	-0.0209392
ENSBTAG00000021048	-185545	-0.0209392
ENSBTAG00000005842	-185410	-0.0209392
ENSBTAG00000009298	-183920	-0.0209392
ENSBTAG00000015276	-183873	-0.0209392
ENSBTAG00000010998	-182519	-0.0209392
ENSBTAG00000018936	-182411	-0.0209392
ENSBTAG00000027980	-182172	-0.0209392
ENSBTAG00000011796	-181727	-0.0209392
ENSBTAG00000006743	-180855	-0.0209392
ENSBTAG00000014707	-178677	-0.0209392
ENSBTAG00000003120	-178469	-0.0209392
ENSBTAG00000015481	-178008	-0.0209392
ENSBTAG00000023367	-175697	-0.0209392
ENSBTAG00000003457	-174961	-0.0209392
ENSBTAG00000017087	-174677	-0.0209392
ENSBTAG00000007920	-174110	-0.0209392
ENSBTAG00000014117	-173813	-0.0209392
ENSBTAG00000000679	-173263	-0.0209392
ENSBTAG00000010955	-172494	-0.0209392
ENSBTAG00000020629	-172426	-0.0209392
ENSBTAG00000011064	-172035	-0.0209392
ENSBTAG00000009309	-171380	-0.0209391
ENSBTAG00000011095	-170934	-0.0209391
ENSBTAG00000018954	-170411	-0.0209391
ENSBTAG00000012994	-169937	-0.0209391
ENSBTAG00000000851	-167805	-0.0209391
ENSBTAG00000002715	-167074	-0.0209391
ENSBTAG00000038536	-167017	-0.0209391
ENSBTAG00000025424	-166401	-0.0209391
ENSBTAG00000015249	-166289	-0.0209391
ENSBTAG00000008147	-166089	-0.0209391
ENSBTAG00000038464	-165268	-0.0209391
ENSBTAG00000018363	-164806	-0.0209391
ENSBTAG00000006779	-163719	-0.0209391
ENSBTAG00000025181	-163601	-0.0209391
ENSBTAG00000008682	-163337	-0.0209391
ENSBTAG00000022013	-163201	-0.0209391
ENSBTAG00000002914	-162981	-0.0209391
ENSBTAG00000021706	-162762	-0.0209391
ENSBTAG00000000563	-162312	-0.0209391
ENSBTAG00000002716	-160067	-0.0209391
ENSBTAG00000019441	-159868	-0.0209391
ENSBTAG00000015050	-159528	-0.0209391
ENSBTAG00000018922	-159409	-0.0209391
ENSBTAG00000007543	-158227	-0.0209391
ENSBTAG00000021656	-158038	-0.0209391
ENSBTAG00000004875	-157715	-0.0209391
ENSBTAG00000037937	-157484	-0.0209391
ENSBTAG00000002645	-157448	-0.0209391
bta_let_7g	-157037	-0.0209391
ENSBTAG00000014314	-156941	-0.0209391
ENSBTAG00000003038	-156408	-0.0209391
ENSBTAG00000002194	-156134	-0.0209391
ENSBTAG00000005681	-156059	-0.0209391
ENSBTAG00000020332	-155728	-0.0209391
ENSBTAG00000008385	-155640	-0.0209391
ENSBTAG00000016546	-155634	-0.0209391
ENSBTAG00000006884	-155596	-0.0209391
ENSBTAG00000012500	-155373	-0.0209391
ENSBTAG00000004339	-154337	-0.0209391
ENSBTAG00000038438	-153651	-0.0209391
ENSBTAG00000004018	-153431	-0.0209391
ENSBTAG00000021934	-152130	-0.0209391
ENSBTAG00000039050	-150874	-0.0209391
ENSBTAG00000017213	-150378	-0.0209391
ENSBTAG00000017727	-150058	-0.0209391
ENSBTAG00000010505	-149425	-0.0209391
ENSBTAG00000001391	-149308	-0.020939
ENSBTAG00000018795	-148057	-0.020939
ENSBTAG00000021634	-147782	-0.020939
ENSBTAG00000005064	-147171	-0.020939
ENSBTAG00000015354	-147125	-0.020939
ENSBTAG00000018661	-146534	-0.020939
ENSBTAG00000015060	-146375	-0.020939
ENSBTAG00000007584	-145652	-0.020939
ENSBTAG00000010442	-145552	-0.020939
ENSBTAG00000039708	-145378	-0.020939
ENSBTAG00000002962	-143173	-0.020939
ENSBTAG00000040368	-142810	-0.020939
ENSBTAG00000008654	-141974	-0.020939
ENSBTAG00000012966	-141380	-0.020939
ENSBTAG00000016557	-141350	-0.020939
ENSBTAG00000016338	-141053	-0.020939
ENSBTAG00000014824	-140480	-0.020939
ENSBTAG00000048273	-140315	-0.020939
ENSBTAG00000000918	-140053	-0.020939
ENSBTAG00000012787	-139894	-0.020939
ENSBTAG00000002492	-139717	-0.020939
ENSBTAG00000033902	-139689	-0.020939
ENSBTAG00000019018	-139234	-0.020939
ENSBTAG00000006449	-139060	-0.020939
ENSBTAG00000014076	-138195	-0.020939
ENSBTAG00000019251	-137412	-0.020939
ENSBTAG00000001077	-137364	-0.020939
ENSBTAG00000024443	-137017	-0.020939
ENSBTAG00000002434	-136073	-0.020939
ENSBTAG00000007599	-135095	-0.020939
ENSBTAG00000046359	-134312	-0.020939
ENSBTAG00000017922	-134165	-0.020939
ENSBTAG00000011820	-134004	-0.020939
ENSBTAG00000007553	-133921	-0.020939
ENSBTAG00000016512	-133113	-0.020939
ENSBTAG00000001324	-132638	-0.020939
ENSBTAG00000006751	-132116	-0.020939
ENSBTAG00000013287	-131861	-0.020939
ENSBTAG00000008845	-131713	-0.020939
ENSBTAG00000018245	-131278	-0.020939
ENSBTAG00000010924	-131037	-0.020939
ENSBTAG00000016122	-130387	-0.020939
ENSBTAG00000007624	-130277	-0.020939
ENSBTAG00000007835	-130094	-0.020939
ENSBTAG00000000803	-130048	-0.020939
ENSBTAG00000002738	-129401	-0.020939
ENSBTAG00000007881	-128673	-0.020939
ENSBTAG00000000447	-128351	-0.020939
ENSBTAG00000004438	-127878	-0.020939
ENSBTAG00000003770	-127852	-0.020939
ENSBTAG00000014340	-127797	-0.020939
ENSBTAG00000003235	-127492	-0.020939
ENSBTAG00000011786	-126870	-0.0209389
ENSBTAG00000033446	-126442	-0.0209389
ENSBTAG00000047998	-126440	-0.0209389
ENSBTAG00000016444	-126311	-0.0209389
ENSBTAG00000008204	-126190	-0.0209389
ENSBTAG00000030587	-126129	-0.0209389
ENSBTAG00000009664	-125289	-0.0209389
ENSBTAG00000022622	-125275	-0.0209389
ENSBTAG00000001879	-124781	-0.0209389
ENSBTAG00000032848	-124571	-0.0209389
ENSBTAG00000027159	-124391	-0.0209389
ENSBTAG00000024485	-124267	-0.0209389
ENSBTAG00000004745	-124139	-0.0209389
ENSBTAG00000032493	-123392	-0.0209389
ENSBTAG00000021263	-123349	-0.0209389
ENSBTAG00000020844	-122740	-0.0209389
ENSBTAG00000008296	-122706	-0.0209389
ENSBTAG00000014096	-122154	-0.0209389
ENSBTAG00000007522	-122134	-0.0209389
ENSBTAG00000017783	-121773	-0.0209389
ENSBTAG00000025028	-121594	-0.0209389
ENSBTAG00000000213	-121526	-0.0209389
ENSBTAG00000009768	-121182	-0.0209389
ENSBTAG00000020124	-120628	-0.0209389
ENSBTAG00000004048	-120400	-0.0209389
ENSBTAG00000045784	-119451	-0.0209389
ENSBTAG00000009427	-119352	-0.0209389
ENSBTAG00000046046	-118993	-0.0209389
ENSBTAG00000004039	-118948	-0.0209389
ENSBTAG00000019399	-118297	-0.0209389
ENSBTAG00000011433	-117061	-0.0209389
ENSBTAG00000002037	-116702	-0.0209389
ENSBTAG00000004844	-116188	-0.0209389
ENSBTAG00000011617	-116054	-0.0209389
ENSBTAG00000007807	-114510	-0.0209389
ENSBTAG00000018828	-114354	-0.0209389
ENSBTAG00000001269	-113967	-0.0209389
ENSBTAG00000001298	-113237	-0.0209389
ENSBTAG00000013405	-113183	-0.0209389
ENSBTAG00000020270	-113087	-0.0209389
ENSBTAG00000013943	-112819	-0.0209389
ENSBTAG00000020831	-112500	-0.0209389
ENSBTAG00000007331	-112475	-0.0209389
ENSBTAG00000000292	-111621	-0.0209389
ENSBTAG00000039231	-111401	-0.0209389
ENSBTAG00000031895	-111249	-0.0209389
ENSBTAG00000021294	-110789	-0.0209389
ENSBTAG00000018834	-109896	-0.0209389
ENSBTAG00000014286	-109609	-0.0209389
ENSBTAG00000009677	-109350	-0.0209389
ENSBTAG00000012451	-109323	-0.0209389
ENSBTAG00000022681	-108415	-0.0209389
ENSBTAG00000012197	-107484	-0.0209389
ENSBTAG00000012132	-106921	-0.0209389
ENSBTAG00000031458	-106331	-0.0209389
ENSBTAG00000002718	-106212	-0.0209389
ENSBTAG00000007516	-104829	-0.0209388
ENSBTAG00000003261	-104684	-0.0209388
ENSBTAG00000018730	-104490	-0.0209388
ENSBTAG00000008665	-103816	-0.0209388
ENSBTAG00000005838	-102966	-0.0209388
ENSBTAG00000014649	-102806	-0.0209388
ENSBTAG00000007170	-102624	-0.0209388
bta_miR_192	-102454	-0.0209388
ENSBTAG00000006378	-102263	-0.0209388
ENSBTAG00000046153	-102192	-0.0209388
ENSBTAG00000019242	-101231	-0.0209388
ENSBTAG00000038652	-100833	-0.0209388
ENSBTAG00000008998	-100034	-0.0209388
ENSBTAG00000005893	-99890.9	-0.0209388
ENSBTAG00000006162	-99488.2	-0.0209388
ENSBTAG00000000943	-99471.8	-0.0209388
ENSBTAG00000000897	-98775.6	-0.0209388
ENSBTAG00000017670	-98726.3	-0.0209388
ENSBTAG00000007115	-98663.1	-0.0209388
ENSBTAG00000000721	-98551.1	-0.0209388
ENSBTAG00000018292	-98000.5	-0.0209388
ENSBTAG00000013265	-96378.2	-0.0209388
ENSBTAG00000021791	-96118.7	-0.0209388
ENSBTAG00000011614	-95515.4	-0.0209388
ENSBTAG00000004797	-95396.7	-0.0209388
ENSBTAG00000000501	-94904.2	-0.0209388
ENSBTAG00000010882	-94558.1	-0.0209388
ENSBTAG00000015745	-93892.4	-0.0209388
ENSBTAG00000027557	-93817.3	-0.0209388
ENSBTAG00000030366	-93780.6	-0.0209388
ENSBTAG00000006335	-93514.7	-0.0209388
ENSBTAG00000018295	-93292.6	-0.0209388
ENSBTAG00000019054	-92617.5	-0.0209388
ENSBTAG00000007299	-92522.1	-0.0209388
ENSBTAG00000037729	-91734.3	-0.0209388
ENSBTAG00000010111	-89013.9	-0.0209388
ENSBTAG00000009991	-88973.5	-0.0209388
ENSBTAG00000003907	-88751.5	-0.0209388
ENSBTAG00000004895	-88060.8	-0.0209388
ENSBTAG00000005723	-87618.3	-0.0209388
ENSBTAG00000004945	-87529.7	-0.0209388
ENSBTAG00000012163	-87314.3	-0.0209388
ENSBTAG00000006567	-86630.6	-0.0209388
ENSBTAG00000030337	-86212.3	-0.0209388
ENSBTAG00000039153	-86067.9	-0.0209388
ENSBTAG00000021483	-85879.2	-0.0209388
ENSBTAG00000012277	-85618.3	-0.0209388
ENSBTAG00000009527	-85365.9	-0.0209388
ENSBTAG00000007190	-85294	-0.0209388
ENSBTAG00000025258	-84837.5	-0.0209388
ENSBTAG00000009861	-84802.8	-0.0209388
ENSBTAG00000017805	-84678	-0.0209388
ENSBTAG00000012673	-84129.2	-0.0209388
ENSBTAG00000000274	-83907.1	-0.0209388
ENSBTAG00000019581	-83075	-0.0209388
ENSBTAG00000002095	-82819.2	-0.0209388
ENSBTAG00000000039	-82799.4	-0.0209388
ENSBTAG00000008416	-81911.4	-0.0209387
ENSBTAG00000014769	-81681.9	-0.0209387
ENSBTAG00000016514	-81564.5	-0.0209387
ENSBTAG00000037377	-81468.4	-0.0209387
ENSBTAG00000017365	-81233	-0.0209387
ENSBTAG00000000561	-81029.4	-0.0209387
ENSBTAG00000000406	-80998.1	-0.0209387
ENSBTAG00000010922	-80867.6	-0.0209387
ENSBTAG00000047780	-80805.3	-0.0209387
ENSBTAG00000006821	-80496.9	-0.0209387
ENSBTAG00000021645	-80116.6	-0.0209387
ENSBTAG00000019839	-79745.1	-0.0209387
ENSBTAG00000016190	-79569.9	-0.0209387
ENSBTAG00000012103	-79451.3	-0.0209387
ENSBTAG00000016307	-79208	-0.0209387
ENSBTAG00000019495	-78917	-0.0209387
ENSBTAG00000027064	-78764.8	-0.0209387
ENSBTAG00000048157	-78362.6	-0.0209387
ENSBTAG00000001801	-78197.3	-0.0209387
ENSBTAG00000045904	-78154.4	-0.0209387
ENSBTAG00000008471	-77916	-0.0209387
ENSBTAG00000005748	-77792.7	-0.0209387
ENSBTAG00000014521	-77221.6	-0.0209387
ENSBTAG00000004411	-76982.1	-0.0209387
ENSBTAG00000002081	-76938.6	-0.0209387
ENSBTAG00000013900	-76599.4	-0.0209387
ENSBTAG00000018717	-76534.3	-0.0209387
ENSBTAG00000017211	-75446.9	-0.0209387
ENSBTAG00000032092	-75355.7	-0.0209387
ENSBTAG00000006044	-75242.1	-0.0209387
ENSBTAG00000013848	-75222.1	-0.0209387
ENSBTAG00000018829	-75039.1	-0.0209387
ENSBTAG00000021538	-74714.7	-0.0209387
ENSBTAG00000008717	-74595.2	-0.0209387
ENSBTAG00000031981	-74501.9	-0.0209387
ENSBTAG00000010359	-74233.5	-0.0209387
ENSBTAG00000015521	-74158.7	-0.0209387
ENSBTAG00000031824	-74036.6	-0.0209387
ENSBTAG00000008973	-73768.5	-0.0209387
ENSBTAG00000032304	-73376.7	-0.0209387
ENSBTAG00000007456	-73207.6	-0.0209387
ENSBTAG00000010303	-72774.3	-0.0209387
ENSBTAG00000001803	-72611.8	-0.0209387
ENSBTAG00000019029	-72356.3	-0.0209387
ENSBTAG00000010736	-71926.5	-0.0209387
ENSBTAG00000013069	-71469.2	-0.0209387
ENSBTAG00000030369	-71331.8	-0.0209387
ENSBTAG00000021187	-71216.8	-0.0209387
ENSBTAG00000016032	-71190.4	-0.0209387
ENSBTAG00000027516	-71135.7	-0.0209387
ENSBTAG00000001687	-71071	-0.0209387
ENSBTAG00000011819	-70873.1	-0.0209387
ENSBTAG00000011757	-70815.5	-0.0209387
ENSBTAG00000002764	-70517.2	-0.0209387
ENSBTAG00000011662	-70377.1	-0.0209387
ENSBTAG00000001131	-70188	-0.0209387
ENSBTAG00000017932	-69996.9	-0.0209387
ENSBTAG00000001176	-69784.4	-0.0209387
ENSBTAG00000000588	-69756.7	-0.0209387
ENSBTAG00000005195	-69286.7	-0.0209387
ENSBTAG00000008035	-68937.7	-0.0209387
ENSBTAG00000045817	-68879.2	-0.0209387
ENSBTAG00000012774	-68555.5	-0.0209387
ENSBTAG00000020480	-68295.7	-0.0209387
ENSBTAG00000010465	-68260.2	-0.0209387
ENSBTAG00000000057	-68228.5	-0.0209387
ENSBTAG00000038523	-68062.7	-0.0209387
ENSBTAG00000032223	-66974.8	-0.0209387
ENSBTAG00000010124	-66885.8	-0.0209387
ENSBTAG00000019828	-66884.9	-0.0209387
ENSBTAG00000002605	-66830.5	-0.0209387
ENSBTAG00000040006	-66226.4	-0.0209387
ENSBTAG00000019707	-65865.4	-0.0209387
ENSBTAG00000024633	-65783	-0.0209387
ENSBTAG00000009176	-64557.7	-0.0209387
ENSBTAG00000019520	-64479.2	-0.0209387
ENSBTAG00000004781	-64084.5	-0.0209387
ENSBTAG00000004502	-63628.5	-0.0209387
ENSBTAG00000000655	-63309.4	-0.0209387
ENSBTAG00000014730	-63108.5	-0.0209387
ENSBTAG00000003124	-62862	-0.0209387
ENSBTAG00000015580	-62598.3	-0.0209387
ENSBTAG00000016109	-62321.5	-0.0209387
ENSBTAG00000003361	-61667.7	-0.0209387
ENSBTAG00000001233	-61338.9	-0.0209387
ENSBTAG00000018269	-61163.7	-0.0209387
ENSBTAG00000012252	-61032.6	-0.0209387
ENSBTAG00000044027	-60834.9	-0.0209387
ENSBTAG00000020357	-60831.8	-0.0209387
ENSBTAG00000020649	-60506.9	-0.0209387
ENSBTAG00000009218	-60426.7	-0.0209387
ENSBTAG00000021231	-60300.3	-0.0209386
ENSBTAG00000017038	-60018.4	-0.0209386
ENSBTAG00000007681	-59747	-0.0209386
ENSBTAG00000017275	-59047.3	-0.0209386
ENSBTAG00000006938	-58760.3	-0.0209386
ENSBTAG00000020567	-58509.4	-0.0209386
ENSBTAG00000038477	-58169.3	-0.0209386
ENSBTAG00000033078	-57964.8	-0.0209386
ENSBTAG00000006770	-57200.5	-0.0209386
ENSBTAG00000016869	-57083.8	-0.0209386
ENSBTAG00000007609	-56658.7	-0.0209386
ENSBTAG00000021723	-56643.4	-0.0209386
ENSBTAG00000010541	-56484.6	-0.0209386
ENSBTAG00000039163	-56445.6	-0.0209386
ENSBTAG00000007240	-56326.4	-0.0209386
ENSBTAG00000006157	-56086.4	-0.0209386
ENSBTAG00000019067	-55882.2	-0.0209386
ENSBTAG00000011202	-55772.5	-0.0209386
ENSBTAG00000010020	-55494.9	-0.0209386
ENSBTAG00000012990	-55420.8	-0.0209386
ENSBTAG00000016520	-55101	-0.0209386
ENSBTAG00000003328	-54921.7	-0.0209386
ENSBTAG00000018770	-54828	-0.0209386
ENSBTAG00000011957	-54622.1	-0.0209386
ENSBTAG00000000516	-54618.1	-0.0209386
ENSBTAG00000031548	-54546.9	-0.0209386
ENSBTAG00000018043	-54519.2	-0.0209386
ENSBTAG00000013740	-54412.4	-0.0209386
ENSBTAG00000019783	-54363.9	-0.0209386
ENSBTAG00000006054	-53506.4	-0.0209386
ENSBTAG00000007318	-53504.2	-0.0209386
ENSBTAG00000012262	-53331.7	-0.0209386
ENSBTAG00000002296	-53273.3	-0.0209386
ENSBTAG00000004792	-53079.8	-0.0209386
ENSBTAG00000040568	-53048.4	-0.0209386
ENSBTAG00000018912	-53046.4	-0.0209386
ENSBTAG00000017318	-52892.8	-0.0209386
ENSBTAG00000000795	-52876.8	-0.0209386
ENSBTAG00000011911	-52741	-0.0209386
ENSBTAG00000000372	-52487.7	-0.0209386
ENSBTAG00000015432	-52393.4	-0.0209386
ENSBTAG00000015718	-51986.1	-0.0209386
ENSBTAG00000001752	-51552.9	-0.0209386
ENSBTAG00000015019	-51530.4	-0.0209386
ENSBTAG00000011715	-51396.3	-0.0209386
ENSBTAG00000002714	-51384.1	-0.0209386
ENSBTAG00000009839	-51363.5	-0.0209386
ENSBTAG00000000898	-51293	-0.0209386
ENSBTAG00000010254	-51284	-0.0209386
ENSBTAG00000001305	-51223.4	-0.0209386
ENSBTAG00000001788	-51021.2	-0.0209386
ENSBTAG00000014146	-50918	-0.0209386
ENSBTAG00000030424	-50577.1	-0.0209386
ENSBTAG00000038640	-50352.9	-0.0209386
ENSBTAG00000021059	-50347.6	-0.0209386
ENSBTAG00000007564	-50283.5	-0.0209386
ENSBTAG00000002550	-50018.5	-0.0209386
ENSBTAG00000017291	-49962.4	-0.0209386
ENSBTAG00000011584	-49754.5	-0.0209386
ENSBTAG00000007841	-49716.9	-0.0209386
ENSBTAG00000012861	-49714.8	-0.0209386
ENSBTAG00000019761	-49692.1	-0.0209386
ENSBTAG00000002416	-49248.4	-0.0209386
ENSBTAG00000047450	-49236	-0.0209386
ENSBTAG00000004706	-49196	-0.0209386
ENSBTAG00000020307	-48839.4	-0.0209386
ENSBTAG00000014122	-48830.4	-0.0209386
ENSBTAG00000019652	-48718.7	-0.0209386
ENSBTAG00000003799	-48405.9	-0.0209386
ENSBTAG00000000287	-48214.8	-0.0209386
ENSBTAG00000007629	-48028.9	-0.0209386
ENSBTAG00000015085	-47893.1	-0.0209386
ENSBTAG00000011803	-47772.2	-0.0209386
ENSBTAG00000010195	-47526.6	-0.0209386
ENSBTAG00000014502	-47261.4	-0.0209386
ENSBTAG00000001945	-47155.4	-0.0209386
ENSBTAG00000014947	-47084.6	-0.0209386
ENSBTAG00000007883	-46881.6	-0.0209386
ENSBTAG00000006326	-46615.5	-0.0209386
ENSBTAG00000044058	-46584.5	-0.0209386
ENSBTAG00000013319	-46356.9	-0.0209386
ENSBTAG00000000260	-45652.8	-0.0209386
ENSBTAG00000011209	-45195.7	-0.0209386
ENSBTAG00000004854	-45049.2	-0.0209386
ENSBTAG00000024091	-44943.1	-0.0209386
ENSBTAG00000014007	-44739.1	-0.0209386
ENSBTAG00000000675	-44622.5	-0.0209386
ENSBTAG00000046966	-44577.1	-0.0209386
ENSBTAG00000034033	-44569.6	-0.0209386
ENSBTAG00000021678	-44565.2	-0.0209386
ENSBTAG00000006615	-44319.2	-0.0209386
ENSBTAG00000037605	-44281.9	-0.0209386
ENSBTAG00000015267	-44049.3	-0.0209386
ENSBTAG00000003588	-43977.6	-0.0209386
ENSBTAG00000002025	-43967.9	-0.0209386
ENSBTAG00000005416	-43864.4	-0.0209386
ENSBTAG00000015155	-43775.4	-0.0209386
ENSBTAG00000035827	-43651.8	-0.0209386
ENSBTAG00000029906	-43418.3	-0.0209386
ENSBTAG00000012674	-43067.4	-0.0209386
ENSBTAG00000010765	-42947.2	-0.0209386
ENSBTAG00000017613	-42774.9	-0.0209386
ENSBTAG00000014900	-42699	-0.0209386
ENSBTAG00000004227	-42485.3	-0.0209386
ENSBTAG00000008793	-42223.8	-0.0209386
ENSBTAG00000019949	-42218.8	-0.0209386
ENSBTAG00000008629	-42139.8	-0.0209386
ENSBTAG00000032369	-41937.3	-0.0209386
ENSBTAG00000015898	-41754.2	-0.0209386
ENSBTAG00000031590	-41692.9	-0.0209386
ENSBTAG00000005413	-41624.2	-0.0209386
ENSBTAG00000000758	-41537.7	-0.0209386
ENSBTAG00000004771	-41520.3	-0.0209386
ENSBTAG00000001014	-41500	-0.0209386
ENSBTAG00000010337	-41453.6	-0.0209386
ENSBTAG00000031806	-41309.3	-0.0209386
ENSBTAG00000006366	-41189	-0.0209386
ENSBTAG00000021427	-41104.9	-0.0209386
ENSBTAG00000004625	-40978.4	-0.0209386
ENSBTAG00000021943	-40946.4	-0.0209386
ENSBTAG00000005828	-40635.8	-0.0209386
ENSBTAG00000012485	-40437.9	-0.0209386
ENSBTAG00000001712	-40423.5	-0.0209386
ENSBTAG00000003766	-40132.2	-0.0209386
ENSBTAG00000018710	-40074.2	-0.0209386
ENSBTAG00000020546	-39698.9	-0.0209386
ENSBTAG00000000283	-39613.7	-0.0209386
ENSBTAG00000019014	-39604.7	-0.0209386
ENSBTAG00000004568	-39600.9	-0.0209386
ENSBTAG00000010077	-39581.4	-0.0209386
ENSBTAG00000037533	-39545.2	-0.0209386
ENSBTAG00000018941	-39437.4	-0.0209386
ENSBTAG00000039861	-39119.6	-0.0209386
ENSBTAG00000035370	-38800.4	-0.0209386
ENSBTAG00000011374	-38749.1	-0.0209386
ENSBTAG00000013010	-38520.7	-0.0209386
ENSBTAG00000002444	-38337.5	-0.0209386
ENSBTAG00000012030	-38026.9	-0.0209385
ENSBTAG00000011052	-37878.2	-0.0209385
ENSBTAG00000044207	-37849.2	-0.0209385
ENSBTAG00000011343	-37727.8	-0.0209385
ENSBTAG00000000490	-37584.5	-0.0209385
ENSBTAG00000024509	-37546.8	-0.0209385
ENSBTAG00000015779	-37506.7	-0.0209385
ENSBTAG00000014374	-37407.4	-0.0209385
ENSBTAG00000004786	-37345.7	-0.0209385
ENSBTAG00000013674	-37232.4	-0.0209385
ENSBTAG00000008380	-37207.9	-0.0209385
ENSBTAG00000004337	-37101.7	-0.0209385
ENSBTAG00000003425	-37001.7	-0.0209385
ENSBTAG00000019953	-36934.7	-0.0209385
ENSBTAG00000003629	-36931.4	-0.0209385
ENSBTAG00000008854	-36798.2	-0.0209385
ENSBTAG00000004597	-36724.1	-0.0209385
ENSBTAG00000048062	-36595.2	-0.0209385
ENSBTAG00000000253	-36426.3	-0.0209385
ENSBTAG00000003180	-36343.7	-0.0209385
ENSBTAG00000015036	-36295.3	-0.0209385
ENSBTAG00000015719	-36127.3	-0.0209385
ENSBTAG00000003017	-36067	-0.0209385
ENSBTAG00000014371	-36014.9	-0.0209385
ENSBTAG00000017704	-35883.2	-0.0209385
ENSBTAG00000002918	-35834.5	-0.0209385
ENSBTAG00000011083	-35726.4	-0.0209385
ENSBTAG00000006201	-35524.8	-0.0209385
ENSBTAG00000015074	-35425.6	-0.0209385
ENSBTAG00000006288	-35346.1	-0.0209385
ENSBTAG00000018777	-35017.9	-0.0209385
ENSBTAG00000038048	-34961.3	-0.0209385
ENSBTAG00000019321	-34810.8	-0.0209385
ENSBTAG00000000831	-34793.6	-0.0209385
ENSBTAG00000011387	-34574.1	-0.0209385
ENSBTAG00000000062	-34549.7	-0.0209385
ENSBTAG00000009177	-34483.5	-0.0209385
ENSBTAG00000008719	-34299.1	-0.0209385
ENSBTAG00000033214	-34220	-0.0209385
ENSBTAG00000014974	-34217.6	-0.0209385
ENSBTAG00000012421	-34203.6	-0.0209385
ENSBTAG00000006832	-34072.2	-0.0209385
ENSBTAG00000018291	-34014.4	-0.0209385
ENSBTAG00000020040	-33929.5	-0.0209385
ENSBTAG00000018239	-33677.9	-0.0209385
ENSBTAG00000005997	-33505.1	-0.0209385
ENSBTAG00000006500	-33433.9	-0.0209385
ENSBTAG00000021337	-33291.9	-0.0209385
ENSBTAG00000022227	-33288.2	-0.0209385
ENSBTAG00000016857	-33124.9	-0.0209385
ENSBTAG00000011336	-33059.4	-0.0209385
ENSBTAG00000019513	-32989.4	-0.0209385
ENSBTAG00000020243	-32985	-0.0209385
ENSBTAG00000009230	-32820.2	-0.0209385
ENSBTAG00000001748	-32628.8	-0.0209385
ENSBTAG00000000246	-32385.1	-0.0209385
ENSBTAG00000010015	-32276	-0.0209385
ENSBTAG00000020055	-32182.1	-0.0209385
ENSBTAG00000024275	-32058.9	-0.0209385
ENSBTAG00000019253	-32040.2	-0.0209385
ENSBTAG00000018705	-31813.5	-0.0209385
ENSBTAG00000017746	-31687.2	-0.0209385
ENSBTAG00000030932	-31594.3	-0.0209385
ENSBTAG00000018381	-31590.8	-0.0209385
ENSBTAG00000020054	-31373.6	-0.0209385
ENSBTAG00000006877	-31347.2	-0.0209385
ENSBTAG00000020573	-31063.6	-0.0209385
ENSBTAG00000002024	-30737.8	-0.0209385
ENSBTAG00000011037	-30666.5	-0.0209385
ENSBTAG00000046823	-30644.2	-0.0209385
ENSBTAG00000009378	-30582.8	-0.0209385
ENSBTAG00000006989	-30477.9	-0.0209385
ENSBTAG00000020973	-30443.6	-0.0209385
ENSBTAG00000000616	-30194.1	-0.0209385
ENSBTAG00000004930	-30172.5	-0.0209385
ENSBTAG00000003193	-29900.5	-0.0209385
ENSBTAG00000010285	-29895.6	-0.0209385
ENSBTAG00000009948	-29879.6	-0.0209385
ENSBTAG00000000448	-29875.2	-0.0209385
ENSBTAG00000018379	-29821.8	-0.0209385
ENSBTAG00000004364	-29788.5	-0.0209385
ENSBTAG00000009213	-29760.3	-0.0209385
ENSBTAG00000015008	-29743.6	-0.0209385
ENSBTAG00000004791	-29711.3	-0.0209385
ENSBTAG00000020034	-29684.3	-0.0209385
ENSBTAG00000011034	-29495.6	-0.0209385
ENSBTAG00000037980	-29490	-0.0209385
ENSBTAG00000008240	-29377.9	-0.0209385
ENSBTAG00000012830	-29346.9	-0.0209385
ENSBTAG00000024787	-29261.2	-0.0209385
ENSBTAG00000034366	-29013.2	-0.0209385
ENSBTAG00000006757	-29010.3	-0.0209385
ENSBTAG00000019593	-28983.7	-0.0209385
ENSBTAG00000019819	-28898.4	-0.0209385
ENSBTAG00000048041	-28866	-0.0209385
ENSBTAG00000019166	-28857.6	-0.0209385
ENSBTAG00000030348	-28788	-0.0209385
ENSBTAG00000009614	-28669.5	-0.0209385
ENSBTAG00000004184	-28635.8	-0.0209385
ENSBTAG00000021469	-28583.4	-0.0209385
ENSBTAG00000018966	-28580	-0.0209385
ENSBTAG00000015340	-28518.6	-0.0209385
ENSBTAG00000017287	-28476.5	-0.0209385
ENSBTAG00000000394	-28467.8	-0.0209385
ENSBTAG00000012761	-28461.5	-0.0209385
ENSBTAG00000013591	-28247.9	-0.0209385
ENSBTAG00000006466	-28182.6	-0.0209385
ENSBTAG00000003527	-28160.4	-0.0209385
ENSBTAG00000015374	-28046.4	-0.0209385
ENSBTAG00000010165	-27961.5	-0.0209385
ENSBTAG00000012896	-27932.7	-0.0209385
ENSBTAG00000038178	-27928.4	-0.0209385
ENSBTAG00000001898	-27898.6	-0.0209385
ENSBTAG00000007266	-27845.8	-0.0209385
ENSBTAG00000007827	-27716.7	-0.0209385
ENSBTAG00000003405	-27688.4	-0.0209385
ENSBTAG00000020930	-27663.8	-0.0209385
ENSBTAG00000014058	-27335.7	-0.0209385
ENSBTAG00000021116	-27267.7	-0.0209385
ENSBTAG00000020760	-27244.7	-0.0209385
ENSBTAG00000005273	-27086.2	-0.0209385
ENSBTAG00000019115	-27074.4	-0.0209385
ENSBTAG00000003232	-26922.7	-0.0209385
ENSBTAG00000016555	-26863.2	-0.0209385
ENSBTAG00000005525	-26675.2	-0.0209385
ENSBTAG00000005068	-26492.1	-0.0209385
ENSBTAG00000000919	-26438.2	-0.0209385
ENSBTAG00000012020	-26190.9	-0.0209385
ENSBTAG00000015919	-26091.6	-0.0209385
ENSBTAG00000010850	-26019.2	-0.0209385
ENSBTAG00000007228	-25947.1	-0.0209385
ENSBTAG00000006609	-25929.5	-0.0209385
ENSBTAG00000010482	-25861.4	-0.0209385
ENSBTAG00000005454	-25835.5	-0.0209385
ENSBTAG00000010068	-25652.2	-0.0209385
ENSBTAG00000009302	-25422.2	-0.0209385
ENSBTAG00000000341	-25278.4	-0.0209385
ENSBTAG00000006721	-25234.6	-0.0209385
ENSBTAG00000016095	-25143.2	-0.0209385
ENSBTAG00000021780	-24896.7	-0.0209385
ENSBTAG00000012266	-24739.6	-0.0209385
ENSBTAG00000009199	-24684	-0.0209385
ENSBTAG00000010304	-24351.9	-0.0209385
ENSBTAG00000003217	-24226.2	-0.0209385
ENSBTAG00000009872	-24170.9	-0.0209385
ENSBTAG00000007654	-24078.8	-0.0209385
ENSBTAG00000017901	-24013.6	-0.0209385
ENSBTAG00000015497	-23992	-0.0209385
ENSBTAG00000016766	-23882.4	-0.0209385
ENSBTAG00000006447	-23874.5	-0.0209385
ENSBTAG00000006353	-23830.2	-0.0209385
ENSBTAG00000001396	-23810.8	-0.0209385
ENSBTAG00000010152	-23810.4	-0.0209385
ENSBTAG00000012288	-23773.2	-0.0209385
ENSBTAG00000023614	-23627	-0.0209385
ENSBTAG00000021260	-23624.8	-0.0209385
ENSBTAG00000015172	-23584.5	-0.0209385
ENSBTAG00000005218	-23536.5	-0.0209385
ENSBTAG00000017369	-23526.5	-0.0209385
ENSBTAG00000005344	-23500.5	-0.0209385
ENSBTAG00000030557	-23461.7	-0.0209385
ENSBTAG00000012156	-23450.8	-0.0209385
ENSBTAG00000016406	-23429.2	-0.0209385
ENSBTAG00000004718	-23395.7	-0.0209385
ENSBTAG00000027983	-23315.6	-0.0209385
ENSBTAG00000007181	-23238.5	-0.0209385
ENSBTAG00000019432	-23237	-0.0209385
ENSBTAG00000011732	-23100.4	-0.0209385
ENSBTAG00000010809	-23089.7	-0.0209385
ENSBTAG00000000428	-23053.7	-0.0209385
ENSBTAG00000033367	-22832.6	-0.0209385
ENSBTAG00000000423	-22753	-0.0209385
ENSBTAG00000019303	-22653.1	-0.0209385
ENSBTAG00000039658	-22641.2	-0.0209385
ENSBTAG00000008575	-22581.6	-0.0209385
ENSBTAG00000016566	-22538.7	-0.0209385
ENSBTAG00000047148	-22349.9	-0.0209385
ENSBTAG00000020538	-22330.6	-0.0209385
ENSBTAG00000001574	-22314.8	-0.0209385
ENSBTAG00000003561	-22302.1	-0.0209385
ENSBTAG00000021413	-22292	-0.0209385
ENSBTAG00000007931	-22270.6	-0.0209385
ENSBTAG00000021856	-22253	-0.0209385
ENSBTAG00000048160	-22241.6	-0.0209385
ENSBTAG00000004194	-22207.2	-0.0209385
ENSBTAG00000019437	-22200.2	-0.0209385
ENSBTAG00000019246	-22136.4	-0.0209385
ENSBTAG00000016711	-22052.5	-0.0209385
ENSBTAG00000020829	-22015.5	-0.0209385
ENSBTAG00000020260	-21963.8	-0.0209385
ENSBTAG00000017885	-21960.4	-0.0209385
ENSBTAG00000015140	-21588.9	-0.0209385
ENSBTAG00000003946	-21335.8	-0.0209385
ENSBTAG00000038298	-21316.4	-0.0209385
ENSBTAG00000020988	-21253.2	-0.0209385
ENSBTAG00000013426	-21217.1	-0.0209385
ENSBTAG00000003329	-21189.6	-0.0209385
ENSBTAG00000005476	-21166.4	-0.0209385
ENSBTAG00000018948	-21030.3	-0.0209385
ENSBTAG00000016223	-20888.4	-0.0209385
ENSBTAG00000009107	-20800.4	-0.0209385
ENSBTAG00000038777	-20758.8	-0.0209385
ENSBTAG00000026604	-20757.5	-0.0209385
ENSBTAG00000002809	-20724.7	-0.0209385
ENSBTAG00000015742	-20674.9	-0.0209385
ENSBTAG00000013560	-20645.2	-0.0209385
ENSBTAG00000010682	-20631.1	-0.0209385
ENSBTAG00000021777	-20602.9	-0.0209385
ENSBTAG00000021472	-20480.2	-0.0209385
bta_miR_379	-20431.6	-0.0209385
ENSBTAG00000010220	-20404.8	-0.0209385
ENSBTAG00000021935	-20363.7	-0.0209385
ENSBTAG00000001662	-20189.5	-0.0209385
ENSBTAG00000015694	-20186.3	-0.0209385
ENSBTAG00000004378	-20182.8	-0.0209385
ENSBTAG00000027569	-19974.6	-0.0209385
ENSBTAG00000016519	-19967.1	-0.0209385
ENSBTAG00000024379	-19911.9	-0.0209385
ENSBTAG00000046484	-19827.7	-0.0209385
ENSBTAG00000026369	-19733.4	-0.0209385
ENSBTAG00000007660	-19658.8	-0.0209385
ENSBTAG00000012126	-19655.2	-0.0209385
ENSBTAG00000031135	-19624.8	-0.0209385
ENSBTAG00000033290	-19590.9	-0.0209385
ENSBTAG00000046514	-19515.6	-0.0209385
ENSBTAG00000008250	-19427.8	-0.0209385
ENSBTAG00000010667	-19355	-0.0209385
ENSBTAG00000030929	-19338.6	-0.0209385
ENSBTAG00000010046	-19261.4	-0.0209385
ENSBTAG00000006592	-19255.9	-0.0209385
ENSBTAG00000019417	-19235.9	-0.0209385
ENSBTAG00000020865	-19180.2	-0.0209385
ENSBTAG00000018116	-19172.8	-0.0209385
ENSBTAG00000021894	-19143.4	-0.0209385
ENSBTAG00000004735	-19115.5	-0.0209385
ENSBTAG00000034659	-19060.2	-0.0209385
ENSBTAG00000044053	-19028	-0.0209385
ENSBTAG00000019509	-19017.4	-0.0209385
ENSBTAG00000037778	-18938.3	-0.0209385
ENSBTAG00000014442	-18908.1	-0.0209385
ENSBTAG00000013477	-18890.4	-0.0209385
ENSBTAG00000017240	-18859.2	-0.0209385
ENSBTAG00000012982	-18819.5	-0.0209385
ENSBTAG00000011458	-18777	-0.0209385
ENSBTAG00000046533	-18775.7	-0.0209385
ENSBTAG00000016263	-18399.9	-0.0209385
ENSBTAG00000015917	-18397.2	-0.0209385
ENSBTAG00000003465	-18395	-0.0209385
ENSBTAG00000019486	-18274.9	-0.0209385
ENSBTAG00000008966	-18252.9	-0.0209385
ENSBTAG00000020644	-18244.8	-0.0209385
ENSBTAG00000012211	-18236.3	-0.0209385
ENSBTAG00000031919	-18212	-0.0209385
ENSBTAG00000046814	-18202.8	-0.0209385
ENSBTAG00000011828	-18092.8	-0.0209385
ENSBTAG00000002107	-18068.3	-0.0209385
ENSBTAG00000012972	-18058.3	-0.0209385
ENSBTAG00000021025	-18018.6	-0.0209385
ENSBTAG00000024407	-17947.9	-0.0209385
ENSBTAG00000014318	-17933.6	-0.0209385
ENSBTAG00000002612	-17920	-0.0209385
ENSBTAG00000010185	-17919.7	-0.0209385
ENSBTAG00000004971	-17899	-0.0209385
ENSBTAG00000004063	-17819.9	-0.0209385
ENSBTAG00000024715	-17699.1	-0.0209385
ENSBTAG00000015751	-17539.9	-0.0209385
ENSBTAG00000009037	-17524.4	-0.0209385
ENSBTAG00000009390	-17354.3	-0.0209385
ENSBTAG00000004881	-17350.4	-0.0209385
ENSBTAG00000018431	-17250.4	-0.0209385
ENSBTAG00000039246	-17195.6	-0.0209385
ENSBTAG00000003531	-17154.1	-0.0209385
ENSBTAG00000046031	-16965.9	-0.0209385
ENSBTAG00000014969	-16913.2	-0.0209385
ENSBTAG00000002749	-16888.8	-0.0209385
ENSBTAG00000011307	-16741.1	-0.0209385
ENSBTAG00000024492	-16674.4	-0.0209385
ENSBTAG00000015860	-16667.6	-0.0209385
ENSBTAG00000012808	-16658.6	-0.0209385
ENSBTAG00000015735	-16641	-0.0209385
ENSBTAG00000012434	-16638.1	-0.0209385
ENSBTAG00000015104	-16611.4	-0.0209385
ENSBTAG00000016343	-16605	-0.0209385
ENSBTAG00000038084	-16548.4	-0.0209385
ENSBTAG00000014230	-16497.3	-0.0209385
ENSBTAG00000021210	-16357.5	-0.0209385
ENSBTAG00000018688	-16336.7	-0.0209385
ENSBTAG00000021165	-16282.7	-0.0209385
ENSBTAG00000015316	-16226.7	-0.0209385
ENSBTAG00000000841	-16221.5	-0.0209385
ENSBTAG00000006894	-16061.1	-0.0209385
ENSBTAG00000016691	-15963.7	-0.0209385
ENSBTAG00000014466	-15956.1	-0.0209385
ENSBTAG00000021677	-15907.4	-0.0209384
ENSBTAG00000007619	-15895.9	-0.0209384
ENSBTAG00000026936	-15893.3	-0.0209384
ENSBTAG00000030591	-15885.6	-0.0209384
ENSBTAG00000012681	-15745.4	-0.0209384
ENSBTAG00000019265	-15732	-0.0209384
ENSBTAG00000006694	-15680	-0.0209384
ENSBTAG00000021859	-15647	-0.0209384
ENSBTAG00000031725	-15645.4	-0.0209384
ENSBTAG00000019017	-15633.6	-0.0209384
ENSBTAG00000014223	-15548.8	-0.0209384
ENSBTAG00000030255	-15492	-0.0209384
ENSBTAG00000011866	-15478.5	-0.0209384
ENSBTAG00000022954	-15475.2	-0.0209384
ENSBTAG00000014211	-15474.1	-0.0209384
ENSBTAG00000017371	-15428	-0.0209384
ENSBTAG00000002472	-15388.8	-0.0209384
ENSBTAG00000008373	-15380.3	-0.0209384
ENSBTAG00000030710	-15365.4	-0.0209384
ENSBTAG00000030744	-15304.2	-0.0209384
ENSBTAG00000003952	-15290.9	-0.0209384
ENSBTAG00000000462	-15265.7	-0.0209384
ENSBTAG00000025219	-15177.1	-0.0209384
ENSBTAG00000012406	-15174.9	-0.0209384
ENSBTAG00000037527	-15156.7	-0.0209384
ENSBTAG00000015913	-15136.1	-0.0209384
ENSBTAG00000018737	-15074.3	-0.0209384
ENSBTAG00000032548	-15035	-0.0209384
ENSBTAG00000000799	-14944.1	-0.0209384
ENSBTAG00000021849	-14931	-0.0209384
ENSBTAG00000015268	-14822.7	-0.0209384
ENSBTAG00000012100	-14772.9	-0.0209384
ENSBTAG00000008124	-14757.3	-0.0209384
ENSBTAG00000038770	-14686.2	-0.0209384
ENSBTAG00000007462	-14679.2	-0.0209384
ENSBTAG00000023464	-14578.1	-0.0209384
ENSBTAG00000016694	-14548.7	-0.0209384
ENSBTAG00000024641	-14529.3	-0.0209384
ENSBTAG00000019630	-14515.8	-0.0209384
ENSBTAG00000000056	-14477.2	-0.0209384
ENSBTAG00000007888	-14379.6	-0.0209384
ENSBTAG00000014806	-14305.4	-0.0209384
ENSBTAG00000006140	-14286.5	-0.0209384
ENSBTAG00000011842	-14285	-0.0209384
ENSBTAG00000011178	-14255.2	-0.0209384
ENSBTAG00000014529	-14253.9	-0.0209384
ENSBTAG00000014677	-14245.9	-0.0209384
ENSBTAG00000025718	-14176.1	-0.0209384
ENSBTAG00000022449	-14092.5	-0.0209384
ENSBTAG00000007777	-14086.9	-0.0209384
ENSBTAG00000005371	-14077.1	-0.0209384
ENSBTAG00000021287	-14067.2	-0.0209384
ENSBTAG00000034700	-13991.4	-0.0209384
ENSBTAG00000007020	-13889.8	-0.0209384
ENSBTAG00000016319	-13833	-0.0209384
ENSBTAG00000038088	-13807.3	-0.0209384
ENSBTAG00000000998	-13802.7	-0.0209384
ENSBTAG00000015348	-13796.7	-0.0209384
ENSBTAG00000034349	-13761.8	-0.0209384
ENSBTAG00000021217	-13748.2	-0.0209384
ENSBTAG00000047226	-13698.7	-0.0209384
ENSBTAG00000025425	-13500.8	-0.0209384
ENSBTAG00000001029	-13500.5	-0.0209384
ENSBTAG00000006048	-13497.3	-0.0209384
ENSBTAG00000006870	-13488.9	-0.0209384
ENSBTAG00000015037	-13466.9	-0.0209384
ENSBTAG00000014472	-13335	-0.0209384
ENSBTAG00000019146	-13302.2	-0.0209384
ENSBTAG00000022564	-13274.1	-0.0209384
ENSBTAG00000003440	-13220.6	-0.0209384
ENSBTAG00000000232	-13207.4	-0.0209384
ENSBTAG00000036016	-13114.2	-0.0209384
ENSBTAG00000018192	-13100.5	-0.0209384
ENSBTAG00000011027	-13085.1	-0.0209384
ENSBTAG00000021813	-12972.3	-0.0209384
ENSBTAG00000017233	-12971.4	-0.0209384
ENSBTAG00000006730	-12801.3	-0.0209384
ENSBTAG00000015011	-12730.1	-0.0209384
ENSBTAG00000007921	-12727.7	-0.0209384
ENSBTAG00000001290	-12720.3	-0.0209384
ENSBTAG00000007596	-12676.8	-0.0209384
ENSBTAG00000007611	-12643.4	-0.0209384
ENSBTAG00000010939	-12615.9	-0.0209384
ENSBTAG00000006368	-12575.8	-0.0209384
ENSBTAG00000047339	-12530.6	-0.0209384
ENSBTAG00000033648	-12454.1	-0.0209384
ENSBTAG00000019375	-12427.6	-0.0209384
ENSBTAG00000015338	-12425	-0.0209384
ENSBTAG00000048071	-12397.9	-0.0209384
ENSBTAG00000016505	-12370.6	-0.0209384
ENSBTAG00000018888	-12345	-0.0209384
ENSBTAG00000005433	-12323	-0.0209384
ENSBTAG00000010166	-12312.3	-0.0209384
bta_miR_145	-12305	-0.0209384
ENSBTAG00000001979	-12209	-0.0209384
ENSBTAG00000016549	-12189.8	-0.0209384
ENSBTAG00000016661	-12132.2	-0.0209384
ENSBTAG00000006805	-12070.2	-0.0209384
ENSBTAG00000007099	-12009.5	-0.0209384
ENSBTAG00000001412	-11993.1	-0.0209384
ENSBTAG00000046750	-11960	-0.0209384
ENSBTAG00000006233	-11936.8	-0.0209384
ENSBTAG00000019262	-11800.6	-0.0209384
ENSBTAG00000031214	-11705.9	-0.0209384
ENSBTAG00000001354	-11700.8	-0.0209384
ENSBTAG00000029926	-11661.8	-0.0209384
ENSBTAG00000035005	-11634	-0.0209384
ENSBTAG00000021974	-11625.8	-0.0209384
ENSBTAG00000011466	-11567	-0.0209384
ENSBTAG00000006078	-11552.5	-0.0209384
ENSBTAG00000009432	-11521.9	-0.0209384
ENSBTAG00000007616	-11452	-0.0209384
ENSBTAG00000008363	-11341.5	-0.0209384
ENSBTAG00000009336	-11325.4	-0.0209384
ENSBTAG00000010673	-11314.3	-0.0209384
ENSBTAG00000004558	-11302.6	-0.0209384
ENSBTAG00000008996	-11255.9	-0.0209384
bta_miR_199b	-11187.1	-0.0209384
bta_miR_339a	-11068.1	-0.0209384
ENSBTAG00000009022	-11062.1	-0.0209384
ENSBTAG00000021735	-11029.1	-0.0209384
ENSBTAG00000039740	-10999.8	-0.0209384
ENSBTAG00000020611	-10994.2	-0.0209384
ENSBTAG00000015171	-10937	-0.0209384
ENSBTAG00000001235	-10907.2	-0.0209384
ENSBTAG00000008021	-10899.5	-0.0209384
ENSBTAG00000039571	-10893.7	-0.0209384
ENSBTAG00000003496	-10889.2	-0.0209384
ENSBTAG00000021803	-10849.3	-0.0209384
ENSBTAG00000008552	-10820.4	-0.0209384
ENSBTAG00000008158	-10811.7	-0.0209384
ENSBTAG00000019462	-10746	-0.0209384
ENSBTAG00000011875	-10741.4	-0.0209384
ENSBTAG00000004082	-10726.6	-0.0209384
ENSBTAG00000002508	-10672.3	-0.0209384
ENSBTAG00000023885	-10566.3	-0.0209384
ENSBTAG00000024272	-10563.2	-0.0209384
ENSBTAG00000010670	-10558.4	-0.0209384
ENSBTAG00000014633	-10440.3	-0.0209384
ENSBTAG00000007413	-10383.8	-0.0209384
ENSBTAG00000018465	-10358.3	-0.0209384
ENSBTAG00000002224	-10312	-0.0209384
ENSBTAG00000012216	-10292.9	-0.0209384
ENSBTAG00000002915	-10279.9	-0.0209384
ENSBTAG00000007665	-10273.4	-0.0209384
ENSBTAG00000004231	-10214.2	-0.0209384
ENSBTAG00000014551	-10188.9	-0.0209384
ENSBTAG00000015460	-10147.2	-0.0209384
ENSBTAG00000009469	-10099.8	-0.0209384
ENSBTAG00000004262	-10073	-0.0209384
ENSBTAG00000021957	-10056.8	-0.0209384
ENSBTAG00000047061	-10026.1	-0.0209384
ENSBTAG00000008188	-10025.7	-0.0209384
ENSBTAG00000009510	-9953.89	-0.0209384
ENSBTAG00000010037	-9925.67	-0.0209384
ENSBTAG00000019037	-9899.19	-0.0209384
ENSBTAG00000014995	-9814.79	-0.0209384
ENSBTAG00000010210	-9761.55	-0.0209384
ENSBTAG00000002450	-9754.99	-0.0209384
ENSBTAG00000012848	-9734.92	-0.0209384
ENSBTAG00000014711	-9717.95	-0.0209384
ENSBTAG00000012609	-9704.43	-0.0209384
ENSBTAG00000013407	-9684.26	-0.0209384
ENSBTAG00000009049	-9672.04	-0.0209384
ENSBTAG00000020634	-9614.63	-0.0209384
ENSBTAG00000020418	-9563.33	-0.0209384
ENSBTAG00000037539	-9498.66	-0.0209384
ENSBTAG00000025494	-9473.06	-0.0209384
ENSBTAG00000020458	-9431.05	-0.0209384
ENSBTAG00000006650	-9413.84	-0.0209384
ENSBTAG00000006364	-9397.44	-0.0209384
ENSBTAG00000019633	-9376.02	-0.0209384
ENSBTAG00000034995	-9361.93	-0.0209384
ENSBTAG00000040334	-9356.32	-0.0209384
ENSBTAG00000009381	-9350.51	-0.0209384
bta_miR_339b	-9327.92	-0.0209384
ENSBTAG00000032265	-9276.17	-0.0209384
ENSBTAG00000006862	-9262.9	-0.0209384
ENSBTAG00000006963	-9239.39	-0.0209384
ENSBTAG00000020297	-9195.61	-0.0209384
ENSBTAG00000008913	-9163.49	-0.0209384
ENSBTAG00000004073	-9150.21	-0.0209384
ENSBTAG00000021189	-9135.66	-0.0209384
ENSBTAG00000005868	-9110.17	-0.0209384
ENSBTAG00000021303	-9031.22	-0.0209384
ENSBTAG00000031658	-9014.85	-0.0209384
ENSBTAG00000047955	-8818.26	-0.0209384
ENSBTAG00000020853	-8812.32	-0.0209384
ENSBTAG00000018531	-8794.95	-0.0209384
ENSBTAG00000020584	-8778.25	-0.0209384
ENSBTAG00000013611	-8777.86	-0.0209384
ENSBTAG00000016470	-8777.71	-0.0209384
ENSBTAG00000045617	-8773.41	-0.0209384
ENSBTAG00000001710	-8755.79	-0.0209384
ENSBTAG00000030227	-8736.03	-0.0209384
ENSBTAG00000003037	-8717.02	-0.0209384
ENSBTAG00000006608	-8697.63	-0.0209384
ENSBTAG00000003143	-8622.9	-0.0209384
ENSBTAG00000016939	-8603.98	-0.0209384
ENSBTAG00000027397	-8569.33	-0.0209384
ENSBTAG00000019686	-8551.23	-0.0209384
ENSBTAG00000025310	-8499.99	-0.0209384
ENSBTAG00000026172	-8499.27	-0.0209384
ENSBTAG00000006631	-8438.4	-0.0209384
ENSBTAG00000015183	-8436.31	-0.0209384
ENSBTAG00000044065	-8434.68	-0.0209384
ENSBTAG00000010774	-8401.56	-0.0209384
ENSBTAG00000031750	-8378.27	-0.0209384
ENSBTAG00000038190	-8365.33	-0.0209384
ENSBTAG00000009760	-8350.19	-0.0209384
bta_let_7d	-8341.84	-0.0209384
ENSBTAG00000001874	-8318.68	-0.0209384
ENSBTAG00000032872	-8317.5	-0.0209384
ENSBTAG00000017683	-8312.04	-0.0209384
ENSBTAG00000030334	-8291.46	-0.0209384
ENSBTAG00000008713	-8254.17	-0.0209384
ENSBTAG00000019741	-8227.98	-0.0209384
ENSBTAG00000011243	-8217.41	-0.0209384
ENSBTAG00000010785	-8150.09	-0.0209384
ENSBTAG00000012026	-8141.85	-0.0209384
ENSBTAG00000018186	-8117.97	-0.0209384
ENSBTAG00000020739	-8113.3	-0.0209384
ENSBTAG00000016584	-8108.17	-0.0209384
ENSBTAG00000006974	-8104.26	-0.0209384
ENSBTAG00000008216	-8062	-0.0209384
ENSBTAG00000030222	-8060.35	-0.0209384
ENSBTAG00000045954	-8041.6	-0.0209384
ENSBTAG00000026232	-8007.5	-0.0209384
ENSBTAG00000000601	-7982.41	-0.0209384
ENSBTAG00000002885	-7876.45	-0.0209384
ENSBTAG00000045575	-7858.33	-0.0209384
ENSBTAG00000033333	-7850.51	-0.0209384
ENSBTAG00000004926	-7794.55	-0.0209384
ENSBTAG00000011244	-7737.85	-0.0209384
ENSBTAG00000017218	-7705.23	-0.0209384
ENSBTAG00000015752	-7673.68	-0.0209384
ENSBTAG00000011010	-7642.1	-0.0209384
ENSBTAG00000020448	-7638.3	-0.0209384
ENSBTAG00000008325	-7598.44	-0.0209384
ENSBTAG00000005958	-7574.21	-0.0209384
ENSBTAG00000007657	-7554.95	-0.0209384
ENSBTAG00000017405	-7552.51	-0.0209384
ENSBTAG00000026501	-7515.4	-0.0209384
ENSBTAG00000007102	-7508.03	-0.0209384
ENSBTAG00000039090	-7476.51	-0.0209384
ENSBTAG00000000095	-7469.27	-0.0209384
ENSBTAG00000016562	-7430.3	-0.0209384
ENSBTAG00000006143	-7423.67	-0.0209384
bta_miR_15a	-7423.64	-0.0209384
ENSBTAG00000020185	-7422.43	-0.0209384
ENSBTAG00000012007	-7348.93	-0.0209384
ENSBTAG00000021796	-7348.74	-0.0209384
ENSBTAG00000017741	-7319.47	-0.0209384
ENSBTAG00000011527	-7317.16	-0.0209384
ENSBTAG00000003353	-7290.97	-0.0209384
ENSBTAG00000013665	-7230.27	-0.0209384
ENSBTAG00000021996	-7196.4	-0.0209384
ENSBTAG00000015856	-7144.15	-0.0209384
ENSBTAG00000018599	-7104.65	-0.0209384
ENSBTAG00000021273	-7097.97	-0.0209384
ENSBTAG00000014797	-7088.11	-0.0209384
ENSBTAG00000021680	-7069.19	-0.0209384
ENSBTAG00000046444	-7063.2	-0.0209384
ENSBTAG00000018375	-7048.41	-0.0209384
ENSBTAG00000001457	-6994.63	-0.0209384
ENSBTAG00000026972	-6934.83	-0.0209384
ENSBTAG00000007429	-6933.23	-0.0209384
ENSBTAG00000045584	-6913.37	-0.0209384
ENSBTAG00000016746	-6909.16	-0.0209384
ENSBTAG00000020067	-6899.71	-0.0209384
ENSBTAG00000017744	-6862.28	-0.0209384
ENSBTAG00000034147	-6839.07	-0.0209384
ENSBTAG00000018746	-6771.08	-0.0209384
ENSBTAG00000032591	-6768.92	-0.0209384
ENSBTAG00000002072	-6735.76	-0.0209384
ENSBTAG00000001385	-6729.46	-0.0209384
ENSBTAG00000012630	-6579.17	-0.0209384
ENSBTAG00000025403	-6577.07	-0.0209384
ENSBTAG00000044000	-6559.61	-0.0209384
ENSBTAG00000012285	-6550.26	-0.0209384
ENSBTAG00000018857	-6539.49	-0.0209384
ENSBTAG00000035995	-6520.35	-0.0209384
ENSBTAG00000008656	-6511.27	-0.0209384
ENSBTAG00000000071	-6474.57	-0.0209384
ENSBTAG00000011154	-6473.29	-0.0209384
ENSBTAG00000008160	-6433.42	-0.0209384
ENSBTAG00000038625	-6419.39	-0.0209384
ENSBTAG00000011581	-6417.99	-0.0209384
ENSBTAG00000003622	-6401.74	-0.0209384
ENSBTAG00000024869	-6399.71	-0.0209384
ENSBTAG00000001694	-6398.92	-0.0209384
ENSBTAG00000009846	-6379.25	-0.0209384
ENSBTAG00000032905	-6345.08	-0.0209384
ENSBTAG00000012142	-6298.1	-0.0209384
ENSBTAG00000046775	-6273.52	-0.0209384
ENSBTAG00000020046	-6261.12	-0.0209384
ENSBTAG00000004906	-6201.22	-0.0209384
ENSBTAG00000018199	-6185.74	-0.0209384
ENSBTAG00000046763	-6156.23	-0.0209384
ENSBTAG00000019924	-6145.28	-0.0209384
ENSBTAG00000006404	-6002.78	-0.0209384
ENSBTAG00000007247	-5986.39	-0.0209384
ENSBTAG00000011137	-5965.48	-0.0209384
ENSBTAG00000018805	-5948.72	-0.0209384
ENSBTAG00000005678	-5941.12	-0.0209384
ENSBTAG00000024157	-5931.12	-0.0209384
ENSBTAG00000017677	-5901.08	-0.0209384
ENSBTAG00000038050	-5864.79	-0.0209384
ENSBTAG00000010672	-5856.55	-0.0209384
ENSBTAG00000010334	-5834.39	-0.0209384
ENSBTAG00000001188	-5817.78	-0.0209384
bta_miR_181c	-5806.35	-0.0209384
ENSBTAG00000000632	-5794.45	-0.0209384
ENSBTAG00000001558	-5778.84	-0.0209384
[truncated: 14,813 more rows]
