# Supplementary material for: Co-Expression Networks Reveal Potential Regulatory Roles of miRNAs in Fatty Acid Composition of Nelore Cattle
Source: Front Genet. 2019 Jul 11;10:651. doi: 10.3389/fgene.2019.00651 (PMC6637853; doi:10.3389/fgene.2019.00651)
Supplement: Supplementary file 10 [file Table_10.xlsx]

## Sheet: RFI1
Supplemental Table 10. Full list of RIF1 score of all genes in the dataset for Conjugated Linoleic Acid (CLA) content.
gene.ID	reg2.pearson	reg2.Z	Gene symbol	Description	GO Terms
ENSBTAG00000000164	9.99008	-0.0632667	GNRH1	Gonadotropin releasing hormone 1	GO:0010468~regulation of gene expression
ENSBTAG00000000582	15.3707	-0.0632667	LY6G6E	Lymphocyte antigen 6 complex	Complete proteome
ENSBTAG00000000982	20.675	-0.0632667	C22H3orf84	Chromosome 22 c3orf84 homolog	Complete proteome
ENSBTAG00000000031	28.111	-0.0632667	TRPV4	Transient receptor potential cation channel subfamily V member 4	GO:0007015~actin filament organization
ENSBTAG00000000535	29.1178	-0.0632667	PCNX2	Pecanex homolog 2	GO:0016021~integral component of membrane
ENSBTAG00000001041	35.5702	-0.0632667
ENSBTAG00000001028	36.8414	-0.0632667
ENSBTAG00000000030	37.1784	-0.0632667
ENSBTAG00000000273	45.6863	-0.0632667
ENSBTAG00000000158	47.1908	-0.0632667
ENSBTAG00000000020	50.3465	-0.0632667
ENSBTAG00000000029	50.8277	-0.0632667
ENSBTAG00000000634	66.7625	-0.0632667
ENSBTAG00000000326	148.946	-0.0632667
ENSBTAG00000000264	151.689	-0.0632667
ENSBTAG00000000169	163.964	-0.0632667
ENSBTAG00000001000	174.542	-0.0632667
ENSBTAG00000001088	193.038	-0.0632667
ENSBTAG00000000016	239.537	-0.0632667
ENSBTAG00000000258	246.213	-0.0632667
ENSBTAG00000001443	276.308	-0.0632667
ENSBTAG00000000381	283.754	-0.0632667
ENSBTAG00000000301	320.85	-0.0632667
ENSBTAG00000000930	354.683	-0.0632667
ENSBTAG00000000964	459.058	-0.0632667
ENSBTAG00000000170	533.307	-0.0632667
ENSBTAG00000000009	589.219	-0.0632667
ENSBTAG00000000181	598.912	-0.0632667
ENSBTAG00000001020	645.387	-0.0632667
ENSBTAG00000000792	670.442	-0.0632667
ENSBTAG00000000457	690.923	-0.0632667
ENSBTAG00000000109	855.568	-0.0632666
ENSBTAG00000000869	868.606	-0.0632666
ENSBTAG00000000664	880.512	-0.0632666
ENSBTAG00000000496	887.165	-0.0632666
ENSBTAG00000000015	905.859	-0.0632666
ENSBTAG00000000257	1069.83	-0.0632666
ENSBTAG00000000576	1161.08	-0.0632666
ENSBTAG00000000413	1204.56	-0.0632666
ENSBTAG00000000973	1205.52	-0.0632666
ENSBTAG00000000189	1258.33	-0.0632666
ENSBTAG00000000752	1259.84	-0.0632666
ENSBTAG00000000317	1434.12	-0.0632666
ENSBTAG00000002401	1808.55	-0.0632666
ENSBTAG00000001900	1847.87	-0.0632666
ENSBTAG00000001608	1850.36	-0.0632666
ENSBTAG00000000281	1974.37	-0.0632665
ENSBTAG00000000888	2011.28	-0.0632665
ENSBTAG00000000628	2018.52	-0.0632665
ENSBTAG00000002273	2223	-0.0632665
ENSBTAG00000000489	2302.11	-0.0632665
ENSBTAG00000002390	2319.07	-0.0632665
ENSBTAG00000000625	2418.4	-0.0632665
ENSBTAG00000000962	2441.38	-0.0632665
ENSBTAG00000000120	2461.43	-0.0632665
ENSBTAG00000001163	2768.02	-0.0632665
ENSBTAG00000004381	2880.07	-0.0632665
ENSBTAG00000003047	2974.67	-0.0632665
ENSBTAG00000000226	3011.01	-0.0632665
ENSBTAG00000000124	3030.82	-0.0632665
ENSBTAG00000000220	3033.2	-0.0632665
ENSBTAG00000007531	3058.61	-0.0632665
ENSBTAG00000000306	3062.19	-0.0632665
ENSBTAG00000003810	3107.38	-0.0632664
ENSBTAG00000000654	3151.84	-0.0632664
ENSBTAG00000001197	3223.46	-0.0632664
ENSBTAG00000000829	3451.79	-0.0632664
ENSBTAG00000000095	3599.01	-0.0632664
ENSBTAG00000000951	3609.59	-0.0632664
ENSBTAG00000000102	3771.34	-0.0632664
ENSBTAG00000004019	3856.28	-0.0632664
ENSBTAG00000000644	4099.37	-0.0632664
ENSBTAG00000000476	4127.23	-0.0632664
ENSBTAG00000001359	4228.56	-0.0632664
ENSBTAG00000001219	4410.5	-0.0632663
ENSBTAG00000000185	4475.5	-0.0632663
ENSBTAG00000000540	4782.85	-0.0632663
ENSBTAG00000001341	4802.29	-0.0632663
ENSBTAG00000000345	4932.74	-0.0632663
ENSBTAG00000001287	5004.76	-0.0632663
ENSBTAG00000000261	5025.18	-0.0632663
ENSBTAG00000000517	5036.3	-0.0632663
ENSBTAG00000002199	5047.68	-0.0632663
ENSBTAG00000001785	5085.89	-0.0632663
ENSBTAG00000000211	5460.56	-0.0632662
ENSBTAG00000001572	5561.89	-0.0632662
ENSBTAG00000000730	5639.95	-0.0632662
ENSBTAG00000000936	5738.69	-0.0632662
ENSBTAG00000000441	5792.81	-0.0632662
ENSBTAG00000001322	5943.5	-0.0632662
ENSBTAG00000000597	5983.97	-0.0632662
ENSBTAG00000000067	6131.28	-0.0632662
ENSBTAG00000000715	6169.62	-0.0632662
ENSBTAG00000000238	6236.1	-0.0632662
ENSBTAG00000000660	6440.11	-0.0632662
ENSBTAG00000000835	6814.41	-0.0632661
ENSBTAG00000001728	6896.42	-0.0632661
ENSBTAG00000000910	6898.7	-0.0632661
ENSBTAG00000005708	6910.39	-0.0632661
ENSBTAG00000000079	6975.94	-0.0632661
ENSBTAG00000000128	7006.12	-0.0632661
ENSBTAG00000003921	7014.8	-0.0632661
ENSBTAG00000001279	7034.6	-0.0632661
ENSBTAG00000001784	7393.4	-0.0632661
ENSBTAG00000000396	7488.83	-0.0632661
ENSBTAG00000002985	7548.37	-0.0632661
ENSBTAG00000003564	7888.72	-0.063266
ENSBTAG00000002483	7899.65	-0.063266
ENSBTAG00000000245	7963.54	-0.063266
ENSBTAG00000000873	8031.76	-0.063266
ENSBTAG00000000284	8090.83	-0.063266
ENSBTAG00000002253	8388.79	-0.063266
ENSBTAG00000000933	8463.98	-0.063266
ENSBTAG00000000580	8504.19	-0.063266
ENSBTAG00000002084	8624.47	-0.063266
ENSBTAG00000002408	8923.37	-0.0632659
ENSBTAG00000000703	8968.33	-0.0632659
ENSBTAG00000000277	9072.69	-0.0632659
ENSBTAG00000000419	9260.65	-0.0632659
ENSBTAG00000000842	9276.47	-0.0632659
ENSBTAG00000002331	9294.43	-0.0632659
ENSBTAG00000000233	9412.49	-0.0632659
ENSBTAG00000005031	9502.26	-0.0632659
ENSBTAG00000001343	9570.62	-0.0632659
ENSBTAG00000001086	9790.01	-0.0632659
ENSBTAG00000001198	10044.6	-0.0632658
ENSBTAG00000000428	10243.3	-0.0632658
ENSBTAG00000002858	10362.9	-0.0632658
ENSBTAG00000000377	10454.4	-0.0632658
ENSBTAG00000001001	10534.7	-0.0632658
ENSBTAG00000000445	10655.5	-0.0632658
ENSBTAG00000000437	10736.7	-0.0632658
ENSBTAG00000000179	10747.4	-0.0632658
ENSBTAG00000000776	11038.2	-0.0632658
ENSBTAG00000000389	11083	-0.0632658
ENSBTAG00000003893	11088.3	-0.0632658
ENSBTAG00000004782	11327.6	-0.0632657
ENSBTAG00000003425	11722.4	-0.0632657
ENSBTAG00000000516	11902.3	-0.0632657
ENSBTAG00000003297	12028.3	-0.0632657
ENSBTAG00000002297	12069.7	-0.0632657
ENSBTAG00000002416	12144	-0.0632657
ENSBTAG00000000885	12166.7	-0.0632657
ENSBTAG00000008477	12254	-0.0632657
ENSBTAG00000000153	12262.5	-0.0632657
ENSBTAG00000002305	12405.6	-0.0632656
ENSBTAG00000000707	12632.5	-0.0632656
ENSBTAG00000000755	12823.3	-0.0632656
ENSBTAG00000001464	12852.6	-0.0632656
ENSBTAG00000001128	12860.5	-0.0632656
ENSBTAG00000000620	13220.8	-0.0632656
ENSBTAG00000000232	13353.7	-0.0632656
ENSBTAG00000000064	13380	-0.0632656
ENSBTAG00000000717	13579	-0.0632655
ENSBTAG00000002154	13693.5	-0.0632655
ENSBTAG00000007619	13868.8	-0.0632655
ENSBTAG00000001096	14141.3	-0.0632655
ENSBTAG00000000816	14400.2	-0.0632655
ENSBTAG00000003202	14445	-0.0632655
ENSBTAG00000001286	14530.6	-0.0632655
ENSBTAG00000001753	14569.9	-0.0632655
ENSBTAG00000000071	14604	-0.0632655
ENSBTAG00000000623	14660.6	-0.0632654
ENSBTAG00000002116	15324.8	-0.0632654
ENSBTAG00000002826	15333.7	-0.0632654
ENSBTAG00000000854	15561.4	-0.0632654
ENSBTAG00000001338	15608.1	-0.0632654
ENSBTAG00000000177	15811.7	-0.0632653
ENSBTAG00000000718	15873.6	-0.0632653
ENSBTAG00000001500	16369.7	-0.0632653
ENSBTAG00000003592	16945.5	-0.0632652
ENSBTAG00000000333	17358.1	-0.0632652
ENSBTAG00000002224	17384.8	-0.0632652
ENSBTAG00000011525	17462.5	-0.0632652
ENSBTAG00000000571	17602.7	-0.0632652
ENSBTAG00000001952	17766.7	-0.0632652
ENSBTAG00000001085	17815.4	-0.0632652
ENSBTAG00000003313	18406.6	-0.0632651
ENSBTAG00000000130	18492.6	-0.0632651
ENSBTAG00000000720	18633.3	-0.0632651
ENSBTAG00000000648	19145.8	-0.0632651
ENSBTAG00000001803	19513.7	-0.063265
ENSBTAG00000000793	19589.7	-0.063265
ENSBTAG00000001195	19932.4	-0.063265
ENSBTAG00000000049	19986.1	-0.063265
ENSBTAG00000000713	20207.4	-0.063265
ENSBTAG00000006377	20455.3	-0.0632649
ENSBTAG00000002123	20543.2	-0.0632649
ENSBTAG00000001255	20610.3	-0.0632649
ENSBTAG00000005219	20647.2	-0.0632649
ENSBTAG00000001002	21035.9	-0.0632649
ENSBTAG00000000926	21091.8	-0.0632649
ENSBTAG00000003020	21188	-0.0632649
ENSBTAG00000002134	21660.9	-0.0632648
ENSBTAG00000002775	22000.3	-0.0632648
ENSBTAG00000007693	22036.6	-0.0632648
ENSBTAG00000001683	22462.9	-0.0632648
ENSBTAG00000000032	22475	-0.0632648
ENSBTAG00000006551	22541.6	-0.0632648
ENSBTAG00000002951	22626.8	-0.0632648
ENSBTAG00000000830	23206.3	-0.0632647
ENSBTAG00000001614	23246.5	-0.0632647
ENSBTAG00000006282	23493.9	-0.0632647
ENSBTAG00000000490	23766.7	-0.0632647
ENSBTAG00000004729	23861.1	-0.0632646
ENSBTAG00000000629	23876.7	-0.0632646
ENSBTAG00000001735	24028.2	-0.0632646
ENSBTAG00000000655	24188.8	-0.0632646
ENSBTAG00000000431	24221.3	-0.0632646
ENSBTAG00000000621	24314.1	-0.0632646
ENSBTAG00000002981	24342.2	-0.0632646
ENSBTAG00000006453	24513.1	-0.0632646
ENSBTAG00000001193	24674.8	-0.0632646
ENSBTAG00000007164	24685.6	-0.0632646
ENSBTAG00000000462	25022.7	-0.0632645
ENSBTAG00000002117	25248.3	-0.0632645
ENSBTAG00000000436	25509.7	-0.0632645
ENSBTAG00000006212	25738.6	-0.0632645
ENSBTAG00000005395	25940.8	-0.0632645
ENSBTAG00000003434	26067.1	-0.0632645
ENSBTAG00000000944	26082.9	-0.0632645
ENSBTAG00000001599	26331.9	-0.0632644
ENSBTAG00000001410	26405.6	-0.0632644
ENSBTAG00000003963	27639.3	-0.0632643
ENSBTAG00000005252	27817.2	-0.0632643
ENSBTAG00000002737	28170.2	-0.0632643
ENSBTAG00000000899	28335.7	-0.0632643
ENSBTAG00000000751	28370	-0.0632643
ENSBTAG00000000066	28473.1	-0.0632642
ENSBTAG00000002169	28570.7	-0.0632642
ENSBTAG00000007994	28651	-0.0632642
ENSBTAG00000000736	28888	-0.0632642
ENSBTAG00000001104	29029.4	-0.0632642
ENSBTAG00000001213	29976	-0.0632641
ENSBTAG00000001131	30059.9	-0.0632641
ENSBTAG00000000253	30303.4	-0.0632641
ENSBTAG00000001446	30376	-0.0632641
ENSBTAG00000001191	30659.8	-0.0632641
ENSBTAG00000000448	30871.8	-0.063264
ENSBTAG00000001051	31090.3	-0.063264
ENSBTAG00000005884	31164.9	-0.063264
ENSBTAG00000001080	32044.7	-0.0632639
ENSBTAG00000001649	32486.3	-0.0632639
ENSBTAG00000003121	32506.4	-0.0632639
ENSBTAG00000002515	32509.6	-0.0632639
ENSBTAG00000000168	32668.3	-0.0632639
ENSBTAG00000002705	32699.4	-0.0632639
ENSBTAG00000001918	32856.5	-0.0632639
ENSBTAG00000008039	33076.3	-0.0632638
ENSBTAG00000002803	33245.5	-0.0632638
ENSBTAG00000009390	33256.1	-0.0632638
ENSBTAG00000003575	33266.5	-0.0632638
ENSBTAG00000007052	33391.3	-0.0632638
ENSBTAG00000001074	33481.7	-0.0632638
ENSBTAG00000007372	33490.2	-0.0632638
ENSBTAG00000000958	33595.7	-0.0632638
ENSBTAG00000000791	33682.6	-0.0632638
ENSBTAG00000001385	34070.2	-0.0632638
ENSBTAG00000000188	34640.3	-0.0632637
ENSBTAG00000002258	34844.1	-0.0632637
ENSBTAG00000001152	34848.2	-0.0632637
ENSBTAG00000004109	34947	-0.0632637
ENSBTAG00000000836	35245.8	-0.0632637
ENSBTAG00000001007	35368.3	-0.0632636
ENSBTAG00000004878	35571.2	-0.0632636
ENSBTAG00000002418	36099.5	-0.0632636
ENSBTAG00000002733	36133	-0.0632636
ENSBTAG00000001793	36605.8	-0.0632635
ENSBTAG00000000279	36654.1	-0.0632635
ENSBTAG00000005535	37042.8	-0.0632635
ENSBTAG00000001543	37135.5	-0.0632635
ENSBTAG00000001662	37186	-0.0632635
ENSBTAG00000002363	37363.3	-0.0632635
ENSBTAG00000006042	37465.3	-0.0632635
ENSBTAG00000001898	37620.1	-0.0632635
ENSBTAG00000002015	37940.5	-0.0632634
ENSBTAG00000001005	37951.2	-0.0632634
ENSBTAG00000006859	38130.6	-0.0632634
ENSBTAG00000004004	38276.9	-0.0632634
ENSBTAG00000004475	38384.2	-0.0632634
ENSBTAG00000000920	38607.2	-0.0632634
ENSBTAG00000004378	38655.6	-0.0632634
ENSBTAG00000008841	38701.7	-0.0632634
ENSBTAG00000004061	38729.4	-0.0632634
ENSBTAG00000001462	38755.6	-0.0632634
ENSBTAG00000009064	38888	-0.0632633
ENSBTAG00000000589	39299.4	-0.0632633
ENSBTAG00000001628	39337	-0.0632633
ENSBTAG00000000735	39365.7	-0.0632633
ENSBTAG00000000590	39379.4	-0.0632633
ENSBTAG00000002564	39555.2	-0.0632633
ENSBTAG00000004221	39665.9	-0.0632633
ENSBTAG00000004578	39680.1	-0.0632633
ENSBTAG00000001675	39771.9	-0.0632633
ENSBTAG00000004971	39902.6	-0.0632633
ENSBTAG00000003527	39959.9	-0.0632633
ENSBTAG00000001862	40608.6	-0.0632632
ENSBTAG00000003574	40713.1	-0.0632632
ENSBTAG00000000236	41012	-0.0632632
ENSBTAG00000002145	41023.4	-0.0632632
ENSBTAG00000002104	41102.4	-0.0632632
ENSBTAG00000003319	41303.3	-0.0632631
ENSBTAG00000009713	41316.6	-0.0632631
ENSBTAG00000001354	41341.1	-0.0632631
ENSBTAG00000000856	41422.3	-0.0632631
ENSBTAG00000003682	41471.3	-0.0632631
ENSBTAG00000001882	41576.6	-0.0632631
ENSBTAG00000002240	41590.2	-0.0632631
ENSBTAG00000001836	41597.2	-0.0632631
ENSBTAG00000008333	41728.8	-0.0632631
ENSBTAG00000004795	41920.5	-0.0632631
ENSBTAG00000002940	41930.6	-0.0632631
ENSBTAG00000000161	42183.3	-0.0632631
ENSBTAG00000002394	42402.8	-0.063263
ENSBTAG00000000616	43002.1	-0.063263
ENSBTAG00000007020	43283.1	-0.063263
ENSBTAG00000000981	43509.9	-0.0632629
ENSBTAG00000012525	43843.2	-0.0632629
ENSBTAG00000001321	44702.3	-0.0632628
ENSBTAG00000009907	44848	-0.0632628
ENSBTAG00000001090	44904.8	-0.0632628
ENSBTAG00000000483	44940.9	-0.0632628
ENSBTAG00000000799	45101.1	-0.0632628
ENSBTAG00000000144	45337.4	-0.0632628
ENSBTAG00000009194	45453.9	-0.0632628
ENSBTAG00000000106	45828.5	-0.0632627
ENSBTAG00000000959	45872.5	-0.0632627
ENSBTAG00000001014	46075.9	-0.0632627
ENSBTAG00000007914	46082.6	-0.0632627
ENSBTAG00000000638	46257.7	-0.0632627
ENSBTAG00000006903	47865	-0.0632626
ENSBTAG00000001983	48382.7	-0.0632625
ENSBTAG00000002616	48464.9	-0.0632625
ENSBTAG00000005133	48489.6	-0.0632625
ENSBTAG00000013820	48718.1	-0.0632625
ENSBTAG00000005066	48905.9	-0.0632625
ENSBTAG00000008851	48919.2	-0.0632625
ENSBTAG00000005748	49153.7	-0.0632625
ENSBTAG00000009846	49286	-0.0632624
ENSBTAG00000002204	49621	-0.0632624
ENSBTAG00000011658	50010.3	-0.0632624
ENSBTAG00000008430	50372.2	-0.0632623
ENSBTAG00000000785	50532.8	-0.0632623
ENSBTAG00000001395	50652.7	-0.0632623
ENSBTAG00000001687	51013	-0.0632623
ENSBTAG00000001885	51369.1	-0.0632623
ENSBTAG00000008583	51589.2	-0.0632622
ENSBTAG00000001557	51612.8	-0.0632622
ENSBTAG00000000995	52187.3	-0.0632622
ENSBTAG00000005210	52333.7	-0.0632622
ENSBTAG00000001481	52341.8	-0.0632622
ENSBTAG00000002027	52607.5	-0.0632622
ENSBTAG00000000641	52784.4	-0.0632621
ENSBTAG00000001889	52863	-0.0632621
ENSBTAG00000003000	53034.2	-0.0632621
ENSBTAG00000013334	53137.5	-0.0632621
ENSBTAG00000004073	53266	-0.0632621
ENSBTAG00000003567	53402.4	-0.0632621
ENSBTAG00000000987	54033.5	-0.063262
ENSBTAG00000011036	54180.6	-0.063262
ENSBTAG00000004739	54266.3	-0.063262
ENSBTAG00000001187	55259.4	-0.0632619
ENSBTAG00000002136	55480.3	-0.0632619
ENSBTAG00000002788	55688.8	-0.0632619
ENSBTAG00000008352	56069.5	-0.0632619
ENSBTAG00000004095	56178	-0.0632618
ENSBTAG00000003253	56257.2	-0.0632618
ENSBTAG00000000207	56291.2	-0.0632618
ENSBTAG00000004443	56332.1	-0.0632618
ENSBTAG00000008017	56367.6	-0.0632618
ENSBTAG00000030775	56588.7	-0.0632618
ENSBTAG00000037523	56774.4	-0.0632618
ENSBTAG00000001188	56783	-0.0632618
ENSBTAG00000003037	57067.7	-0.0632618
ENSBTAG00000002629	57236.3	-0.0632618
ENSBTAG00000017561	57271.1	-0.0632617
ENSBTAG00000000604	57388.4	-0.0632617
ENSBTAG00000003398	57921.6	-0.0632617
ENSBTAG00000008808	57996	-0.0632617
ENSBTAG00000002089	58081.7	-0.0632617
ENSBTAG00000000472	58082.2	-0.0632617
ENSBTAG00000008036	58149.6	-0.0632617
ENSBTAG00000003305	58177.4	-0.0632617
ENSBTAG00000005234	58195.1	-0.0632617
ENSBTAG00000003580	58682.6	-0.0632616
ENSBTAG00000000738	58863.3	-0.0632616
ENSBTAG00000006743	58865.6	-0.0632616
ENSBTAG00000001600	58952.6	-0.0632616
ENSBTAG00000001052	59126.3	-0.0632616
ENSBTAG00000012348	59129.6	-0.0632616
ENSBTAG00000007388	59199.1	-0.0632616
ENSBTAG00000000819	59316.2	-0.0632616
ENSBTAG00000000568	59412.2	-0.0632616
ENSBTAG00000046773	59633.8	-0.0632615
ENSBTAG00000007626	59788.4	-0.0632615
ENSBTAG00000001156	59809.3	-0.0632615
ENSBTAG00000001474	60341.9	-0.0632615
ENSBTAG00000001580	60796.7	-0.0632614
ENSBTAG00000000916	61173.2	-0.0632614
ENSBTAG00000002947	61320.5	-0.0632614
ENSBTAG00000001143	61532.3	-0.0632614
ENSBTAG00000000356	61652.5	-0.0632614
ENSBTAG00000000204	61758.3	-0.0632614
ENSBTAG00000001029	61762.2	-0.0632614
ENSBTAG00000001160	61762.3	-0.0632614
ENSBTAG00000006371	61778	-0.0632614
ENSBTAG00000000859	62255.5	-0.0632613
ENSBTAG00000002848	62274.4	-0.0632613
ENSBTAG00000005162	62365.9	-0.0632613
ENSBTAG00000002941	62374.1	-0.0632613
ENSBTAG00000016344	62720.7	-0.0632613
ENSBTAG00000003440	62871.2	-0.0632613
ENSBTAG00000007890	62906.5	-0.0632613
ENSBTAG00000010127	63357.7	-0.0632612
ENSBTAG00000008944	63666.3	-0.0632612
ENSBTAG00000000125	63688.7	-0.0632612
ENSBTAG00000008534	63966.9	-0.0632612
ENSBTAG00000002257	64093.2	-0.0632612
ENSBTAG00000004498	64212.2	-0.0632611
ENSBTAG00000000330	64843.2	-0.0632611
ENSBTAG00000004492	65159.7	-0.0632611
ENSBTAG00000011635	65330.8	-0.063261
ENSBTAG00000021173	65660.9	-0.063261
ENSBTAG00000004415	66128	-0.063261
ENSBTAG00000004097	66203.8	-0.063261
ENSBTAG00000005997	66214.8	-0.063261
ENSBTAG00000002751	66228.4	-0.063261
ENSBTAG00000001161	66453.7	-0.063261
ENSBTAG00000003060	66708.6	-0.0632609
ENSBTAG00000000672	66737.7	-0.0632609
ENSBTAG00000009331	67329.1	-0.0632609
ENSBTAG00000020992	67448.9	-0.0632609
ENSBTAG00000006934	67654.2	-0.0632608
ENSBTAG00000014537	67730.1	-0.0632608
ENSBTAG00000014705	67996.7	-0.0632608
ENSBTAG00000000224	68127.4	-0.0632608
ENSBTAG00000004297	68260.1	-0.0632608
ENSBTAG00000003915	68795.4	-0.0632607
ENSBTAG00000002184	69269.2	-0.0632607
ENSBTAG00000000133	69302.5	-0.0632607
ENSBTAG00000001712	69439.5	-0.0632607
ENSBTAG00000005170	69480.2	-0.0632607
ENSBTAG00000000477	69642.4	-0.0632607
ENSBTAG00000001235	69738.8	-0.0632607
ENSBTAG00000002021	69908	-0.0632607
ENSBTAG00000011572	70356.9	-0.0632606
ENSBTAG00000005638	70410.1	-0.0632606
ENSBTAG00000007336	70795.8	-0.0632606
ENSBTAG00000003786	71529.3	-0.0632605
ENSBTAG00000002550	71915.9	-0.0632605
ENSBTAG00000002600	71954.8	-0.0632605
ENSBTAG00000003326	72759.7	-0.0632604
ENSBTAG00000014737	72988.2	-0.0632604
ENSBTAG00000038982	73069.9	-0.0632604
ENSBTAG00000005858	73190.4	-0.0632604
ENSBTAG00000002110	73311.1	-0.0632604
ENSBTAG00000005176	73586.1	-0.0632603
ENSBTAG00000005891	73855.4	-0.0632603
ENSBTAG00000017922	73901.9	-0.0632603
ENSBTAG00000017651	74051.3	-0.0632603
ENSBTAG00000016784	74266.9	-0.0632603
ENSBTAG00000001224	74402.7	-0.0632603
ENSBTAG00000007750	75186.8	-0.0632602
ENSBTAG00000000300	75574.3	-0.0632602
ENSBTAG00000008176	75879.1	-0.0632601
ENSBTAG00000007720	76008.4	-0.0632601
ENSBTAG00000009510	76193.3	-0.0632601
ENSBTAG00000002923	76203	-0.0632601
ENSBTAG00000003923	76216.6	-0.0632601
ENSBTAG00000004011	76766	-0.0632601
ENSBTAG00000003384	77134.7	-0.06326
ENSBTAG00000006368	77336.9	-0.06326
ENSBTAG00000005527	77369.6	-0.06326
ENSBTAG00000039276	77484	-0.06326
ENSBTAG00000005164	77618.1	-0.06326
ENSBTAG00000004300	77706.9	-0.06326
ENSBTAG00000006831	77745.4	-0.06326
ENSBTAG00000007070	78142.7	-0.0632599
ENSBTAG00000002261	78150.8	-0.0632599
ENSBTAG00000003638	78730	-0.0632599
ENSBTAG00000002041	78730	-0.0632599
ENSBTAG00000000533	78751.2	-0.0632599
ENSBTAG00000000949	78948.9	-0.0632599
ENSBTAG00000000390	78978.9	-0.0632599
ENSBTAG00000000042	79258.1	-0.0632598
ENSBTAG00000000292	79337.7	-0.0632598
ENSBTAG00000018435	79456.2	-0.0632598
ENSBTAG00000003462	79679.1	-0.0632598
ENSBTAG00000001457	79919.5	-0.0632598
ENSBTAG00000001293	80315.6	-0.0632597
ENSBTAG00000005470	80379.3	-0.0632597
ENSBTAG00000006232	80648.6	-0.0632597
ENSBTAG00000002174	80888.7	-0.0632597
ENSBTAG00000002470	80899.9	-0.0632597
ENSBTAG00000001517	81381	-0.0632597
ENSBTAG00000005895	81719.8	-0.0632596
ENSBTAG00000000895	81867.4	-0.0632596
ENSBTAG00000007954	82500	-0.0632596
ENSBTAG00000001139	82988	-0.0632595
ENSBTAG00000005301	83157.2	-0.0632595
ENSBTAG00000003140	83355.8	-0.0632595
ENSBTAG00000001562	83584.6	-0.0632595
ENSBTAG00000003651	83615.4	-0.0632595
ENSBTAG00000000260	83694	-0.0632595
ENSBTAG00000001094	83761	-0.0632595
ENSBTAG00000003329	83909.6	-0.0632594
ENSBTAG00000006567	83967.5	-0.0632594
ENSBTAG00000006801	84470.5	-0.0632594
ENSBTAG00000005049	84543.8	-0.0632594
ENSBTAG00000043179	84736.8	-0.0632594
ENSBTAG00000000394	84750.2	-0.0632594
ENSBTAG00000003944	84871.3	-0.0632594
ENSBTAG00000004650	85082.9	-0.0632593
ENSBTAG00000005870	85139.4	-0.0632593
ENSBTAG00000001950	85224.5	-0.0632593
ENSBTAG00000003632	85323.6	-0.0632593
ENSBTAG00000000062	85957.2	-0.0632593
ENSBTAG00000001447	86575	-0.0632592
ENSBTAG00000006539	86691.9	-0.0632592
ENSBTAG00000006730	86804.7	-0.0632592
ENSBTAG00000003943	86977.2	-0.0632592
ENSBTAG00000003276	87065.6	-0.0632592
ENSBTAG00000002817	87097.9	-0.0632592
ENSBTAG00000005092	87115.3	-0.0632592
ENSBTAG00000002368	87168.2	-0.0632592
ENSBTAG00000013287	87257.7	-0.0632591
ENSBTAG00000000221	87276.2	-0.0632591
ENSBTAG00000013598	87597	-0.0632591
ENSBTAG00000003489	87715	-0.0632591
ENSBTAG00000001243	87730.9	-0.0632591
ENSBTAG00000001752	87776.6	-0.0632591
ENSBTAG00000000355	88169	-0.0632591
ENSBTAG00000008467	88446.1	-0.063259
ENSBTAG00000012566	88600.2	-0.063259
ENSBTAG00000010532	88653.7	-0.063259
ENSBTAG00000002921	89023.6	-0.063259
ENSBTAG00000001598	89138.2	-0.063259
ENSBTAG00000002356	89273.4	-0.063259
ENSBTAG00000000103	89515.7	-0.063259
ENSBTAG00000004783	89641.6	-0.0632589
ENSBTAG00000018246	89941.5	-0.0632589
ENSBTAG00000025148	89985.8	-0.0632589
ENSBTAG00000003600	90035.1	-0.0632589
ENSBTAG00000010306	90204	-0.0632589
ENSBTAG00000002918	91029.5	-0.0632588
ENSBTAG00000015985	91060.7	-0.0632588
ENSBTAG00000011795	91146.8	-0.0632588
ENSBTAG00000003219	91985.4	-0.0632587
ENSBTAG00000000039	92043.6	-0.0632587
ENSBTAG00000001545	92236.6	-0.0632587
ENSBTAG00000003169	92341.2	-0.0632587
ENSBTAG00000013535	92425.1	-0.0632587
ENSBTAG00000000764	92498.9	-0.0632587
ENSBTAG00000015358	92512.6	-0.0632587
ENSBTAG00000006731	93106.2	-0.0632586
ENSBTAG00000006882	93107.7	-0.0632586
ENSBTAG00000001140	93266.6	-0.0632586
ENSBTAG00000001019	93527	-0.0632586
ENSBTAG00000008348	94092.3	-0.0632586
ENSBTAG00000010411	94215.2	-0.0632585
ENSBTAG00000004082	94283.2	-0.0632585
ENSBTAG00000007799	94335.6	-0.0632585
ENSBTAG00000000379	94509.6	-0.0632585
ENSBTAG00000006256	94646.1	-0.0632585
ENSBTAG00000000675	94650.6	-0.0632585
ENSBTAG00000012057	94873.5	-0.0632585
ENSBTAG00000002472	95372.6	-0.0632584
ENSBTAG00000003295	95672.6	-0.0632584
ENSBTAG00000000432	95675.2	-0.0632584
ENSBTAG00000001872	96155.6	-0.0632584
ENSBTAG00000007553	96535.9	-0.0632583
ENSBTAG00000005206	96568.1	-0.0632583
ENSBTAG00000005152	96723	-0.0632583
ENSBTAG00000002527	97019	-0.0632583
ENSBTAG00000001010	97196	-0.0632583
ENSBTAG00000001050	97451.3	-0.0632583
ENSBTAG00000000919	97500.7	-0.0632583
ENSBTAG00000003561	97688.3	-0.0632582
ENSBTAG00000000243	98459.1	-0.0632582
ENSBTAG00000001901	98774.1	-0.0632581
ENSBTAG00000002190	98816.8	-0.0632581
ENSBTAG00000009226	98835	-0.0632581
ENSBTAG00000002135	98860.1	-0.0632581
ENSBTAG00000017016	100026	-0.063258
ENSBTAG00000000983	100248	-0.063258
ENSBTAG00000004977	101508	-0.0632579
ENSBTAG00000004187	101696	-0.0632579
ENSBTAG00000005110	101880	-0.0632579
ENSBTAG00000001824	102331	-0.0632578
ENSBTAG00000004170	102487	-0.0632578
ENSBTAG00000005784	103025	-0.0632578
ENSBTAG00000002843	103049	-0.0632578
ENSBTAG00000000197	103129	-0.0632578
ENSBTAG00000000256	103225	-0.0632578
ENSBTAG00000013100	103580	-0.0632577
ENSBTAG00000000005	103813	-0.0632577
ENSBTAG00000002059	104333	-0.0632577
ENSBTAG00000001391	104589	-0.0632576
ENSBTAG00000001242	104914	-0.0632576
ENSBTAG00000000561	104975	-0.0632576
ENSBTAG00000001574	105108	-0.0632576
ENSBTAG00000002361	105296	-0.0632576
ENSBTAG00000005745	105409	-0.0632576
ENSBTAG00000004277	105508	-0.0632576
ENSBTAG00000007436	105520	-0.0632576
ENSBTAG00000007245	105881	-0.0632575
ENSBTAG00000003936	106578	-0.0632575
ENSBTAG00000000831	106631	-0.0632575
ENSBTAG00000004769	106699	-0.0632575
ENSBTAG00000002809	106931	-0.0632574
ENSBTAG00000002702	107726	-0.0632574
ENSBTAG00000001365	108263	-0.0632573
ENSBTAG00000003171	108386	-0.0632573
ENSBTAG00000003955	108398	-0.0632573
ENSBTAG00000001376	108532	-0.0632573
ENSBTAG00000009266	108804	-0.0632573
ENSBTAG00000002668	108987	-0.0632573
ENSBTAG00000001044	109014	-0.0632573
ENSBTAG00000000753	109042	-0.0632573
ENSBTAG00000006812	109447	-0.0632572
ENSBTAG00000002002	109862	-0.0632572
ENSBTAG00000002724	110116	-0.0632572
ENSBTAG00000003361	110184	-0.0632572
ENSBTAG00000005679	110466	-0.0632571
ENSBTAG00000005937	110704	-0.0632571
ENSBTAG00000000593	110769	-0.0632571
ENSBTAG00000005072	110861	-0.0632571
ENSBTAG00000006864	111304	-0.0632571
ENSBTAG00000009292	111379	-0.0632571
ENSBTAG00000007000	111911	-0.063257
ENSBTAG00000005461	111923	-0.063257
ENSBTAG00000001969	112168	-0.063257
ENSBTAG00000002471	112660	-0.0632569
ENSBTAG00000001605	112708	-0.0632569
ENSBTAG00000012822	112785	-0.0632569
ENSBTAG00000006295	112900	-0.0632569
ENSBTAG00000002272	113157	-0.0632569
ENSBTAG00000000699	113557	-0.0632569
ENSBTAG00000005986	113936	-0.0632568
ENSBTAG00000000559	114153	-0.0632568
ENSBTAG00000015581	114598	-0.0632568
ENSBTAG00000009206	114695	-0.0632568
ENSBTAG00000001382	114829	-0.0632568
ENSBTAG00000013020	114867	-0.0632568
ENSBTAG00000001992	115414	-0.0632567
ENSBTAG00000010363	115610	-0.0632567
ENSBTAG00000003679	115732	-0.0632567
ENSBTAG00000004797	115895	-0.0632567
ENSBTAG00000035396	116031	-0.0632566
ENSBTAG00000002454	116157	-0.0632566
ENSBTAG00000044536	116198	-0.0632566
ENSBTAG00000012747	116255	-0.0632566
ENSBTAG00000003705	116828	-0.0632566
ENSBTAG00000007093	117046	-0.0632566
ENSBTAG00000039946	117804	-0.0632565
ENSBTAG00000003947	118048	-0.0632565
ENSBTAG00000009607	118214	-0.0632565
ENSBTAG00000003675	118548	-0.0632564
ENSBTAG00000003878	118680	-0.0632564
ENSBTAG00000010878	118753	-0.0632564
ENSBTAG00000006595	118801	-0.0632564
ENSBTAG00000002435	118848	-0.0632564
ENSBTAG00000048058	118918	-0.0632564
ENSBTAG00000004657	119875	-0.0632563
ENSBTAG00000006449	119899	-0.0632563
ENSBTAG00000006343	120023	-0.0632563
ENSBTAG00000001290	120026	-0.0632563
ENSBTAG00000000804	120153	-0.0632563
ENSBTAG00000003544	120161	-0.0632563
ENSBTAG00000008948	120255	-0.0632563
ENSBTAG00000004817	120389	-0.0632563
ENSBTAG00000000423	120407	-0.0632563
ENSBTAG00000000296	120659	-0.0632562
ENSBTAG00000007534	120832	-0.0632562
ENSBTAG00000006590	120976	-0.0632562
ENSBTAG00000005106	121091	-0.0632562
ENSBTAG00000003323	121143	-0.0632562
ENSBTAG00000000905	121197	-0.0632562
ENSBTAG00000001228	121560	-0.0632562
ENSBTAG00000009223	121573	-0.0632562
ENSBTAG00000003408	121581	-0.0632562
ENSBTAG00000009434	121640	-0.0632562
ENSBTAG00000003143	121649	-0.0632562
ENSBTAG00000038486	122588	-0.0632561
ENSBTAG00000008693	122709	-0.0632561
ENSBTAG00000001851	122719	-0.0632561
ENSBTAG00000000818	122728	-0.0632561
ENSBTAG00000006972	123110	-0.063256
ENSBTAG00000002180	123226	-0.063256
ENSBTAG00000042833	123241	-0.063256
ENSBTAG00000001112	123738	-0.063256
ENSBTAG00000003075	124517	-0.0632559
ENSBTAG00000000942	124714	-0.0632559
ENSBTAG00000011076	124892	-0.0632559
ENSBTAG00000005141	124968	-0.0632559
ENSBTAG00000002949	125771	-0.0632558
ENSBTAG00000018682	125779	-0.0632558
ENSBTAG00000009022	126073	-0.0632558
ENSBTAG00000003113	126080	-0.0632558
ENSBTAG00000006707	126815	-0.0632557
ENSBTAG00000000529	126973	-0.0632557
ENSBTAG00000001136	127321	-0.0632557
ENSBTAG00000000601	127642	-0.0632556
ENSBTAG00000000026	127838	-0.0632556
ENSBTAG00000000046	128276	-0.0632556
ENSBTAG00000006359	128636	-0.0632556
ENSBTAG00000005286	129063	-0.0632555
ENSBTAG00000001710	129199	-0.0632555
ENSBTAG00000005202	129807	-0.0632555
ENSBTAG00000000341	129973	-0.0632554
ENSBTAG00000003649	130181	-0.0632554
ENSBTAG00000018650	130365	-0.0632554
ENSBTAG00000024280	130696	-0.0632554
ENSBTAG00000016192	130929	-0.0632554
ENSBTAG00000002233	131244	-0.0632553
ENSBTAG00000009548	131368	-0.0632553
ENSBTAG00000005968	131398	-0.0632553
ENSBTAG00000024884	131405	-0.0632553
ENSBTAG00000000946	132167	-0.0632552
ENSBTAG00000002354	133029	-0.0632552
ENSBTAG00000008181	133358	-0.0632551
ENSBTAG00000004507	133363	-0.0632551
ENSBTAG00000017039	133531	-0.0632551
ENSBTAG00000001125	133676	-0.0632551
ENSBTAG00000039162	133729	-0.0632551
ENSBTAG00000000160	133791	-0.0632551
ENSBTAG00000003458	133854	-0.0632551
ENSBTAG00000008718	135069	-0.063255
ENSBTAG00000005394	135098	-0.063255
ENSBTAG00000010898	135506	-0.063255
ENSBTAG00000011277	135814	-0.0632549
ENSBTAG00000004093	135953	-0.0632549
ENSBTAG00000017407	135978	-0.0632549
ENSBTAG00000001847	136112	-0.0632549
ENSBTAG00000002651	136270	-0.0632549
ENSBTAG00000000697	136470	-0.0632549
ENSBTAG00000001153	136498	-0.0632549
ENSBTAG00000006067	136622	-0.0632549
ENSBTAG00000003447	136663	-0.0632549
ENSBTAG00000010951	136745	-0.0632549
ENSBTAG00000004305	136797	-0.0632548
ENSBTAG00000005094	136824	-0.0632548
ENSBTAG00000009049	136962	-0.0632548
ENSBTAG00000002096	137148	-0.0632548
ENSBTAG00000000213	137662	-0.0632548
ENSBTAG00000016175	138402	-0.0632547
ENSBTAG00000010100	138774	-0.0632547
ENSBTAG00000004917	139137	-0.0632546
ENSBTAG00000006221	139254	-0.0632546
ENSBTAG00000005055	139479	-0.0632546
ENSBTAG00000005547	139559	-0.0632546
ENSBTAG00000033352	139560	-0.0632546
ENSBTAG00000001108	139565	-0.0632546
ENSBTAG00000003892	139624	-0.0632546
ENSBTAG00000003261	139877	-0.0632546
ENSBTAG00000003894	139999	-0.0632546
ENSBTAG00000004884	140402	-0.0632545
ENSBTAG00000013666	140628	-0.0632545
ENSBTAG00000007996	140653	-0.0632545
ENSBTAG00000003962	141054	-0.0632545
ENSBTAG00000009617	141239	-0.0632545
ENSBTAG00000004281	141608	-0.0632544
ENSBTAG00000001435	141661	-0.0632544
ENSBTAG00000005218	142338	-0.0632544
ENSBTAG00000008278	142413	-0.0632544
ENSBTAG00000009961	142497	-0.0632544
ENSBTAG00000002674	143196	-0.0632543
ENSBTAG00000001420	143228	-0.0632543
ENSBTAG00000046256	143250	-0.0632543
ENSBTAG00000008351	143273	-0.0632543
ENSBTAG00000002497	143452	-0.0632543
ENSBTAG00000002571	143549	-0.0632543
ENSBTAG00000006901	144067	-0.0632542
ENSBTAG00000048049	144311	-0.0632542
ENSBTAG00000007175	144364	-0.0632542
ENSBTAG00000007724	144532	-0.0632542
ENSBTAG00000000057	144669	-0.0632542
ENSBTAG00000003137	144706	-0.0632542
ENSBTAG00000014575	144915	-0.0632541
ENSBTAG00000030166	145247	-0.0632541
ENSBTAG00000006021	146201	-0.063254
ENSBTAG00000003260	146666	-0.063254
ENSBTAG00000001326	146769	-0.063254
ENSBTAG00000012189	146856	-0.063254
ENSBTAG00000009426	146981	-0.063254
ENSBTAG00000002959	147099	-0.063254
ENSBTAG00000021537	147167	-0.0632539
ENSBTAG00000001829	147399	-0.0632539
ENSBTAG00000006862	147444	-0.0632539
ENSBTAG00000000246	147509	-0.0632539
ENSBTAG00000003525	147575	-0.0632539
ENSBTAG00000025471	147701	-0.0632539
ENSBTAG00000000446	147770	-0.0632539
ENSBTAG00000010550	147812	-0.0632539
ENSBTAG00000001874	148004	-0.0632539
ENSBTAG00000000773	148136	-0.0632539
ENSBTAG00000004321	148622	-0.0632538
ENSBTAG00000000758	148700	-0.0632538
ENSBTAG00000007927	148788	-0.0632538
ENSBTAG00000013157	149183	-0.0632538
ENSBTAG00000005091	149250	-0.0632538
ENSBTAG00000002661	149779	-0.0632537
ENSBTAG00000005776	150162	-0.0632537
ENSBTAG00000010046	150606	-0.0632536
ENSBTAG00000004775	151126	-0.0632536
ENSBTAG00000004386	151324	-0.0632536
ENSBTAG00000000897	151405	-0.0632536
ENSBTAG00000001414	151559	-0.0632536
ENSBTAG00000034385	151702	-0.0632536
ENSBTAG00000000671	151826	-0.0632535
ENSBTAG00000003959	151894	-0.0632535
ENSBTAG00000003498	151923	-0.0632535
ENSBTAG00000006560	152045	-0.0632535
ENSBTAG00000001911	152065	-0.0632535
ENSBTAG00000006688	152276	-0.0632535
ENSBTAG00000000564	152600	-0.0632535
ENSBTAG00000010634	152686	-0.0632535
ENSBTAG00000002594	153084	-0.0632534
ENSBTAG00000011692	153335	-0.0632534
ENSBTAG00000004327	153585	-0.0632534
ENSBTAG00000007866	153658	-0.0632534
ENSBTAG00000002374	154218	-0.0632533
ENSBTAG00000014511	154434	-0.0632533
ENSBTAG00000000563	155068	-0.0632533
ENSBTAG00000007204	155380	-0.0632532
ENSBTAG00000002425	155617	-0.0632532
ENSBTAG00000002974	155957	-0.0632532
ENSBTAG00000003827	156845	-0.0632531
ENSBTAG00000009664	157469	-0.0632531
ENSBTAG00000006757	157582	-0.063253
ENSBTAG00000002749	157938	-0.063253
ENSBTAG00000006770	157996	-0.063253
ENSBTAG00000004099	158418	-0.063253
ENSBTAG00000002344	158618	-0.063253
ENSBTAG00000008631	158792	-0.0632529
ENSBTAG00000003721	158978	-0.0632529
ENSBTAG00000011242	159109	-0.0632529
ENSBTAG00000001617	159183	-0.0632529
ENSBTAG00000000670	159630	-0.0632529
ENSBTAG00000005124	160154	-0.0632528
ENSBTAG00000002011	160345	-0.0632528
ENSBTAG00000000767	160796	-0.0632528
ENSBTAG00000005955	161535	-0.0632527
ENSBTAG00000005756	162017	-0.0632527
ENSBTAG00000005647	162118	-0.0632527
ENSBTAG00000009762	162563	-0.0632526
ENSBTAG00000000727	162635	-0.0632526
ENSBTAG00000000329	163357	-0.0632525
ENSBTAG00000008998	163427	-0.0632525
ENSBTAG00000001301	163442	-0.0632525
ENSBTAG00000023731	164931	-0.0632524
ENSBTAG00000007141	165227	-0.0632524
ENSBTAG00000000500	165416	-0.0632524
ENSBTAG00000003258	165790	-0.0632523
ENSBTAG00000006643	165795	-0.0632523
ENSBTAG00000006548	165930	-0.0632523
ENSBTAG00000024525	166100	-0.0632523
ENSBTAG00000014597	166289	-0.0632523
ENSBTAG00000021964	166632	-0.0632523
ENSBTAG00000001483	167453	-0.0632522
ENSBTAG00000001886	167654	-0.0632522
ENSBTAG00000000875	167917	-0.0632521
ENSBTAG00000009115	168469	-0.0632521
ENSBTAG00000003727	168849	-0.0632521
ENSBTAG00000007931	168904	-0.0632521
ENSBTAG00000005069	169304	-0.063252
ENSBTAG00000017670	169343	-0.063252
ENSBTAG00000001471	169849	-0.063252
ENSBTAG00000003835	170820	-0.0632519
ENSBTAG00000005653	170895	-0.0632519
ENSBTAG00000007228	170989	-0.0632519
ENSBTAG00000005288	171155	-0.0632519
ENSBTAG00000004869	171196	-0.0632519
ENSBTAG00000006510	171548	-0.0632518
ENSBTAG00000004405	171913	-0.0632518
ENSBTAG00000004490	172066	-0.0632518
ENSBTAG00000000737	172537	-0.0632517
ENSBTAG00000004227	172966	-0.0632517
ENSBTAG00000006366	173124	-0.0632517
ENSBTAG00000007259	173210	-0.0632517
ENSBTAG00000017427	173320	-0.0632517
ENSBTAG00000004511	173906	-0.0632516
ENSBTAG00000008144	174379	-0.0632516
ENSBTAG00000014034	174673	-0.0632516
ENSBTAG00000009354	174749	-0.0632516
ENSBTAG00000002138	174764	-0.0632516
ENSBTAG00000005243	174943	-0.0632515
ENSBTAG00000012031	175528	-0.0632515
ENSBTAG00000000892	175642	-0.0632515
ENSBTAG00000008126	176146	-0.0632514
ENSBTAG00000000725	176294	-0.0632514
ENSBTAG00000020938	176323	-0.0632514
ENSBTAG00000019533	176993	-0.0632514
ENSBTAG00000002669	177014	-0.0632514
ENSBTAG00000047524	177039	-0.0632514
ENSBTAG00000003576	177103	-0.0632514
ENSBTAG00000008509	177561	-0.0632513
ENSBTAG00000008945	177608	-0.0632513
ENSBTAG00000021974	178042	-0.0632513
ENSBTAG00000005565	178541	-0.0632512
ENSBTAG00000003417	178606	-0.0632512
ENSBTAG00000002148	178637	-0.0632512
ENSBTAG00000016249	178642	-0.0632512
ENSBTAG00000001492	178858	-0.0632512
ENSBTAG00000003332	178995	-0.0632512
ENSBTAG00000002201	179743	-0.0632511
ENSBTAG00000001656	179863	-0.0632511
ENSBTAG00000015666	179950	-0.0632511
ENSBTAG00000004208	180532	-0.0632511
ENSBTAG00000011185	180544	-0.0632511
ENSBTAG00000010463	180742	-0.063251
ENSBTAG00000007007	180750	-0.063251
ENSBTAG00000014230	180894	-0.063251
ENSBTAG00000011590	180901	-0.063251
ENSBTAG00000019143	181360	-0.063251
ENSBTAG00000000332	181719	-0.0632509
ENSBTAG00000000406	182316	-0.0632509
ENSBTAG00000007309	182376	-0.0632509
ENSBTAG00000008165	182419	-0.0632509
ENSBTAG00000014758	182659	-0.0632509
ENSBTAG00000000960	182750	-0.0632509
ENSBTAG00000011780	183269	-0.0632508
ENSBTAG00000000157	183432	-0.0632508
ENSBTAG00000001879	183624	-0.0632508
ENSBTAG00000017051	183705	-0.0632508
ENSBTAG00000006939	183806	-0.0632508
ENSBTAG00000008466	183840	-0.0632508
ENSBTAG00000040411	183843	-0.0632508
ENSBTAG00000000473	183866	-0.0632508
ENSBTAG00000011204	184291	-0.0632507
ENSBTAG00000007796	184465	-0.0632507
ENSBTAG00000002163	184475	-0.0632507
ENSBTAG00000000399	184703	-0.0632507
ENSBTAG00000001262	185205	-0.0632506
ENSBTAG00000012192	185356	-0.0632506
ENSBTAG00000001037	185654	-0.0632506
ENSBTAG00000002298	185748	-0.0632506
ENSBTAG00000003906	186238	-0.0632506
ENSBTAG00000001890	186259	-0.0632506
ENSBTAG00000000283	186389	-0.0632505
ENSBTAG00000019123	186554	-0.0632505
ENSBTAG00000009542	186673	-0.0632505
ENSBTAG00000047340	186737	-0.0632505
ENSBTAG00000014239	187178	-0.0632505
ENSBTAG00000004505	187245	-0.0632505
ENSBTAG00000003504	187326	-0.0632505
ENSBTAG00000007786	187469	-0.0632505
ENSBTAG00000002620	187585	-0.0632504
ENSBTAG00000006886	187631	-0.0632504
ENSBTAG00000010866	187814	-0.0632504
ENSBTAG00000009150	188639	-0.0632503
ENSBTAG00000038411	189185	-0.0632503
ENSBTAG00000003763	189469	-0.0632503
ENSBTAG00000010578	189964	-0.0632502
ENSBTAG00000014546	190134	-0.0632502
ENSBTAG00000002767	191088	-0.0632501
ENSBTAG00000018846	191159	-0.0632501
ENSBTAG00000009566	191200	-0.0632501
ENSBTAG00000000710	191825	-0.0632501
ENSBTAG00000005685	191931	-0.0632501
ENSBTAG00000000925	191945	-0.0632501
ENSBTAG00000014746	191952	-0.0632501
ENSBTAG00000009255	192007	-0.0632501
ENSBTAG00000033248	192041	-0.0632501
ENSBTAG00000021684	192266	-0.06325
ENSBTAG00000012284	192368	-0.06325
ENSBTAG00000008479	192391	-0.06325
ENSBTAG00000000244	192734	-0.06325
ENSBTAG00000000812	192752	-0.06325
ENSBTAG00000001207	192989	-0.06325
ENSBTAG00000004639	193222	-0.06325
ENSBTAG00000002414	193297	-0.0632499
ENSBTAG00000000817	193658	-0.0632499
ENSBTAG00000007888	194476	-0.0632498
ENSBTAG00000040386	194697	-0.0632498
ENSBTAG00000046268	194777	-0.0632498
ENSBTAG00000007191	194954	-0.0632498
ENSBTAG00000007450	195462	-0.0632498
ENSBTAG00000011620	195496	-0.0632498
ENSBTAG00000001834	195598	-0.0632497
ENSBTAG00000003971	195657	-0.0632497
ENSBTAG00000002444	195987	-0.0632497
ENSBTAG00000005434	196365	-0.0632497
ENSBTAG00000007651	196492	-0.0632497
ENSBTAG00000018993	196511	-0.0632497
ENSBTAG00000001429	197735	-0.0632496
ENSBTAG00000013065	197932	-0.0632495
ENSBTAG00000007022	198516	-0.0632495
ENSBTAG00000006879	199142	-0.0632494
ENSBTAG00000005078	200428	-0.0632493
ENSBTAG00000005633	200464	-0.0632493
ENSBTAG00000003383	201282	-0.0632493
ENSBTAG00000012609	201407	-0.0632492
ENSBTAG00000004510	201629	-0.0632492
ENSBTAG00000002623	201760	-0.0632492
ENSBTAG00000005076	201896	-0.0632492
ENSBTAG00000003509	202477	-0.0632491
ENSBTAG00000006432	202617	-0.0632491
ENSBTAG00000000566	202801	-0.0632491
ENSBTAG00000006977	202890	-0.0632491
ENSBTAG00000001507	203171	-0.0632491
ENSBTAG00000000900	203454	-0.0632491
ENSBTAG00000009796	203548	-0.0632491
ENSBTAG00000006515	203775	-0.063249
ENSBTAG00000004140	204043	-0.063249
ENSBTAG00000002936	204386	-0.063249
ENSBTAG00000000532	204960	-0.0632489
ENSBTAG00000005928	205499	-0.0632489
ENSBTAG00000005852	205811	-0.0632489
ENSBTAG00000002340	205845	-0.0632489
ENSBTAG00000038951	206411	-0.0632488
ENSBTAG00000001123	206835	-0.0632488
ENSBTAG00000021938	207013	-0.0632488
ENSBTAG00000003541	207204	-0.0632487
ENSBTAG00000007642	207248	-0.0632487
ENSBTAG00000002039	207617	-0.0632487
ENSBTAG00000031359	207957	-0.0632487
ENSBTAG00000038055	208219	-0.0632486
ENSBTAG00000000521	208476	-0.0632486
ENSBTAG00000040473	208573	-0.0632486
ENSBTAG00000004430	208695	-0.0632486
ENSBTAG00000004789	209442	-0.0632485
ENSBTAG00000012621	209572	-0.0632485
ENSBTAG00000005871	209750	-0.0632485
ENSBTAG00000001273	209958	-0.0632485
ENSBTAG00000005523	210019	-0.0632485
ENSBTAG00000008778	210594	-0.0632484
ENSBTAG00000004688	210653	-0.0632484
ENSBTAG00000007611	211452	-0.0632484
ENSBTAG00000011973	211594	-0.0632484
ENSBTAG00000000961	211667	-0.0632484
ENSBTAG00000002329	211930	-0.0632483
ENSBTAG00000011280	211952	-0.0632483
ENSBTAG00000001292	212117	-0.0632483
ENSBTAG00000002115	212120	-0.0632483
ENSBTAG00000005029	212231	-0.0632483
ENSBTAG00000000658	212522	-0.0632483
ENSBTAG00000017335	212789	-0.0632483
ENSBTAG00000006036	212886	-0.0632482
ENSBTAG00000034402	212966	-0.0632482
ENSBTAG00000001367	213872	-0.0632482
ENSBTAG00000045308	214317	-0.0632481
ENSBTAG00000004502	214612	-0.0632481
ENSBTAG00000038124	214663	-0.0632481
ENSBTAG00000000586	214843	-0.0632481
ENSBTAG00000006438	215267	-0.063248
ENSBTAG00000000943	215363	-0.063248
ENSBTAG00000000405	215654	-0.063248
ENSBTAG00000004035	216009	-0.063248
ENSBTAG00000008690	216249	-0.063248
ENSBTAG00000018119	217343	-0.0632479
ENSBTAG00000009208	217361	-0.0632479
ENSBTAG00000021904	217666	-0.0632478
ENSBTAG00000011504	218454	-0.0632478
ENSBTAG00000009290	218628	-0.0632477
ENSBTAG00000002419	218930	-0.0632477
ENSBTAG00000004494	218954	-0.0632477
ENSBTAG00000003172	219147	-0.0632477
ENSBTAG00000007708	219197	-0.0632477
ENSBTAG00000002846	219583	-0.0632477
ENSBTAG00000016958	219677	-0.0632477
ENSBTAG00000003036	220194	-0.0632476
ENSBTAG00000001034	220336	-0.0632476
ENSBTAG00000002445	220476	-0.0632476
ENSBTAG00000001066	220617	-0.0632476
ENSBTAG00000002450	220745	-0.0632476
ENSBTAG00000006848	220796	-0.0632476
ENSBTAG00000012827	221667	-0.0632475
ENSBTAG00000010670	222002	-0.0632475
ENSBTAG00000007522	222094	-0.0632474
ENSBTAG00000007675	222096	-0.0632474
ENSBTAG00000009239	222224	-0.0632474
ENSBTAG00000007306	222284	-0.0632474
ENSBTAG00000004718	222876	-0.0632474
ENSBTAG00000038938	222960	-0.0632474
ENSBTAG00000001328	223127	-0.0632474
ENSBTAG00000009484	223215	-0.0632473
ENSBTAG00000001396	223394	-0.0632473
ENSBTAG00000008989	223421	-0.0632473
ENSBTAG00000007599	223444	-0.0632473
ENSBTAG00000019519	223447	-0.0632473
ENSBTAG00000000195	223475	-0.0632473
ENSBTAG00000005816	223479	-0.0632473
ENSBTAG00000012156	223627	-0.0632473
ENSBTAG00000001957	223772	-0.0632473
ENSBTAG00000002626	224270	-0.0632473
ENSBTAG00000008147	224531	-0.0632472
ENSBTAG00000019988	224706	-0.0632472
ENSBTAG00000001299	225250	-0.0632472
ENSBTAG00000044132	225402	-0.0632472
ENSBTAG00000003737	225469	-0.0632472
ENSBTAG00000046438	225674	-0.0632471
ENSBTAG00000020465	225889	-0.0632471
ENSBTAG00000006240	225899	-0.0632471
ENSBTAG00000016063	226256	-0.0632471
ENSBTAG00000005893	226452	-0.0632471
ENSBTAG00000000807	226522	-0.0632471
ENSBTAG00000037581	227278	-0.063247
ENSBTAG00000016470	227473	-0.063247
ENSBTAG00000021935	227547	-0.063247
ENSBTAG00000017249	227920	-0.0632469
ENSBTAG00000003957	228563	-0.0632469
ENSBTAG00000009030	228655	-0.0632469
ENSBTAG00000008192	229028	-0.0632468
ENSBTAG00000003185	229075	-0.0632468
ENSBTAG00000002631	229331	-0.0632468
ENSBTAG00000000877	229353	-0.0632468
ENSBTAG00000006726	229501	-0.0632468
ENSBTAG00000002398	229683	-0.0632468
ENSBTAG00000017113	229771	-0.0632468
ENSBTAG00000003566	230362	-0.0632467
ENSBTAG00000000240	230557	-0.0632467
ENSBTAG00000005150	230717	-0.0632467
ENSBTAG00000018531	231157	-0.0632467
ENSBTAG00000005999	231481	-0.0632466
ENSBTAG00000014975	231604	-0.0632466
ENSBTAG00000010623	231939	-0.0632466
ENSBTAG00000019518	232067	-0.0632466
ENSBTAG00000008397	232751	-0.0632465
ENSBTAG00000001578	233142	-0.0632465
ENSBTAG00000019371	234252	-0.0632464
ENSBTAG00000000054	234358	-0.0632464
ENSBTAG00000011651	234439	-0.0632464
ENSBTAG00000000435	234467	-0.0632464
ENSBTAG00000001060	234670	-0.0632464
ENSBTAG00000012074	234841	-0.0632463
ENSBTAG00000009378	235716	-0.0632463
ENSBTAG00000000841	235901	-0.0632462
ENSBTAG00000005115	236445	-0.0632462
ENSBTAG00000004411	236473	-0.0632462
ENSBTAG00000002773	236590	-0.0632462
ENSBTAG00000032299	236682	-0.0632462
ENSBTAG00000017256	236772	-0.0632462
ENSBTAG00000012451	236845	-0.0632462
ENSBTAG00000046604	237397	-0.0632461
ENSBTAG00000003696	237418	-0.0632461
ENSBTAG00000014141	237863	-0.0632461
ENSBTAG00000006048	238253	-0.063246
ENSBTAG00000011866	238791	-0.063246
ENSBTAG00000015656	238857	-0.063246
ENSBTAG00000001881	239306	-0.063246
ENSBTAG00000008981	239411	-0.0632459
ENSBTAG00000000202	239672	-0.0632459
ENSBTAG00000005313	240011	-0.0632459
ENSBTAG00000045529	240061	-0.0632459
ENSBTAG00000048135	240247	-0.0632459
ENSBTAG00000007016	240886	-0.0632458
ENSBTAG00000017541	241000	-0.0632458
ENSBTAG00000012604	241358	-0.0632458
ENSBTAG00000002881	241694	-0.0632457
ENSBTAG00000001022	241875	-0.0632457
ENSBTAG00000005169	242290	-0.0632457
ENSBTAG00000004976	242308	-0.0632457
ENSBTAG00000007846	242552	-0.0632457
ENSBTAG00000009443	242850	-0.0632456
ENSBTAG00000008145	242870	-0.0632456
ENSBTAG00000016556	243426	-0.0632456
ENSBTAG00000030371	243512	-0.0632456
ENSBTAG00000006341	243532	-0.0632456
ENSBTAG00000013138	243740	-0.0632456
ENSBTAG00000011518	245246	-0.0632454
ENSBTAG00000033669	245344	-0.0632454
bta-miR-335	245462	-0.0632454
ENSBTAG00000010967	245660	-0.0632454
ENSBTAG00000003405	245853	-0.0632454
ENSBTAG00000010444	246164	-0.0632454
ENSBTAG00000003242	246260	-0.0632453
ENSBTAG00000005623	246637	-0.0632453
ENSBTAG00000002647	246786	-0.0632453
ENSBTAG00000007012	247145	-0.0632453
ENSBTAG00000021413	247699	-0.0632452
ENSBTAG00000009235	247713	-0.0632452
ENSBTAG00000006703	248758	-0.0632451
ENSBTAG00000009504	248820	-0.0632451
ENSBTAG00000004802	248872	-0.0632451
ENSBTAG00000001097	249167	-0.0632451
ENSBTAG00000005310	249254	-0.0632451
ENSBTAG00000039599	249496	-0.0632451
ENSBTAG00000010497	249880	-0.063245
ENSBTAG00000009071	250307	-0.063245
ENSBTAG00000009586	251029	-0.0632449
ENSBTAG00000002492	251530	-0.0632449
ENSBTAG00000025401	251564	-0.0632449
ENSBTAG00000007759	251675	-0.0632449
ENSBTAG00000025516	251722	-0.0632449
ENSBTAG00000001877	251771	-0.0632449
ENSBTAG00000039133	251999	-0.0632449
ENSBTAG00000009983	252334	-0.0632448
ENSBTAG00000008825	252358	-0.0632448
ENSBTAG00000044348	252430	-0.0632448
ENSBTAG00000009436	252695	-0.0632448
ENSBTAG00000011103	252848	-0.0632448
ENSBTAG00000002912	253058	-0.0632448
ENSBTAG00000006832	253419	-0.0632447
ENSBTAG00000002914	254346	-0.0632446
ENSBTAG00000005151	254648	-0.0632446
ENSBTAG00000004640	254873	-0.0632446
ENSBTAG00000002595	254987	-0.0632446
ENSBTAG00000002565	255090	-0.0632446
ENSBTAG00000001904	255218	-0.0632446
ENSBTAG00000004705	255928	-0.0632445
ENSBTAG00000002211	256105	-0.0632445
ENSBTAG00000047531	256201	-0.0632445
ENSBTAG00000015210	256402	-0.0632445
ENSBTAG00000011735	257020	-0.0632444
ENSBTAG00000004092	257253	-0.0632444
ENSBTAG00000008773	257357	-0.0632444
ENSBTAG00000002585	257858	-0.0632443
bta-miR-1839	257895	-0.0632443
ENSBTAG00000017012	258109	-0.0632443
ENSBTAG00000024984	258170	-0.0632443
ENSBTAG00000016320	258300	-0.0632443
ENSBTAG00000013645	258543	-0.0632443
ENSBTAG00000012197	258714	-0.0632443
ENSBTAG00000001350	258819	-0.0632443
ENSBTAG00000002719	258966	-0.0632442
ENSBTAG00000001744	259424	-0.0632442
ENSBTAG00000029237	259598	-0.0632442
ENSBTAG00000039246	259665	-0.0632442
ENSBTAG00000010520	259796	-0.0632442
ENSBTAG00000005193	259809	-0.0632442
ENSBTAG00000000898	260132	-0.0632441
ENSBTAG00000001165	260548	-0.0632441
ENSBTAG00000014464	260756	-0.0632441
ENSBTAG00000002062	260818	-0.0632441
ENSBTAG00000003353	260819	-0.0632441
ENSBTAG00000006264	260912	-0.0632441
ENSBTAG00000003454	261136	-0.0632441
ENSBTAG00000010620	261176	-0.0632441
ENSBTAG00000007660	261227	-0.0632441
ENSBTAG00000015654	261497	-0.063244
ENSBTAG00000015432	261546	-0.063244
ENSBTAG00000008006	261574	-0.063244
ENSBTAG00000003920	261579	-0.063244
ENSBTAG00000007850	261765	-0.063244
ENSBTAG00000005786	261891	-0.063244
ENSBTAG00000019602	262033	-0.063244
ENSBTAG00000031309	262055	-0.063244
ENSBTAG00000004464	262371	-0.063244
ENSBTAG00000005466	262841	-0.0632439
ENSBTAG00000014424	262948	-0.0632439
ENSBTAG00000006626	263240	-0.0632439
ENSBTAG00000019550	263389	-0.0632439
ENSBTAG00000017769	263556	-0.0632438
ENSBTAG00000027676	264178	-0.0632438
ENSBTAG00000004945	264414	-0.0632438
ENSBTAG00000010809	264724	-0.0632437
ENSBTAG00000000551	266196	-0.0632436
ENSBTAG00000008922	266901	-0.0632436
ENSBTAG00000003952	267362	-0.0632435
ENSBTAG00000003961	267375	-0.0632435
ENSBTAG00000005351	267437	-0.0632435
ENSBTAG00000008726	267644	-0.0632435
ENSBTAG00000045330	267656	-0.0632435
ENSBTAG00000001508	267839	-0.0632435
ENSBTAG00000005628	268092	-0.0632435
ENSBTAG00000003076	268763	-0.0632434
ENSBTAG00000019660	269115	-0.0632434
ENSBTAG00000008465	269467	-0.0632433
ENSBTAG00000006139	269494	-0.0632433
ENSBTAG00000000679	269946	-0.0632433
ENSBTAG00000035438	270102	-0.0632433
ENSBTAG00000008155	270260	-0.0632433
ENSBTAG00000008708	270800	-0.0632432
ENSBTAG00000005015	271138	-0.0632432
ENSBTAG00000007609	271177	-0.0632432
ENSBTAG00000005400	271926	-0.0632431
ENSBTAG00000012693	272005	-0.0632431
ENSBTAG00000018268	272315	-0.0632431
ENSBTAG00000012026	273991	-0.0632429
ENSBTAG00000009216	274281	-0.0632429
ENSBTAG00000004270	274663	-0.0632429
ENSBTAG00000031532	275142	-0.0632428
ENSBTAG00000002744	275143	-0.0632428
ENSBTAG00000007488	275892	-0.0632428
ENSBTAG00000018356	276385	-0.0632427
ENSBTAG00000005002	276664	-0.0632427
ENSBTAG00000002296	276713	-0.0632427
ENSBTAG00000013177	276860	-0.0632427
ENSBTAG00000010472	276968	-0.0632427
ENSBTAG00000001975	277089	-0.0632427
ENSBTAG00000012147	277204	-0.0632427
ENSBTAG00000047186	277339	-0.0632427
ENSBTAG00000001906	277352	-0.0632427
ENSBTAG00000005499	277732	-0.0632426
ENSBTAG00000010408	277927	-0.0632426
ENSBTAG00000010276	278768	-0.0632425
ENSBTAG00000012540	280010	-0.0632424
ENSBTAG00000007444	280281	-0.0632424
ENSBTAG00000006349	280491	-0.0632424
ENSBTAG00000004674	280574	-0.0632424
ENSBTAG00000003762	280578	-0.0632424
ENSBTAG00000008484	281452	-0.0632423
ENSBTAG00000004291	282149	-0.0632422
ENSBTAG00000038992	282495	-0.0632422
ENSBTAG00000009506	283116	-0.0632422
ENSBTAG00000015232	283119	-0.0632422
ENSBTAG00000026141	283133	-0.0632421
ENSBTAG00000012642	283847	-0.0632421
ENSBTAG00000046110	284043	-0.0632421
ENSBTAG00000003671	284556	-0.063242
ENSBTAG00000000955	284664	-0.063242
ENSBTAG00000004690	284881	-0.063242
ENSBTAG00000001009	284942	-0.063242
ENSBTAG00000001947	285476	-0.0632419
ENSBTAG00000000748	285810	-0.0632419
ENSBTAG00000013131	285851	-0.0632419
ENSBTAG00000001057	285987	-0.0632419
ENSBTAG00000020103	286306	-0.0632419
ENSBTAG00000017446	286325	-0.0632419
ENSBTAG00000009282	286805	-0.0632418
ENSBTAG00000014225	286946	-0.0632418
ENSBTAG00000000978	287683	-0.0632418
ENSBTAG00000000012	288242	-0.0632417
ENSBTAG00000007896	288327	-0.0632417
ENSBTAG00000038258	288966	-0.0632416
ENSBTAG00000003018	290063	-0.0632415
ENSBTAG00000001295	290320	-0.0632415
ENSBTAG00000005293	291158	-0.0632415
ENSBTAG00000015436	293018	-0.0632413
ENSBTAG00000018253	293813	-0.0632412
ENSBTAG00000003622	293871	-0.0632412
ENSBTAG00000007638	294503	-0.0632412
ENSBTAG00000015638	295127	-0.0632411
ENSBTAG00000014192	295206	-0.0632411
ENSBTAG00000042471	295371	-0.0632411
ENSBTAG00000007073	295614	-0.0632411
ENSBTAG00000001725	295618	-0.0632411
ENSBTAG00000007334	295682	-0.0632411
ENSBTAG00000004894	295920	-0.063241
ENSBTAG00000005734	296086	-0.063241
ENSBTAG00000018019	296497	-0.063241
ENSBTAG00000013550	296679	-0.063241
ENSBTAG00000010195	296758	-0.063241
ENSBTAG00000004571	296941	-0.063241
ENSBTAG00000010856	297406	-0.0632409
ENSBTAG00000011245	297535	-0.0632409
ENSBTAG00000019557	298020	-0.0632409
ENSBTAG00000016548	298262	-0.0632408
ENSBTAG00000010835	298500	-0.0632408
ENSBTAG00000004620	298582	-0.0632408
ENSBTAG00000001119	298662	-0.0632408
ENSBTAG00000008065	298925	-0.0632408
ENSBTAG00000000588	299344	-0.0632407
ENSBTAG00000001440	299359	-0.0632407
ENSBTAG00000003987	299563	-0.0632407
ENSBTAG00000010789	300158	-0.0632407
ENSBTAG00000007762	300831	-0.0632406
ENSBTAG00000042780	300952	-0.0632406
ENSBTAG00000009139	301366	-0.0632406
ENSBTAG00000046229	301385	-0.0632406
ENSBTAG00000016324	301401	-0.0632406
ENSBTAG00000010758	301455	-0.0632406
ENSBTAG00000006683	301794	-0.0632405
ENSBTAG00000043324	302341	-0.0632405
ENSBTAG00000007966	302938	-0.0632404
ENSBTAG00000013867	303013	-0.0632404
ENSBTAG00000033292	303129	-0.0632404
ENSBTAG00000002385	303285	-0.0632404
ENSBTAG00000016928	304014	-0.0632403
ENSBTAG00000012507	304200	-0.0632403
ENSBTAG00000002570	304240	-0.0632403
ENSBTAG00000001985	304487	-0.0632403
ENSBTAG00000004052	305111	-0.0632402
ENSBTAG00000002739	305565	-0.0632402
ENSBTAG00000005503	305681	-0.0632402
ENSBTAG00000046662	305765	-0.0632402
ENSBTAG00000006949	306060	-0.0632402
ENSBTAG00000039426	306405	-0.0632401
ENSBTAG00000006239	306409	-0.0632401
ENSBTAG00000005908	306418	-0.0632401
ENSBTAG00000003308	307221	-0.0632401
ENSBTAG00000042154	307578	-0.06324
ENSBTAG00000000851	307701	-0.06324
ENSBTAG00000003506	308180	-0.06324
ENSBTAG00000014058	308455	-0.06324
ENSBTAG00000030117	308646	-0.0632399
ENSBTAG00000006941	308747	-0.0632399
ENSBTAG00000003863	310052	-0.0632398
ENSBTAG00000002090	310662	-0.0632398
ENSBTAG00000005846	310697	-0.0632398
ENSBTAG00000002859	310881	-0.0632397
ENSBTAG00000000454	311082	-0.0632397
ENSBTAG00000004120	311435	-0.0632397
ENSBTAG00000014381	312028	-0.0632396
ENSBTAG00000016096	312063	-0.0632396
ENSBTAG00000044117	312486	-0.0632396
ENSBTAG00000006403	312509	-0.0632396
ENSBTAG00000047302	312719	-0.0632396
ENSBTAG00000024545	312737	-0.0632396
ENSBTAG00000011636	313155	-0.0632395
ENSBTAG00000012809	313451	-0.0632395
ENSBTAG00000002799	313644	-0.0632395
ENSBTAG00000006581	313659	-0.0632395
ENSBTAG00000000023	313738	-0.0632395
ENSBTAG00000002451	314041	-0.0632395
ENSBTAG00000009423	314681	-0.0632394
ENSBTAG00000020277	315862	-0.0632393
ENSBTAG00000002664	316179	-0.0632393
ENSBTAG00000002227	316218	-0.0632393
ENSBTAG00000008609	316455	-0.0632393
ENSBTAG00000011621	316488	-0.0632393
ENSBTAG00000015040	316632	-0.0632392
ENSBTAG00000013705	316803	-0.0632392
ENSBTAG00000009257	317872	-0.0632391
ENSBTAG00000008431	318833	-0.0632391
ENSBTAG00000008902	318942	-0.063239
ENSBTAG00000021570	319022	-0.063239
ENSBTAG00000010847	319456	-0.063239
ENSBTAG00000024647	319591	-0.063239
ENSBTAG00000001164	320067	-0.0632389
ENSBTAG00000006676	320170	-0.0632389
ENSBTAG00000009874	320197	-0.0632389
ENSBTAG00000001698	320632	-0.0632389
ENSBTAG00000007975	321252	-0.0632388
ENSBTAG00000046547	321877	-0.0632388
ENSBTAG00000004931	321931	-0.0632388
ENSBTAG00000001848	322114	-0.0632388
ENSBTAG00000011562	322171	-0.0632388
ENSBTAG00000003733	322781	-0.0632387
ENSBTAG00000016713	322962	-0.0632387
ENSBTAG00000006645	323414	-0.0632387
ENSBTAG00000005230	324743	-0.0632385
ENSBTAG00000000147	324936	-0.0632385
ENSBTAG00000006742	325316	-0.0632385
ENSBTAG00000009618	325806	-0.0632384
ENSBTAG00000008307	326144	-0.0632384
ENSBTAG00000011274	326314	-0.0632384
ENSBTAG00000002266	327128	-0.0632383
ENSBTAG00000010182	328454	-0.0632382
ENSBTAG00000014698	328678	-0.0632382
ENSBTAG00000003743	329471	-0.0632381
ENSBTAG00000008188	329722	-0.0632381
ENSBTAG00000011515	330555	-0.063238
ENSBTAG00000004330	330562	-0.063238
ENSBTAG00000007953	331009	-0.063238
ENSBTAG00000004104	331482	-0.063238
ENSBTAG00000003508	331697	-0.0632379
ENSBTAG00000045967	331720	-0.0632379
ENSBTAG00000004273	332584	-0.0632379
ENSBTAG00000005532	333302	-0.0632378
ENSBTAG00000031014	333877	-0.0632377
ENSBTAG00000011459	334161	-0.0632377
ENSBTAG00000000908	334598	-0.0632377
ENSBTAG00000017463	335095	-0.0632376
ENSBTAG00000004286	335188	-0.0632376
ENSBTAG00000008564	335615	-0.0632376
ENSBTAG00000000309	335663	-0.0632376
ENSBTAG00000000945	335862	-0.0632376
ENSBTAG00000001567	335889	-0.0632376
ENSBTAG00000003089	336007	-0.0632376
ENSBTAG00000011657	336179	-0.0632375
ENSBTAG00000004962	336236	-0.0632375
ENSBTAG00000011349	336907	-0.0632375
ENSBTAG00000001895	336991	-0.0632375
ENSBTAG00000011729	337723	-0.0632374
ENSBTAG00000042346	337767	-0.0632374
ENSBTAG00000046573	338403	-0.0632374
ENSBTAG00000019593	339427	-0.0632373
ENSBTAG00000012581	339728	-0.0632372
ENSBTAG00000001839	340273	-0.0632372
ENSBTAG00000044111	340570	-0.0632372
ENSBTAG00000007698	340875	-0.0632371
ENSBTAG00000043519	341281	-0.0632371
ENSBTAG00000004021	341320	-0.0632371
ENSBTAG00000012262	341787	-0.0632371
ENSBTAG00000006252	341968	-0.063237
ENSBTAG00000003215	342272	-0.063237
ENSBTAG00000004206	342717	-0.063237
ENSBTAG00000010802	342974	-0.063237
ENSBTAG00000042280	342994	-0.063237
ENSBTAG00000002474	343050	-0.0632369
ENSBTAG00000003314	343369	-0.0632369
ENSBTAG00000001233	343507	-0.0632369
ENSBTAG00000006428	343868	-0.0632369
ENSBTAG00000047765	344129	-0.0632369
ENSBTAG00000006844	344266	-0.0632368
ENSBTAG00000002333	345215	-0.0632368
ENSBTAG00000017785	345622	-0.0632367
ENSBTAG00000004936	346094	-0.0632367
ENSBTAG00000002294	346673	-0.0632366
ENSBTAG00000020803	346677	-0.0632366
ENSBTAG00000021359	346946	-0.0632366
ENSBTAG00000005617	347131	-0.0632366
ENSBTAG00000003184	347863	-0.0632365
ENSBTAG00000010689	348842	-0.0632364
ENSBTAG00000003636	349206	-0.0632364
ENSBTAG00000011667	349572	-0.0632364
ENSBTAG00000008553	349849	-0.0632364
ENSBTAG00000016010	350015	-0.0632363
ENSBTAG00000001571	350350	-0.0632363
ENSBTAG00000000357	351793	-0.0632362
ENSBTAG00000036257	351817	-0.0632362
ENSBTAG00000005343	351893	-0.0632362
ENSBTAG00000001229	352330	-0.0632361
ENSBTAG00000013259	352555	-0.0632361
ENSBTAG00000009507	352709	-0.0632361
ENSBTAG00000014053	352908	-0.0632361
ENSBTAG00000000372	352939	-0.0632361
ENSBTAG00000008721	353284	-0.0632361
ENSBTAG00000009042	353334	-0.0632361
ENSBTAG00000008707	353429	-0.063236
ENSBTAG00000012608	354246	-0.063236
ENSBTAG00000003545	354628	-0.0632359
ENSBTAG00000009029	354726	-0.0632359
ENSBTAG00000007602	355439	-0.0632359
ENSBTAG00000020688	355986	-0.0632358
ENSBTAG00000010641	356259	-0.0632358
ENSBTAG00000010245	356401	-0.0632358
ENSBTAG00000004524	357144	-0.0632357
ENSBTAG00000005985	358064	-0.0632356
ENSBTAG00000003616	358399	-0.0632356
ENSBTAG00000005294	358629	-0.0632356
ENSBTAG00000005979	358966	-0.0632356
ENSBTAG00000002962	359100	-0.0632356
ENSBTAG00000008193	359732	-0.0632355
ENSBTAG00000005454	361106	-0.0632354
ENSBTAG00000002395	361206	-0.0632354
ENSBTAG00000003491	361518	-0.0632353
ENSBTAG00000007237	361733	-0.0632353
ENSBTAG00000006037	362150	-0.0632353
ENSBTAG00000020523	362223	-0.0632353
ENSBTAG00000027562	362897	-0.0632352
ENSBTAG00000038888	363275	-0.0632352
ENSBTAG00000046443	363766	-0.0632352
ENSBTAG00000000265	365081	-0.063235
ENSBTAG00000004222	366204	-0.0632349
ENSBTAG00000014529	366810	-0.0632349
ENSBTAG00000010381	366867	-0.0632349
ENSBTAG00000008382	367971	-0.0632348
ENSBTAG00000003547	368612	-0.0632347
ENSBTAG00000001966	369367	-0.0632347
ENSBTAG00000014177	369691	-0.0632346
ENSBTAG00000010289	369855	-0.0632346
ENSBTAG00000004196	370266	-0.0632346
ENSBTAG00000024420	370296	-0.0632346
ENSBTAG00000002309	370741	-0.0632345
ENSBTAG00000010938	370943	-0.0632345
ENSBTAG00000002660	371015	-0.0632345
ENSBTAG00000002837	371768	-0.0632345
ENSBTAG00000000422	372016	-0.0632344
ENSBTAG00000009785	372115	-0.0632344
ENSBTAG00000011881	372120	-0.0632344
ENSBTAG00000003608	372191	-0.0632344
ENSBTAG00000001320	372296	-0.0632344
ENSBTAG00000005093	372333	-0.0632344
ENSBTAG00000032017	372352	-0.0632344
ENSBTAG00000002350	372596	-0.0632344
ENSBTAG00000004375	372992	-0.0632344
ENSBTAG00000004735	373454	-0.0632343
ENSBTAG00000010270	373624	-0.0632343
ENSBTAG00000009768	374236	-0.0632342
ENSBTAG00000039803	374546	-0.0632342
ENSBTAG00000018642	375359	-0.0632341
ENSBTAG00000010198	375967	-0.0632341
ENSBTAG00000012646	377233	-0.063234
ENSBTAG00000003938	377381	-0.063234
ENSBTAG00000004864	377603	-0.063234
ENSBTAG00000008530	377820	-0.0632339
ENSBTAG00000009677	378296	-0.0632339
ENSBTAG00000008507	378400	-0.0632339
ENSBTAG00000006486	378965	-0.0632338
ENSBTAG00000004262	379626	-0.0632338
ENSBTAG00000004906	381357	-0.0632336
ENSBTAG00000000387	381451	-0.0632336
ENSBTAG00000015708	381871	-0.0632336
ENSBTAG00000003212	381983	-0.0632336
ENSBTAG00000011933	382020	-0.0632336
ENSBTAG00000004676	382180	-0.0632336
ENSBTAG00000018753	383343	-0.0632335
ENSBTAG00000004257	383797	-0.0632334
ENSBTAG00000004036	383815	-0.0632334
ENSBTAG00000003776	384389	-0.0632334
ENSBTAG00000022498	384593	-0.0632333
ENSBTAG00000004791	384679	-0.0632333
ENSBTAG00000000380	384885	-0.0632333
ENSBTAG00000000271	385137	-0.0632333
ENSBTAG00000004909	385735	-0.0632332
ENSBTAG00000000040	386145	-0.0632332
ENSBTAG00000013686	386316	-0.0632332
ENSBTAG00000018206	386538	-0.0632332
ENSBTAG00000008173	386631	-0.0632332
ENSBTAG00000017411	386860	-0.0632331
ENSBTAG00000005278	387047	-0.0632331
ENSBTAG00000042916	387267	-0.0632331
ENSBTAG00000012815	387444	-0.0632331
ENSBTAG00000004124	387886	-0.0632331
ENSBTAG00000001390	388246	-0.063233
ENSBTAG00000044861	388475	-0.063233
ENSBTAG00000033225	389352	-0.0632329
ENSBTAG00000022807	389355	-0.0632329
ENSBTAG00000037605	389692	-0.0632329
ENSBTAG00000001077	390048	-0.0632329
ENSBTAG00000006261	390135	-0.0632329
ENSBTAG00000018948	390143	-0.0632329
ENSBTAG00000002478	390329	-0.0632328
ENSBTAG00000006003	390435	-0.0632328
ENSBTAG00000029848	390512	-0.0632328
ENSBTAG00000019993	390545	-0.0632328
ENSBTAG00000016554	391149	-0.0632328
ENSBTAG00000008996	391526	-0.0632327
ENSBTAG00000016253	391530	-0.0632327
ENSBTAG00000000668	392020	-0.0632327
ENSBTAG00000004231	392183	-0.0632327
ENSBTAG00000005800	392401	-0.0632327
ENSBTAG00000006538	392740	-0.0632326
ENSBTAG00000003255	393215	-0.0632326
ENSBTAG00000001513	393575	-0.0632326
ENSBTAG00000005842	393791	-0.0632325
ENSBTAG00000021867	393905	-0.0632325
ENSBTAG00000013117	394133	-0.0632325
ENSBTAG00000000052	394247	-0.0632325
ENSBTAG00000004440	394458	-0.0632325
ENSBTAG00000009152	395144	-0.0632324
ENSBTAG00000009078	395555	-0.0632324
ENSBTAG00000027696	395557	-0.0632324
ENSBTAG00000012423	395655	-0.0632324
ENSBTAG00000007878	395657	-0.0632324
ENSBTAG00000007512	396064	-0.0632323
ENSBTAG00000014367	396851	-0.0632323
ENSBTAG00000014223	396947	-0.0632323
ENSBTAG00000018413	397090	-0.0632323
ENSBTAG00000002202	397592	-0.0632322
ENSBTAG00000021587	397892	-0.0632322
ENSBTAG00000016095	398412	-0.0632321
ENSBTAG00000019407	398469	-0.0632321
ENSBTAG00000000076	398991	-0.0632321
ENSBTAG00000008719	399027	-0.0632321
ENSBTAG00000004043	399214	-0.0632321
ENSBTAG00000044204	399222	-0.0632321
ENSBTAG00000016622	399606	-0.063232
ENSBTAG00000008436	399746	-0.063232
ENSBTAG00000045751	400025	-0.063232
ENSBTAG00000014932	400409	-0.063232
ENSBTAG00000006974	400789	-0.0632319
ENSBTAG00000004547	401173	-0.0632319
ENSBTAG00000003856	401232	-0.0632319
ENSBTAG00000002113	401820	-0.0632318
ENSBTAG00000002878	401853	-0.0632318
ENSBTAG00000008079	402337	-0.0632318
ENSBTAG00000007506	402401	-0.0632318
ENSBTAG00000006385	402964	-0.0632318
ENSBTAG00000035018	403318	-0.0632317
ENSBTAG00000004388	403586	-0.0632317
ENSBTAG00000006357	403724	-0.0632317
ENSBTAG00000012039	404197	-0.0632316
ENSBTAG00000004017	404463	-0.0632316
ENSBTAG00000000536	404863	-0.0632316
ENSBTAG00000003232	405280	-0.0632315
ENSBTAG00000001786	405326	-0.0632315
ENSBTAG00000021015	405344	-0.0632315
ENSBTAG00000004768	405495	-0.0632315
ENSBTAG00000006894	405759	-0.0632315
ENSBTAG00000016553	405815	-0.0632315
ENSBTAG00000009924	405981	-0.0632315
ENSBTAG00000001071	406295	-0.0632315
ENSBTAG00000006060	406873	-0.0632314
ENSBTAG00000000666	407003	-0.0632314
ENSBTAG00000001331	407362	-0.0632314
ENSBTAG00000007365	407922	-0.0632313
ENSBTAG00000006519	409156	-0.0632312
ENSBTAG00000007065	409787	-0.0632312
ENSBTAG00000014306	410179	-0.0632311
ENSBTAG00000002170	410380	-0.0632311
ENSBTAG00000017781	410580	-0.0632311
ENSBTAG00000006387	410678	-0.0632311
ENSBTAG00000013842	410861	-0.0632311
ENSBTAG00000003726	411330	-0.063231
ENSBTAG00000047133	411575	-0.063231
ENSBTAG00000007348	411696	-0.063231
ENSBTAG00000021958	412174	-0.063231
ENSBTAG00000045948	412333	-0.0632309
ENSBTAG00000016359	414006	-0.0632308
ENSBTAG00000014221	414294	-0.0632308
ENSBTAG00000009353	414523	-0.0632307
ENSBTAG00000003981	414971	-0.0632307
ENSBTAG00000026531	415126	-0.0632307
ENSBTAG00000000269	415820	-0.0632306
ENSBTAG00000030922	416219	-0.0632306
ENSBTAG00000020172	416264	-0.0632306
ENSBTAG00000005827	416463	-0.0632306
ENSBTAG00000009511	416520	-0.0632306
ENSBTAG00000003088	416853	-0.0632305
ENSBTAG00000007753	416992	-0.0632305
ENSBTAG00000003321	417087	-0.0632305
ENSBTAG00000021318	417199	-0.0632305
ENSBTAG00000011647	417263	-0.0632305
ENSBTAG00000000721	417904	-0.0632305
ENSBTAG00000004939	418261	-0.0632304
ENSBTAG00000002194	419628	-0.0632303
ENSBTAG00000017536	420578	-0.0632302
ENSBTAG00000030348	421015	-0.0632302
ENSBTAG00000008897	421174	-0.0632302
ENSBTAG00000003819	421632	-0.0632301
ENSBTAG00000012938	421840	-0.0632301
ENSBTAG00000001533	422467	-0.0632301
ENSBTAG00000020665	423009	-0.06323
ENSBTAG00000011178	423062	-0.06323
ENSBTAG00000010223	423142	-0.06323
ENSBTAG00000002965	424020	-0.0632299
ENSBTAG00000017219	424096	-0.0632299
ENSBTAG00000014286	424332	-0.0632299
ENSBTAG00000021681	424439	-0.0632299
ENSBTAG00000014088	425052	-0.0632298
ENSBTAG00000004956	425517	-0.0632298
ENSBTAG00000003446	425942	-0.0632298
ENSBTAG00000009314	426055	-0.0632297
ENSBTAG00000001249	426976	-0.0632297
ENSBTAG00000017437	427434	-0.0632296
ENSBTAG00000021474	427919	-0.0632296
ENSBTAG00000004088	428098	-0.0632296
ENSBTAG00000002503	428229	-0.0632296
ENSBTAG00000012141	428538	-0.0632295
ENSBTAG00000009065	428567	-0.0632295
ENSBTAG00000016742	428582	-0.0632295
ENSBTAG00000014940	428590	-0.0632295
ENSBTAG00000014103	428747	-0.0632295
ENSBTAG00000020155	428747	-0.0632295
ENSBTAG00000005273	429489	-0.0632294
ENSBTAG00000000328	429760	-0.0632294
ENSBTAG00000005738	429776	-0.0632294
ENSBTAG00000006805	429809	-0.0632294
ENSBTAG00000004461	429943	-0.0632294
ENSBTAG00000019537	430475	-0.0632294
ENSBTAG00000024137	430597	-0.0632294
ENSBTAG00000045665	431077	-0.0632293
ENSBTAG00000007592	431710	-0.0632293
ENSBTAG00000007184	433019	-0.0632291
ENSBTAG00000012223	433312	-0.0632291
ENSBTAG00000006836	433522	-0.0632291
ENSBTAG00000004046	433924	-0.0632291
ENSBTAG00000003483	434165	-0.063229
ENSBTAG00000006790	434210	-0.063229
ENSBTAG00000007834	434323	-0.063229
ENSBTAG00000020127	434958	-0.063229
ENSBTAG00000005300	434989	-0.063229
ENSBTAG00000009418	435253	-0.0632289
ENSBTAG00000004706	435314	-0.0632289
ENSBTAG00000015753	435522	-0.0632289
ENSBTAG00000003396	435843	-0.0632289
ENSBTAG00000003526	436135	-0.0632289
ENSBTAG00000002051	436289	-0.0632289
ENSBTAG00000002768	436398	-0.0632288
ENSBTAG00000023976	437092	-0.0632288
ENSBTAG00000008705	437209	-0.0632288
ENSBTAG00000009573	437680	-0.0632287
ENSBTAG00000007186	438124	-0.0632287
ENSBTAG00000019606	438399	-0.0632287
ENSBTAG00000002704	438601	-0.0632287
ENSBTAG00000022962	439024	-0.0632286
ENSBTAG00000002422	439455	-0.0632286
ENSBTAG00000008959	440045	-0.0632285
ENSBTAG00000004188	440101	-0.0632285
ENSBTAG00000007589	440265	-0.0632285
ENSBTAG00000030369	440766	-0.0632285
ENSBTAG00000018009	441242	-0.0632284
ENSBTAG00000013959	441376	-0.0632284
ENSBTAG00000000871	441561	-0.0632284
ENSBTAG00000044082	441586	-0.0632284
ENSBTAG00000040279	441932	-0.0632284
ENSBTAG00000010788	441949	-0.0632284
ENSBTAG00000001740	443093	-0.0632283
ENSBTAG00000007828	443102	-0.0632283
ENSBTAG00000014680	443116	-0.0632283
ENSBTAG00000001767	443685	-0.0632282
ENSBTAG00000017425	443687	-0.0632282
ENSBTAG00000011743	443891	-0.0632282
ENSBTAG00000005785	444175	-0.0632282
ENSBTAG00000004651	444393	-0.0632282
ENSBTAG00000001748	444752	-0.0632281
ENSBTAG00000009014	444765	-0.0632281
ENSBTAG00000003815	444926	-0.0632281
ENSBTAG00000024406	445191	-0.0632281
ENSBTAG00000007948	446221	-0.063228
ENSBTAG00000003051	446444	-0.063228
ENSBTAG00000009631	446585	-0.063228
ENSBTAG00000017060	446611	-0.063228
ENSBTAG00000015186	447093	-0.0632279
ENSBTAG00000018771	447502	-0.0632279
ENSBTAG00000031481	447746	-0.0632279
bta-miR-542-5p	448527	-0.0632278
ENSBTAG00000002107	448572	-0.0632278
ENSBTAG00000005365	448652	-0.0632278
ENSBTAG00000001049	448680	-0.0632278
ENSBTAG00000003669	448930	-0.0632278
ENSBTAG00000005104	449090	-0.0632277
ENSBTAG00000005958	449142	-0.0632277
ENSBTAG00000005030	449553	-0.0632277
ENSBTAG00000002997	450770	-0.0632276
ENSBTAG00000006268	450830	-0.0632276
ENSBTAG00000031395	450916	-0.0632276
ENSBTAG00000015576	452346	-0.0632275
ENSBTAG00000006557	452874	-0.0632274
ENSBTAG00000003457	453252	-0.0632274
ENSBTAG00000004362	453262	-0.0632274
ENSBTAG00000020279	455464	-0.0632272
ENSBTAG00000008078	455697	-0.0632272
ENSBTAG00000003665	456006	-0.0632271
ENSBTAG00000001026	456999	-0.0632271
ENSBTAG00000009476	457650	-0.063227
ENSBTAG00000007569	458292	-0.0632269
ENSBTAG00000007546	458340	-0.0632269
ENSBTAG00000002290	458494	-0.0632269
ENSBTAG00000010595	459329	-0.0632269
ENSBTAG00000006010	459749	-0.0632268
ENSBTAG00000004111	459800	-0.0632268
ENSBTAG00000005607	460539	-0.0632268
ENSBTAG00000008406	460952	-0.0632267
ENSBTAG00000013973	461079	-0.0632267
ENSBTAG00000008299	461549	-0.0632267
ENSBTAG00000019790	461884	-0.0632266
ENSBTAG00000040331	462253	-0.0632266
ENSBTAG00000000879	462505	-0.0632266
ENSBTAG00000001796	463090	-0.0632265
ENSBTAG00000008673	463116	-0.0632265
ENSBTAG00000009643	463331	-0.0632265
ENSBTAG00000007125	463390	-0.0632265
ENSBTAG00000006208	463747	-0.0632265
ENSBTAG00000008124	463854	-0.0632265
ENSBTAG00000008169	464102	-0.0632264
ENSBTAG00000012279	464273	-0.0632264
ENSBTAG00000008814	464473	-0.0632264
ENSBTAG00000002885	464801	-0.0632264
ENSBTAG00000014325	465052	-0.0632264
ENSBTAG00000000581	465112	-0.0632264
ENSBTAG00000011044	465154	-0.0632264
ENSBTAG00000024878	465989	-0.0632263
ENSBTAG00000004608	467351	-0.0632262
ENSBTAG00000015160	467687	-0.0632261
ENSBTAG00000010149	468537	-0.0632261
ENSBTAG00000003325	468537	-0.0632261
ENSBTAG00000036260	468943	-0.063226
ENSBTAG00000011911	469382	-0.063226
ENSBTAG00000008487	469420	-0.063226
ENSBTAG00000004426	469895	-0.0632259
ENSBTAG00000012485	470358	-0.0632259
ENSBTAG00000008908	470996	-0.0632258
ENSBTAG00000011836	471333	-0.0632258
ENSBTAG00000026290	472220	-0.0632257
ENSBTAG00000007014	472335	-0.0632257
ENSBTAG00000003559	472439	-0.0632257
ENSBTAG00000003958	472723	-0.0632257
ENSBTAG00000006606	472729	-0.0632257
ENSBTAG00000003975	472864	-0.0632257
ENSBTAG00000009622	473490	-0.0632256
ENSBTAG00000020227	473657	-0.0632256
ENSBTAG00000014850	473683	-0.0632256
ENSBTAG00000044800	474230	-0.0632256
ENSBTAG00000011398	474292	-0.0632256
ENSBTAG00000016345	474524	-0.0632255
ENSBTAG00000006662	474586	-0.0632255
ENSBTAG00000019545	475911	-0.0632254
ENSBTAG00000005585	475921	-0.0632254
ENSBTAG00000015841	476467	-0.0632254
ENSBTAG00000000965	476482	-0.0632254
ENSBTAG00000007650	476707	-0.0632254
ENSBTAG00000006963	477055	-0.0632253
ENSBTAG00000017533	477087	-0.0632253
ENSBTAG00000002576	477992	-0.0632252
ENSBTAG00000045694	478461	-0.0632252
ENSBTAG00000043512	478539	-0.0632252
ENSBTAG00000015155	479346	-0.0632251
ENSBTAG00000009842	479415	-0.0632251
ENSBTAG00000007114	479978	-0.0632251
ENSBTAG00000031439	480145	-0.0632251
ENSBTAG00000002464	480390	-0.063225
ENSBTAG00000004246	481713	-0.0632249
ENSBTAG00000012664	482025	-0.0632249
ENSBTAG00000000050	482283	-0.0632249
ENSBTAG00000010164	483097	-0.0632248
ENSBTAG00000000750	483866	-0.0632247
ENSBTAG00000011227	484200	-0.0632247
ENSBTAG00000043243	484235	-0.0632247
ENSBTAG00000004969	484998	-0.0632246
ENSBTAG00000033153	485092	-0.0632246
ENSBTAG00000000977	485093	-0.0632246
ENSBTAG00000007413	486005	-0.0632245
ENSBTAG00000006800	486376	-0.0632245
ENSBTAG00000011330	486749	-0.0632245
ENSBTAG00000003375	487404	-0.0632244
ENSBTAG00000031084	487574	-0.0632244
ENSBTAG00000037965	487787	-0.0632244
ENSBTAG00000000186	488150	-0.0632244
ENSBTAG00000006716	488185	-0.0632244
ENSBTAG00000008023	488868	-0.0632243
ENSBTAG00000021501	489143	-0.0632243
ENSBTAG00000007386	492043	-0.063224
ENSBTAG00000003832	492565	-0.063224
ENSBTAG00000020752	492993	-0.0632239
ENSBTAG00000000275	493298	-0.0632239
ENSBTAG00000005766	493562	-0.0632239
ENSBTAG00000027375	493794	-0.0632239
ENSBTAG00000011914	493979	-0.0632239
ENSBTAG00000011661	494004	-0.0632239
ENSBTAG00000020679	494045	-0.0632238
ENSBTAG00000011106	494347	-0.0632238
ENSBTAG00000013586	494768	-0.0632238
ENSBTAG00000047365	494957	-0.0632238
ENSBTAG00000008259	495328	-0.0632237
ENSBTAG00000003769	495721	-0.0632237
ENSBTAG00000002209	496242	-0.0632237
ENSBTAG00000004278	497386	-0.0632236
ENSBTAG00000009381	497738	-0.0632235
ENSBTAG00000005581	497775	-0.0632235
ENSBTAG00000001368	497940	-0.0632235
ENSBTAG00000008223	498269	-0.0632235
ENSBTAG00000001142	498739	-0.0632234
ENSBTAG00000018106	498769	-0.0632234
ENSBTAG00000016934	498926	-0.0632234
ENSBTAG00000010026	499622	-0.0632234
ENSBTAG00000006680	499724	-0.0632234
ENSBTAG00000038111	499736	-0.0632234
ENSBTAG00000008072	500005	-0.0632233
ENSBTAG00000009873	500287	-0.0632233
ENSBTAG00000007473	500340	-0.0632233
ENSBTAG00000012618	502467	-0.0632231
ENSBTAG00000001117	503202	-0.0632231
ENSBTAG00000009494	503937	-0.063223
ENSBTAG00000017766	504750	-0.0632229
ENSBTAG00000003343	504758	-0.0632229
ENSBTAG00000002929	504885	-0.0632229
ENSBTAG00000047923	505445	-0.0632229
ENSBTAG00000015103	505510	-0.0632229
ENSBTAG00000005909	505623	-0.0632228
ENSBTAG00000019694	505653	-0.0632228
ENSBTAG00000001101	505673	-0.0632228
ENSBTAG00000011170	506173	-0.0632228
ENSBTAG00000006777	506645	-0.0632228
ENSBTAG00000010215	508254	-0.0632226
ENSBTAG00000002562	508352	-0.0632226
ENSBTAG00000045022	508675	-0.0632226
ENSBTAG00000045753	508942	-0.0632226
ENSBTAG00000027715	509060	-0.0632225
ENSBTAG00000010829	509486	-0.0632225
ENSBTAG00000004592	511224	-0.0632224
ENSBTAG00000010037	511422	-0.0632223
ENSBTAG00000018746	511920	-0.0632223
ENSBTAG00000001615	511927	-0.0632223
ENSBTAG00000002907	512811	-0.0632222
ENSBTAG00000010501	513133	-0.0632222
ENSBTAG00000000061	513257	-0.0632222
ENSBTAG00000002882	513410	-0.0632222
ENSBTAG00000004420	514019	-0.0632221
ENSBTAG00000011034	514739	-0.0632221
ENSBTAG00000009153	515092	-0.063222
ENSBTAG00000000570	515214	-0.063222
ENSBTAG00000014113	515521	-0.063222
ENSBTAG00000038263	516354	-0.0632219
ENSBTAG00000015072	516518	-0.0632219
ENSBTAG00000009760	517467	-0.0632218
ENSBTAG00000002645	518018	-0.0632218
ENSBTAG00000013960	518201	-0.0632218
ENSBTAG00000013052	518984	-0.0632217
ENSBTAG00000007389	519460	-0.0632216
ENSBTAG00000006223	519584	-0.0632216
ENSBTAG00000003449	520269	-0.0632216
ENSBTAG00000006945	521046	-0.0632215
ENSBTAG00000002037	521397	-0.0632215
ENSBTAG00000004851	522021	-0.0632214
ENSBTAG00000006659	522275	-0.0632214
ENSBTAG00000005450	522489	-0.0632214
ENSBTAG00000046120	522522	-0.0632214
ENSBTAG00000025424	522583	-0.0632214
ENSBTAG00000003160	522990	-0.0632213
ENSBTAG00000009371	523308	-0.0632213
ENSBTAG00000005716	523838	-0.0632213
ENSBTAG00000004660	524047	-0.0632212
ENSBTAG00000004749	524365	-0.0632212
ENSBTAG00000013180	524522	-0.0632212
ENSBTAG00000009782	525698	-0.0632211
ENSBTAG00000007075	525980	-0.0632211
ENSBTAG00000003676	526037	-0.0632211
ENSBTAG00000003014	526209	-0.0632211
ENSBTAG00000033351	526838	-0.063221
ENSBTAG00000024974	526961	-0.063221
ENSBTAG00000014418	527011	-0.063221
ENSBTAG00000046648	527156	-0.063221
ENSBTAG00000003289	527490	-0.0632209
ENSBTAG00000021531	528203	-0.0632209
ENSBTAG00000018280	529382	-0.0632208
ENSBTAG00000018906	529807	-0.0632207
ENSBTAG00000006439	530121	-0.0632207
ENSBTAG00000003895	530840	-0.0632207
ENSBTAG00000003829	531172	-0.0632206
ENSBTAG00000047282	531754	-0.0632206
ENSBTAG00000004975	531785	-0.0632206
ENSBTAG00000020914	531922	-0.0632206
ENSBTAG00000000297	532485	-0.0632205
ENSBTAG00000013611	533134	-0.0632205
ENSBTAG00000013881	533570	-0.0632204
ENSBTAG00000018661	533791	-0.0632204
ENSBTAG00000013018	534291	-0.0632204
ENSBTAG00000006043	534552	-0.0632203
ENSBTAG00000042812	535344	-0.0632203
ENSBTAG00000007772	535571	-0.0632202
ENSBTAG00000021092	536089	-0.0632202
ENSBTAG00000006472	536213	-0.0632202
ENSBTAG00000003180	536685	-0.0632201
[truncated: 14,663 more rows]

## Sheet: RFI2
Supplemental Table 10. Full list of RIF2 score of all genes in the dataset for CLA content.
gene.ID	reg2.pearson	reg2.Z	Gene symbol	Description	GO Terms
ENSBTAG00000012927	-3.53505e+12	-108.26	ALDOA	Aldolase, fructose-bisphosphate A	GO:0006000~fructose metabolic process,GO:0006096~glycolytic process,GO:0006754~ATP biosynthetic process,GO:0006941~striated muscle contraction,GO:0008360~regulation of cell shape,GO:0030388~fructose 1,6-bisphosphate metabolic process,GO:0046716~muscle cell cellular homeostasis,
ENSBTAG00000013921	-1.24755e+12	-38.194	CKM	Creatine kinase	GO:0009408~response to heat,GO:0016310~phosphorylation,GO:0046314~phosphocreatine biosynthetic process,
ENSBTAG00000011424	-1.24388e+12	-38.0817	TPM2	Tropomyosin 2 (beta)	GO:0006936~muscle contraction,GO:0007015~actin filament organization,GO:0043462~regulation of ATPase activity,
ENSBTAG00000005373	-7.8983e+11	-24.1742	TPM1	Tropomyosin 1 (beta)	GO:0007015~actin filament organization,GO:0060048~cardiac muscle contraction,
ENSBTAG00000046332	-6.85673e+11	-20.9839	ACTA1	Actin alpha 1	GO:0010628~positive regulation of gene expression,GO:0030240~skeletal muscle thin filament assembly,GO:0048741~skeletal muscle fiber development,GO:0090131~mesenchyme migration,
ENSBTAG00000005534	-5.05452e+11	-15.4638
ENSBTAG00000005333	-3.7265e+11	-11.3962
bta-miR-10b	-3.2312e+11	-9.87905
ENSBTAG00000011392	-3.15543e+11	-9.64698
ENSBTAG00000009707	-2.51395e+11	-7.68215
ENSBTAG00000014731	-2.45327e+11	-7.4963
ENSBTAG00000022158	-1.86555e+11	-5.69611
ENSBTAG00000001601	-1.31729e+11	-4.01681
ENSBTAG00000000434	-1.03276e+11	-3.1453
ENSBTAG00000006253	-7.16088e+10	-2.17534
ENSBTAG00000001032	-6.24419e+10	-1.89456
ENSBTAG00000010880	-6.20807e+10	-1.8835
ENSBTAG00000011730	-5.43038e+10	-1.64529
ENSBTAG00000010741	-4.15857e+10	-1.25574
ENSBTAG00000001564	-3.89473e+10	-1.17493
ENSBTAG00000011869	-3.50215e+10	-1.05468
ENSBTAG00000007090	-3.31721e+10	-0.998038
ENSBTAG00000009696	-3.28021e+10	-0.986703
ENSBTAG00000009663	-3.26859e+10	-0.983146
ENSBTAG00000006999	-1.98729e+10	-0.590686
ENSBTAG00000006419	-1.9372e+10	-0.575343
ENSBTAG00000022244	-1.91388e+10	-0.568201
ENSBTAG00000018369	-1.90741e+10	-0.566219
ENSBTAG00000046725	-1.725e+10	-0.510349
ENSBTAG00000019011	-1.68909e+10	-0.499348
ENSBTAG00000016688	-1.58075e+10	-0.466164
ENSBTAG00000045757	-1.57549e+10	-0.464552
ENSBTAG00000014547	-1.28752e+10	-0.37635
ENSBTAG00000001398	-1.27007e+10	-0.371003
ENSBTAG00000000894	-1.13953e+10	-0.331021
ENSBTAG00000013162	-1.05376e+10	-0.30475
ENSBTAG00000008683	-8.08596e+09	-0.229656
ENSBTAG00000013208	-8.02401e+09	-0.227758
ENSBTAG00000018513	-7.52712e+09	-0.212539
ENSBTAG00000013315	-7.05153e+09	-0.197972
bta-miR-486_	-6.68521e+09	-0.186751
ENSBTAG00000020223	-6.68381e+09	-0.186708
ENSBTAG00000019782	-6.39503e+09	-0.177863
ENSBTAG00000033008	-6.18817e+09	-0.171527
ENSBTAG00000004258	-5.75107e+09	-0.158139
ENSBTAG00000011969	-5.41109e+09	-0.147725
ENSBTAG00000033217	-5.39316e+09	-0.147176
ENSBTAG00000001003	-4.89647e+09	-0.131963
ENSBTAG00000016024	-4.51155e+09	-0.120173
ENSBTAG00000006396	-3.90056e+09	-0.101458
ENSBTAG00000008394	-3.61315e+09	-0.0926547
ENSBTAG00000006733	-3.37718e+09	-0.085427
ENSBTAG00000018071	-3.3726e+09	-0.0852868
ENSBTAG00000004079	-3.33556e+09	-0.0841525
ENSBTAG00000010907	-3.19657e+09	-0.079895
ENSBTAG00000001303	-3.09259e+09	-0.0767101
ENSBTAG00000021466	-2.59788e+09	-0.0615573
ENSBTAG00000009387	-2.47096e+09	-0.0576697
ENSBTAG00000006305	-2.38733e+09	-0.0551084
ENSBTAG00000009462	-2.25628e+09	-0.0510943
ENSBTAG00000013631	-2.14879e+09	-0.047802
ENSBTAG00000003505	-1.90706e+09	-0.0403977
ENSBTAG00000006563	-1.68245e+09	-0.0335179
ENSBTAG00000014835	-1.63645e+09	-0.0321091
ENSBTAG00000019177	-1.61831e+09	-0.0315533
ENSBTAG00000006270	-1.53295e+09	-0.0289388
ENSBTAG00000031573	-1.50025e+09	-0.0279373
ENSBTAG00000002507	-1.49632e+09	-0.0278168
ENSBTAG00000008401	-1.43036e+09	-0.0257967
ENSBTAG00000011145	-1.42913e+09	-0.025759
ENSBTAG00000006491	-1.40045e+09	-0.0248805
ENSBTAG00000007343	-1.39188e+09	-0.024618
ENSBTAG00000006607	-1.37786e+09	-0.0241884
ENSBTAG00000007737	-1.30506e+09	-0.0219587
ENSBTAG00000017181	-1.23608e+09	-0.0198459
ENSBTAG00000013799	-1.22106e+09	-0.0193856
ENSBTAG00000017462	-1.19769e+09	-0.01867
ENSBTAG00000009757	-1.16696e+09	-0.0177286
ENSBTAG00000010551	-1.16258e+09	-0.0175946
ENSBTAG00000019915	-1.15492e+09	-0.01736
ENSBTAG00000009535	-1.14601e+09	-0.0170871
ENSBTAG00000014143	-1.11853e+09	-0.0162453
ENSBTAG00000014930	-1.11059e+09	-0.0160021
ENSBTAG00000011843	-1.10952e+09	-0.0159694
ENSBTAG00000005865	-1.07099e+09	-0.0147892
ENSBTAG00000012890	-1.03509e+09	-0.0136895
ENSBTAG00000005259	-1.00543e+09	-0.0127811
ENSBTAG00000000622	-1.00393e+09	-0.0127352
ENSBTAG00000017368	-9.65338e+08	-0.0115531
ENSBTAG00000015591	-9.44446e+08	-0.0109132
ENSBTAG00000011184	-9.22789e+08	-0.0102498
ENSBTAG00000009359	-9.14157e+08	-0.00998543
ENSBTAG00000008868	-8.97393e+08	-0.00947196
ENSBTAG00000013468	-8.65782e+08	-0.00850371
ENSBTAG00000012159	-8.57315e+08	-0.00824437
ENSBTAG00000002944	-8.25971e+08	-0.00728431
ENSBTAG00000001360	-8.13093e+08	-0.00688986
ENSBTAG00000008570	-8.06645e+08	-0.00669238
bta-miR-26a	-7.91053e+08	-0.00621478
ENSBTAG00000004526	-7.70563e+08	-0.00558718
ENSBTAG00000013472	-7.5888e+08	-0.00522934
ENSBTAG00000005296	-7.30494e+08	-0.00435987
ENSBTAG00000012720	-7.20115e+08	-0.00404199
ENSBTAG00000008652	-6.76982e+08	-0.00272083
ENSBTAG00000014068	-6.52502e+08	-0.00197102
ENSBTAG00000000778	-6.50131e+08	-0.00189839
ENSBTAG00000018267	-6.21187e+08	-0.00101184
ENSBTAG00000016282	-5.98658e+08	-0.000321785
ENSBTAG00000003846	-5.63681e+08	0.000749544
ENSBTAG00000017267	-5.37785e+08	0.00154273
ENSBTAG00000005085	-5.37661e+08	0.00154654
ENSBTAG00000006045	-5.24763e+08	0.0019416
ENSBTAG00000002203	-5.18576e+08	0.00213109
ENSBTAG00000002960	-5.11086e+08	0.00236052
ENSBTAG00000006075	-4.61186e+08	0.00388893
ENSBTAG00000007605	-4.42151e+08	0.00447198
ENSBTAG00000003109	-4.37071e+08	0.00462758
ENSBTAG00000006441	-4.34198e+08	0.00471559
ENSBTAG00000020605	-4.30526e+08	0.00482806
ENSBTAG00000006383	-4.23631e+08	0.00503923
ENSBTAG00000002278	-4.20834e+08	0.00512491
ENSBTAG00000019110	-3.95811e+08	0.00589137
ENSBTAG00000001311	-3.95082e+08	0.00591368
ENSBTAG00000012683	-3.88791e+08	0.00610639
ENSBTAG00000008314	-3.88668e+08	0.00611016
ENSBTAG00000002323	-3.88455e+08	0.00611666
ENSBTAG00000048229	-3.82504e+08	0.00629895
ENSBTAG00000021218	-3.8094e+08	0.00634684
ENSBTAG00000002610	-3.75803e+08	0.00650419
ENSBTAG00000007172	-3.6964e+08	0.00669296
ENSBTAG00000013103	-3.68071e+08	0.00674102
ENSBTAG00000015767	-3.66671e+08	0.0067839
ENSBTAG00000018463	-3.46636e+08	0.00739757
ENSBTAG00000004910	-3.43413e+08	0.00749631
ENSBTAG00000013641	-3.38709e+08	0.00764036
ENSBTAG00000013653	-3.31575e+08	0.00785889
ENSBTAG00000005431	-3.30072e+08	0.00790492
ENSBTAG00000000286	-3.23615e+08	0.0081027
ENSBTAG00000015000	-3.22004e+08	0.00815203
ENSBTAG00000016401	-3.17169e+08	0.00830014
ENSBTAG00000008921	-3.11527e+08	0.00847294
ENSBTAG00000005211	-3.10391e+08	0.00850773
ENSBTAG00000013930	-3.07112e+08	0.0086082
ENSBTAG00000001926	-3.05812e+08	0.008648
ENSBTAG00000015285	-3.00741e+08	0.00880333
ENSBTAG00000019648	-2.95829e+08	0.00895377
ENSBTAG00000001521	-2.93044e+08	0.00903908
ENSBTAG00000002060	-2.92934e+08	0.00904246
ENSBTAG00000002280	-2.91543e+08	0.00908505
ENSBTAG00000009417	-2.90212e+08	0.00912582
ENSBTAG00000016296	-2.88594e+08	0.00917538
ENSBTAG00000017389	-2.84015e+08	0.00931565
ENSBTAG00000005574	-2.77402e+08	0.00951819
ENSBTAG00000000560	-2.67522e+08	0.00982082
bta-miR-10a	-2.61561e+08	0.0100034
ENSBTAG00000005048	-2.54302e+08	0.0102257
ENSBTAG00000016161	-2.54228e+08	0.010228
ENSBTAG00000000902	-2.39723e+08	0.0106723
ENSBTAG00000016648	-2.35642e+08	0.0107973
ENSBTAG00000000948	-2.2541e+08	0.0111107
ENSBTAG00000008573	-2.22479e+08	0.0112005
ENSBTAG00000005620	-2.17605e+08	0.0113497
ENSBTAG00000019096	-2.12004e+08	0.0115213
ENSBTAG00000005354	-2.07918e+08	0.0116465
ENSBTAG00000006759	-2.05734e+08	0.0117134
ENSBTAG00000013113	-2.02175e+08	0.0118224
ENSBTAG00000024929	-2.0136e+08	0.0118473
ENSBTAG00000021237	-1.96931e+08	0.011983
ENSBTAG00000013924	-1.96427e+08	0.0119984
ENSBTAG00000016079	-1.94618e+08	0.0120538
ENSBTAG00000016563	-1.92589e+08	0.012116
ENSBTAG00000007784	-1.91697e+08	0.0121433
ENSBTAG00000020060	-1.91039e+08	0.0121635
ENSBTAG00000006702	-1.8985e+08	0.0121999
ENSBTAG00000003015	-1.8776e+08	0.0122639
ENSBTAG00000012232	-1.8625e+08	0.0123102
ENSBTAG00000005315	-1.8598e+08	0.0123184
ENSBTAG00000014956	-1.85193e+08	0.0123425
ENSBTAG00000009844	-1.81351e+08	0.0124602
ENSBTAG00000000599	-1.72917e+08	0.0127185
ENSBTAG00000015470	-1.71809e+08	0.0127525
ENSBTAG00000013461	-1.71156e+08	0.0127725
ENSBTAG00000005808	-1.70301e+08	0.0127987
ENSBTAG00000025644	-1.696e+08	0.0128201
ENSBTAG00000009923	-1.67983e+08	0.0128697
ENSBTAG00000004371	-1.67686e+08	0.0128788
ENSBTAG00000004315	-1.67447e+08	0.0128861
ENSBTAG00000017967	-1.67373e+08	0.0128883
ENSBTAG00000001604	-1.66705e+08	0.0129088
ENSBTAG00000001858	-1.66199e+08	0.0129243
ENSBTAG00000013956	-1.65665e+08	0.0129407
ENSBTAG00000013290	-1.64818e+08	0.0129666
ENSBTAG00000011802	-1.62622e+08	0.0130339
ENSBTAG00000012370	-1.56974e+08	0.0132069
ENSBTAG00000006122	-1.53957e+08	0.0132993
ENSBTAG00000014396	-1.4651e+08	0.0135274
ENSBTAG00000009534	-1.45476e+08	0.013559
ENSBTAG00000015473	-1.43256e+08	0.013627
ENSBTAG00000000550	-1.4283e+08	0.0136401
ENSBTAG00000003229	-1.4012e+08	0.0137231
ENSBTAG00000008185	-1.386e+08	0.0137697
ENSBTAG00000008300	-1.37277e+08	0.0138102
ENSBTAG00000014583	-1.36793e+08	0.013825
ENSBTAG00000006586	-1.36603e+08	0.0138308
ENSBTAG00000000913	-1.34903e+08	0.0138829
ENSBTAG00000016167	-1.34802e+08	0.013886
ENSBTAG00000008853	-1.34651e+08	0.0138906
ENSBTAG00000004554	-1.32942e+08	0.013943
ENSBTAG00000002829	-1.22128e+08	0.0142742
ENSBTAG00000004256	-1.20348e+08	0.0143287
ENSBTAG00000008116	-1.20166e+08	0.0143343
ENSBTAG00000016278	-1.1969e+08	0.0143489
ENSBTAG00000001444	-1.17102e+08	0.0144282
ENSBTAG00000005127	-1.16974e+08	0.014432
ENSBTAG00000006370	-1.16842e+08	0.0144361
ENSBTAG00000007689	-1.16625e+08	0.0144427
ENSBTAG00000018339	-1.15716e+08	0.0144706
ENSBTAG00000004531	-1.14772e+08	0.0144995
ENSBTAG00000009362	-1.13952e+08	0.0145246
ENSBTAG00000007109	-1.13676e+08	0.0145331
ENSBTAG00000000507	-1.11749e+08	0.0145921
ENSBTAG00000015283	-1.11514e+08	0.0145993
ENSBTAG00000004037	-1.09905e+08	0.0146486
ENSBTAG00000005166	-1.09293e+08	0.0146673
ENSBTAG00000010265	-1.06832e+08	0.0147427
ENSBTAG00000016924	-1.06495e+08	0.014753
ENSBTAG00000012442	-1.06324e+08	0.0147583
ENSBTAG00000003997	-1.04862e+08	0.014803
ENSBTAG00000039728	-1.04487e+08	0.0148145
ENSBTAG00000010799	-1.0409e+08	0.0148267
ENSBTAG00000006755	-1.0396e+08	0.0148307
ENSBTAG00000006242	-1.03193e+08	0.0148542
ENSBTAG00000017616	-1.01971e+08	0.0148916
ENSBTAG00000010082	-9.94498e+07	0.0149688
ENSBTAG00000019295	-9.87075e+07	0.0149916
ENSBTAG00000010677	-9.81322e+07	0.0150092
ENSBTAG00000002282	-9.65215e+07	0.0150585
ENSBTAG00000002046	-9.61179e+07	0.0150709
ENSBTAG00000038849	-9.36836e+07	0.0151454
ENSBTAG00000009190	-9.26784e+07	0.0151762
ENSBTAG00000007913	-9.15715e+07	0.0152101
ENSBTAG00000002098	-9.01235e+07	0.0152545
ENSBTAG00000002971	-8.88857e+07	0.0152924
ENSBTAG00000004349	-8.85207e+07	0.0153036
ENSBTAG00000002648	-8.84184e+07	0.0153067
ENSBTAG00000000598	-8.73281e+07	0.0153401
ENSBTAG00000020518	-8.60143e+07	0.0153803
ENSBTAG00000017804	-8.49023e+07	0.0154144
ENSBTAG00000018530	-8.46731e+07	0.0154214
ENSBTAG00000021499	-8.42014e+07	0.0154359
ENSBTAG00000009960	-8.41614e+07	0.0154371
ENSBTAG00000014878	-8.40712e+07	0.0154399
ENSBTAG00000004118	-8.3338e+07	0.0154623
ENSBTAG00000030974	-8.28152e+07	0.0154783
ENSBTAG00000001575	-8.2319e+07	0.0154935
ENSBTAG00000006027	-8.17724e+07	0.0155103
ENSBTAG00000008061	-8.12788e+07	0.0155254
ENSBTAG00000012957	-8.08885e+07	0.0155373
ENSBTAG00000008920	-8.08458e+07	0.0155387
ENSBTAG00000004732	-8.02764e+07	0.0155561
ENSBTAG00000004344	-7.99019e+07	0.0155676
ENSBTAG00000000562	-7.98769e+07	0.0155683
ENSBTAG00000013579	-7.88368e+07	0.0156002
ENSBTAG00000004295	-7.86796e+07	0.015605
ENSBTAG00000002018	-7.86526e+07	0.0156058
ENSBTAG00000010940	-7.84355e+07	0.0156125
ENSBTAG00000008755	-7.82601e+07	0.0156179
ENSBTAG00000008692	-7.82497e+07	0.0156182
ENSBTAG00000009942	-7.75851e+07	0.0156385
ENSBTAG00000002821	-7.74295e+07	0.0156433
ENSBTAG00000003543	-7.72385e+07	0.0156491
ENSBTAG00000011547	-7.68995e+07	0.0156595
ENSBTAG00000046450	-7.67248e+07	0.0156649
ENSBTAG00000018278	-7.63596e+07	0.0156761
ENSBTAG00000010481	-7.60096e+07	0.0156868
ENSBTAG00000010242	-7.58231e+07	0.0156925
ENSBTAG00000005426	-7.54992e+07	0.0157024
ENSBTAG00000014614	-7.417e+07	0.0157431
ENSBTAG00000009554	-7.40624e+07	0.0157464
ENSBTAG00000010793	-7.36113e+07	0.0157602
ENSBTAG00000009780	-7.32714e+07	0.0157707
ENSBTAG00000015677	-7.19511e+07	0.0158111
ENSBTAG00000016413	-7.15169e+07	0.0158244
ENSBTAG00000000605	-7.07695e+07	0.0158473
ENSBTAG00000011333	-7.03225e+07	0.015861
ENSBTAG00000005465	-7.00702e+07	0.0158687
ENSBTAG00000018137	-6.95473e+07	0.0158847
ENSBTAG00000021724	-6.90539e+07	0.0158998
ENSBTAG00000021508	-6.82577e+07	0.0159242
ENSBTAG00000012490	-6.66444e+07	0.0159736
ENSBTAG00000006543	-6.63395e+07	0.015983
ENSBTAG00000015049	-6.61887e+07	0.0159876
ENSBTAG00000001059	-6.56233e+07	0.0160049
ENSBTAG00000004041	-6.53674e+07	0.0160128
ENSBTAG00000012703	-6.53236e+07	0.0160141
ENSBTAG00000002783	-6.46282e+07	0.0160354
ENSBTAG00000010534	-6.44386e+07	0.0160412
ENSBTAG00000011250	-6.37012e+07	0.0160638
ENSBTAG00000014302	-6.30178e+07	0.0160847
ENSBTAG00000014463	-6.28926e+07	0.0160886
ENSBTAG00000018542	-6.19947e+07	0.0161161
ENSBTAG00000018813	-6.15921e+07	0.0161284
ENSBTAG00000001144	-6.10332e+07	0.0161455
ENSBTAG00000019052	-6.10115e+07	0.0161462
ENSBTAG00000005654	-6.05132e+07	0.0161614
ENSBTAG00000009541	-6.04429e+07	0.0161636
ENSBTAG00000022155	-5.9153e+07	0.0162031
ENSBTAG00000007196	-5.90404e+07	0.0162065
ENSBTAG00000012062	-5.88832e+07	0.0162114
ENSBTAG00000022032	-5.87103e+07	0.0162167
ENSBTAG00000002415	-5.79997e+07	0.0162384
ENSBTAG00000009479	-5.75465e+07	0.0162523
ENSBTAG00000017816	-5.73234e+07	0.0162591
ENSBTAG00000002069	-5.55317e+07	0.016314
ENSBTAG00000018320	-5.53e+07	0.0163211
ENSBTAG00000047231	-5.50193e+07	0.0163297
ENSBTAG00000000979	-5.4598e+07	0.0163426
ENSBTAG00000016708	-5.4533e+07	0.0163446
ENSBTAG00000014041	-5.42655e+07	0.0163528
ENSBTAG00000020405	-5.4219e+07	0.0163542
ENSBTAG00000021879	-5.40462e+07	0.0163595
ENSBTAG00000007867	-5.39355e+07	0.0163629
ENSBTAG00000009579	-5.36976e+07	0.0163702
ENSBTAG00000004322	-5.28782e+07	0.0163953
ENSBTAG00000003935	-5.26519e+07	0.0164022
ENSBTAG00000011834	-5.23514e+07	0.0164114
ENSBTAG00000018722	-5.22371e+07	0.0164149
ENSBTAG00000006969	-5.1786e+07	0.0164287
ENSBTAG00000014130	-5.15761e+07	0.0164352
ENSBTAG00000006367	-5.0961e+07	0.016454
ENSBTAG00000005735	-5.0251e+07	0.0164758
ENSBTAG00000007963	-5.02044e+07	0.0164772
ENSBTAG00000007127	-5.01809e+07	0.0164779
ENSBTAG00000007147	-5.00686e+07	0.0164814
bta-miR-126-5p	-4.98076e+07	0.0164893
ENSBTAG00000009233	-4.93001e+07	0.0165049
ENSBTAG00000019269	-4.90511e+07	0.0165125
ENSBTAG00000008590	-4.87498e+07	0.0165217
ENSBTAG00000001932	-4.86947e+07	0.0165234
ENSBTAG00000010386	-4.86468e+07	0.0165249
ENSBTAG00000005355	-4.8604e+07	0.0165262
ENSBTAG00000002094	-4.78102e+07	0.0165505
ENSBTAG00000003058	-4.77846e+07	0.0165513
ENSBTAG00000017869	-4.7687e+07	0.0165543
ENSBTAG00000000132	-4.74872e+07	0.0165604
ENSBTAG00000004770	-4.73799e+07	0.0165637
ENSBTAG00000013929	-4.72719e+07	0.016567
ENSBTAG00000039682	-4.71539e+07	0.0165706
ENSBTAG00000022635	-4.67466e+07	0.0165831
ENSBTAG00000018598	-4.6683e+07	0.016585
ENSBTAG00000010740	-4.62374e+07	0.0165987
ENSBTAG00000040055	-4.4944e+07	0.0166383
ENSBTAG00000016224	-4.47203e+07	0.0166452
ENSBTAG00000009887	-4.40991e+07	0.0166642
ENSBTAG00000003937	-4.40335e+07	0.0166662
ENSBTAG00000007812	-4.30005e+07	0.0166978
ENSBTAG00000018425	-4.2869e+07	0.0167019
ENSBTAG00000007442	-4.26828e+07	0.0167076
ENSBTAG00000004745	-4.26286e+07	0.0167092
ENSBTAG00000009552	-4.17692e+07	0.0167356
ENSBTAG00000012726	-4.08628e+07	0.0167633
ENSBTAG00000003279	-4.08499e+07	0.0167637
ENSBTAG00000021131	-4.03605e+07	0.0167787
ENSBTAG00000001745	-4.03444e+07	0.0167792
ENSBTAG00000013011	-4.03176e+07	0.01678
ENSBTAG00000000546	-4.02412e+07	0.0167824
ENSBTAG00000007123	-3.99423e+07	0.0167915
ENSBTAG00000038025	-3.9936e+07	0.0167917
ENSBTAG00000004283	-3.9712e+07	0.0167986
ENSBTAG00000009414	-3.95737e+07	0.0168028
ENSBTAG00000015089	-3.90459e+07	0.016819
ENSBTAG00000011912	-3.89938e+07	0.0168206
ENSBTAG00000015131	-3.86059e+07	0.0168324
ENSBTAG00000015228	-3.85035e+07	0.0168356
ENSBTAG00000004242	-3.85033e+07	0.0168356
ENSBTAG00000017028	-3.84747e+07	0.0168365
ENSBTAG00000006564	-3.82663e+07	0.0168429
ENSBTAG00000024723	-3.81868e+07	0.0168453
ENSBTAG00000008306	-3.79726e+07	0.0168518
ENSBTAG00000006017	-3.77603e+07	0.0168584
ENSBTAG00000000425	-3.75476e+07	0.0168649
ENSBTAG00000005757	-3.74063e+07	0.0168692
ENSBTAG00000021944	-3.71482e+07	0.0168771
ENSBTAG00000004757	-3.69907e+07	0.0168819
ENSBTAG00000046019	-3.69485e+07	0.0168832
ENSBTAG00000012865	-3.68308e+07	0.0168868
ENSBTAG00000038865	-3.68159e+07	0.0168873
ENSBTAG00000009749	-3.63248e+07	0.0169023
ENSBTAG00000012756	-3.60733e+07	0.01691
ENSBTAG00000013860	-3.60168e+07	0.0169118
ENSBTAG00000002315	-3.56925e+07	0.0169217
ENSBTAG00000005397	-3.55858e+07	0.016925
ENSBTAG00000008432	-3.5479e+07	0.0169282
ENSBTAG00000000746	-3.52545e+07	0.0169351
ENSBTAG00000014151	-3.50327e+07	0.0169419
ENSBTAG00000002319	-3.4954e+07	0.0169443
ENSBTAG00000000569	-3.4778e+07	0.0169497
ENSBTAG00000000469	-3.4596e+07	0.0169553
ENSBTAG00000010956	-3.45314e+07	0.0169573
ENSBTAG00000005796	-3.41916e+07	0.0169677
ENSBTAG00000016445	-3.3424e+07	0.0169912
ENSBTAG00000018101	-3.33073e+07	0.0169947
ENSBTAG00000013123	-3.31861e+07	0.0169985
ENSBTAG00000005904	-3.30611e+07	0.0170023
ENSBTAG00000003228	-3.30247e+07	0.0170034
ENSBTAG00000019474	-3.29963e+07	0.0170043
ENSBTAG00000019314	-3.29181e+07	0.0170067
ENSBTAG00000002654	-3.26451e+07	0.017015
ENSBTAG00000009603	-3.23709e+07	0.0170234
ENSBTAG00000017889	-3.22899e+07	0.0170259
ENSBTAG00000005384	-3.19765e+07	0.0170355
ENSBTAG00000021880	-3.19484e+07	0.0170364
ENSBTAG00000001573	-3.19325e+07	0.0170369
ENSBTAG00000013866	-3.19208e+07	0.0170372
ENSBTAG00000006133	-3.18794e+07	0.0170385
ENSBTAG00000012746	-3.17416e+07	0.0170427
ENSBTAG00000006101	-3.15623e+07	0.0170482
ENSBTAG00000000310	-3.1476e+07	0.0170508
ENSBTAG00000023806	-3.14277e+07	0.0170523
ENSBTAG00000010790	-3.13018e+07	0.0170562
ENSBTAG00000019069	-3.12987e+07	0.0170563
ENSBTAG00000021120	-3.12144e+07	0.0170588
ENSBTAG00000012355	-3.10327e+07	0.0170644
ENSBTAG00000008817	-3.09532e+07	0.0170669
ENSBTAG00000016896	-3.09316e+07	0.0170675
ENSBTAG00000007152	-3.0761e+07	0.0170727
ENSBTAG00000000527	-3.06942e+07	0.0170748
ENSBTAG00000002999	-3.06135e+07	0.0170773
ENSBTAG00000004333	-3.05796e+07	0.0170783
ENSBTAG00000011182	-3.04651e+07	0.0170818
ENSBTAG00000003728	-3.04418e+07	0.0170825
ENSBTAG00000013627	-3.04195e+07	0.0170832
ENSBTAG00000001632	-3.02841e+07	0.0170873
ENSBTAG00000002267	-3.02474e+07	0.0170885
ENSBTAG00000005462	-3.02109e+07	0.0170896
ENSBTAG00000010976	-2.98933e+07	0.0170993
ENSBTAG00000018628	-2.97811e+07	0.0171028
ENSBTAG00000013112	-2.97294e+07	0.0171043
ENSBTAG00000019368	-2.95775e+07	0.017109
ENSBTAG00000010042	-2.9507e+07	0.0171111
ENSBTAG00000027879	-2.94788e+07	0.017112
ENSBTAG00000021061	-2.94088e+07	0.0171142
ENSBTAG00000004840	-2.93586e+07	0.0171157
ENSBTAG00000008303	-2.93567e+07	0.0171158
ENSBTAG00000001754	-2.93114e+07	0.0171171
ENSBTAG00000019147	-2.91785e+07	0.0171212
ENSBTAG00000010576	-2.91579e+07	0.0171218
ENSBTAG00000017352	-2.90018e+07	0.0171266
ENSBTAG00000021776	-2.89884e+07	0.017127
ENSBTAG00000013982	-2.89248e+07	0.017129
ENSBTAG00000003205	-2.85114e+07	0.0171416
ENSBTAG00000018852	-2.84761e+07	0.0171427
ENSBTAG00000000152	-2.81061e+07	0.0171541
ENSBTAG00000017426	-2.79964e+07	0.0171574
ENSBTAG00000021653	-2.78627e+07	0.0171615
ENSBTAG00000006070	-2.7848e+07	0.017162
ENSBTAG00000002463	-2.78384e+07	0.0171623
ENSBTAG00000002487	-2.78369e+07	0.0171623
ENSBTAG00000002755	-2.77412e+07	0.0171652
ENSBTAG00000014226	-2.77241e+07	0.0171658
ENSBTAG00000012519	-2.7719e+07	0.0171659
ENSBTAG00000003512	-2.76845e+07	0.017167
ENSBTAG00000018258	-2.7459e+07	0.0171739
ENSBTAG00000016524	-2.73231e+07	0.017178
ENSBTAG00000016313	-2.71667e+07	0.0171828
ENSBTAG00000009533	-2.71641e+07	0.0171829
ENSBTAG00000004777	-2.7098e+07	0.0171849
ENSBTAG00000011694	-2.69439e+07	0.0171897
ENSBTAG00000013620	-2.68545e+07	0.0171924
ENSBTAG00000009906	-2.66598e+07	0.0171984
ENSBTAG00000009584	-2.66264e+07	0.0171994
ENSBTAG00000005907	-2.65665e+07	0.0172012
ENSBTAG00000014372	-2.63799e+07	0.0172069
ENSBTAG00000014440	-2.63083e+07	0.0172091
ENSBTAG00000004824	-2.63049e+07	0.0172092
ENSBTAG00000003074	-2.62835e+07	0.0172099
ENSBTAG00000005414	-2.62774e+07	0.0172101
ENSBTAG00000005186	-2.62486e+07	0.017211
ENSBTAG00000021024	-2.61181e+07	0.0172149
ENSBTAG00000006199	-2.60985e+07	0.0172155
ENSBTAG00000006227	-2.58819e+07	0.0172222
ENSBTAG00000012816	-2.58732e+07	0.0172224
ENSBTAG00000002014	-2.58729e+07	0.0172225
ENSBTAG00000015743	-2.56209e+07	0.0172302
ENSBTAG00000005158	-2.55471e+07	0.0172324
ENSBTAG00000008827	-2.51869e+07	0.0172435
ENSBTAG00000000162	-2.49676e+07	0.0172502
ENSBTAG00000005197	-2.49669e+07	0.0172502
ENSBTAG00000001183	-2.49651e+07	0.0172503
ENSBTAG00000005181	-2.49195e+07	0.0172517
ENSBTAG00000009547	-2.45907e+07	0.0172617
ENSBTAG00000011396	-2.4349e+07	0.0172691
ENSBTAG00000006391	-2.42701e+07	0.0172716
ENSBTAG00000017713	-2.39178e+07	0.0172823
ENSBTAG00000001777	-2.38856e+07	0.0172833
ENSBTAG00000007725	-2.38732e+07	0.0172837
ENSBTAG00000012471	-2.3852e+07	0.0172844
ENSBTAG00000006927	-2.37787e+07	0.0172866
ENSBTAG00000002808	-2.36922e+07	0.0172893
ENSBTAG00000021377	-2.36807e+07	0.0172896
ENSBTAG00000019419	-2.33977e+07	0.0172983
ENSBTAG00000004014	-2.33171e+07	0.0173007
ENSBTAG00000006395	-2.3138e+07	0.0173062
ENSBTAG00000006982	-2.30915e+07	0.0173077
ENSBTAG00000015704	-2.28078e+07	0.0173163
ENSBTAG00000003757	-2.2807e+07	0.0173164
ENSBTAG00000010871	-2.27973e+07	0.0173167
ENSBTAG00000008186	-2.2752e+07	0.017318
ENSBTAG00000022613	-2.27206e+07	0.017319
ENSBTAG00000033603	-2.27155e+07	0.0173192
ENSBTAG00000021744	-2.26697e+07	0.0173206
ENSBTAG00000016532	-2.25952e+07	0.0173229
ENSBTAG00000006422	-2.2422e+07	0.0173282
ENSBTAG00000002734	-2.24089e+07	0.0173286
ENSBTAG00000007447	-2.23354e+07	0.0173308
ENSBTAG00000013607	-2.23266e+07	0.0173311
ENSBTAG00000010701	-2.23029e+07	0.0173318
ENSBTAG00000013240	-2.21971e+07	0.017335
ENSBTAG00000020751	-2.21939e+07	0.0173351
ENSBTAG00000011626	-2.21785e+07	0.0173356
ENSBTAG00000019986	-2.20981e+07	0.0173381
ENSBTAG00000025450	-2.20526e+07	0.0173395
ENSBTAG00000004564	-2.20451e+07	0.0173397
ENSBTAG00000022058	-2.19193e+07	0.0173436
ENSBTAG00000000289	-2.17906e+07	0.0173475
ENSBTAG00000006533	-2.16485e+07	0.0173518
ENSBTAG00000032719	-2.15246e+07	0.0173556
ENSBTAG00000002778	-2.14886e+07	0.0173567
ENSBTAG00000004428	-2.13654e+07	0.0173605
ENSBTAG00000021979	-2.12793e+07	0.0173632
ENSBTAG00000046512	-2.1204e+07	0.0173655
ENSBTAG00000002377	-2.11317e+07	0.0173677
ENSBTAG00000020093	-2.11143e+07	0.0173682
ENSBTAG00000009665	-2.10894e+07	0.017369
ENSBTAG00000016596	-2.09256e+07	0.017374
ENSBTAG00000017035	-2.08512e+07	0.0173763
ENSBTAG00000011582	-2.07531e+07	0.0173793
ENSBTAG00000000647	-2.07342e+07	0.0173799
ENSBTAG00000002000	-2.07256e+07	0.0173801
ENSBTAG00000004912	-2.05688e+07	0.0173849
ENSBTAG00000019521	-2.05347e+07	0.017386
ENSBTAG00000016511	-2.05004e+07	0.017387
ENSBTAG00000015690	-2.04345e+07	0.017389
ENSBTAG00000000613	-2.04174e+07	0.0173896
ENSBTAG00000003826	-2.04169e+07	0.0173896
ENSBTAG00000001282	-2.0303e+07	0.0173931
ENSBTAG00000010485	-2.00403e+07	0.0174011
ENSBTAG00000015648	-2.00142e+07	0.0174019
ENSBTAG00000046936	-1.99723e+07	0.0174032
ENSBTAG00000006526	-1.99263e+07	0.0174046
ENSBTAG00000002378	-1.99102e+07	0.0174051
ENSBTAG00000000539	-1.97035e+07	0.0174114
ENSBTAG00000000291	-1.9669e+07	0.0174125
ENSBTAG00000006748	-1.96175e+07	0.0174141
ENSBTAG00000005660	-1.95746e+07	0.0174154
ENSBTAG00000002721	-1.95503e+07	0.0174161
ENSBTAG00000001659	-1.94904e+07	0.017418
ENSBTAG00000008435	-1.94305e+07	0.0174198
ENSBTAG00000015962	-1.94159e+07	0.0174202
ENSBTAG00000011473	-1.93538e+07	0.0174221
ENSBTAG00000000608	-1.93319e+07	0.0174228
ENSBTAG00000009061	-1.92644e+07	0.0174249
ENSBTAG00000004552	-1.92458e+07	0.0174254
ENSBTAG00000013863	-1.92328e+07	0.0174258
ENSBTAG00000012897	-1.92307e+07	0.0174259
ENSBTAG00000005730	-1.91235e+07	0.0174292
ENSBTAG00000008285	-1.90575e+07	0.0174312
ENSBTAG00000006495	-1.89806e+07	0.0174336
ENSBTAG00000033453	-1.8899e+07	0.0174361
ENSBTAG00000019517	-1.88762e+07	0.0174368
ENSBTAG00000013308	-1.87943e+07	0.0174393
ENSBTAG00000005666	-1.87833e+07	0.0174396
ENSBTAG00000007281	-1.8601e+07	0.0174452
ENSBTAG00000000252	-1.85583e+07	0.0174465
ENSBTAG00000001107	-1.85049e+07	0.0174481
ENSBTAG00000014182	-1.85017e+07	0.0174482
ENSBTAG00000009915	-1.83236e+07	0.0174537
ENSBTAG00000007513	-1.82773e+07	0.0174551
ENSBTAG00000015116	-1.82614e+07	0.0174556
ENSBTAG00000018449	-1.82521e+07	0.0174559
ENSBTAG00000018188	-1.82145e+07	0.017457
ENSBTAG00000010422	-1.81778e+07	0.0174582
ENSBTAG00000007494	-1.80725e+07	0.0174614
ENSBTAG00000007352	-1.80725e+07	0.0174614
ENSBTAG00000013166	-1.79946e+07	0.0174638
ENSBTAG00000016243	-1.79446e+07	0.0174653
ENSBTAG00000012805	-1.78019e+07	0.0174697
ENSBTAG00000013916	-1.7765e+07	0.0174708
ENSBTAG00000014820	-1.77593e+07	0.017471
ENSBTAG00000011435	-1.77436e+07	0.0174715
ENSBTAG00000010006	-1.7729e+07	0.0174719
ENSBTAG00000001810	-1.76991e+07	0.0174728
ENSBTAG00000015146	-1.7667e+07	0.0174738
ENSBTAG00000002423	-1.76253e+07	0.0174751
ENSBTAG00000013423	-1.75904e+07	0.0174761
ENSBTAG00000000940	-1.75665e+07	0.0174769
ENSBTAG00000017380	-1.75307e+07	0.017478
ENSBTAG00000012293	-1.75255e+07	0.0174781
ENSBTAG00000010383	-1.75012e+07	0.0174789
ENSBTAG00000004823	-1.74819e+07	0.0174795
ENSBTAG00000000974	-1.747e+07	0.0174798
ENSBTAG00000020905	-1.73553e+07	0.0174833
ENSBTAG00000016298	-1.72328e+07	0.0174871
ENSBTAG00000008034	-1.72273e+07	0.0174873
ENSBTAG00000011943	-1.71875e+07	0.0174885
ENSBTAG00000009345	-1.71586e+07	0.0174894
ENSBTAG00000006835	-1.71069e+07	0.017491
ENSBTAG00000011463	-1.70772e+07	0.0174919
ENSBTAG00000000602	-1.70702e+07	0.0174921
ENSBTAG00000006118	-1.70585e+07	0.0174924
ENSBTAG00000003642	-1.70364e+07	0.0174931
ENSBTAG00000006411	-1.70334e+07	0.0174932
ENSBTAG00000019156	-1.70028e+07	0.0174941
ENSBTAG00000019443	-1.69995e+07	0.0174942
ENSBTAG00000001988	-1.69813e+07	0.0174948
ENSBTAG00000006014	-1.69281e+07	0.0174964
ENSBTAG00000020782	-1.68356e+07	0.0174993
ENSBTAG00000000415	-1.68324e+07	0.0174994
ENSBTAG00000000288	-1.68144e+07	0.0174999
ENSBTAG00000016267	-1.66617e+07	0.0175046
ENSBTAG00000012741	-1.66312e+07	0.0175055
ENSBTAG00000007648	-1.6578e+07	0.0175072
ENSBTAG00000000242	-1.65723e+07	0.0175073
ENSBTAG00000047502	-1.65702e+07	0.0175074
ENSBTAG00000010988	-1.65497e+07	0.017508
ENSBTAG00000012975	-1.64966e+07	0.0175097
ENSBTAG00000019883	-1.64806e+07	0.0175101
ENSBTAG00000003423	-1.64226e+07	0.0175119
bta-miR-99b	-1.64138e+07	0.0175122
ENSBTAG00000019294	-1.6413e+07	0.0175122
ENSBTAG00000000705	-1.62939e+07	0.0175159
ENSBTAG00000014759	-1.62167e+07	0.0175182
ENSBTAG00000012032	-1.62138e+07	0.0175183
ENSBTAG00000016599	-1.61416e+07	0.0175205
ENSBTAG00000018261	-1.61378e+07	0.0175206
ENSBTAG00000001792	-1.60987e+07	0.0175218
ENSBTAG00000011960	-1.60627e+07	0.0175229
ENSBTAG00000008812	-1.60524e+07	0.0175233
ENSBTAG00000015156	-1.59742e+07	0.0175257
ENSBTAG00000015169	-1.5962e+07	0.017526
ENSBTAG00000004161	-1.58893e+07	0.0175283
ENSBTAG00000012632	-1.56413e+07	0.0175358
ENSBTAG00000019851	-1.56362e+07	0.017536
ENSBTAG00000003764	-1.55849e+07	0.0175376
ENSBTAG00000000225	-1.55226e+07	0.0175395
ENSBTAG00000015942	-1.55205e+07	0.0175395
ENSBTAG00000018851	-1.54153e+07	0.0175428
ENSBTAG00000002504	-1.53172e+07	0.0175458
ENSBTAG00000003927	-1.53109e+07	0.017546
ENSBTAG00000025385	-1.52755e+07	0.0175471
ENSBTAG00000009334	-1.52694e+07	0.0175472
ENSBTAG00000007332	-1.52593e+07	0.0175476
ENSBTAG00000003954	-1.51154e+07	0.017552
ENSBTAG00000015066	-1.50914e+07	0.0175527
ENSBTAG00000008527	-1.50854e+07	0.0175529
ENSBTAG00000014734	-1.49958e+07	0.0175556
ENSBTAG00000016005	-1.49778e+07	0.0175562
ENSBTAG00000006542	-1.48838e+07	0.0175591
ENSBTAG00000006771	-1.48418e+07	0.0175603
ENSBTAG00000011228	-1.48137e+07	0.0175612
ENSBTAG00000011831	-1.47128e+07	0.0175643
ENSBTAG00000010513	-1.46731e+07	0.0175655
ENSBTAG00000030435	-1.46564e+07	0.017566
ENSBTAG00000008003	-1.46408e+07	0.0175665
ENSBTAG00000018318	-1.46298e+07	0.0175668
ENSBTAG00000015509	-1.46151e+07	0.0175673
ENSBTAG00000011632	-1.46104e+07	0.0175674
ENSBTAG00000008135	-1.45766e+07	0.0175685
ENSBTAG00000019810	-1.45531e+07	0.0175692
ENSBTAG00000002045	-1.45475e+07	0.0175694
ENSBTAG00000009508	-1.45172e+07	0.0175703
ENSBTAG00000002086	-1.43643e+07	0.017575
ENSBTAG00000031483	-1.43372e+07	0.0175758
ENSBTAG00000000215	-1.43339e+07	0.0175759
ENSBTAG00000008353	-1.4328e+07	0.0175761
ENSBTAG00000004871	-1.43256e+07	0.0175761
bta-miR-191	-1.42814e+07	0.0175775
ENSBTAG00000017147	-1.42183e+07	0.0175794
ENSBTAG00000005960	-1.41624e+07	0.0175811
ENSBTAG00000009207	-1.41487e+07	0.0175816
ENSBTAG00000009615	-1.41321e+07	0.0175821
ENSBTAG00000016846	-1.40902e+07	0.0175834
ENSBTAG00000002938	-1.39586e+07	0.0175874
ENSBTAG00000006049	-1.39541e+07	0.0175875
ENSBTAG00000019105	-1.38702e+07	0.0175901
ENSBTAG00000007378	-1.38092e+07	0.017592
ENSBTAG00000010645	-1.38046e+07	0.0175921
ENSBTAG00000018167	-1.37909e+07	0.0175925
ENSBTAG00000007979	-1.37505e+07	0.0175938
ENSBTAG00000009410	-1.37367e+07	0.0175942
ENSBTAG00000006644	-1.36867e+07	0.0175957
ENSBTAG00000000363	-1.36511e+07	0.0175968
ENSBTAG00000016168	-1.36511e+07	0.0175968
ENSBTAG00000026993	-1.36422e+07	0.0175971
ENSBTAG00000003399	-1.36198e+07	0.0175978
ENSBTAG00000000480	-1.36055e+07	0.0175982
ENSBTAG00000013387	-1.35119e+07	0.0176011
ENSBTAG00000007900	-1.34654e+07	0.0176025
ENSBTAG00000014971	-1.342e+07	0.0176039
ENSBTAG00000012124	-1.34122e+07	0.0176041
ENSBTAG00000009050	-1.33603e+07	0.0176057
ENSBTAG00000002966	-1.32507e+07	0.0176091
ENSBTAG00000033422	-1.32449e+07	0.0176093
ENSBTAG00000016683	-1.3189e+07	0.017611
ENSBTAG00000019574	-1.31677e+07	0.0176116
ENSBTAG00000012088	-1.31328e+07	0.0176127
ENSBTAG00000001948	-1.30087e+07	0.0176165
ENSBTAG00000000340	-1.29302e+07	0.0176189
ENSBTAG00000046335	-1.29242e+07	0.0176191
ENSBTAG00000002392	-1.28772e+07	0.0176205
ENSBTAG00000005345	-1.28175e+07	0.0176223
ENSBTAG00000019725	-1.28169e+07	0.0176224
ENSBTAG00000001344	-1.2712e+07	0.0176256
ENSBTAG00000005614	-1.26243e+07	0.0176283
ENSBTAG00000013109	-1.25112e+07	0.0176317
ENSBTAG00000009278	-1.24897e+07	0.0176324
ENSBTAG00000023471	-1.24668e+07	0.0176331
ENSBTAG00000011988	-1.24311e+07	0.0176342
ENSBTAG00000011765	-1.23979e+07	0.0176352
ENSBTAG00000023343	-1.23691e+07	0.0176361
ENSBTAG00000015112	-1.23636e+07	0.0176362
ENSBTAG00000021232	-1.22026e+07	0.0176412
ENSBTAG00000010153	-1.22004e+07	0.0176412
ENSBTAG00000019216	-1.21729e+07	0.0176421
ENSBTAG00000009435	-1.20818e+07	0.0176449
ENSBTAG00000000810	-1.2036e+07	0.0176463
ENSBTAG00000006138	-1.20339e+07	0.0176463
ENSBTAG00000020968	-1.20116e+07	0.017647
ENSBTAG00000013369	-1.19717e+07	0.0176482
ENSBTAG00000040215	-1.19568e+07	0.0176487
ENSBTAG00000013949	-1.19027e+07	0.0176504
ENSBTAG00000018631	-1.1805e+07	0.0176534
ENSBTAG00000005280	-1.17895e+07	0.0176538
ENSBTAG00000011902	-1.17364e+07	0.0176555
ENSBTAG00000019267	-1.16996e+07	0.0176566
ENSBTAG00000003422	-1.16836e+07	0.0176571
ENSBTAG00000010504	-1.16651e+07	0.0176576
ENSBTAG00000005191	-1.16512e+07	0.0176581
ENSBTAG00000045783	-1.16099e+07	0.0176593
ENSBTAG00000018362	-1.15583e+07	0.0176609
ENSBTAG00000001246	-1.15331e+07	0.0176617
ENSBTAG00000010069	-1.14669e+07	0.0176637
ENSBTAG00000014710	-1.14427e+07	0.0176645
ENSBTAG00000016988	-1.14391e+07	0.0176646
ENSBTAG00000038107	-1.14334e+07	0.0176647
ENSBTAG00000000745	-1.13883e+07	0.0176661
ENSBTAG00000031786	-1.13777e+07	0.0176664
ENSBTAG00000011406	-1.13485e+07	0.0176673
ENSBTAG00000011812	-1.12939e+07	0.017669
ENSBTAG00000007480	-1.12901e+07	0.0176691
ENSBTAG00000000696	-1.12544e+07	0.0176702
ENSBTAG00000016264	-1.12532e+07	0.0176703
ENSBTAG00000011414	-1.124e+07	0.0176707
ENSBTAG00000000880	-1.11946e+07	0.017672
ENSBTAG00000010899	-1.11778e+07	0.0176726
ENSBTAG00000004990	-1.11545e+07	0.0176733
ENSBTAG00000020417	-1.11003e+07	0.0176749
ENSBTAG00000008082	-1.10419e+07	0.0176767
ENSBTAG00000006065	-1.1035e+07	0.0176769
ENSBTAG00000024542	-1.09468e+07	0.0176796
ENSBTAG00000015018	-1.09308e+07	0.0176801
ENSBTAG00000006182	-1.08055e+07	0.017684
ENSBTAG00000046176	-1.08019e+07	0.0176841
ENSBTAG00000011930	-1.07426e+07	0.0176859
ENSBTAG00000000392	-1.06632e+07	0.0176883
ENSBTAG00000001179	-1.05913e+07	0.0176905
ENSBTAG00000002080	-1.05662e+07	0.0176913
ENSBTAG00000018372	-1.05582e+07	0.0176915
ENSBTAG00000021288	-1.05008e+07	0.0176933
ENSBTAG00000002953	-1.04981e+07	0.0176934
ENSBTAG00000002698	-1.04759e+07	0.0176941
ENSBTAG00000004992	-1.04509e+07	0.0176948
ENSBTAG00000010659	-1.04499e+07	0.0176949
ENSBTAG00000011140	-1.04358e+07	0.0176953
ENSBTAG00000003570	-1.04356e+07	0.0176953
ENSBTAG00000015308	-1.03936e+07	0.0176966
ENSBTAG00000002549	-1.02915e+07	0.0176997
ENSBTAG00000001731	-1.02914e+07	0.0176997
ENSBTAG00000010232	-1.02423e+07	0.0177012
ENSBTAG00000018596	-1.02305e+07	0.0177016
ENSBTAG00000019636	-1.02004e+07	0.0177025
ENSBTAG00000002863	-1.01763e+07	0.0177032
ENSBTAG00000016309	-1.0106e+07	0.0177054
ENSBTAG00000018153	-1.00277e+07	0.0177078
ENSBTAG00000012962	-1.00275e+07	0.0177078
ENSBTAG00000009228	-9.98861e+06	0.017709
ENSBTAG00000005763	-9.93687e+06	0.0177106
ENSBTAG00000027316	-9.87395e+06	0.0177125
ENSBTAG00000014429	-9.85047e+06	0.0177132
ENSBTAG00000018859	-9.82292e+06	0.0177141
ENSBTAG00000001807	-9.80861e+06	0.0177145
ENSBTAG00000020775	-9.80486e+06	0.0177146
ENSBTAG00000015090	-9.80362e+06	0.0177147
ENSBTAG00000017770	-9.79194e+06	0.017715
ENSBTAG00000017753	-9.76353e+06	0.0177159
ENSBTAG00000003097	-9.75457e+06	0.0177162
ENSBTAG00000015686	-9.74439e+06	0.0177165
ENSBTAG00000017137	-9.74256e+06	0.0177165
ENSBTAG00000021176	-9.72953e+06	0.0177169
ENSBTAG00000007523	-9.7095e+06	0.0177175
ENSBTAG00000013309	-9.70474e+06	0.0177177
ENSBTAG00000003882	-9.67922e+06	0.0177185
ENSBTAG00000010959	-9.67142e+06	0.0177187
ENSBTAG00000000182	-9.59658e+06	0.017721
ENSBTAG00000014284	-9.5646e+06	0.017722
ENSBTAG00000006416	-9.54538e+06	0.0177226
ENSBTAG00000014931	-9.51538e+06	0.0177235
ENSBTAG00000000362	-9.50619e+06	0.0177238
ENSBTAG00000012178	-9.4976e+06	0.017724
ENSBTAG00000018517	-9.47175e+06	0.0177248
ENSBTAG00000009293	-9.46661e+06	0.017725
ENSBTAG00000045504	-9.40041e+06	0.017727
ENSBTAG00000003711	-9.38132e+06	0.0177276
ENSBTAG00000019164	-9.29648e+06	0.0177302
ENSBTAG00000012697	-9.28778e+06	0.0177305
ENSBTAG00000010013	-9.21162e+06	0.0177328
ENSBTAG00000001565	-9.19294e+06	0.0177334
ENSBTAG00000002871	-9.19055e+06	0.0177334
ENSBTAG00000002271	-9.18497e+06	0.0177336
ENSBTAG00000005483	-9.15832e+06	0.0177344
ENSBTAG00000017298	-9.15793e+06	0.0177344
ENSBTAG00000004604	-9.1548e+06	0.0177345
ENSBTAG00000004316	-9.14194e+06	0.0177349
ENSBTAG00000008884	-9.1339e+06	0.0177352
ENSBTAG00000002634	-9.08365e+06	0.0177367
ENSBTAG00000002299	-9.02791e+06	0.0177384
ENSBTAG00000018447	-9.01668e+06	0.0177388
ENSBTAG00000018483	-8.9906e+06	0.0177396
ENSBTAG00000012514	-8.99035e+06	0.0177396
ENSBTAG00000006135	-8.96049e+06	0.0177405
ENSBTAG00000021823	-8.9459e+06	0.0177409
ENSBTAG00000000191	-8.89735e+06	0.0177424
ENSBTAG00000009859	-8.88643e+06	0.0177427
ENSBTAG00000015010	-8.84215e+06	0.0177441
ENSBTAG00000020219	-8.78593e+06	0.0177458
ENSBTAG00000018254	-8.77917e+06	0.017746
ENSBTAG00000003208	-8.75953e+06	0.0177466
ENSBTAG00000006690	-8.6514e+06	0.0177499
ENSBTAG00000025274	-8.64074e+06	0.0177503
ENSBTAG00000009446	-8.59569e+06	0.0177517
ENSBTAG00000002795	-8.58173e+06	0.0177521
ENSBTAG00000000640	-8.56772e+06	0.0177525
ENSBTAG00000001353	-8.56518e+06	0.0177526
ENSBTAG00000002791	-8.50799e+06	0.0177543
ENSBTAG00000004199	-8.48996e+06	0.0177549
ENSBTAG00000012589	-8.48957e+06	0.0177549
ENSBTAG00000008386	-8.48566e+06	0.017755
ENSBTAG00000009495	-8.44501e+06	0.0177563
ENSBTAG00000014401	-8.38498e+06	0.0177581
ENSBTAG00000000099	-8.38484e+06	0.0177581
ENSBTAG00000002411	-8.33689e+06	0.0177596
ENSBTAG00000011094	-8.3194e+06	0.0177601
ENSBTAG00000010451	-8.30929e+06	0.0177604
ENSBTAG00000020444	-8.30152e+06	0.0177607
ENSBTAG00000008131	-8.29563e+06	0.0177608
ENSBTAG00000020309	-8.27585e+06	0.0177615
ENSBTAG00000009914	-8.22658e+06	0.017763
ENSBTAG00000047174	-8.22012e+06	0.0177632
ENSBTAG00000017719	-8.20814e+06	0.0177635
ENSBTAG00000013066	-8.17575e+06	0.0177645
ENSBTAG00000010851	-8.16834e+06	0.0177647
ENSBTAG00000038379	-8.13713e+06	0.0177657
ENSBTAG00000005524	-8.12635e+06	0.017766
ENSBTAG00000012139	-8.12463e+06	0.0177661
ENSBTAG00000003386	-8.07612e+06	0.0177676
ENSBTAG00000021209	-8.07485e+06	0.0177676
ENSBTAG00000016023	-8.05804e+06	0.0177681
ENSBTAG00000017574	-8.03372e+06	0.0177689
ENSBTAG00000006250	-8.032e+06	0.0177689
ENSBTAG00000008480	-8.02588e+06	0.0177691
ENSBTAG00000002745	-8.02584e+06	0.0177691
ENSBTAG00000020342	-8.01822e+06	0.0177693
ENSBTAG00000019242	-8.01332e+06	0.0177695
ENSBTAG00000018921	-7.99481e+06	0.0177701
ENSBTAG00000020330	-7.99311e+06	0.0177701
ENSBTAG00000021435	-7.98477e+06	0.0177704
ENSBTAG00000005814	-7.97832e+06	0.0177706
ENSBTAG00000020477	-7.96318e+06	0.017771
ENSBTAG00000024958	-7.94816e+06	0.0177715
ENSBTAG00000001781	-7.87782e+06	0.0177736
ENSBTAG00000016174	-7.86265e+06	0.0177741
ENSBTAG00000011945	-7.84552e+06	0.0177746
ENSBTAG00000016975	-7.76508e+06	0.0177771
ENSBTAG00000030281	-7.74907e+06	0.0177776
ENSBTAG00000015857	-7.7366e+06	0.017778
ENSBTAG00000019494	-7.72324e+06	0.0177784
ENSBTAG00000003842	-7.70287e+06	0.017779
ENSBTAG00000017139	-7.67799e+06	0.0177798
ENSBTAG00000019718	-7.67125e+06	0.01778
ENSBTAG00000008612	-7.66399e+06	0.0177802
ENSBTAG00000013495	-7.66102e+06	0.0177803
ENSBTAG00000006556	-7.62523e+06	0.0177814
ENSBTAG00000022160	-7.61518e+06	0.0177817
ENSBTAG00000017834	-7.61382e+06	0.0177817
ENSBTAG00000001644	-7.58896e+06	0.0177825
ENSBTAG00000014238	-7.58078e+06	0.0177827
ENSBTAG00000019093	-7.57365e+06	0.017783
ENSBTAG00000006046	-7.5574e+06	0.0177835
ENSBTAG00000020783	-7.55728e+06	0.0177835
ENSBTAG00000014807	-7.52043e+06	0.0177846
ENSBTAG00000014505	-7.50874e+06	0.0177849
ENSBTAG00000008545	-7.49998e+06	0.0177852
ENSBTAG00000015567	-7.49835e+06	0.0177853
ENSBTAG00000003849	-7.48309e+06	0.0177857
ENSBTAG00000016026	-7.45786e+06	0.0177865
ENSBTAG00000024199	-7.41178e+06	0.0177879
ENSBTAG00000000266	-7.37841e+06	0.0177889
ENSBTAG00000006071	-7.37534e+06	0.017789
ENSBTAG00000008369	-7.35981e+06	0.0177895
ENSBTAG00000010910	-7.34195e+06	0.0177901
ENSBTAG00000000609	-7.2769e+06	0.017792
ENSBTAG00000002033	-7.26163e+06	0.0177925
ENSBTAG00000013464	-7.26081e+06	0.0177925
ENSBTAG00000004427	-7.23313e+06	0.0177934
ENSBTAG00000009182	-7.22566e+06	0.0177936
ENSBTAG00000019388	-7.21359e+06	0.017794
ENSBTAG00000006051	-7.20555e+06	0.0177942
ENSBTAG00000015178	-7.20265e+06	0.0177943
ENSBTAG00000010490	-7.18612e+06	0.0177948
ENSBTAG00000015163	-7.1845e+06	0.0177949
ENSBTAG00000011571	-7.15142e+06	0.0177959
ENSBTAG00000005408	-7.14466e+06	0.0177961
ENSBTAG00000002092	-7.1427e+06	0.0177962
ENSBTAG00000001093	-7.1405e+06	0.0177962
ENSBTAG00000004400	-7.07587e+06	0.0177982
ENSBTAG00000011758	-7.07393e+06	0.0177983
ENSBTAG00000004193	-7.05938e+06	0.0177987
ENSBTAG00000005542	-7.04918e+06	0.017799
ENSBTAG00000040028	-7.04482e+06	0.0177992
ENSBTAG00000013513	-7.04353e+06	0.0177992
ENSBTAG00000017845	-7.02427e+06	0.0177998
ENSBTAG00000003455	-7.02324e+06	0.0177998
ENSBTAG00000004736	-6.99355e+06	0.0178007
ENSBTAG00000016822	-6.97077e+06	0.0178014
ENSBTAG00000015980	-6.95904e+06	0.0178018
ENSBTAG00000008241	-6.95768e+06	0.0178018
ENSBTAG00000010691	-6.92151e+06	0.0178029
ENSBTAG00000010347	-6.89836e+06	0.0178036
ENSBTAG00000001114	-6.8864e+06	0.017804
ENSBTAG00000001356	-6.82468e+06	0.0178059
ENSBTAG00000014490	-6.81381e+06	0.0178062
ENSBTAG00000003259	-6.80591e+06	0.0178065
ENSBTAG00000014843	-6.80015e+06	0.0178067
ENSBTAG00000033221	-6.7923e+06	0.0178069
ENSBTAG00000025666	-6.78192e+06	0.0178072
ENSBTAG00000012077	-6.77643e+06	0.0178074
ENSBTAG00000011767	-6.76209e+06	0.0178078
ENSBTAG00000014691	-6.73568e+06	0.0178086
ENSBTAG00000011766	-6.72491e+06	0.017809
ENSBTAG00000012797	-6.72335e+06	0.017809
ENSBTAG00000011994	-6.71412e+06	0.0178093
ENSBTAG00000021549	-6.7125e+06	0.0178093
ENSBTAG00000019857	-6.69912e+06	0.0178097
ENSBTAG00000020541	-6.69573e+06	0.0178098
ENSBTAG00000003307	-6.65907e+06	0.017811
ENSBTAG00000045510	-6.65889e+06	0.017811
ENSBTAG00000009632	-6.60975e+06	0.0178125
ENSBTAG00000006697	-6.58902e+06	0.0178131
ENSBTAG00000020569	-6.54897e+06	0.0178143
ENSBTAG00000011837	-6.54761e+06	0.0178144
ENSBTAG00000004922	-6.53888e+06	0.0178147
ENSBTAG00000006085	-6.53199e+06	0.0178149
ENSBTAG00000015771	-6.52493e+06	0.0178151
ENSBTAG00000012299	-6.51354e+06	0.0178154
ENSBTAG00000027722	-6.46469e+06	0.0178169
ENSBTAG00000019180	-6.44974e+06	0.0178174
ENSBTAG00000003115	-6.36036e+06	0.0178201
ENSBTAG00000006501	-6.34676e+06	0.0178205
ENSBTAG00000013126	-6.3466e+06	0.0178205
ENSBTAG00000005940	-6.34606e+06	0.0178206
ENSBTAG00000009702	-6.33051e+06	0.017821
ENSBTAG00000027075	-6.32949e+06	0.0178211
ENSBTAG00000002769	-6.28476e+06	0.0178224
ENSBTAG00000000154	-6.27094e+06	0.0178229
ENSBTAG00000018554	-6.24525e+06	0.0178236
ENSBTAG00000004907	-6.23404e+06	0.017824
ENSBTAG00000009087	-6.23276e+06	0.017824
ENSBTAG00000017840	-6.20865e+06	0.0178248
ENSBTAG00000039335	-6.19603e+06	0.0178252
ENSBTAG00000003484	-6.18625e+06	0.0178255
ENSBTAG00000020026	-6.18055e+06	0.0178256
ENSBTAG00000002026	-6.17628e+06	0.0178258
ENSBTAG00000021575	-6.17213e+06	0.0178259
ENSBTAG00000002689	-6.16667e+06	0.0178261
ENSBTAG00000009969	-6.14892e+06	0.0178266
ENSBTAG00000018207	-6.13003e+06	0.0178272
ENSBTAG00000000820	-6.1145e+06	0.0178277
ENSBTAG00000004243	-6.09486e+06	0.0178283
ENSBTAG00000011500	-6.05677e+06	0.0178294
ENSBTAG00000017450	-6.0106e+06	0.0178308
ENSBTAG00000000417	-5.99697e+06	0.0178313
ENSBTAG00000008840	-5.90098e+06	0.0178342
ENSBTAG00000019832	-5.87425e+06	0.017835
ENSBTAG00000009705	-5.85747e+06	0.0178355
ENSBTAG00000007489	-5.84728e+06	0.0178358
ENSBTAG00000018884	-5.8466e+06	0.0178359
ENSBTAG00000025434	-5.84343e+06	0.017836
ENSBTAG00000006985	-5.84253e+06	0.017836
ENSBTAG00000008591	-5.8409e+06	0.017836
ENSBTAG00000012046	-5.83254e+06	0.0178363
ENSBTAG00000026909	-5.80368e+06	0.0178372
ENSBTAG00000020192	-5.80304e+06	0.0178372
ENSBTAG00000033662	-5.78611e+06	0.0178377
ENSBTAG00000001394	-5.76631e+06	0.0178383
ENSBTAG00000015363	-5.75829e+06	0.0178386
ENSBTAG00000006614	-5.7515e+06	0.0178388
ENSBTAG00000010375	-5.74642e+06	0.0178389
ENSBTAG00000006247	-5.68325e+06	0.0178409
ENSBTAG00000000421	-5.67258e+06	0.0178412
ENSBTAG00000004603	-5.66855e+06	0.0178413
ENSBTAG00000009084	-5.65794e+06	0.0178416
ENSBTAG00000012881	-5.65338e+06	0.0178418
ENSBTAG00000010206	-5.64688e+06	0.017842
ENSBTAG00000017278	-5.64333e+06	0.0178421
ENSBTAG00000004416	-5.63005e+06	0.0178425
ENSBTAG00000013084	-5.62872e+06	0.0178425
ENSBTAG00000013330	-5.61844e+06	0.0178428
ENSBTAG00000003609	-5.60044e+06	0.0178434
ENSBTAG00000005102	-5.5961e+06	0.0178435
ENSBTAG00000006291	-5.59474e+06	0.0178436
ENSBTAG00000012418	-5.59281e+06	0.0178436
ENSBTAG00000010579	-5.58113e+06	0.017844
ENSBTAG00000017196	-5.5679e+06	0.0178444
ENSBTAG00000001603	-5.55907e+06	0.0178447
ENSBTAG00000000630	-5.55322e+06	0.0178448
ENSBTAG00000040564	-5.55139e+06	0.0178449
ENSBTAG00000016336	-5.54787e+06	0.017845
ENSBTAG00000012321	-5.54104e+06	0.0178452
ENSBTAG00000015333	-5.53282e+06	0.0178455
ENSBTAG00000001892	-5.50866e+06	0.0178462
ENSBTAG00000012044	-5.50022e+06	0.0178465
ENSBTAG00000018331	-5.45927e+06	0.0178477
ENSBTAG00000014093	-5.39973e+06	0.0178495
ENSBTAG00000019394	-5.37005e+06	0.0178505
ENSBTAG00000012146	-5.3632e+06	0.0178507
ENSBTAG00000016895	-5.34941e+06	0.0178511
ENSBTAG00000001306	-5.33913e+06	0.0178514
ENSBTAG00000002313	-5.31978e+06	0.017852
ENSBTAG00000012383	-5.31554e+06	0.0178521
ENSBTAG00000012778	-5.30865e+06	0.0178523
ENSBTAG00000017077	-5.30545e+06	0.0178524
ENSBTAG00000002108	-5.29336e+06	0.0178528
ENSBTAG00000013935	-5.29175e+06	0.0178529
ENSBTAG00000021506	-5.27431e+06	0.0178534
ENSBTAG00000031252	-5.26918e+06	0.0178535
ENSBTAG00000007202	-5.25783e+06	0.0178539
ENSBTAG00000019193	-5.23638e+06	0.0178545
ENSBTAG00000011200	-5.22999e+06	0.0178547
ENSBTAG00000008330	-5.22043e+06	0.017855
ENSBTAG00000016612	-5.21844e+06	0.0178551
ENSBTAG00000017656	-5.21053e+06	0.0178553
ENSBTAG00000013460	-5.20908e+06	0.0178554
ENSBTAG00000046307	-5.20826e+06	0.0178554
ENSBTAG00000009279	-5.19711e+06	0.0178558
ENSBTAG00000000199	-5.19386e+06	0.0178559
ENSBTAG00000012667	-5.191e+06	0.0178559
ENSBTAG00000013834	-5.18887e+06	0.017856
ENSBTAG00000010559	-5.1597e+06	0.0178569
ENSBTAG00000011465	-5.15476e+06	0.017857
ENSBTAG00000008498	-5.12835e+06	0.0178579
ENSBTAG00000005444	-5.08809e+06	0.0178591
ENSBTAG00000015286	-5.07028e+06	0.0178596
ENSBTAG00000003221	-5.07007e+06	0.0178596
ENSBTAG00000016194	-5.04314e+06	0.0178605
ENSBTAG00000008674	-5.02347e+06	0.0178611
ENSBTAG00000008636	-5.01644e+06	0.0178613
ENSBTAG00000008648	-5.01208e+06	0.0178614
ENSBTAG00000002068	-5.00163e+06	0.0178617
ENSBTAG00000004747	-4.98855e+06	0.0178621
ENSBTAG00000000578	-4.97153e+06	0.0178627
ENSBTAG00000038104	-4.9631e+06	0.0178629
ENSBTAG00000001651	-4.96195e+06	0.017863
ENSBTAG00000010360	-4.96088e+06	0.017863
ENSBTAG00000018382	-4.9583e+06	0.0178631
ENSBTAG00000010735	-4.95342e+06	0.0178632
ENSBTAG00000019317	-4.95203e+06	0.0178633
ENSBTAG00000013270	-4.94195e+06	0.0178636
ENSBTAG00000002428	-4.88082e+06	0.0178654
bta-miR-100	-4.87729e+06	0.0178655
ENSBTAG00000004154	-4.8665e+06	0.0178659
bta-miR-30d	-4.85035e+06	0.0178664
ENSBTAG00000017994	-4.80594e+06	0.0178677
ENSBTAG00000003275	-4.80444e+06	0.0178678
ENSBTAG00000006647	-4.80118e+06	0.0178679
ENSBTAG00000015138	-4.79603e+06	0.017868
ENSBTAG00000046996	-4.77226e+06	0.0178688
ENSBTAG00000012671	-4.76099e+06	0.0178691
ENSBTAG00000015416	-4.73957e+06	0.0178698
ENSBTAG00000021978	-4.72268e+06	0.0178703
ENSBTAG00000015988	-4.7166e+06	0.0178705
ENSBTAG00000021467	-4.71618e+06	0.0178705
ENSBTAG00000014261	-4.71369e+06	0.0178706
ENSBTAG00000010036	-4.68223e+06	0.0178715
ENSBTAG00000015127	-4.67805e+06	0.0178717
ENSBTAG00000016170	-4.67514e+06	0.0178717
ENSBTAG00000010937	-4.6688e+06	0.0178719
ENSBTAG00000003789	-4.65642e+06	0.0178723
ENSBTAG00000018972	-4.64824e+06	0.0178726
ENSBTAG00000004225	-4.63999e+06	0.0178728
ENSBTAG00000006517	-4.62099e+06	0.0178734
ENSBTAG00000012594	-4.60998e+06	0.0178737
ENSBTAG00000009717	-4.59477e+06	0.0178742
ENSBTAG00000006531	-4.59274e+06	0.0178743
ENSBTAG00000027932	-4.58256e+06	0.0178746
ENSBTAG00000019197	-4.58117e+06	0.0178746
ENSBTAG00000021211	-4.57909e+06	0.0178747
ENSBTAG00000000451	-4.57796e+06	0.0178747
ENSBTAG00000003303	-4.57497e+06	0.0178748
ENSBTAG00000008417	-4.56194e+06	0.0178752
ENSBTAG00000005912	-4.55924e+06	0.0178753
ENSBTAG00000023487	-4.55274e+06	0.0178755
ENSBTAG00000015038	-4.54321e+06	0.0178758
ENSBTAG00000006134	-4.54154e+06	0.0178758
ENSBTAG00000017448	-4.53443e+06	0.017876
ENSBTAG00000008218	-4.53229e+06	0.0178761
ENSBTAG00000000789	-4.52486e+06	0.0178763
ENSBTAG00000015325	-4.52433e+06	0.0178764
ENSBTAG00000007964	-4.51307e+06	0.0178767
ENSBTAG00000012426	-4.50679e+06	0.0178769
ENSBTAG00000011963	-4.50168e+06	0.0178771
ENSBTAG00000008730	-4.49076e+06	0.0178774
ENSBTAG00000016420	-4.48692e+06	0.0178775
ENSBTAG00000004781	-4.46191e+06	0.0178783
ENSBTAG00000010389	-4.45628e+06	0.0178784
ENSBTAG00000002834	-4.42982e+06	0.0178793
ENSBTAG00000023792	-4.40159e+06	0.0178801
ENSBTAG00000007952	-4.39803e+06	0.0178802
ENSBTAG00000019070	-4.39734e+06	0.0178802
ENSBTAG00000014831	-4.3905e+06	0.0178805
ENSBTAG00000020154	-4.38376e+06	0.0178807
ENSBTAG00000013032	-4.3811e+06	0.0178807
ENSBTAG00000019933	-4.35917e+06	0.0178814
ENSBTAG00000007206	-4.3588e+06	0.0178814
ENSBTAG00000008090	-4.35626e+06	0.0178815
ENSBTAG00000002554	-4.34236e+06	0.0178819
ENSBTAG00000013440	-4.3266e+06	0.0178824
ENSBTAG00000002650	-4.32518e+06	0.0178825
ENSBTAG00000018937	-4.31253e+06	0.0178828
ENSBTAG00000003239	-4.30447e+06	0.0178831
ENSBTAG00000006330	-4.28766e+06	0.0178836
ENSBTAG00000007467	-4.28033e+06	0.0178838
ENSBTAG00000005481	-4.27085e+06	0.0178841
ENSBTAG00000021992	-4.26475e+06	0.0178843
ENSBTAG00000003866	-4.26315e+06	0.0178844
ENSBTAG00000002238	-4.26166e+06	0.0178844
ENSBTAG00000001258	-4.25732e+06	0.0178845
ENSBTAG00000014598	-4.24425e+06	0.0178849
ENSBTAG00000016076	-4.24321e+06	0.017885
ENSBTAG00000017496	-4.23872e+06	0.0178851
ENSBTAG00000008696	-4.23118e+06	0.0178853
ENSBTAG00000009676	-4.21054e+06	0.017886
ENSBTAG00000010181	-4.20159e+06	0.0178862
ENSBTAG00000019414	-4.18366e+06	0.0178868
ENSBTAG00000014060	-4.18055e+06	0.0178869
ENSBTAG00000018065	-4.18011e+06	0.0178869
ENSBTAG00000009214	-4.1721e+06	0.0178871
ENSBTAG00000005793	-4.1611e+06	0.0178875
ENSBTAG00000016999	-4.15701e+06	0.0178876
ENSBTAG00000007067	-4.15378e+06	0.0178877
ENSBTAG00000005627	-4.14187e+06	0.0178881
ENSBTAG00000014208	-4.11968e+06	0.0178888
ENSBTAG00000005760	-4.09584e+06	0.0178895
ENSBTAG00000003100	-4.09519e+06	0.0178895
ENSBTAG00000015258	-4.08595e+06	0.0178898
ENSBTAG00000009755	-4.08193e+06	0.0178899
ENSBTAG00000014912	-4.06863e+06	0.0178903
ENSBTAG00000007360	-4.05382e+06	0.0178908
ENSBTAG00000007268	-4.03895e+06	0.0178912
ENSBTAG00000021678	-4.03813e+06	0.0178913
ENSBTAG00000015522	-4.0332e+06	0.0178914
ENSBTAG00000004432	-4.03172e+06	0.0178914
ENSBTAG00000016956	-4.02908e+06	0.0178915
ENSBTAG00000003754	-4.02044e+06	0.0178918
ENSBTAG00000009711	-4.00528e+06	0.0178923
ENSBTAG00000002126	-4.00066e+06	0.0178924
ENSBTAG00000016806	-3.99935e+06	0.0178924
ENSBTAG00000019290	-3.99176e+06	0.0178927
ENSBTAG00000019848	-3.98896e+06	0.0178928
ENSBTAG00000016591	-3.98806e+06	0.0178928
ENSBTAG00000009928	-3.96154e+06	0.0178936
ENSBTAG00000018622	-3.95684e+06	0.0178937
ENSBTAG00000000137	-3.95178e+06	0.0178939
ENSBTAG00000003322	-3.90139e+06	0.0178954
ENSBTAG00000003916	-3.8955e+06	0.0178956
ENSBTAG00000011156	-3.8906e+06	0.0178958
ENSBTAG00000014782	-3.88703e+06	0.0178959
ENSBTAG00000002920	-3.88112e+06	0.0178961
ENSBTAG00000013492	-3.87871e+06	0.0178961
ENSBTAG00000005477	-3.87535e+06	0.0178962
ENSBTAG00000017999	-3.8701e+06	0.0178964
ENSBTAG00000019366	-3.86889e+06	0.0178964
ENSBTAG00000013184	-3.86252e+06	0.0178966
ENSBTAG00000000090	-3.85434e+06	0.0178969
ENSBTAG00000011876	-3.84939e+06	0.017897
ENSBTAG00000020528	-3.84313e+06	0.0178972
ENSBTAG00000002835	-3.83861e+06	0.0178974
ENSBTAG00000048107	-3.83371e+06	0.0178975
ENSBTAG00000039556	-3.83e+06	0.0178976
ENSBTAG00000019203	-3.8289e+06	0.0178977
ENSBTAG00000012976	-3.82835e+06	0.0178977
ENSBTAG00000008611	-3.82233e+06	0.0178979
ENSBTAG00000017512	-3.8117e+06	0.0178982
ENSBTAG00000010954	-3.80601e+06	0.0178984
ENSBTAG00000015943	-3.80462e+06	0.0178984
ENSBTAG00000034496	-3.79725e+06	0.0178986
ENSBTAG00000011905	-3.79461e+06	0.0178987
ENSBTAG00000011950	-3.79288e+06	0.0178988
ENSBTAG00000002127	-3.79143e+06	0.0178988
ENSBTAG00000008548	-3.78926e+06	0.0178989
ENSBTAG00000003148	-3.77668e+06	0.0178993
ENSBTAG00000008958	-3.77193e+06	0.0178994
ENSBTAG00000006824	-3.75957e+06	0.0178998
ENSBTAG00000018796	-3.75519e+06	0.0178999
ENSBTAG00000001773	-3.75415e+06	0.0178999
ENSBTAG00000018471	-3.74886e+06	0.0179001
ENSBTAG00000010738	-3.74721e+06	0.0179002
ENSBTAG00000011172	-3.73442e+06	0.0179006
ENSBTAG00000015147	-3.72337e+06	0.0179009
ENSBTAG00000017363	-3.72258e+06	0.0179009
ENSBTAG00000009517	-3.72146e+06	0.017901
ENSBTAG00000006671	-3.71313e+06	0.0179012
ENSBTAG00000006747	-3.7127e+06	0.0179012
ENSBTAG00000000201	-3.69955e+06	0.0179016
ENSBTAG00000003176	-3.69899e+06	0.0179016
ENSBTAG00000038488	-3.68169e+06	0.0179022
ENSBTAG00000009245	-3.67211e+06	0.0179025
ENSBTAG00000019427	-3.67137e+06	0.0179025
ENSBTAG00000003288	-3.67017e+06	0.0179025
ENSBTAG00000003330	-3.66019e+06	0.0179028
bta-miR-99a-5p	-3.6549e+06	0.017903
ENSBTAG00000005844	-3.6467e+06	0.0179032
ENSBTAG00000012876	-3.64244e+06	0.0179034
ENSBTAG00000021577	-3.63647e+06	0.0179036
ENSBTAG00000004593	-3.62944e+06	0.0179038
ENSBTAG00000011904	-3.61917e+06	0.0179041
ENSBTAG00000007872	-3.6162e+06	0.0179042
ENSBTAG00000007515	-3.60654e+06	0.0179045
ENSBTAG00000015301	-3.6019e+06	0.0179046
ENSBTAG00000008862	-3.59701e+06	0.0179048
ENSBTAG00000010255	-3.59467e+06	0.0179048
ENSBTAG00000013212	-3.58938e+06	0.017905
ENSBTAG00000006878	-3.58774e+06	0.017905
ENSBTAG00000000010	-3.5829e+06	0.0179052
ENSBTAG00000010204	-3.58184e+06	0.0179052
ENSBTAG00000001706	-3.58036e+06	0.0179053
ENSBTAG00000003469	-3.57446e+06	0.0179055
ENSBTAG00000018915	-3.5722e+06	0.0179055
ENSBTAG00000006165	-3.5597e+06	0.0179059
ENSBTAG00000015334	-3.54571e+06	0.0179063
ENSBTAG00000010063	-3.5361e+06	0.0179066
ENSBTAG00000007323	-3.51915e+06	0.0179071
ENSBTAG00000010001	-3.49065e+06	0.017908
ENSBTAG00000006235	-3.48461e+06	0.0179082
ENSBTAG00000010498	-3.48292e+06	0.0179083
ENSBTAG00000017177	-3.46394e+06	0.0179088
ENSBTAG00000018905	-3.45612e+06	0.0179091
ENSBTAG00000021556	-3.45539e+06	0.0179091
ENSBTAG00000009154	-3.44817e+06	0.0179093
ENSBTAG00000003758	-3.44514e+06	0.0179094
ENSBTAG00000001419	-3.43804e+06	0.0179096
ENSBTAG00000000711	-3.43132e+06	0.0179098
ENSBTAG00000002627	-3.42563e+06	0.01791
ENSBTAG00000012049	-3.41449e+06	0.0179104
ENSBTAG00000014855	-3.4045e+06	0.0179107
ENSBTAG00000015786	-3.40111e+06	0.0179108
ENSBTAG00000016680	-3.39048e+06	0.0179111
ENSBTAG00000015896	-3.38403e+06	0.0179113
ENSBTAG00000016331	-3.36657e+06	0.0179118
ENSBTAG00000014553	-3.36015e+06	0.017912
ENSBTAG00000003793	-3.35795e+06	0.0179121
ENSBTAG00000010171	-3.35065e+06	0.0179123
ENSBTAG00000012509	-3.34761e+06	0.0179124
ENSBTAG00000011198	-3.34684e+06	0.0179124
ENSBTAG00000008761	-3.34509e+06	0.0179125
ENSBTAG00000009267	-3.34424e+06	0.0179125
ENSBTAG00000014289	-3.331e+06	0.0179129
ENSBTAG00000007153	-3.32816e+06	0.017913
ENSBTAG00000000682	-3.32625e+06	0.0179131
ENSBTAG00000005557	-3.3239e+06	0.0179131
ENSBTAG00000024822	-3.32055e+06	0.0179132
ENSBTAG00000017120	-3.31961e+06	0.0179133
ENSBTAG00000005057	-3.3163e+06	0.0179134
ENSBTAG00000006904	-3.31354e+06	0.0179134
ENSBTAG00000014079	-3.31298e+06	0.0179135
ENSBTAG00000002287	-3.30128e+06	0.0179138
ENSBTAG00000008219	-3.29919e+06	0.0179139
ENSBTAG00000015559	-3.29651e+06	0.017914
ENSBTAG00000015920	-3.29557e+06	0.017914
ENSBTAG00000011224	-3.29327e+06	0.0179141
ENSBTAG00000010511	-3.29043e+06	0.0179142
ENSBTAG00000010563	-3.27903e+06	0.0179145
ENSBTAG00000014626	-3.27506e+06	0.0179146
ENSBTAG00000001021	-3.26906e+06	0.0179148
ENSBTAG00000025426	-3.26544e+06	0.0179149
ENSBTAG00000003397	-3.24211e+06	0.0179156
ENSBTAG00000005180	-3.23973e+06	0.0179157
ENSBTAG00000012544	-3.23514e+06	0.0179158
ENSBTAG00000004237	-3.23407e+06	0.0179159
ENSBTAG00000017633	-3.23237e+06	0.0179159
ENSBTAG00000015136	-3.22809e+06	0.0179161
ENSBTAG00000015853	-3.2053e+06	0.0179168
ENSBTAG00000015278	-3.18008e+06	0.0179175
ENSBTAG00000009526	-3.17991e+06	0.0179175
ENSBTAG00000004489	-3.16782e+06	0.0179179
ENSBTAG00000020928	-3.16195e+06	0.0179181
ENSBTAG00000016950	-3.1552e+06	0.0179183
ENSBTAG00000007895	-3.1454e+06	0.0179186
ENSBTAG00000018967	-3.14411e+06	0.0179186
ENSBTAG00000019534	-3.14181e+06	0.0179187
ENSBTAG00000008977	-3.12197e+06	0.0179193
ENSBTAG00000016368	-3.12086e+06	0.0179193
ENSBTAG00000020410	-3.11261e+06	0.0179196
ENSBTAG00000002332	-3.11258e+06	0.0179196
ENSBTAG00000006161	-3.11185e+06	0.0179196
ENSBTAG00000012385	-3.10639e+06	0.0179198
bta-let-7f	-3.09782e+06	0.0179201
ENSBTAG00000007871	-3.09125e+06	0.0179203
ENSBTAG00000014324	-3.09047e+06	0.0179203
ENSBTAG00000013755	-3.08636e+06	0.0179204
ENSBTAG00000008271	-3.08156e+06	0.0179206
ENSBTAG00000011100	-3.07328e+06	0.0179208
ENSBTAG00000009034	-3.07278e+06	0.0179208
ENSBTAG00000018783	-3.03491e+06	0.017922
ENSBTAG00000013895	-3.02926e+06	0.0179222
ENSBTAG00000014794	-3.02464e+06	0.0179223
ENSBTAG00000014917	-3.02393e+06	0.0179223
ENSBTAG00000021090	-3.02319e+06	0.0179223
ENSBTAG00000013145	-3.01107e+06	0.0179227
ENSBTAG00000000495	-3.00711e+06	0.0179228
ENSBTAG00000005464	-3.00606e+06	0.0179229
ENSBTAG00000003555	-3.00228e+06	0.017923
ENSBTAG00000002563	-2.99721e+06	0.0179231
ENSBTAG00000001425	-2.98746e+06	0.0179234
ENSBTAG00000016013	-2.98049e+06	0.0179236
ENSBTAG00000003741	-2.97857e+06	0.0179237
ENSBTAG00000004544	-2.97755e+06	0.0179237
ENSBTAG00000003830	-2.97688e+06	0.0179238
ENSBTAG00000012250	-2.97185e+06	0.0179239
ENSBTAG00000019515	-2.96871e+06	0.017924
ENSBTAG00000011484	-2.94811e+06	0.0179246
ENSBTAG00000022699	-2.94784e+06	0.0179246
ENSBTAG00000019900	-2.93376e+06	0.0179251
ENSBTAG00000038079	-2.9324e+06	0.0179251
ENSBTAG00000002833	-2.93235e+06	0.0179251
ENSBTAG00000008893	-2.93132e+06	0.0179252
ENSBTAG00000015739	-2.9278e+06	0.0179253
ENSBTAG00000003712	-2.9149e+06	0.0179257
ENSBTAG00000024493	-2.91226e+06	0.0179257
ENSBTAG00000002608	-2.9115e+06	0.0179258
ENSBTAG00000007658	-2.91115e+06	0.0179258
ENSBTAG00000016221	-2.89194e+06	0.0179264
ENSBTAG00000014881	-2.88734e+06	0.0179265
ENSBTAG00000001868	-2.8861e+06	0.0179265
ENSBTAG00000012063	-2.88422e+06	0.0179266
ENSBTAG00000005190	-2.88145e+06	0.0179267
ENSBTAG00000002630	-2.88014e+06	0.0179267
ENSBTAG00000007367	-2.87488e+06	0.0179269
ENSBTAG00000004379	-2.87113e+06	0.017927
ENSBTAG00000035907	-2.86483e+06	0.0179272
ENSBTAG00000034885	-2.85643e+06	0.0179274
ENSBTAG00000031785	-2.85435e+06	0.0179275
ENSBTAG00000009996	-2.8392e+06	0.017928
ENSBTAG00000002917	-2.83552e+06	0.0179281
ENSBTAG00000005830	-2.82973e+06	0.0179283
ENSBTAG00000013042	-2.82307e+06	0.0179285
ENSBTAG00000016952	-2.81625e+06	0.0179287
ENSBTAG00000018093	-2.80776e+06	0.0179289
ENSBTAG00000021632	-2.80009e+06	0.0179292
ENSBTAG00000021651	-2.79269e+06	0.0179294
ENSBTAG00000016827	-2.77923e+06	0.0179298
ENSBTAG00000000706	-2.77041e+06	0.0179301
ENSBTAG00000008068	-2.76789e+06	0.0179302
ENSBTAG00000007395	-2.7623e+06	0.0179303
ENSBTAG00000000937	-2.76018e+06	0.0179304
ENSBTAG00000019994	-2.73221e+06	0.0179313
ENSBTAG00000001942	-2.72257e+06	0.0179315
ENSBTAG00000002531	-2.71937e+06	0.0179316
ENSBTAG00000027020	-2.71896e+06	0.0179317
ENSBTAG00000001977	-2.71885e+06	0.0179317
ENSBTAG00000008260	-2.71077e+06	0.0179319
ENSBTAG00000016724	-2.71047e+06	0.0179319
ENSBTAG00000011068	-2.71008e+06	0.0179319
ENSBTAG00000007330	-2.70701e+06	0.017932
ENSBTAG00000046054	-2.70145e+06	0.0179322
ENSBTAG00000043961	-2.69783e+06	0.0179323
ENSBTAG00000013363	-2.68045e+06	0.0179328
ENSBTAG00000004874	-2.67621e+06	0.017933
ENSBTAG00000016887	-2.67439e+06	0.017933
ENSBTAG00000018127	-2.67251e+06	0.0179331
ENSBTAG00000005250	-2.66732e+06	0.0179332
ENSBTAG00000007363	-2.66652e+06	0.0179333
ENSBTAG00000004215	-2.66564e+06	0.0179333
ENSBTAG00000013204	-2.66309e+06	0.0179334
ENSBTAG00000000094	-2.66237e+06	0.0179334
ENSBTAG00000003968	-2.6555e+06	0.0179336
ENSBTAG00000013410	-2.65423e+06	0.0179336
ENSBTAG00000016057	-2.6522e+06	0.0179337
ENSBTAG00000006579	-2.65162e+06	0.0179337
ENSBTAG00000003983	-2.64968e+06	0.0179338
ENSBTAG00000004495	-2.64432e+06	0.0179339
ENSBTAG00000006936	-2.64079e+06	0.0179341
ENSBTAG00000000033	-2.62897e+06	0.0179344
ENSBTAG00000007015	-2.62664e+06	0.0179345
ENSBTAG00000012749	-2.61765e+06	0.0179348
ENSBTAG00000003094	-2.61498e+06	0.0179348
ENSBTAG00000025413	-2.61451e+06	0.0179349
ENSBTAG00000006130	-2.6094e+06	0.017935
ENSBTAG00000013588	-2.60346e+06	0.0179352
ENSBTAG00000004348	-2.59156e+06	0.0179356
ENSBTAG00000019627	-2.58853e+06	0.0179357
ENSBTAG00000016797	-2.58515e+06	0.0179358
ENSBTAG00000011596	-2.58181e+06	0.0179359
ENSBTAG00000019964	-2.58089e+06	0.0179359
ENSBTAG00000003848	-2.58059e+06	0.0179359
ENSBTAG00000007696	-2.58017e+06	0.0179359
ENSBTAG00000013288	-2.57909e+06	0.0179359
ENSBTAG00000002151	-2.57861e+06	0.017936
ENSBTAG00000017733	-2.56001e+06	0.0179365
ENSBTAG00000018451	-2.55387e+06	0.0179367
ENSBTAG00000030453	-2.55282e+06	0.0179367
ENSBTAG00000001257	-2.55204e+06	0.0179368
ENSBTAG00000006030	-2.53428e+06	0.0179373
ENSBTAG00000004024	-2.52635e+06	0.0179376
ENSBTAG00000000808	-2.52132e+06	0.0179377
ENSBTAG00000005165	-2.51916e+06	0.0179378
ENSBTAG00000012113	-2.51909e+06	0.0179378
ENSBTAG00000021932	-2.51719e+06	0.0179378
ENSBTAG00000003994	-2.51024e+06	0.017938
ENSBTAG00000007234	-2.5021e+06	0.0179383
ENSBTAG00000008202	-2.4976e+06	0.0179384
ENSBTAG00000002147	-2.49553e+06	0.0179385
ENSBTAG00000019387	-2.49142e+06	0.0179386
ENSBTAG00000000134	-2.49074e+06	0.0179386
ENSBTAG00000018427	-2.48328e+06	0.0179389
ENSBTAG00000010727	-2.4814e+06	0.0179389
ENSBTAG00000012752	-2.47734e+06	0.0179391
ENSBTAG00000002457	-2.47414e+06	0.0179392
ENSBTAG00000020149	-2.47275e+06	0.0179392
ENSBTAG00000002758	-2.46131e+06	0.0179395
ENSBTAG00000008191	-2.45916e+06	0.0179396
ENSBTAG00000000565	-2.45734e+06	0.0179397
ENSBTAG00000002869	-2.45501e+06	0.0179397
ENSBTAG00000004803	-2.45296e+06	0.0179398
ENSBTAG00000006893	-2.45216e+06	0.0179398
ENSBTAG00000015946	-2.43771e+06	0.0179403
ENSBTAG00000013856	-2.4368e+06	0.0179403
ENSBTAG00000012939	-2.43523e+06	0.0179403
ENSBTAG00000019903	-2.43418e+06	0.0179404
ENSBTAG00000006124	-2.4276e+06	0.0179406
ENSBTAG00000013753	-2.42755e+06	0.0179406
ENSBTAG00000019525	-2.4229e+06	0.0179407
ENSBTAG00000002763	-2.42197e+06	0.0179408
ENSBTAG00000003904	-2.42074e+06	0.0179408
ENSBTAG00000011075	-2.41916e+06	0.0179408
ENSBTAG00000021172	-2.41896e+06	0.0179408
ENSBTAG00000012928	-2.41313e+06	0.017941
ENSBTAG00000004005	-2.4111e+06	0.0179411
ENSBTAG00000006670	-2.40724e+06	0.0179412
ENSBTAG00000013901	-2.40218e+06	0.0179414
ENSBTAG00000004934	-2.39803e+06	0.0179415
ENSBTAG00000022069	-2.39772e+06	0.0179415
ENSBTAG00000021520	-2.39519e+06	0.0179416
ENSBTAG00000021455	-2.38681e+06	0.0179418
ENSBTAG00000005349	-2.37718e+06	0.0179421
ENSBTAG00000019804	-2.37188e+06	0.0179423
ENSBTAG00000007559	-2.36947e+06	0.0179424
ENSBTAG00000014129	-2.36858e+06	0.0179424
ENSBTAG00000006958	-2.36734e+06	0.0179424
ENSBTAG00000012739	-2.35522e+06	0.0179428
ENSBTAG00000012082	-2.34717e+06	0.017943
ENSBTAG00000006978	-2.34607e+06	0.0179431
ENSBTAG00000037996	-2.34541e+06	0.0179431
ENSBTAG00000013491	-2.34222e+06	0.0179432
ENSBTAG00000001888	-2.34093e+06	0.0179432
ENSBTAG00000015457	-2.33634e+06	0.0179434
ENSBTAG00000005100	-2.33587e+06	0.0179434
ENSBTAG00000015901	-2.33144e+06	0.0179435
ENSBTAG00000003077	-2.32878e+06	0.0179436
ENSBTAG00000020940	-2.32052e+06	0.0179439
ENSBTAG00000009513	-2.31985e+06	0.0179439
ENSBTAG00000004496	-2.31722e+06	0.017944
ENSBTAG00000047029	-2.31216e+06	0.0179441
ENSBTAG00000014191	-2.31046e+06	0.0179442
ENSBTAG00000010126	-2.30833e+06	0.0179442
ENSBTAG00000018360	-2.30591e+06	0.0179443
ENSBTAG00000004902	-2.30299e+06	0.0179444
ENSBTAG00000012305	-2.29851e+06	0.0179445
ENSBTAG00000005970	-2.29709e+06	0.0179446
ENSBTAG00000012047	-2.29606e+06	0.0179446
ENSBTAG00000012012	-2.28944e+06	0.0179448
ENSBTAG00000014233	-2.28866e+06	0.0179448
ENSBTAG00000018732	-2.2848e+06	0.017945
ENSBTAG00000012237	-2.28461e+06	0.017945
ENSBTAG00000006345	-2.27708e+06	0.0179452
ENSBTAG00000011127	-2.27609e+06	0.0179452
ENSBTAG00000008429	-2.27294e+06	0.0179453
ENSBTAG00000016830	-2.27162e+06	0.0179454
ENSBTAG00000012382	-2.26924e+06	0.0179454
ENSBTAG00000024081	-2.26657e+06	0.0179455
ENSBTAG00000007173	-2.26563e+06	0.0179455
ENSBTAG00000014700	-2.26009e+06	0.0179457
ENSBTAG00000007382	-2.25906e+06	0.0179457
ENSBTAG00000022372	-2.25855e+06	0.0179458
ENSBTAG00000020619	-2.24472e+06	0.0179462
ENSBTAG00000007438	-2.24337e+06	0.0179462
ENSBTAG00000019565	-2.22881e+06	0.0179467
ENSBTAG00000030384	-2.22141e+06	0.0179469
ENSBTAG00000016481	-2.22038e+06	0.0179469
ENSBTAG00000003439	-2.21805e+06	0.017947
ENSBTAG00000032777	-2.21533e+06	0.0179471
ENSBTAG00000014609	-2.21237e+06	0.0179472
ENSBTAG00000012265	-2.21189e+06	0.0179472
ENSBTAG00000006195	-2.20688e+06	0.0179473
ENSBTAG00000008378	-2.20602e+06	0.0179474
ENSBTAG00000000149	-2.20599e+06	0.0179474
ENSBTAG00000010120	-2.20371e+06	0.0179474
ENSBTAG00000004636	-2.20361e+06	0.0179474
ENSBTAG00000011879	-2.20266e+06	0.0179475
ENSBTAG00000003579	-2.19397e+06	0.0179477
ENSBTAG00000020922	-2.18742e+06	0.0179479
ENSBTAG00000019748	-2.1826e+06	0.0179481
ENSBTAG00000015844	-2.17872e+06	0.0179482
ENSBTAG00000009543	-2.17236e+06	0.0179484
ENSBTAG00000023600	-2.17039e+06	0.0179485
ENSBTAG00000015310	-2.16987e+06	0.0179485
ENSBTAG00000015145	-2.1666e+06	0.0179486
ENSBTAG00000012417	-2.16614e+06	0.0179486
ENSBTAG00000014966	-2.16399e+06	0.0179487
ENSBTAG00000010737	-2.16003e+06	0.0179488
ENSBTAG00000014299	-2.16001e+06	0.0179488
ENSBTAG00000001962	-2.15555e+06	0.0179489
ENSBTAG00000013358	-2.14384e+06	0.0179493
ENSBTAG00000005751	-2.14066e+06	0.0179494
ENSBTAG00000014399	-2.13329e+06	0.0179496
ENSBTAG00000006506	-2.13252e+06	0.0179496
ENSBTAG00000008953	-2.12983e+06	0.0179497
ENSBTAG00000016529	-2.12979e+06	0.0179497
ENSBTAG00000017002	-2.12828e+06	0.0179497
ENSBTAG00000017711	-2.1277e+06	0.0179498
ENSBTAG00000021227	-2.12734e+06	0.0179498
ENSBTAG00000020544	-2.11919e+06	0.01795
ENSBTAG00000010719	-2.11679e+06	0.0179501
ENSBTAG00000006296	-2.11466e+06	0.0179502
ENSBTAG00000005578	-2.10377e+06	0.0179505
ENSBTAG00000013616	-2.09345e+06	0.0179508
ENSBTAG00000018252	-2.08982e+06	0.0179509
ENSBTAG00000006241	-2.08645e+06	0.017951
ENSBTAG00000011772	-2.08322e+06	0.0179511
ENSBTAG00000021016	-2.07746e+06	0.0179513
ENSBTAG00000007208	-2.07694e+06	0.0179513
ENSBTAG00000001004	-2.0764e+06	0.0179513
ENSBTAG00000039172	-2.07345e+06	0.0179514
ENSBTAG00000007510	-2.06368e+06	0.0179517
ENSBTAG00000013236	-2.0634e+06	0.0179517
ENSBTAG00000002606	-2.06193e+06	0.0179518
ENSBTAG00000006262	-2.05874e+06	0.0179519
ENSBTAG00000009569	-2.0514e+06	0.0179521
ENSBTAG00000017573	-2.05029e+06	0.0179521
ENSBTAG00000008915	-2.0496e+06	0.0179522
ENSBTAG00000010723	-2.04442e+06	0.0179523
ENSBTAG00000005683	-2.04109e+06	0.0179524
ENSBTAG00000010593	-2.03262e+06	0.0179527
ENSBTAG00000008414	-2.03198e+06	0.0179527
ENSBTAG00000019511	-2.0317e+06	0.0179527
ENSBTAG00000015882	-2.02936e+06	0.0179528
ENSBTAG00000006320	-2.02773e+06	0.0179528
ENSBTAG00000011829	-2.02435e+06	0.0179529
ENSBTAG00000001589	-2.02199e+06	0.017953
ENSBTAG00000012332	-2.01891e+06	0.0179531
ENSBTAG00000017809	-2.01766e+06	0.0179531
ENSBTAG00000011951	-2.01541e+06	0.0179532
ENSBTAG00000009491	-2.01233e+06	0.0179533
ENSBTAG00000031837	-2.00996e+06	0.0179534
ENSBTAG00000003556	-2.00299e+06	0.0179536
ENSBTAG00000000312	-2.00221e+06	0.0179536
ENSBTAG00000018812	-1.99525e+06	0.0179538
ENSBTAG00000017970	-1.97801e+06	0.0179544
ENSBTAG00000006816	-1.97275e+06	0.0179545
ENSBTAG00000037516	-1.96233e+06	0.0179548
ENSBTAG00000003062	-1.95928e+06	0.0179549
ENSBTAG00000003530	-1.95732e+06	0.017955
ENSBTAG00000020756	-1.956e+06	0.017955
ENSBTAG00000020303	-1.95556e+06	0.017955
ENSBTAG00000011532	-1.95175e+06	0.0179552
ENSBTAG00000021845	-1.94859e+06	0.0179553
ENSBTAG00000006471	-1.94759e+06	0.0179553
ENSBTAG00000024909	-1.94503e+06	0.0179554
ENSBTAG00000019536	-1.94236e+06	0.0179554
ENSBTAG00000019680	-1.93977e+06	0.0179555
ENSBTAG00000012946	-1.93939e+06	0.0179555
ENSBTAG00000005835	-1.93662e+06	0.0179556
ENSBTAG00000019952	-1.93645e+06	0.0179556
ENSBTAG00000010506	-1.92873e+06	0.0179559
ENSBTAG00000010249	-1.92307e+06	0.017956
ENSBTAG00000002996	-1.92219e+06	0.0179561
ENSBTAG00000009783	-1.91589e+06	0.0179563
ENSBTAG00000012272	-1.91585e+06	0.0179563
ENSBTAG00000007210	-1.91583e+06	0.0179563
ENSBTAG00000011480	-1.91532e+06	0.0179563
ENSBTAG00000011108	-1.90935e+06	0.0179565
ENSBTAG00000020449	-1.90704e+06	0.0179565
ENSBTAG00000000393	-1.90256e+06	0.0179567
ENSBTAG00000005571	-1.89913e+06	0.0179568
ENSBTAG00000010428	-1.8985e+06	0.0179568
ENSBTAG00000008248	-1.89584e+06	0.0179569
ENSBTAG00000007354	-1.88822e+06	0.0179571
ENSBTAG00000020422	-1.8734e+06	0.0179576
ENSBTAG00000020237	-1.86375e+06	0.0179579
ENSBTAG00000015255	-1.86069e+06	0.0179579
ENSBTAG00000032024	-1.86054e+06	0.0179579
ENSBTAG00000020496	-1.85618e+06	0.0179581
ENSBTAG00000004279	-1.85007e+06	0.0179583
ENSBTAG00000030168	-1.83897e+06	0.0179586
ENSBTAG00000016363	-1.83732e+06	0.0179587
ENSBTAG00000019695	-1.83666e+06	0.0179587
ENSBTAG00000009855	-1.83506e+06	0.0179587
ENSBTAG00000017082	-1.83268e+06	0.0179588
ENSBTAG00000010546	-1.82765e+06	0.017959
ENSBTAG00000014669	-1.82074e+06	0.0179592
ENSBTAG00000014493	-1.81628e+06	0.0179593
ENSBTAG00000012003	-1.81592e+06	0.0179593
ENSBTAG00000009637	-1.81386e+06	0.0179594
ENSBTAG00000031385	-1.80875e+06	0.0179595
ENSBTAG00000009897	-1.80766e+06	0.0179596
ENSBTAG00000015434	-1.8027e+06	0.0179597
ENSBTAG00000012704	-1.80091e+06	0.0179598
ENSBTAG00000017666	-1.7947e+06	0.01796
ENSBTAG00000013858	-1.79403e+06	0.01796
ENSBTAG00000000801	-1.79151e+06	0.0179601
ENSBTAG00000003033	-1.79018e+06	0.0179601
ENSBTAG00000009080	-1.78673e+06	0.0179602
ENSBTAG00000024487	-1.78648e+06	0.0179602
ENSBTAG00000009275	-1.7863e+06	0.0179602
ENSBTAG00000011207	-1.78528e+06	0.0179603
ENSBTAG00000014099	-1.78488e+06	0.0179603
ENSBTAG00000001485	-1.78395e+06	0.0179603
ENSBTAG00000013793	-1.78297e+06	0.0179603
ENSBTAG00000011126	-1.78092e+06	0.0179604
ENSBTAG00000001348	-1.78053e+06	0.0179604
ENSBTAG00000022777	-1.776e+06	0.0179605
ENSBTAG00000011322	-1.77085e+06	0.0179607
ENSBTAG00000020850	-1.76558e+06	0.0179609
ENSBTAG00000013045	-1.76473e+06	0.0179609
ENSBTAG00000002082	-1.75953e+06	0.017961
ENSBTAG00000010992	-1.75953e+06	0.017961
ENSBTAG00000001996	-1.75506e+06	0.0179612
ENSBTAG00000003925	-1.75488e+06	0.0179612
ENSBTAG00000010138	-1.75481e+06	0.0179612
ENSBTAG00000002539	-1.75438e+06	0.0179612
ENSBTAG00000035083	-1.75194e+06	0.0179613
ENSBTAG00000018040	-1.75043e+06	0.0179613
ENSBTAG00000022847	-1.74861e+06	0.0179614
ENSBTAG00000013004	-1.74852e+06	0.0179614
ENSBTAG00000010478	-1.74839e+06	0.0179614
ENSBTAG00000018406	-1.74641e+06	0.0179614
ENSBTAG00000018928	-1.74406e+06	0.0179615
ENSBTAG00000020407	-1.7434e+06	0.0179615
ENSBTAG00000013859	-1.73828e+06	0.0179617
ENSBTAG00000021759	-1.73279e+06	0.0179619
ENSBTAG00000010923	-1.73212e+06	0.0179619
ENSBTAG00000008313	-1.73199e+06	0.0179619
ENSBTAG00000017071	-1.72791e+06	0.017962
bta-miR-125a	-1.72599e+06	0.0179621
ENSBTAG00000003061	-1.72558e+06	0.0179621
ENSBTAG00000014106	-1.71879e+06	0.0179623
ENSBTAG00000000218	-1.7175e+06	0.0179623
ENSBTAG00000038316	-1.71539e+06	0.0179624
ENSBTAG00000015291	-1.71535e+06	0.0179624
ENSBTAG00000007269	-1.71485e+06	0.0179624
ENSBTAG00000007639	-1.71457e+06	0.0179624
ENSBTAG00000016377	-1.71046e+06	0.0179625
ENSBTAG00000004117	-1.70887e+06	0.0179626
ENSBTAG00000010630	-1.70831e+06	0.0179626
ENSBTAG00000013745	-1.704e+06	0.0179627
ENSBTAG00000016004	-1.70114e+06	0.0179628
ENSBTAG00000001518	-1.7005e+06	0.0179629
ENSBTAG00000018834	-1.69733e+06	0.0179629
ENSBTAG00000001298	-1.68983e+06	0.0179632
ENSBTAG00000014608	-1.6883e+06	0.0179632
ENSBTAG00000003690	-1.68625e+06	0.0179633
ENSBTAG00000020152	-1.68617e+06	0.0179633
ENSBTAG00000035323	-1.68459e+06	0.0179633
ENSBTAG00000007071	-1.67854e+06	0.0179635
ENSBTAG00000000212	-1.67825e+06	0.0179635
ENSBTAG00000021262	-1.67341e+06	0.0179637
ENSBTAG00000014272	-1.66913e+06	0.0179638
ENSBTAG00000014764	-1.66616e+06	0.0179639
ENSBTAG00000016048	-1.65641e+06	0.0179642
ENSBTAG00000010777	-1.655e+06	0.0179642
ENSBTAG00000006346	-1.65472e+06	0.0179643
ENSBTAG00000012170	-1.65349e+06	0.0179643
ENSBTAG00000025848	-1.65281e+06	0.0179643
ENSBTAG00000011311	-1.65133e+06	0.0179644
ENSBTAG00000014310	-1.64829e+06	0.0179645
ENSBTAG00000000639	-1.6459e+06	0.0179645
ENSBTAG00000010227	-1.64138e+06	0.0179647
ENSBTAG00000016152	-1.63788e+06	0.0179648
ENSBTAG00000001843	-1.63756e+06	0.0179648
ENSBTAG00000010552	-1.63607e+06	0.0179648
ENSBTAG00000007385	-1.63383e+06	0.0179649
ENSBTAG00000021771	-1.63035e+06	0.017965
ENSBTAG00000000308	-1.62778e+06	0.0179651
ENSBTAG00000021351	-1.62675e+06	0.0179651
ENSBTAG00000000231	-1.62387e+06	0.0179652
ENSBTAG00000012067	-1.62302e+06	0.0179652
ENSBTAG00000003914	-1.62172e+06	0.0179653
ENSBTAG00000020664	-1.61966e+06	0.0179653
ENSBTAG00000020721	-1.61737e+06	0.0179654
ENSBTAG00000016555	-1.61439e+06	0.0179655
ENSBTAG00000021951	-1.61215e+06	0.0179656
ENSBTAG00000034531	-1.60978e+06	0.0179656
ENSBTAG00000021205	-1.6085e+06	0.0179657
ENSBTAG00000019010	-1.60314e+06	0.0179658
ENSBTAG00000020668	-1.60207e+06	0.0179659
ENSBTAG00000006708	-1.60095e+06	0.0179659
ENSBTAG00000015009	-1.59885e+06	0.017966
ENSBTAG00000013671	-1.5979e+06	0.017966
ENSBTAG00000008633	-1.5975e+06	0.017966
ENSBTAG00000002452	-1.58822e+06	0.0179663
ENSBTAG00000011324	-1.5868e+06	0.0179663
ENSBTAG00000002215	-1.57984e+06	0.0179665
ENSBTAG00000006616	-1.57601e+06	0.0179667
ENSBTAG00000004334	-1.57225e+06	0.0179668
ENSBTAG00000014679	-1.57133e+06	0.0179668
ENSBTAG00000007213	-1.57095e+06	0.0179668
ENSBTAG00000015935	-1.56922e+06	0.0179669
ENSBTAG00000012657	-1.56633e+06	0.017967
ENSBTAG00000004438	-1.56587e+06	0.017967
ENSBTAG00000016104	-1.56269e+06	0.0179671
ENSBTAG00000007399	-1.56211e+06	0.0179671
ENSBTAG00000039442	-1.55965e+06	0.0179672
ENSBTAG00000008492	-1.5596e+06	0.0179672
ENSBTAG00000005116	-1.55678e+06	0.0179673
ENSBTAG00000012125	-1.5549e+06	0.0179673
ENSBTAG00000006667	-1.54783e+06	0.0179675
ENSBTAG00000010994	-1.547e+06	0.0179676
ENSBTAG00000005275	-1.54498e+06	0.0179676
ENSBTAG00000014752	-1.54139e+06	0.0179677
ENSBTAG00000027569	-1.53946e+06	0.0179678
ENSBTAG00000010321	-1.53845e+06	0.0179678
ENSBTAG00000011360	-1.53746e+06	0.0179678
ENSBTAG00000021785	-1.53585e+06	0.0179679
ENSBTAG00000011327	-1.52813e+06	0.0179681
ENSBTAG00000014579	-1.52223e+06	0.0179683
ENSBTAG00000010015	-1.51222e+06	0.0179686
ENSBTAG00000017086	-1.51133e+06	0.0179686
ENSBTAG00000007757	-1.50959e+06	0.0179687
ENSBTAG00000017429	-1.50461e+06	0.0179689
ENSBTAG00000011383	-1.50249e+06	0.0179689
ENSBTAG00000011893	-1.49246e+06	0.0179692
ENSBTAG00000004709	-1.49162e+06	0.0179692
ENSBTAG00000015381	-1.48847e+06	0.0179693
ENSBTAG00000003617	-1.48605e+06	0.0179694
ENSBTAG00000004913	-1.48267e+06	0.0179695
ENSBTAG00000016804	-1.47995e+06	0.0179696
bta-miR-30e-5p	-1.47721e+06	0.0179697
ENSBTAG00000006666	-1.47694e+06	0.0179697
ENSBTAG00000019564	-1.47454e+06	0.0179698
ENSBTAG00000003989	-1.47329e+06	0.0179698
ENSBTAG00000004631	-1.47204e+06	0.0179698
ENSBTAG00000009804	-1.4686e+06	0.01797
ENSBTAG00000001181	-1.46825e+06	0.01797
ENSBTAG00000021067	-1.46714e+06	0.01797
ENSBTAG00000002813	-1.46567e+06	0.01797
ENSBTAG00000019187	-1.46461e+06	0.0179701
ENSBTAG00000001749	-1.46184e+06	0.0179702
ENSBTAG00000000140	-1.46109e+06	0.0179702
ENSBTAG00000005272	-1.45549e+06	0.0179704
ENSBTAG00000011805	-1.45297e+06	0.0179704
ENSBTAG00000005077	-1.45245e+06	0.0179704
ENSBTAG00000011028	-1.45059e+06	0.0179705
ENSBTAG00000008032	-1.44672e+06	0.0179706
ENSBTAG00000005247	-1.44494e+06	0.0179707
ENSBTAG00000014334	-1.44345e+06	0.0179707
ENSBTAG00000020115	-1.43467e+06	0.017971
ENSBTAG00000006464	-1.43372e+06	0.017971
ENSBTAG00000016441	-1.43211e+06	0.0179711
ENSBTAG00000004950	-1.43002e+06	0.0179711
ENSBTAG00000010661	-1.42807e+06	0.0179712
ENSBTAG00000005861	-1.42572e+06	0.0179713
ENSBTAG00000011507	-1.42562e+06	0.0179713
ENSBTAG00000000205	-1.42471e+06	0.0179713
ENSBTAG00000013593	-1.42296e+06	0.0179714
ENSBTAG00000019735	-1.41953e+06	0.0179715
ENSBTAG00000001134	-1.41851e+06	0.0179715
ENSBTAG00000019612	-1.41737e+06	0.0179715
ENSBTAG00000009458	-1.41726e+06	0.0179715
ENSBTAG00000000097	-1.41411e+06	0.0179716
ENSBTAG00000004643	-1.41411e+06	0.0179716
ENSBTAG00000009308	-1.41175e+06	0.0179717
ENSBTAG00000001342	-1.40965e+06	0.0179718
ENSBTAG00000011247	-1.40799e+06	0.0179718
ENSBTAG00000007909	-1.40586e+06	0.0179719
ENSBTAG00000030670	-1.40373e+06	0.0179719
ENSBTAG00000001486	-1.40317e+06	0.017972
ENSBTAG00000011608	-1.40231e+06	0.017972
ENSBTAG00000010155	-1.39826e+06	0.0179721
ENSBTAG00000013238	-1.39759e+06	0.0179721
ENSBTAG00000009175	-1.39724e+06	0.0179721
ENSBTAG00000021304	-1.39504e+06	0.0179722
ENSBTAG00000011243	-1.39103e+06	0.0179723
ENSBTAG00000018257	-1.3903e+06	0.0179724
ENSBTAG00000017605	-1.38836e+06	0.0179724
ENSBTAG00000012081	-1.38767e+06	0.0179724
ENSBTAG00000021675	-1.38709e+06	0.0179725
ENSBTAG00000014057	-1.38394e+06	0.0179725
ENSBTAG00000006008	-1.38232e+06	0.0179726
ENSBTAG00000016448	-1.37415e+06	0.0179728
ENSBTAG00000046588	-1.36831e+06	0.017973
ENSBTAG00000010359	-1.36772e+06	0.017973
ENSBTAG00000021558	-1.36701e+06	0.0179731
ENSBTAG00000020954	-1.36653e+06	0.0179731
ENSBTAG00000000175	-1.36442e+06	0.0179731
ENSBTAG00000017009	-1.36042e+06	0.0179733
ENSBTAG00000017761	-1.35944e+06	0.0179733
ENSBTAG00000010826	-1.35906e+06	0.0179733
ENSBTAG00000007684	-1.35848e+06	0.0179733
ENSBTAG00000047136	-1.35127e+06	0.0179735
ENSBTAG00000001693	-1.34984e+06	0.0179736
ENSBTAG00000005754	-1.34845e+06	0.0179736
ENSBTAG00000017128	-1.3484e+06	0.0179736
ENSBTAG00000017067	-1.34793e+06	0.0179737
ENSBTAG00000009560	-1.34627e+06	0.0179737
ENSBTAG00000018255	-1.34516e+06	0.0179737
ENSBTAG00000008293	-1.34373e+06	0.0179738
ENSBTAG00000008118	-1.34282e+06	0.0179738
ENSBTAG00000003315	-1.3406e+06	0.0179739
ENSBTAG00000002460	-1.34041e+06	0.0179739
ENSBTAG00000014102	-1.33423e+06	0.0179741
ENSBTAG00000004328	-1.33389e+06	0.0179741
ENSBTAG00000020634	-1.33299e+06	0.0179741
ENSBTAG00000017244	-1.32987e+06	0.0179742
ENSBTAG00000005376	-1.32786e+06	0.0179743
ENSBTAG00000007974	-1.32475e+06	0.0179744
ENSBTAG00000007566	-1.32211e+06	0.0179744
ENSBTAG00000003039	-1.31974e+06	0.0179745
ENSBTAG00000002176	-1.31943e+06	0.0179745
ENSBTAG00000016397	-1.31813e+06	0.0179746
ENSBTAG00000045957	-1.31246e+06	0.0179747
ENSBTAG00000008895	-1.31057e+06	0.0179748
ENSBTAG00000017530	-1.30526e+06	0.017975
ENSBTAG00000016764	-1.30293e+06	0.017975
ENSBTAG00000021020	-1.2991e+06	0.0179751
ENSBTAG00000000290	-1.29887e+06	0.0179752
ENSBTAG00000006768	-1.29828e+06	0.0179752
ENSBTAG00000018247	-1.29636e+06	0.0179752
ENSBTAG00000002866	-1.29437e+06	0.0179753
ENSBTAG00000025313	-1.29373e+06	0.0179753
ENSBTAG00000013163	-1.29232e+06	0.0179754
ENSBTAG00000021896	-1.29035e+06	0.0179754
ENSBTAG00000002050	-1.2903e+06	0.0179754
ENSBTAG00000006440	-1.28744e+06	0.0179755
ENSBTAG00000007519	-1.28627e+06	0.0179755
ENSBTAG00000031913	-1.28337e+06	0.0179756
ENSBTAG00000016169	-1.28148e+06	0.0179757
ENSBTAG00000016415	-1.28042e+06	0.0179757
ENSBTAG00000010692	-1.27744e+06	0.0179758
ENSBTAG00000010176	-1.27702e+06	0.0179758
ENSBTAG00000012929	-1.27536e+06	0.0179759
ENSBTAG00000015978	-1.273e+06	0.0179759
ENSBTAG00000009657	-1.27275e+06	0.017976
ENSBTAG00000020089	-1.27107e+06	0.017976
ENSBTAG00000007371	-1.27052e+06	0.017976
ENSBTAG00000014697	-1.2692e+06	0.0179761
ENSBTAG00000021087	-1.26832e+06	0.0179761
ENSBTAG00000008371	-1.26609e+06	0.0179762
ENSBTAG00000004179	-1.26604e+06	0.0179762
ENSBTAG00000016092	-1.26604e+06	0.0179762
ENSBTAG00000002874	-1.26216e+06	0.0179763
ENSBTAG00000009518	-1.25644e+06	0.0179765
ENSBTAG00000008525	-1.25644e+06	0.0179765
ENSBTAG00000011517	-1.25602e+06	0.0179765
ENSBTAG00000008112	-1.24763e+06	0.0179767
ENSBTAG00000006971	-1.24741e+06	0.0179767
ENSBTAG00000012837	-1.24532e+06	0.0179768
ENSBTAG00000009490	-1.24412e+06	0.0179768
ENSBTAG00000018986	-1.24381e+06	0.0179768
ENSBTAG00000015546	-1.23947e+06	0.017977
ENSBTAG00000019669	-1.23895e+06	0.017977
ENSBTAG00000034823	-1.23665e+06	0.0179771
ENSBTAG00000010123	-1.23604e+06	0.0179771
ENSBTAG00000020747	-1.23539e+06	0.0179771
ENSBTAG00000008153	-1.23435e+06	0.0179771
ENSBTAG00000025001	-1.23235e+06	0.0179772
ENSBTAG00000004387	-1.23221e+06	0.0179772
ENSBTAG00000003806	-1.23193e+06	0.0179772
ENSBTAG00000003237	-1.23191e+06	0.0179772
ENSBTAG00000010663	-1.2254e+06	0.0179774
ENSBTAG00000001424	-1.22131e+06	0.0179775
ENSBTAG00000016644	-1.22057e+06	0.0179776
ENSBTAG00000007187	-1.21999e+06	0.0179776
ENSBTAG00000018108	-1.21875e+06	0.0179776
ENSBTAG00000000731	-1.21659e+06	0.0179777
ENSBTAG00000018735	-1.21354e+06	0.0179778
ENSBTAG00000015702	-1.21223e+06	0.0179778
ENSBTAG00000020607	-1.20787e+06	0.0179779
ENSBTAG00000004173	-1.20444e+06	0.017978
ENSBTAG00000018790	-1.20349e+06	0.0179781
ENSBTAG00000009449	-1.19681e+06	0.0179783
ENSBTAG00000014119	-1.19549e+06	0.0179783
ENSBTAG00000018424	-1.19433e+06	0.0179784
ENSBTAG00000018717	-1.19181e+06	0.0179784
ENSBTAG00000024688	-1.19138e+06	0.0179784
ENSBTAG00000006765	-1.1913e+06	0.0179784
ENSBTAG00000021487	-1.1853e+06	0.0179786
ENSBTAG00000019750	-1.18288e+06	0.0179787
ENSBTAG00000007361	-1.18137e+06	0.0179788
ENSBTAG00000008122	-1.17658e+06	0.0179789
ENSBTAG00000004832	-1.17538e+06	0.0179789
ENSBTAG00000015249	-1.17451e+06	0.017979
ENSBTAG00000030225	-1.17411e+06	0.017979
ENSBTAG00000013253	-1.17161e+06	0.0179791
ENSBTAG00000012241	-1.1696e+06	0.0179791
ENSBTAG00000019347	-1.16937e+06	0.0179791
ENSBTAG00000002293	-1.16916e+06	0.0179791
ENSBTAG00000001711	-1.16644e+06	0.0179792
ENSBTAG00000007116	-1.16541e+06	0.0179792
ENSBTAG00000014005	-1.16516e+06	0.0179792
ENSBTAG00000002295	-1.16341e+06	0.0179793
ENSBTAG00000001844	-1.16091e+06	0.0179794
ENSBTAG00000012253	-1.15947e+06	0.0179794
ENSBTAG00000013621	-1.1582e+06	0.0179795
ENSBTAG00000009498	-1.15339e+06	0.0179796
ENSBTAG00000006276	-1.15162e+06	0.0179797
ENSBTAG00000006059	-1.15088e+06	0.0179797
ENSBTAG00000014665	-1.15087e+06	0.0179797
ENSBTAG00000019937	-1.14983e+06	0.0179797
ENSBTAG00000020645	-1.14631e+06	0.0179798
ENSBTAG00000003817	-1.14411e+06	0.0179799
ENSBTAG00000014891	-1.14305e+06	0.0179799
ENSBTAG00000000833	-1.1387e+06	0.0179801
ENSBTAG00000007476	-1.13802e+06	0.0179801
ENSBTAG00000032331	-1.13751e+06	0.0179801
ENSBTAG00000025320	-1.13709e+06	0.0179801
ENSBTAG00000009085	-1.13515e+06	0.0179802
ENSBTAG00000020594	-1.13244e+06	0.0179803
ENSBTAG00000000802	-1.12862e+06	0.0179804
ENSBTAG00000023933	-1.12609e+06	0.0179804
ENSBTAG00000016818	-1.12429e+06	0.0179805
ENSBTAG00000012148	-1.12266e+06	0.0179806
ENSBTAG00000014269	-1.11908e+06	0.0179807
ENSBTAG00000026428	-1.11871e+06	0.0179807
ENSBTAG00000032217	-1.11796e+06	0.0179807
ENSBTAG00000017759	-1.11654e+06	0.0179807
ENSBTAG00000019927	-1.1151e+06	0.0179808
ENSBTAG00000001902	-1.11435e+06	0.0179808
ENSBTAG00000002644	-1.11284e+06	0.0179809
ENSBTAG00000009109	-1.11005e+06	0.0179809
ENSBTAG00000015486	-1.10895e+06	0.017981
ENSBTAG00000018114	-1.10628e+06	0.0179811
ENSBTAG00000019279	-1.10607e+06	0.0179811
ENSBTAG00000019906	-1.10416e+06	0.0179811
ENSBTAG00000008470	-1.10335e+06	0.0179811
ENSBTAG00000002393	-1.10211e+06	0.0179812
ENSBTAG00000006328	-1.10089e+06	0.0179812
ENSBTAG00000000781	-1.10068e+06	0.0179812
ENSBTAG00000007024	-1.10033e+06	0.0179812
ENSBTAG00000014779	-1.09635e+06	0.0179814
ENSBTAG00000020292	-1.09622e+06	0.0179814
ENSBTAG00000016133	-1.09594e+06	0.0179814
ENSBTAG00000005580	-1.0957e+06	0.0179814
ENSBTAG00000015541	-1.09561e+06	0.0179814
ENSBTAG00000007962	-1.09436e+06	0.0179814
ENSBTAG00000020384	-1.09224e+06	0.0179815
ENSBTAG00000016577	-1.08993e+06	0.0179816
ENSBTAG00000004302	-1.08857e+06	0.0179816
ENSBTAG00000006611	-1.0845e+06	0.0179817
ENSBTAG00000007497	-1.08231e+06	0.0179818
ENSBTAG00000018024	-1.08195e+06	0.0179818
ENSBTAG00000003749	-1.08119e+06	0.0179818
ENSBTAG00000000759	-1.08003e+06	0.0179819
ENSBTAG00000045914	-1.07999e+06	0.0179819
ENSBTAG00000018123	-1.07854e+06	0.0179819
ENSBTAG00000016080	-1.07418e+06	0.017982
ENSBTAG00000016562	-1.07367e+06	0.0179821
ENSBTAG00000032087	-1.0733e+06	0.0179821
ENSBTAG00000030584	-1.07319e+06	0.0179821
ENSBTAG00000005947	-1.07056e+06	0.0179821
ENSBTAG00000012344	-1.06802e+06	0.0179822
ENSBTAG00000005897	-1.06599e+06	0.0179823
ENSBTAG00000017423	-1.06296e+06	0.0179824
ENSBTAG00000000603	-1.0623e+06	0.0179824
ENSBTAG00000014101	-1.06124e+06	0.0179824
ENSBTAG00000003934	-1.05975e+06	0.0179825
ENSBTAG00000005025	-1.05582e+06	0.0179826
ENSBTAG00000018074	-1.05324e+06	0.0179827
ENSBTAG00000047008	-1.0508e+06	0.0179828
ENSBTAG00000008990	-1.05063e+06	0.0179828
ENSBTAG00000021482	-1.05055e+06	0.0179828
ENSBTAG00000014469	-1.04961e+06	0.0179828
ENSBTAG00000012771	-1.04913e+06	0.0179828
ENSBTAG00000039770	-1.04861e+06	0.0179828
ENSBTAG00000019542	-1.04076e+06	0.0179831
ENSBTAG00000004885	-1.03953e+06	0.0179831
ENSBTAG00000011138	-1.03651e+06	0.0179832
ENSBTAG00000001840	-1.03592e+06	0.0179832
ENSBTAG00000006234	-1.03578e+06	0.0179832
ENSBTAG00000006818	-1.03522e+06	0.0179832
[truncated: 14,622 more rows]
