# Supplementary material for: Co-Expression Networks Reveal Potential Regulatory Roles of miRNAs in Fatty Acid Composition of Nelore Cattle
Source: Front Genet. 2019 Jul 11;10:651. doi: 10.3389/fgene.2019.00651 (PMC6637853; doi:10.3389/fgene.2019.00651)
Supplement: Supplementary file 11 [file Table_11.xlsx]

## Sheet: OA
Supplemental Table 11. Full list of ranked PIF values and adjusted p values of all genes in the dataset for Oleic Acid (OA) content.
gene	logFC	AveExpr	t	P.Value	adj.P.Val	B	PIF.value	Gene symbol	Description	GO Terms
bta-miR-10b	6.61971e+10	9.59163e+10	1.74381	0.0920547	0.109897	-4.35149	6.61971e+10	bta-miR-10b	miRNA	-
ENSBTAG00000046332	2.04025e+10	2.02113e+10	5.49458	6.96141e-06	1.27064e-05	-2.42634	2.04025e+10	ACTA1	Actin, alpha 1, skeletal muscle	GO:0010628~positive regulation of gene expression,GO:0030240~skeletal muscle thin filament assembly,GO:0048741~skeletal muscle fiber development,GO:0090131~mesenchyme migration,
ENSBTAG00000026986	8.82006e+09	7.05793e+09	6.79998	2.07737e-07	4.80776e-07	-1.906	8.82006e+09	TTN	Titin	bta05410:Hypertrophic cardiomyopathy (HCM)
ENSBTAG00000018204	7.40199e+09	6.23633e+09	7.52307	3.19296e-08	8.64322e-08	-1.6686	7.40199e+09	MYH1	Myosin, heavy chain 1, skeletal muscle, adult	GO:0005859~muscle myosin complex
ENSBTAG00000012927	7.19928e+09	7.45763e+09	5.60092	5.20561e-06	9.68084e-06	-2.37932	7.19928e+09	ALDOA	Aldolase, fructose-bisphosphate A	GO:0006000~fructose metabolic process,GO:0006096~glycolytic process,GO:0006754~ATP biosynthetic process,GO:0006941~striated muscle contraction,GO:0008360~regulation of cell shape,GO:0030388~fructose 1,6-bisphosphate metabolic process,GO:0046716~muscle cell cellular homeostasis,
ENSBTAG00000011424	4.54702e+09	4.88409e+09	5.24538	1.37806e-05	2.42449e-05	-2.53976	4.54702e+09	-	-	-
ENSBTAG00000013921	3.61096e+09	3.58263e+09	5.82904	2.79617e-06	5.41144e-06	-2.28123	3.61096e+09	CKM	Creatine kinase, M-type	GO:0009408~response to heat,GO:0016310~phosphorylation,GO:0046314~phosphocreatine biosynthetic process,
bta-miR-486_	3.50667e+09	5.54178e+09	0.88849	0.381772	0.426807	-4.64933	3.50667e+09	bta-miR-486	miRNA	-
ENSBTAG00000006907	2.86404e+09	2.32341e+09	7.1839	7.62765e-08	1.91392e-07	-1.77573	2.86404e+09	NEB	Nebulin	Function unknown
ENSBTAG00000021218	2.1114e+09	2.13904e+09	4.87603	3.80042e-05	6.30791e-05	-2.71596	2.1114e+09	MYLPF	Myosin light chain, phosphorylatable, fast skeletal muscle	GO:0007519~skeletal muscle tissue development,
ENSBTAG00000022158	1.62861e+09	1.58025e+09	8.48147	2.94748e-09	1.014e-08	-1.40263	1.62861e+09
ENSBTAG00000005333	1.60769e+09	1.76207e+09	7.01845	1.17225e-07	2.83096e-07	-1.83067	1.60769e+09
ENSBTAG00000009707	1.35685e+09	1.498e+09	4.27613	0.000196255	0.000300285	-3.02095	1.35685e+09
ENSBTAG00000005373	1.34284e+09	1.43884e+09	5.17321	1.68001e-05	2.92728e-05	-2.57344	1.34284e+09
ENSBTAG00000007090	1.04084e+09	9.48952e+08	10.0152	8.35986e-11	4.33906e-10	-1.07125	1.04084e+09
bta-miR-26a	9.92542e+08	7.99609e+08	8.09123	7.66614e-09	2.38427e-08	-1.50474	9.92542e+08
ENSBTAG00000018513	9.33439e+08	8.1815e+08	10.7082	1.84638e-11	1.18545e-10	-0.95179	9.33439e+08
ENSBTAG00000011392	8.39726e+08	8.07587e+08	11.899	1.58136e-12	1.48184e-11	-0.780619	8.39726e+08
ENSBTAG00000046725	8.37208e+08	8.49268e+08	6.78698	2.14966e-07	4.96541e-07	-1.91058	8.37208e+08
ENSBTAG00000014731	8.16233e+08	8.63475e+08	4.96733	2.95739e-05	4.98513e-05	-2.67153	8.16233e+08
ENSBTAG00000005353	5.94363e+08	5.71777e+08	7.88924	1.26713e-08	3.73591e-08	-1.56085	5.94363e+08
ENSBTAG00000018369	5.80528e+08	6.06261e+08	2.77604	0.00965149	0.0125412	-3.83894	5.80528e+08
ENSBTAG00000009703	5.47161e+08	5.6842e+08	7.95429	1.07716e-08	3.22605e-08	-1.54252	5.47161e+08
ENSBTAG00000005534	5.376e+08	6.13516e+08	4.20827	0.000235984	0.000358669	-3.05673	5.376e+08
ENSBTAG00000006541	5.30137e+08	5.07554e+08	12.0456	1.18209e-12	1.17722e-11	-0.762103	5.30137e+08
ENSBTAG00000010880	4.71312e+08	4.71341e+08	6.23215	9.40643e-07	1.95436e-06	-2.11723	4.71312e+08
ENSBTAG00000001032	4.54929e+08	4.44721e+08	7.16313	8.04887e-08	2.01143e-07	-1.78253	4.54929e+08
ENSBTAG00000045757	3.52613e+08	3.92927e+08	3.23344	0.0031046	0.00420842	-3.58831	3.52613e+08
ENSBTAG00000006999	3.25322e+08	2.75747e+08	10.4726	3.06475e-11	1.8282e-10	-0.990592	3.25322e+08
ENSBTAG00000020080	3.19273e+08	2.92658e+08	10.7165	1.81405e-11	1.16785e-10	-0.95046	3.19273e+08
ENSBTAG00000022244	2.95514e+08	2.58184e+08	6.27523	8.3789e-07	1.75852e-06	-2.1004	2.95514e+08
ENSBTAG00000006253	2.86109e+08	2.79876e+08	5.07828	2.18039e-05	3.73855e-05	-2.6183	2.86109e+08
ENSBTAG00000017183	2.83424e+08	2.61485e+08	8.2195	5.58692e-09	1.79042e-08	-1.47028	2.83424e+08
ENSBTAG00000007782	2.68121e+08	2.63381e+08	9.84082	1.23411e-10	6.08871e-10	-1.10397	2.68121e+08
ENSBTAG00000006823	2.65347e+08	2.12831e+08	7.16369	8.0373e-08	2.00914e-07	-1.78235	2.65347e+08
ENSBTAG00000017743	2.64373e+08	1.84673e+08	5.21434	1.50063e-05	2.62984e-05	-2.5542	2.64373e+08
ENSBTAG00000033008	2.48988e+08	2.59251e+08	6.79015	2.1318e-07	4.9269e-07	-1.90947	2.48988e+08
ENSBTAG00000048229	2.26027e+08	2.18394e+08	6.83639	1.88774e-07	4.40252e-07	-1.89322	2.26027e+08
ENSBTAG00000010741	1.96619e+08	1.92537e+08	6.85905	1.77869e-07	4.16981e-07	-1.88532	1.96619e+08
ENSBTAG00000000434	1.95655e+08	2.01906e+08	3.08368	0.004532	0.00606634	-3.67093	1.95655e+08
ENSBTAG00000001564	1.75606e+08	1.54224e+08	10.9141	1.19259e-11	8.17685e-11	-0.919321	1.75606e+08
ENSBTAG00000015214	1.60603e+08	1.80328e+08	5.8951	2.33708e-06	4.57407e-06	-2.25354	1.60603e+08
ENSBTAG00000021685	1.51121e+08	1.44502e+08	8.40466	3.55202e-09	1.2026e-08	-1.4221	1.51121e+08
ENSBTAG00000020223	1.5012e+08	1.57621e+08	7.87148	1.32469e-08	3.88774e-08	-1.56589	1.5012e+08
ENSBTAG00000001601	1.3535e+08	1.45519e+08	5.01371	2.60352e-05	4.41859e-05	-2.64917	1.3535e+08
ENSBTAG00000009663	1.33136e+08	1.3177e+08	7.19524	7.407e-08	1.86389e-07	-1.77203	1.33136e+08
ENSBTAG00000009696	1.2577e+08	1.21231e+08	7.98343	1.00175e-08	3.0203e-08	-1.5344	1.2577e+08
ENSBTAG00000018707	1.11448e+08	1.00934e+08	10.4943	2.92387e-11	1.75738e-10	-0.986936	1.11448e+08
ENSBTAG00000011730	9.70731e+07	1.16004e+08	3.84025	0.00063579	0.000922727	-3.25438	9.70731e+07
bta-miR-30a-5p	9.25317e+07	8.23441e+07	8.01632	9.23085e-09	2.8111e-08	-1.52528	9.25317e+07
ENSBTAG00000011869	9.06285e+07	8.92575e+07	3.28839	0.00269823	0.00367762	-3.55794	9.06285e+07
ENSBTAG00000006419	8.34153e+07	9.15965e+07	3.89953	0.000542613	0.000793512	-3.22218	8.34153e+07
ENSBTAG00000019011	8.12185e+07	7.9994e+07	5.35492	1.02046e-05	1.82326e-05	-2.48935	8.12185e+07
ENSBTAG00000000286	7.81129e+07	7.69799e+07	9.83603	1.24746e-10	6.14728e-10	-1.10488	7.81129e+07
ENSBTAG00000033217	7.78461e+07	8.183e+07	5.2974	1.19478e-05	2.11574e-05	-2.51571	7.78461e+07
ENSBTAG00000016688	6.89935e+07	7.51428e+07	5.16482	1.71912e-05	2.99011e-05	-2.57738	6.89935e+07
ENSBTAG00000017462	6.33794e+07	5.93208e+07	8.30951	4.48038e-09	1.47432e-08	-1.44663	6.33794e+07
ENSBTAG00000014069	5.86547e+07	6.83138e+07	4.32746	0.000170667	0.00026309	-2.99404	5.86547e+07
bta-miR-378	5.43473e+07	4.7032e+07	10.751	1.68529e-11	1.09685e-10	-0.944933	5.43473e+07
ENSBTAG00000000678	5.3421e+07	4.99158e+07	15.7006	1.70003e-15	6.57173e-14	-0.427303	5.3421e+07
ENSBTAG00000046177	5.21442e+07	4.15982e+07	6.58344	3.68132e-07	8.16923e-07	-1.98388	5.21442e+07
ENSBTAG00000019327	5.08976e+07	3.88662e+07	3.83614	0.000642799	0.000932574	-3.25661	5.08976e+07
ENSBTAG00000020060	4.63009e+07	5.18494e+07	8.40136	3.58069e-09	1.21133e-08	-1.42294	4.63009e+07
ENSBTAG00000025441	4.54846e+07	5.35681e+07	2.71818	0.0110864	0.0143309	-3.87012	4.54846e+07
ENSBTAG00000013162	4.27408e+07	4.54706e+07	6.09217	1.37121e-06	2.78064e-06	-2.17284	4.27408e+07
ENSBTAG00000001398	4.25656e+07	4.19656e+07	7.39444	4.43524e-08	1.16807e-07	-1.70838	4.25656e+07
bta-miR-10a	4.18253e+07	5.86023e+07	2.46622	0.0199747	0.0252427	-4.00353	4.18253e+07
ENSBTAG00000013208	3.82132e+07	4.23715e+07	5.35891	1.00937e-05	1.80402e-05	-2.48753	3.82132e+07
ENSBTAG00000004079	3.38117e+07	2.84782e+07	8.06709	8.1383e-09	2.51469e-08	-1.51132	3.38117e+07
ENSBTAG00000013468	3.2163e+07	2.81334e+07	10.6034	2.31138e-11	1.44016e-10	-0.968834	3.2163e+07
ENSBTAG00000019782	2.94508e+07	3.17437e+07	4.58328	8.48481e-05	0.000135485	-2.86209	2.94508e+07
ENSBTAG00000014547	2.77441e+07	2.95632e+07	4.27686	0.000195869	0.00029975	-3.02057	2.77441e+07
ENSBTAG00000011969	2.69027e+07	3.0586e+07	3.08093	0.0045634	0.0061069	-3.67245	2.69027e+07
ENSBTAG00000018071	2.57743e+07	2.57888e+07	7.35091	4.95915e-08	1.29161e-07	-1.72208	2.57743e+07
ENSBTAG00000013315	2.5324e+07	2.92921e+07	6.00141	1.75226e-06	3.49591e-06	-2.20965	2.5324e+07
ENSBTAG00000020308	2.44486e+07	2.33763e+07	12.5673	4.277e-13	5.03598e-12	-0.700119	2.44486e+07
ENSBTAG00000000894	2.44192e+07	2.6542e+07	5.41957	8.54811e-06	1.54335e-05	-2.46001	2.44192e+07
ENSBTAG00000018598	2.39428e+07	2.26023e+07	6.39822	6.02831e-07	1.29263e-06	-2.05309	2.39428e+07
ENSBTAG00000021466	2.38508e+07	3.03422e+07	3.78467	0.000737301	0.00106338	-3.28467	2.38508e+07
ENSBTAG00000004258	2.13624e+07	1.92217e+07	10.9754	1.04817e-11	7.31e-11	-0.909906	2.13624e+07
ENSBTAG00000014835	2.13572e+07	2.35903e+07	5.66548	4.36466e-06	8.20486e-06	-2.35117	2.13572e+07
ENSBTAG00000019177	2.12863e+07	2.14488e+07	7.35958	4.85002e-08	1.26536e-07	-1.71934	2.12863e+07
ENSBTAG00000019585	2.0345e+07	1.79957e+07	8.59047	2.26489e-09	7.98374e-09	-1.37553	2.0345e+07
ENSBTAG00000001303	1.95623e+07	2.13798e+07	3.33753	0.00237853	0.00325894	-3.53077	1.95623e+07
ENSBTAG00000008683	1.83452e+07	2.16005e+07	3.45579	0.00175186	0.00243312	-3.46542	1.83452e+07
ENSBTAG00000009387	1.68357e+07	1.56951e+07	14.2652	1.90638e-14	4.22369e-13	-0.534357	1.68357e+07
ENSBTAG00000001003	1.61663e+07	1.83573e+07	5.02341	2.5351e-05	4.3073e-05	-2.64452	1.61663e+07
ENSBTAG00000013631	1.57098e+07	1.545e+07	5.40256	8.95582e-06	1.61242e-05	-2.4677	1.57098e+07
ENSBTAG00000003476	1.4899e+07	1.39265e+07	13.9185	3.5153e-14	6.82426e-13	-0.564318	1.4899e+07
ENSBTAG00000006733	1.4738e+07	1.3036e+07	9.43485	3.1037e-10	1.36045e-09	-1.18474	1.4738e+07
ENSBTAG00000006491	1.47141e+07	1.23609e+07	7.08119	9.95596e-08	2.43936e-07	-1.80963	1.47141e+07
ENSBTAG00000001349	1.31138e+07	1.19223e+07	11.5971	2.90216e-12	2.4582e-11	-0.820404	1.31138e+07
ENSBTAG00000030974	1.27595e+07	1.30763e+07	4.78967	4.81754e-05	7.90278e-05	-2.75849	1.27595e+07
ENSBTAG00000016024	1.21728e+07	1.12483e+07	4.08377	0.000330577	0.000494855	-3.12296	1.21728e+07
ENSBTAG00000047231	1.18768e+07	1.23945e+07	3.67841	0.00097729	0.00139358	-3.34282	1.18768e+07
ENSBTAG00000008401	1.16567e+07	1.00783e+07	3.22768	0.00315044	0.00426807	-3.59149	1.16567e+07
ENSBTAG00000013653	1.12873e+07	1.00541e+07	13.487	7.65168e-14	1.24497e-12	-0.604207	1.12873e+07
ENSBTAG00000012818	1.12177e+07	1.15025e+07	14.2544	1.94255e-14	4.27251e-13	-0.535259	1.12177e+07
ENSBTAG00000017475	1.10049e+07	1.13965e+07	9.98056	9.02884e-11	4.63859e-10	-1.07765	1.10049e+07
ENSBTAG00000010907	1.08813e+07	1.19348e+07	4.80545	4.61322e-05	7.59195e-05	-2.75068	1.08813e+07
ENSBTAG00000011465	1.05455e+07	8.58925e+06	4.225	0.000225511	0.000343189	-3.04789	1.05455e+07
ENSBTAG00000014583	1.04561e+07	1.02937e+07	10.4256	3.39306e-11	2.00042e-10	-0.998538	1.04561e+07
ENSBTAG00000014930	1.03508e+07	9.62062e+06	6.83711	1.88415e-07	4.39538e-07	-1.89297	1.03508e+07
ENSBTAG00000011104	1.03158e+07	1.01166e+07	11.6686	2.51111e-12	2.17905e-11	-0.810777	1.03158e+07
ENSBTAG00000020296	1.01198e+07	8.66602e+06	11.2123	6.39107e-12	4.80296e-11	-0.874541	1.01198e+07
ENSBTAG00000006396	1.00648e+07	1.05273e+07	6.26877	8.52549e-07	1.78693e-06	-2.10292	1.00648e+07
ENSBTAG00000011734	9.88016e+06	8.57849e+06	3.85504	0.000611176	0.000889017	-3.24633	9.88016e+06
bta-miR-181a	9.78213e+06	8.98828e+06	9.2135	5.17858e-10	2.13797e-09	-1.23164	9.78213e+06
ENSBTAG00000019915	9.77071e+06	1.01842e+07	6.69661	2.72817e-07	6.19265e-07	-1.94277	9.77071e+06
ENSBTAG00000002507	9.5758e+06	1.03706e+07	8.24326	5.27019e-09	1.70135e-08	-1.46399	9.5758e+06
ENSBTAG00000019554	9.39229e+06	8.8109e+06	6.75292	2.35146e-07	5.39044e-07	-1.92265	9.39229e+06
ENSBTAG00000011922	9.35233e+06	7.98895e+06	10.9057	1.21402e-11	8.29649e-11	-0.920626	9.35233e+06
ENSBTAG00000014249	9.26224e+06	8.13548e+06	8.11242	7.27469e-09	2.27655e-08	-1.49898	9.26224e+06
ENSBTAG00000006607	8.86808e+06	8.73183e+06	7.40433	4.32421e-08	1.14231e-07	-1.70529	8.86808e+06
ENSBTAG00000013744	8.80311e+06	7.32406e+06	5.89509	2.33714e-06	4.57407e-06	-2.25355	8.80311e+06
ENSBTAG00000031217	8.61892e+06	8.22036e+06	1.92511	0.0643267	0.0777417	-4.27047	8.61892e+06
ENSBTAG00000024929	8.56718e+06	9.88744e+06	4.51353	0.000102697	0.000162215	-2.89769	8.56718e+06
ENSBTAG00000017368	8.38863e+06	8.50542e+06	6.99035	1.26139e-07	3.03392e-07	-1.84018	8.38863e+06
ENSBTAG00000012849	8.38628e+06	8.46438e+06	7.82493	1.48861e-08	4.32764e-08	-1.5792	8.38628e+06
ENSBTAG00000002282	8.29228e+06	8.29167e+06	6.19139	1.04956e-06	2.16313e-06	-2.13328	8.29228e+06
ENSBTAG00000008868	8.073e+06	7.36686e+06	13.1497	1.4238e-13	2.07359e-12	-0.637565	8.073e+06
ENSBTAG00000017389	7.45498e+06	7.5194e+06	5.68497	4.13879e-06	7.80845e-06	-2.34273	7.45498e+06
ENSBTAG00000015204	7.40042e+06	7.07385e+06	5.05479	2.32568e-05	3.97539e-05	-2.6295	7.40042e+06
ENSBTAG00000009462	7.12344e+06	7.84117e+06	5.34535	1.04759e-05	1.86933e-05	-2.49372	7.12344e+06
ENSBTAG00000008842	7.08013e+06	6.3047e+06	12.5737	4.22544e-13	5e-12	-0.699404	7.08013e+06
ENSBTAG00000012330	7.04494e+06	7.39462e+06	8.56552	2.40533e-09	8.4298e-09	-1.38168	7.04494e+06
ENSBTAG00000007172	6.95823e+06	7.37525e+06	8.241	5.29944e-09	1.71013e-08	-1.46459	6.95823e+06
ENSBTAG00000006429	6.86553e+06	6.92449e+06	6.45658	5.15884e-07	1.11611e-06	-2.03102	6.86553e+06
ENSBTAG00000017509	6.77644e+06	5.69023e+06	9.24013	4.8676e-10	2.02394e-09	-1.22589	6.77644e+06
ENSBTAG00000006434	6.55781e+06	5.16301e+06	6.27086	8.47776e-07	1.77782e-06	-2.1021	6.55781e+06
ENSBTAG00000018588	6.55256e+06	6.46747e+06	11.1429	7.38292e-12	5.43077e-11	-0.884737	6.55256e+06
ENSBTAG00000002574	6.48855e+06	5.55423e+06	4.55393	9.19489e-05	0.000146249	-2.87703	6.48855e+06
ENSBTAG00000015848	6.46814e+06	6.01455e+06	10.2157	5.36705e-11	2.9629e-10	-1.03499	6.46814e+06
ENSBTAG00000013472	6.30369e+06	6.91842e+06	3.71953	0.000876532	0.00125571	-3.32028	6.30369e+06
ENSBTAG00000017181	6.29023e+06	6.58604e+06	5.93532	2.0956e-06	4.1246e-06	-2.23684	6.29023e+06
ENSBTAG00000008394	6.17614e+06	7.50402e+06	2.15924	0.039459	0.0486298	-4.159	6.17614e+06
ENSBTAG00000046450	6.1547e+06	6.39556e+06	7.29709	5.69514e-08	1.46657e-07	-1.73917	6.1547e+06
ENSBTAG00000010849	6.05768e+06	5.95953e+06	10.5101	2.82593e-11	1.7059e-10	-0.984295	6.05768e+06
ENSBTAG00000032436	6.02345e+06	5.78056e+06	6.90222	1.58832e-07	3.75224e-07	-1.87035	6.02345e+06
ENSBTAG00000031573	5.96817e+06	8.918e+06	2.04623	0.0501319	0.0611679	-4.21369	5.96817e+06
ENSBTAG00000007109	5.93143e+06	5.29506e+06	7.97669	1.0187e-08	3.06751e-08	-1.53627	5.93143e+06
ENSBTAG00000006712	5.86395e+06	5.09611e+06	13.3558	9.72819e-14	1.51762e-12	-0.616942	5.86395e+06
ENSBTAG00000020605	5.8112e+06	5.451e+06	6.25691	8.80132e-07	1.83965e-06	-2.10754	5.8112e+06
ENSBTAG00000011752	5.66072e+06	4.66316e+06	9.67007	1.81416e-10	8.47847e-10	-1.13714	5.66072e+06
ENSBTAG00000006270	5.65485e+06	5.80619e+06	8.33229	4.23759e-09	1.40726e-08	-1.44071	5.65485e+06
ENSBTAG00000039121	5.55608e+06	4.89048e+06	10.7638	1.64019e-11	1.0763e-10	-0.942904	5.55608e+06
ENSBTAG00000019648	5.54684e+06	5.65046e+06	6.99636	1.24177e-07	2.98802e-07	-1.83814	5.54684e+06
ENSBTAG00000021880	5.39445e+06	5.22989e+06	12.6235	3.84034e-13	4.5975e-12	-0.693792	5.39445e+06
ENSBTAG00000006305	5.39434e+06	5.38667e+06	6.20464	1.01282e-06	2.09363e-06	-2.12805	5.39434e+06
ENSBTAG00000005259	5.31009e+06	5.24023e+06	5.14051	1.83783e-05	3.17933e-05	-2.58882	5.31009e+06
ENSBTAG00000018320	5.23745e+06	5.23727e+06	5.00136	2.69338e-05	4.56232e-05	-2.65511	5.23745e+06
ENSBTAG00000006995	5.18968e+06	4.86401e+06	10.2447	5.0359e-11	2.80706e-10	-1.02986	5.18968e+06
ENSBTAG00000016296	5.14524e+06	5.31048e+06	6.54808	4.04379e-07	8.91422e-07	-1.99691	5.14524e+06
ENSBTAG00000032531	5.09512e+06	4.99963e+06	4.20437	0.000238497	0.000362224	-3.0588	5.09512e+06
ENSBTAG00000027444	5.08913e+06	4.23531e+06	8.69557	1.7595e-09	6.36869e-09	-1.34997	5.08913e+06
ENSBTAG00000000111	5.06096e+06	4.88813e+06	5.99315	1.79184e-06	3.56933e-06	-2.21303	5.06096e+06
ENSBTAG00000003505	5.04384e+06	6.01378e+06	5.99134	1.80064e-06	3.58472e-06	-2.21378	5.04384e+06
ENSBTAG00000008921	4.96729e+06	4.51318e+06	6.12712	1.24785e-06	2.54659e-06	-2.15882	4.96729e+06
ENSBTAG00000005664	4.94259e+06	4.87321e+06	12.8408	2.54013e-13	3.30118e-12	-0.669921	4.94259e+06
ENSBTAG00000038849	4.91543e+06	4.37574e+06	9.78939	1.38542e-10	6.71081e-10	-1.11384	4.91543e+06
ENSBTAG00000005865	4.86226e+06	4.08538e+06	8.58209	2.31108e-09	8.12512e-09	-1.37759	4.86226e+06
ENSBTAG00000009535	4.80742e+06	5.06305e+06	5.11914	1.94892e-05	3.36069e-05	-2.59892	4.80742e+06
ENSBTAG00000011184	4.69497e+06	5.91165e+06	1.7804	0.085757	0.102644	-4.33555	4.69497e+06
ENSBTAG00000012683	4.62661e+06	4.24994e+06	10.054	7.6685e-11	4.03728e-10	-1.0641	4.62661e+06
bta-miR-30d	4.54562e+06	3.81436e+06	9.21915	5.1109e-10	2.11297e-09	-1.23042	4.54562e+06
ENSBTAG00000017246	4.53723e+06	4.28454e+06	11.3422	4.88672e-12	3.83864e-11	-0.855824	4.53723e+06
ENSBTAG00000016282	4.50134e+06	4.26254e+06	9.13288	6.25002e-10	2.53177e-09	-1.24925	4.50134e+06
ENSBTAG00000016457	4.25641e+06	3.86094e+06	16.5857	4.17522e-16	2.20137e-14	-0.37266	4.25641e+06
ENSBTAG00000013113	4.24422e+06	4.2855e+06	9.24043	4.86426e-10	2.02305e-09	-1.22583	4.24422e+06
ENSBTAG00000005296	4.2327e+06	4.45306e+06	4.43787	0.000126292	0.000197539	-2.93663	4.2327e+06
ENSBTAG00000015000	4.14554e+06	3.85878e+06	17.2032	1.62521e-16	1.0831e-14	-0.338749	4.14554e+06
ENSBTAG00000007343	4.09629e+06	4.18273e+06	6.36553	6.57875e-07	1.40308e-06	-2.06556	4.09629e+06
bta-let-7f	4.05201e+06	4.62371e+06	3.41642	0.00194029	0.00268364	-3.48717	4.05201e+06
ENSBTAG00000011843	4.03688e+06	4.333e+06	5.39924	9.03773e-06	1.62611e-05	-2.46921	4.03688e+06
ENSBTAG00000015591	4.01286e+06	3.79113e+06	10.1079	6.80635e-11	3.65776e-10	-1.0543	4.01286e+06
ENSBTAG00000008150	3.95175e+06	3.96026e+06	6.91382	1.54076e-07	3.65003e-07	-1.86635	3.95175e+06
ENSBTAG00000012447	3.93836e+06	4.03847e+06	13.0217	1.80774e-13	2.52251e-12	-0.65076	3.93836e+06
ENSBTAG00000013924	3.86979e+06	4.04562e+06	4.65793	6.91512e-05	0.000111392	-2.82431	3.86979e+06
ENSBTAG00000038025	3.85456e+06	4.02575e+06	7.65053	2.31019e-08	6.43217e-08	-1.63019	3.85456e+06
ENSBTAG00000000622	3.8388e+06	3.94263e+06	4.12112	0.000298827	0.000449265	-3.10301	3.8388e+06
ENSBTAG00000016563	3.81522e+06	3.28574e+06	10.5436	2.629e-11	1.60622e-10	-0.978716	3.81522e+06
ENSBTAG00000021237	3.79285e+06	3.2219e+06	7.77793	1.67516e-08	4.81536e-08	-1.59277	3.79285e+06
ENSBTAG00000012159	3.77045e+06	3.4453e+06	12.3599	6.38464e-13	7.07277e-12	-0.724054	3.77045e+06
ENSBTAG00000015053	3.76932e+06	3.43516e+06	9.80021	1.35207e-10	6.58442e-10	-1.11175	3.76932e+06
ENSBTAG00000013103	3.75133e+06	4.14072e+06	3.19317	0.00343906	0.00464592	-3.61055	3.75133e+06
ENSBTAG00000018522	3.74509e+06	3.69995e+06	7.31127	5.49109e-08	1.4184e-07	-1.73465	3.74509e+06
ENSBTAG00000039728	3.67728e+06	3.98503e+06	3.61776	0.0011468	0.00162377	-3.37613	3.67728e+06
ENSBTAG00000007700	3.65102e+06	3.61451e+06	7.99916	9.63315e-09	2.92027e-08	-1.53003	3.65102e+06
ENSBTAG00000000843	3.59982e+06	3.32427e+06	7.59369	2.66817e-08	7.33328e-08	-1.6472	3.59982e+06
ENSBTAG00000012931	3.58682e+06	3.12406e+06	4.58201	8.51441e-05	0.000135906	-2.86273	3.58682e+06
bta-miR-30e-5p	3.55037e+06	3.22849e+06	18.4778	2.52592e-17	2.75061e-15	-0.277894	3.55037e+06
ENSBTAG00000007068	3.52602e+06	3.50258e+06	9.60814	2.0882e-10	9.63755e-10	-1.14945	3.52602e+06
ENSBTAG00000030190	3.49652e+06	3.52196e+06	5.94738	2.02822e-06	4.00191e-06	-2.23185	3.49652e+06
ENSBTAG00000012890	3.4738e+06	3.78909e+06	6.99725	1.23888e-07	2.98193e-07	-1.83784	3.4738e+06
ENSBTAG00000018358	3.47115e+06	3.25189e+06	9.19567	5.39813e-10	2.22015e-09	-1.23551	3.47115e+06
ENSBTAG00000016224	3.3953e+06	3.42587e+06	5.52785	6.356e-06	1.16756e-05	-2.41154	3.3953e+06
ENSBTAG00000004806	3.35993e+06	3.17824e+06	10.2761	4.70102e-11	2.64051e-10	-1.02435	3.35993e+06
ENSBTAG00000014068	3.35276e+06	3.46922e+06	8.34826	4.07553e-09	1.35886e-08	-1.43658	3.35276e+06
ENSBTAG00000015285	3.32706e+06	3.46416e+06	5.44326	8.01109e-06	1.45142e-05	-2.44933	3.32706e+06
ENSBTAG00000039684	3.27781e+06	3.22038e+06	12.2876	7.34885e-13	7.94544e-12	-0.732607	3.27781e+06
ENSBTAG00000016401	3.25393e+06	3.33311e+06	9.4467	3.02035e-10	1.32916e-09	-1.18229	3.25393e+06
ENSBTAG00000011145	3.246e+06	3.92547e+06	2.98041	0.00586078	0.00777407	-3.72766	3.246e+06
ENSBTAG00000007737	3.19829e+06	3.28947e+06	4.91536	3.41117e-05	5.69588e-05	-2.69675	3.19829e+06
ENSBTAG00000039958	3.15973e+06	2.98939e+06	12.3445	6.57793e-13	7.24834e-12	-0.725861	3.15973e+06
bta-miR-191	3.12017e+06	6.6733e+06	1.03977	0.307254	0.347463	-4.60853	3.12017e+06
ENSBTAG00000006189	3.09618e+06	3.51908e+06	7.52745	3.15756e-08	8.55556e-08	-1.66727	3.09618e+06
ENSBTAG00000010551	3.08067e+06	3.15793e+06	8.01822	9.18735e-09	2.7999e-08	-1.52475	3.08067e+06
ENSBTAG00000014885	3.06556e+06	2.86048e+06	5.77743	3.21746e-06	6.17368e-06	-2.30309	3.06556e+06
ENSBTAG00000014143	3.06483e+06	2.92363e+06	3.51027	0.00152006	0.00212643	-3.43534	3.06483e+06
ENSBTAG00000013799	3.00859e+06	3.20292e+06	5.34293	1.05456e-05	1.88052e-05	-2.49483	3.00859e+06
ENSBTAG00000005974	2.98411e+06	2.922e+06	4.22318	0.000226627	0.000344856	-3.04885	2.98411e+06
ENSBTAG00000046019	2.97557e+06	3.18503e+06	11.1772	6.87432e-12	5.10073e-11	-0.87968	2.97557e+06
ENSBTAG00000040028	2.94949e+06	2.77518e+06	14.5821	1.10046e-14	2.79494e-13	-0.508476	2.94949e+06
ENSBTAG00000014719	2.89181e+06	2.80697e+06	5.68257	4.16602e-06	7.85359e-06	-2.34377	2.89181e+06
ENSBTAG00000007300	2.82974e+06	2.35835e+06	7.07909	1.00104e-07	2.45124e-07	-1.81033	2.82974e+06
ENSBTAG00000010786	2.8272e+06	2.82734e+06	11.2848	5.50104e-12	4.23534e-11	-0.864042	2.8272e+06
ENSBTAG00000017122	2.80339e+06	2.72613e+06	8.51985	2.68594e-09	9.30942e-09	-1.39302	2.80339e+06
ENSBTAG00000018463	2.78423e+06	3.14765e+06	4.72731	5.71675e-05	9.2969e-05	-2.78951	2.78423e+06
ENSBTAG00000047502	2.77489e+06	2.65037e+06	4.31126	0.000178364	0.000274347	-3.00251	2.77489e+06
ENSBTAG00000002157	2.76043e+06	2.48759e+06	5.66143	4.41318e-06	8.2867e-06	-2.35293	2.76043e+06
ENSBTAG00000047491	2.7146e+06	2.42759e+06	10.4438	3.26206e-11	1.93413e-10	-0.995458	2.7146e+06
ENSBTAG00000017380	2.68628e+06	2.39488e+06	10.751	1.68533e-11	1.09685e-10	-0.944935	2.68628e+06
ENSBTAG00000001618	2.67233e+06	2.12559e+06	5.40823	8.81768e-06	1.58926e-05	-2.46513	2.67233e+06
ENSBTAG00000009417	2.65559e+06	2.89237e+06	9.12408	6.37995e-10	2.57813e-09	-1.25119	2.65559e+06
ENSBTAG00000031598	2.61369e+06	2.68393e+06	9.36887	3.61297e-10	1.55264e-09	-1.1985	2.61369e+06
ENSBTAG00000013264	2.60926e+06	2.57537e+06	4.44731	0.000123077	0.000192815	-2.93176	2.60926e+06
ENSBTAG00000046981	2.5911e+06	2.34711e+06	13.5668	6.61741e-14	1.11479e-12	-0.596602	2.5911e+06
ENSBTAG00000005620	2.58918e+06	2.69823e+06	6.04054	1.57634e-06	3.17268e-06	-2.19371	2.58918e+06
ENSBTAG00000021499	2.56524e+06	2.65422e+06	17.0591	2.02047e-16	1.25141e-14	-0.346382	2.56524e+06
ENSBTAG00000017869	2.55424e+06	2.65214e+06	8.31682	4.40094e-09	1.45311e-08	-1.44473	2.55424e+06
bta-miR-126-5p	2.54358e+06	4.66047e+06	1.35148	0.187253	0.217001	-4.50736	2.54358e+06
ENSBTAG00000001932	2.52902e+06	2.39241e+06	15.5454	2.18878e-15	7.70517e-14	-0.437699	2.52902e+06
ENSBTAG00000001120	2.52566e+06	2.13448e+06	10.4431	3.26682e-11	1.93627e-10	-0.995572	2.52566e+06
ENSBTAG00000015839	2.51205e+06	2.12157e+06	10.0805	7.23143e-11	3.84446e-10	-1.05927	2.51205e+06
ENSBTAG00000001604	2.51123e+06	2.39767e+06	8.8795	1.135e-09	4.31228e-09	-1.30652	2.51123e+06
ENSBTAG00000026199	2.49151e+06	2.56586e+06	10.5087	2.83433e-11	1.70911e-10	-0.984525	2.49151e+06
ENSBTAG00000016779	2.46651e+06	2.25966e+06	11.9458	1.44081e-12	1.37566e-11	-0.774658	2.46651e+06
ENSBTAG00000021508	2.45734e+06	2.32819e+06	6.28832	8.0899e-07	1.70184e-06	-2.09532	2.45734e+06
ENSBTAG00000009757	2.35568e+06	2.53694e+06	6.14223	1.19807e-06	2.45252e-06	-2.15279	2.35568e+06
ENSBTAG00000047174	2.34887e+06	2.00922e+06	10.5709	2.4784e-11	1.52773e-10	-0.974178	2.34887e+06
ENSBTAG00000015720	2.2992e+06	2.21533e+06	5.12767	1.9038e-05	3.28833e-05	-2.59488	2.2992e+06
ENSBTAG00000014724	2.27618e+06	2.20017e+06	8.74151	1.57632e-09	5.78228e-09	-1.33896	2.27618e+06
ENSBTAG00000032477	2.24729e+06	1.95698e+06	11.7428	2.16249e-12	1.92361e-11	-0.80093	2.24729e+06
ENSBTAG00000008314	2.24202e+06	2.42693e+06	5.44526	7.96754e-06	1.444e-05	-2.44843	2.24202e+06
ENSBTAG00000013863	2.24103e+06	2.51602e+06	7.13664	8.62101e-08	2.13933e-07	-1.79124	2.24103e+06
ENSBTAG00000021879	2.19452e+06	2.03592e+06	13.6892	5.30187e-14	9.38729e-13	-0.585135	2.19452e+06
ENSBTAG00000004094	2.18744e+06	2.19857e+06	11.8881	1.61628e-12	1.50862e-11	-0.782023	2.18744e+06
ENSBTAG00000025210	2.18427e+06	2.1578e+06	7.35763	4.87439e-08	1.27132e-07	-1.71996	2.18427e+06
ENSBTAG00000016924	2.17181e+06	2.01744e+06	14.0971	2.56089e-14	5.2871e-13	-0.548656	2.17181e+06
ENSBTAG00000004344	2.15657e+06	2.43192e+06	7.38303	4.56691e-08	1.19901e-07	-1.71196	2.15657e+06
ENSBTAG00000005714	2.15364e+06	1.13587e+06	2.92214	0.00676607	0.00891565	-3.75955	2.15364e+06
ENSBTAG00000011548	2.13985e+06	1.94764e+06	9.26605	4.58325e-10	1.91671e-09	-1.22032	2.13985e+06
ENSBTAG00000017866	2.13747e+06	2.12527e+06	6.4474	5.28662e-07	1.14187e-06	-2.03448	2.13747e+06
ENSBTAG00000000778	2.13276e+06	2.1492e+06	9.65726	1.86765e-10	8.70402e-10	-1.13967	2.13276e+06
ENSBTAG00000016598	2.11313e+06	1.83725e+06	12.7185	3.20382e-13	3.98167e-12	-0.683246	2.11313e+06
ENSBTAG00000006029	2.08822e+06	2.19775e+06	11.1359	7.49048e-12	5.48567e-11	-0.885764	2.08822e+06
ENSBTAG00000018987	2.07713e+06	2.01848e+06	4.45338	0.000121051	0.000189748	-2.92862	2.07713e+06
ENSBTAG00000025644	2.07354e+06	1.98307e+06	5.38938	9.28511e-06	1.66774e-05	-2.47368	2.07354e+06
ENSBTAG00000017267	2.07339e+06	2.4325e+06	4.21452	0.000232017	0.000352864	-3.05343	2.07339e+06
ENSBTAG00000007784	2.06594e+06	2.01206e+06	10.019	8.28827e-11	4.30995e-10	-1.07053	2.06594e+06
ENSBTAG00000019852	2.06225e+06	1.99553e+06	9.7984	1.3576e-10	6.60408e-10	-1.1121	2.06225e+06
ENSBTAG00000002060	2.01793e+06	1.97534e+06	5.51492	6.58469e-06	1.20717e-05	-2.41728	2.01793e+06
ENSBTAG00000011802	2.00119e+06	2.16494e+06	6.69991	2.70445e-07	6.13965e-07	-1.94158	2.00119e+06
ENSBTAG00000020969	1.9874e+06	1.80582e+06	13.9643	3.24025e-14	6.39304e-13	-0.560258	1.9874e+06
ENSBTAG00000008915	1.97699e+06	1.99965e+06	10.9565	1.09065e-11	7.58084e-11	-0.912795	1.97699e+06
ENSBTAG00000012881	1.9671e+06	1.79152e+06	17.4772	1.07886e-16	7.84931e-15	-0.324687	1.9671e+06
ENSBTAG00000008300	1.96648e+06	2.20905e+06	3.50931	0.00152388	0.00213158	-3.43587	1.96648e+06
ENSBTAG00000004322	1.94766e+06	1.92792e+06	3.57458	0.00128459	0.00180979	-3.39989	1.94766e+06
ENSBTAG00000006563	1.94116e+06	3.07993e+06	1.28909	0.207811	0.239559	-4.52934	1.94116e+06
ENSBTAG00000004526	1.9175e+06	2.03393e+06	4.04401	0.000368015	0.000548091	-3.14425	1.9175e+06
ENSBTAG00000008570	1.89765e+06	2.04126e+06	4.85437	4.03334e-05	6.67655e-05	-2.72658	1.89765e+06
ENSBTAG00000009359	1.86799e+06	2.25138e+06	2.45981	0.0202693	0.0256052	-4.00686	1.86799e+06
ENSBTAG00000015910	1.86475e+06	1.88813e+06	11.5443	3.23107e-12	2.68359e-11	-0.827604	1.86475e+06
ENSBTAG00000001078	1.86446e+06	1.71652e+06	10.2415	5.0706e-11	2.82169e-10	-1.03041	1.86446e+06
ENSBTAG00000008203	1.84839e+06	1.74368e+06	4.76925	5.09526e-05	8.33912e-05	-2.76862	1.84839e+06
ENSBTAG00000018267	1.84828e+06	1.92585e+06	4.30026	0.000183787	0.000282244	-3.00828	1.84828e+06
ENSBTAG00000008985	1.79831e+06	1.65344e+06	12.4009	5.8958e-13	6.60591e-12	-0.719245	1.79831e+06
ENSBTAG00000000698	1.79115e+06	1.55422e+06	5.6284	4.82933e-06	9.02026e-06	-2.3673	1.79115e+06
ENSBTAG00000019110	1.78686e+06	1.99636e+06	8.09605	7.57525e-09	2.3613e-08	-1.50342	1.78686e+06
ENSBTAG00000039682	1.78015e+06	1.773e+06	12.1367	9.87673e-13	1.02019e-11	-0.750844	1.78015e+06
ENSBTAG00000009389	1.76223e+06	1.86374e+06	10.4157	3.46682e-11	2.03526e-10	-1.00022	1.76223e+06
ENSBTAG00000015767	1.75667e+06	1.73463e+06	14.2846	1.84275e-14	4.12108e-13	-0.53273	1.75667e+06
ENSBTAG00000012720	1.69059e+06	1.68581e+06	2.93358	0.0065785	0.00867742	-3.7533	1.69059e+06
ENSBTAG00000046176	1.6782e+06	1.38336e+06	10.4207	3.42942e-11	2.01676e-10	-0.999373	1.6782e+06
ENSBTAG00000002038	1.67386e+06	1.73344e+06	5.75743	3.39747e-06	6.49441e-06	-2.31161	1.67386e+06
ENSBTAG00000002203	1.67043e+06	1.8535e+06	6.91677	1.5289e-07	3.62347e-07	-1.86533	1.67043e+06
ENSBTAG00000008482	1.63747e+06	1.5486e+06	15.3573	2.98139e-15	9.85575e-14	-0.450656	1.63747e+06
ENSBTAG00000011105	1.63238e+06	1.56989e+06	9.55236	2.37133e-10	1.07767e-09	-1.16068	1.63238e+06
ENSBTAG00000039374	1.62269e+06	1.46203e+06	14.2541	1.9438e-14	4.27251e-13	-0.53529	1.62269e+06
ENSBTAG00000005048	1.61636e+06	1.65843e+06	3.96635	0.000453573	0.000669174	-3.18604	1.61636e+06
ENSBTAG00000010082	1.60776e+06	1.61578e+06	11.3783	4.53642e-12	3.60254e-11	-0.850694	1.60776e+06
ENSBTAG00000020757	1.60432e+06	1.58691e+06	11.7302	2.21797e-12	1.96341e-11	-0.802592	1.60432e+06
ENSBTAG00000006075	1.59298e+06	1.73491e+06	5.49774	6.9015e-06	1.26067e-05	-2.42493	1.59298e+06
ENSBTAG00000006383	1.5929e+06	1.64299e+06	5.20047	1.55887e-05	2.72704e-05	-2.56068	1.5929e+06
ENSBTAG00000014396	1.59021e+06	1.65817e+06	4.14699	0.000278623	0.000420597	-3.08924	1.59021e+06
ENSBTAG00000014433	1.58976e+06	1.4804e+06	13.6424	5.76987e-14	9.98874e-13	-0.589492	1.58976e+06
ENSBTAG00000015470	1.58836e+06	1.45916e+06	11.4384	4.01042e-12	3.23259e-11	-0.842249	1.58836e+06
ENSBTAG00000006759	1.5656e+06	1.68895e+06	6.64792	3.10309e-07	6.9762e-07	-1.96035	1.5656e+06
ENSBTAG00000003846	1.5561e+06	1.64377e+06	3.84983	0.000619742	0.000900456	-3.24917	1.5561e+06
ENSBTAG00000046786	1.55454e+06	1.82816e+06	4.52121	0.000100561	0.00015899	-2.89375	1.55454e+06
ENSBTAG00000001908	1.55314e+06	1.66435e+06	9.14866	6.0237e-10	2.45561e-09	-1.24578	1.55314e+06
ENSBTAG00000000425	1.54525e+06	1.5675e+06	4.45316	0.000121125	0.000189828	-2.92874	1.54525e+06
ENSBTAG00000004077	1.53401e+06	1.36009e+06	11.7707	2.04457e-12	1.83637e-11	-0.797261	1.53401e+06
ENSBTAG00000003109	1.52845e+06	1.59046e+06	8.0986	7.52764e-09	2.34821e-08	-1.50273	1.52845e+06
ENSBTAG00000035907	1.51934e+06	1.32169e+06	13.8315	4.10583e-14	7.6862e-13	-0.572118	1.51934e+06
ENSBTAG00000019295	1.51218e+06	1.76079e+06	5.83251	2.76994e-06	5.36441e-06	-2.27977	1.51218e+06
ENSBTAG00000003229	1.4908e+06	1.50759e+06	4.38677	0.000145192	0.000225593	-2.96312	1.4908e+06
ENSBTAG00000002485	1.47154e+06	1.25147e+06	8.75791	1.51577e-09	5.58473e-09	-1.33506	1.47154e+06
ENSBTAG00000019314	1.46919e+06	1.32603e+06	13.9724	3.19381e-14	6.31972e-13	-0.559541	1.46919e+06
ENSBTAG00000046512	1.45766e+06	1.41364e+06	2.53378	0.0170999	0.02172	-3.96818	1.45766e+06
ENSBTAG00000005211	1.45357e+06	1.58206e+06	5.87449	2.47151e-06	4.81781e-06	-2.26215	1.45357e+06
ENSBTAG00000010919	1.44027e+06	1.32917e+06	14.3559	1.62736e-14	3.73978e-13	-0.526805	1.44027e+06
ENSBTAG00000008652	1.42673e+06	1.35533e+06	5.6881	4.10369e-06	7.74749e-06	-2.34138	1.42673e+06
ENSBTAG00000019210	1.41019e+06	1.38174e+06	9.14064	6.13773e-10	2.49295e-09	-1.24755	1.41019e+06
ENSBTAG00000019701	1.40211e+06	1.39079e+06	4.07289	0.000340433	0.000509015	-3.12878	1.40211e+06
ENSBTAG00000006441	1.39612e+06	1.57291e+06	5.0051	2.66586e-05	4.51978e-05	-2.65331	1.39612e+06
ENSBTAG00000003072	1.396e+06	1.4793e+06	8.29471	4.64556e-09	1.51943e-08	-1.45049	1.396e+06
ENSBTAG00000002278	1.37105e+06	1.78214e+06	2.15807	0.0395581	0.0487483	-4.15958	1.37105e+06
ENSBTAG00000011885	1.36154e+06	1.40198e+06	9.85991	1.18236e-10	5.87339e-10	-1.10033	1.36154e+06
ENSBTAG00000005726	1.35591e+06	1.33832e+06	10.7743	1.60373e-11	1.05612e-10	-0.941224	1.35591e+06
ENSBTAG00000002323	1.33711e+06	1.37001e+06	7.33519	5.16352e-08	1.33919e-07	-1.72705	1.33711e+06
ENSBTAG00000010402	1.33063e+06	1.11574e+06	5.48268	7.19187e-06	1.31027e-05	-2.43166	1.33063e+06
ENSBTAG00000015473	1.33011e+06	1.39921e+06	4.20794	0.000236196	0.000358959	-3.05691	1.33011e+06
ENSBTAG00000013461	1.3269e+06	1.34946e+06	4.15742	0.000270866	0.000409333	-3.08369	1.3269e+06
ENSBTAG00000016079	1.32454e+06	1.48125e+06	3.49314	0.00158954	0.00221841	-3.4448	1.32454e+06
ENSBTAG00000018542	1.31526e+06	1.47619e+06	3.95533	0.000467194	0.000687565	-3.19199	1.31526e+06
ENSBTAG00000021976	1.31457e+06	1.40438e+06	9.67379	1.79895e-10	8.42628e-10	-1.13641	1.31457e+06
bta-let-7a-5p	1.30712e+06	1.61773e+06	5.67	4.31119e-06	8.10892e-06	-2.34921	1.30712e+06
ENSBTAG00000020035	1.30352e+06	1.16788e+06	2.20081	0.0360763	0.0446161	-4.13851	1.30352e+06
ENSBTAG00000040055	1.29962e+06	1.17301e+06	9.32266	4.01997e-10	1.70772e-09	-1.20825	1.29962e+06
ENSBTAG00000015598	1.26822e+06	1.2485e+06	4.668	6.72676e-05	0.000108547	-2.81924	1.26822e+06
ENSBTAG00000000550	1.26563e+06	1.38145e+06	5.39839	9.05872e-06	1.62953e-05	-2.46959	1.26563e+06
ENSBTAG00000019096	1.26034e+06	1.36272e+06	7.04553	1.09237e-07	2.65694e-07	-1.82155	1.26034e+06
ENSBTAG00000006084	1.25737e+06	1.26865e+06	11.3093	5.22951e-12	4.06764e-11	-0.860521	1.25737e+06
ENSBTAG00000011966	1.25632e+06	1.22994e+06	8.15475	6.55269e-09	2.06966e-08	-1.48756	1.25632e+06
ENSBTAG00000012866	1.24425e+06	890215	2.221	0.0345287	0.0427688	-4.12849	1.24425e+06
ENSBTAG00000046936	1.2399e+06	1.31315e+06	9.78056	1.41324e-10	6.83882e-10	-1.11555	1.2399e+06
ENSBTAG00000013641	1.23842e+06	1.14504e+06	8.04211	8.6583e-09	2.65812e-08	-1.51817	1.23842e+06
ENSBTAG00000001521	1.23678e+06	1.38153e+06	4.51172	0.000103207	0.000162971	-2.89862	1.23678e+06
ENSBTAG00000018628	1.21918e+06	1.23176e+06	5.3014	1.18177e-05	2.09418e-05	-2.51388	1.21918e+06
ENSBTAG00000006883	1.21406e+06	1.03236e+06	11.5939	2.92103e-12	2.46541e-11	-0.820838	1.21406e+06
bta-miR-99b	1.19724e+06	3.01032e+06	0.700874	0.489109	0.537677	-4.69178	1.19724e+06
ENSBTAG00000004072	1.19538e+06	1.20106e+06	8.23987	5.31426e-09	1.71458e-08	-1.46489	1.19538e+06
ENSBTAG00000012804	1.19394e+06	1.13428e+06	9.15636	5.91642e-10	2.41543e-09	-1.2441	1.19394e+06
ENSBTAG00000020980	1.18414e+06	1.10892e+06	11.3503	4.80601e-12	3.78059e-11	-0.854674	1.18414e+06
ENSBTAG00000001360	1.18206e+06	1.28045e+06	4.27736	0.000195601	0.000299366	-3.0203	1.18206e+06
ENSBTAG00000004371	1.17744e+06	1.23082e+06	7.82405	1.4919e-08	4.33495e-08	-1.57946	1.17744e+06
ENSBTAG00000015388	1.17337e+06	1.20723e+06	4.9971	2.72511e-05	4.61179e-05	-2.65716	1.17337e+06
ENSBTAG00000020262	1.17121e+06	966955	7.4218	4.13512e-08	1.09741e-07	-1.69984	1.17121e+06
ENSBTAG00000002648	1.16726e+06	1.18489e+06	5.68216	4.17064e-06	7.86142e-06	-2.34395	1.16726e+06
ENSBTAG00000017967	1.15278e+06	1.20252e+06	9.74037	1.54735e-10	7.41243e-10	-1.12335	1.15278e+06
ENSBTAG00000010229	1.14727e+06	1.11084e+06	8.39078	3.67407e-09	1.24065e-08	-1.42564	1.14727e+06
ENSBTAG00000020518	1.12876e+06	1.06239e+06	8.96893	9.18586e-10	3.57667e-09	-1.28597	1.12876e+06
ENSBTAG00000002853	1.12237e+06	1.03393e+06	13.8514	3.96264e-14	7.48543e-13	-0.570328	1.12237e+06
ENSBTAG00000013930	1.1222e+06	1.2341e+06	4.64942	7.07822e-05	0.00011392	-2.82859	1.1222e+06
ENSBTAG00000009533	1.11246e+06	1.17355e+06	6.28695	8.11967e-07	1.70746e-06	-2.09585	1.11246e+06
ENSBTAG00000008743	1.10143e+06	1.10613e+06	10.1161	6.6843e-11	3.60528e-10	-1.05282	1.10143e+06
ENSBTAG00000018115	1.09915e+06	1.11737e+06	6.04485	1.55806e-06	3.13778e-06	-2.19196	1.09915e+06
ENSBTAG00000000163	1.09532e+06	1.27618e+06	5.47855	7.27352e-06	1.32456e-05	-2.4335	1.09532e+06
ENSBTAG00000009576	1.08806e+06	1.11916e+06	6.42694	5.58327e-07	1.20309e-06	-2.0422	1.08806e+06
ENSBTAG00000016819	1.08645e+06	995054	2.77991	0.00956195	0.0124297	-3.83685	1.08645e+06
ENSBTAG00000001721	1.06519e+06	1.0752e+06	9.27117	4.52917e-10	1.89695e-09	-1.21922	1.06519e+06
ENSBTAG00000002821	1.05738e+06	1.01704e+06	4.18021	0.000254643	0.000385831	-3.07159	1.05738e+06
ENSBTAG00000023416	1.05677e+06	904607	17.308	1.38859e-16	9.54726e-15	-0.333303	1.05677e+06
ENSBTAG00000002944	1.04849e+06	1.27931e+06	3.92076	0.000512606	0.00075141	-3.21068	1.04849e+06
ENSBTAG00000002964	1.0454e+06	878983	8.28276	4.78356e-09	1.56028e-08	-1.45361	1.0454e+06
ENSBTAG00000009725	1.03882e+06	1.12687e+06	7.50516	3.3421e-08	9.02038e-08	-1.67408	1.03882e+06
ENSBTAG00000002898	1.031e+06	804638	7.90222	1.22665e-08	3.62748e-08	-1.55717	1.031e+06
ENSBTAG00000017125	1.02983e+06	1.01018e+06	13.899	3.63923e-14	6.98539e-13	-0.566052	1.02983e+06
ENSBTAG00000013929	1.01613e+06	985532	4.12803	0.0002933	0.000441453	-3.09933	1.01613e+06
ENSBTAG00000032719	1.00818e+06	1.05747e+06	4.94852	3.11423e-05	5.23098e-05	-2.68064	1.00818e+06
ENSBTAG00000015283	1.00648e+06	1.03658e+06	4.82627	4.35684e-05	7.18493e-05	-2.7404	1.00648e+06
ENSBTAG00000039340	1.00249e+06	867166	7.14124	8.51871e-08	2.11647e-07	-1.78973	1.00249e+06
ENSBTAG00000001311	999716	1.06426e+06	7.10991	9.24018e-08	2.27839e-07	-1.80008	999716
ENSBTAG00000004367	994202	944032	8.76258	1.49898e-09	5.53758e-09	-1.33395	994202
ENSBTAG00000006702	991681	1.03844e+06	6.0002	1.75801e-06	3.50696e-06	-2.21015	991681
ENSBTAG00000013614	989601	928785	14.9792	5.59922e-15	1.58611e-13	-0.477928	989601
ENSBTAG00000011419	973383	934630	9.75672	1.4913e-10	7.17487e-10	-1.12017	973383
ENSBTAG00000019269	973183	1.10086e+06	5.84958	2.64447e-06	5.13754e-06	-2.27259	973183
bta-miR-186	971741	908455	15.2414	3.61182e-15	1.13541e-13	-0.458835	971741
ENSBTAG00000015989	969695	972579	5.03376	2.464e-05	4.19548e-05	-2.63956	969695
ENSBTAG00000037516	968717	943296	11.1502	7.271e-12	5.3674e-11	-0.883653	968717
ENSBTAG00000002098	949770	959929	6.48933	4.72771e-07	1.02979e-06	-2.01874	949770
ENSBTAG00000021227	949060	1.04397e+06	4.00462	0.000409211	0.00060614	-3.16542	949060
ENSBTAG00000010940	943074	841191	6.48172	4.82457e-07	1.04842e-06	-2.02159	943074
ENSBTAG00000000874	940359	893426	15.5016	2.35138e-15	8.11103e-14	-0.440679	940359
ENSBTAG00000017279	935762	868061	12.1878	8.93316e-13	9.33464e-12	-0.74461	935762
ENSBTAG00000020093	914611	839899	19.6908	4.74216e-18	8.77879e-16	-0.22943	914611
ENSBTAG00000020735	911380	774720	8.52721	2.63852e-09	9.15651e-09	-1.39119	911380
ENSBTAG00000047155	904954	665608	3.28938	0.0026914	0.00366861	-3.5574	904954
ENSBTAG00000002487	894084	838968	20.3248	2.04931e-18	4.80894e-16	-0.207133	894084
ENSBTAG00000001926	891192	803069	15.6108	1.96703e-15	7.17125e-14	-0.433283	891192
ENSBTAG00000015743	889213	795378	11.6849	2.42975e-12	2.12059e-11	-0.808599	889213
ENSBTAG00000002018	888030	885736	8.31378	4.4338e-09	1.46088e-08	-1.44552	888030
ENSBTAG00000012957	887944	836197	16.5292	4.55881e-16	2.35153e-14	-0.37593	887944
ENSBTAG00000010610	884957	945792	6.49794	4.62058e-07	1.00869e-06	-2.01553	884957
ENSBTAG00000000560	881154	869856	6.7115	2.62296e-07	5.9652e-07	-1.93743	881154
ENSBTAG00000004922	880961	852587	13.3174	1.04402e-13	1.60317e-12	-0.620727	880961
ENSBTAG00000006342	880169	892875	4.11241	0.000305951	0.000459436	-3.10766	880169
ENSBTAG00000010012	872298	849504	6.72556	2.5274e-07	5.76755e-07	-1.9324	872298
ENSBTAG00000011931	872115	857885	6.26665	8.57423e-07	1.79624e-06	-2.10374	872115
ENSBTAG00000018423	863671	868350	7.48936	3.47946e-08	9.3502e-08	-1.67893	863671
ENSBTAG00000018722	859534	829417	12.1171	1.02655e-12	1.05122e-11	-0.753252	859534
ENSBTAG00000020905	857606	887684	5.42814	8.34992e-06	1.51002e-05	-2.45614	857606
ENSBTAG00000046333	851346	631595	6.98993	1.26275e-07	3.03677e-07	-1.84032	851346
ENSBTAG00000014463	850353	768228	13.6972	5.2263e-14	9.32869e-13	-0.584399	850353
ENSBTAG00000018887	849984	757896	14.6	1.06717e-14	2.72284e-13	-0.507057	849984
ENSBTAG00000014804	843048	789509	12.4804	5.05626e-13	5.78985e-12	-0.710041	843048
ENSBTAG00000011190	842357	867735	4.93683	3.2158e-05	5.39018e-05	-2.6863	842357
ENSBTAG00000004051	837829	808724	11.0655	8.67686e-12	6.19388e-11	-0.896264	837829
ENSBTAG00000018278	832386	937321	4.5312	9.78503e-05	0.000154999	-2.88864	832386
ENSBTAG00000020791	830532	755347	9.95797	9.49502e-11	4.85265e-10	-1.08185	830532
ENSBTAG00000047249	826832	791969	18.2186	3.65549e-17	3.48024e-15	-0.289371	826832
ENSBTAG00000021120	826619	774123	8.32137	4.35226e-09	1.43989e-08	-1.44354	826619
ENSBTAG00000010982	822353	863217	6.81444	1.9998e-07	4.64049e-07	-1.90091	822353
ENSBTAG00000039851	822125	795215	12.0376	1.20093e-12	1.19478e-11	-0.7631	822125
ENSBTAG00000022155	821883	981139	4.52346	9.99431e-05	0.000158074	-2.8926	821883
ENSBTAG00000027722	817560	745633	17.4186	1.1771e-16	8.38108e-15	-0.327645	817560
ENSBTAG00000018137	816935	1.10216e+06	3.79767	0.000712226	0.00102828	-3.27757	816935
ENSBTAG00000005431	810137	686704	3.42702	0.0018877	0.00261546	-3.48131	810137
ENSBTAG00000005847	808807	672411	5.1438	1.82129e-05	3.15268e-05	-2.58727	808807
ENSBTAG00000011022	805879	698776	7.73792	1.85267e-08	5.27377e-08	-1.60442	805879
ENSBTAG00000014093	804068	821083	11.3899	4.43026e-12	3.53094e-11	-0.849066	804068
ENSBTAG00000005085	801905	855211	3.85222	0.000615787	0.000895178	-3.24786	801905
ENSBTAG00000015786	800924	876482	6.19525	1.03873e-06	2.14452e-06	-2.13175	800924
ENSBTAG00000025385	799999	808674	5.08872	2.11871e-05	3.63766e-05	-2.61334	799999
ENSBTAG00000013956	790108	816325	10.5917	2.37013e-11	1.47181e-10	-0.970754	790108
ENSBTAG00000005660	780739	741111	15.6523	1.83881e-15	6.9313e-14	-0.430513	780739
ENSBTAG00000022058	777737	753667	5.26023	1.32305e-05	2.33262e-05	-2.53288	777737
ENSBTAG00000012746	776948	821571	7.6841	2.12216e-08	5.96273e-08	-1.62023	776948
ENSBTAG00000017753	775696	790716	11.2467	5.95134e-12	4.51321e-11	-0.869538	775696
ENSBTAG00000012897	775008	750137	7.37221	4.69532e-08	1.23079e-07	-1.71536	775008
ENSBTAG00000000507	773698	900373	5.50305	6.80192e-06	1.24357e-05	-2.42256	773698
ENSBTAG00000014960	772164	680932	6.96926	1.33279e-07	3.19275e-07	-1.84735	772164
ENSBTAG00000016648	770979	926471	5.382	9.47464e-06	1.69958e-05	-2.47702	770979
ENSBTAG00000015038	768125	815212	7.26873	6.12685e-08	1.56732e-07	-1.74826	768125
ENSBTAG00000002960	767425	789894	9.63417	1.96821e-10	9.12713e-10	-1.14426	767425
ENSBTAG00000009844	764985	894814	3.27402	0.00279926	0.00380971	-3.56589	764985
ENSBTAG00000014423	755106	734208	4.11416	0.000304513	0.0004574	-3.10673	755106
ENSBTAG00000032829	754757	779567	8.89082	1.10494e-09	4.21076e-09	-1.30389	754757
ENSBTAG00000008185	754106	703309	8.4682	3.04384e-09	1.04585e-08	-1.40597	754106
ENSBTAG00000002280	747130	689742	13.8426	4.02496e-14	7.57392e-13	-0.571114	747130
ENSBTAG00000000546	746885	750059	12.0237	1.23431e-12	1.21845e-11	-0.764831	746885
ENSBTAG00000011488	745729	696679	16.6319	3.88717e-16	2.0869e-14	-0.370014	745729
ENSBTAG00000016161	744710	753173	8.68307	1.81297e-09	6.54657e-09	-1.35298	744710
ENSBTAG00000014508	744450	624574	6.96876	1.33454e-07	3.19603e-07	-1.84752	744450
ENSBTAG00000014262	737436	691922	8.44226	3.2417e-09	1.10744e-08	-1.41253	737436
ENSBTAG00000008731	732650	708011	6.41757	5.72459e-07	1.23179e-06	-2.04575	732650
ENSBTAG00000003966	731169	701812	14.1493	2.33613e-14	4.93938e-13	-0.544175	731169
ENSBTAG00000006027	730621	631172	10.1139	6.71674e-11	3.61926e-10	-1.05321	730621
ENSBTAG00000011559	726610	718042	5.82439	2.83178e-06	5.47271e-06	-2.28319	726610
ENSBTAG00000022004	723119	625266	5.05385	2.3317e-05	3.98486e-05	-2.62995	723119
ENSBTAG00000045568	722933	728728	5.39591	9.12049e-06	1.63976e-05	-2.47071	722933
ENSBTAG00000014956	718622	695246	7.39292	4.45251e-08	1.17193e-07	-1.70886	718622
ENSBTAG00000014643	717070	709652	6.33938	7.05554e-07	1.49729e-06	-2.07559	717070
ENSBTAG00000038865	712283	733054	5.8089	2.95354e-06	5.69679e-06	-2.28974	712283
ENSBTAG00000007622	711240	667877	10.4662	3.10762e-11	1.84915e-10	-0.991674	711240
ENSBTAG00000017492	707880	648593	13.0304	1.77833e-13	2.49135e-12	-0.649846	707880
ENSBTAG00000030805	707547	735094	5.93768	2.08225e-06	4.10222e-06	-2.23586	707547
ENSBTAG00000015131	703037	732108	11.2054	6.48339e-12	4.85482e-11	-0.87555	703037
ENSBTAG00000006487	703020	699255	5.13633	1.85903e-05	3.21433e-05	-2.59079	703020
ENSBTAG00000006045	691995	682861	8.61868	2.1162e-09	7.51289e-09	-1.36862	691995
ENSBTAG00000014614	691980	902848	2.67521	0.0122788	0.0158035	-3.89316	691980
ENSBTAG00000007211	690928	632008	7.55843	2.91821e-08	7.9627e-08	-1.65785	690928
ENSBTAG00000011580	689920	643880	9.06943	7.25141e-10	2.88757e-09	-1.26332	689920
ENSBTAG00000021024	688723	602222	9.38196	3.5055e-10	1.5123e-09	-1.19576	688723
ENSBTAG00000006202	686842	714104	8.98995	8.74159e-10	3.42201e-09	-1.28119	686842
ENSBTAG00000025868	683808	648398	13.6853	5.34006e-14	9.42486e-13	-0.585504	683808
ENSBTAG00000015228	669921	728576	8.02479	9.03881e-09	2.7617e-08	-1.52294	669921
ENSBTAG00000021653	668029	606577	15.1608	4.13072e-15	1.25587e-13	-0.464621	668029
ENSBTAG00000017616	666472	710689	6.57594	3.75539e-07	8.32472e-07	-1.98663	666472
ENSBTAG00000000902	665157	632881	7.90591	1.2154e-08	3.59547e-08	-1.55613	665157
ENSBTAG00000005946	658476	528022	7.63067	2.42935e-08	6.73693e-08	-1.63611	658476
ENSBTAG00000012232	655898	750084	5.45211	7.81933e-06	1.41853e-05	-2.44535	655898
ENSBTAG00000018801	655226	641811	7.34131	5.08305e-08	1.32078e-07	-1.72511	655226
ENSBTAG00000000838	643309	580188	8.43685	3.28456e-09	1.12048e-08	-1.4139	643309
ENSBTAG00000013290	642647	590523	10.869	1.31201e-11	8.86429e-11	-0.926332	642647
ENSBTAG00000019685	638346	605494	10.4497	3.22028e-11	1.91004e-10	-0.994451	638346
ENSBTAG00000009923	635430	758144	2.67191	0.0123752	0.015919	-3.89492	635430
ENSBTAG00000002046	633504	666865	2.97249	0.00597672	0.00791937	-3.732	633504
ENSBTAG00000004037	629411	649687	7.54364	3.03012e-08	8.24376e-08	-1.66234	629411
ENSBTAG00000027629	624811	601028	7.18548	7.59652e-08	1.90668e-07	-1.77522	624811
ENSBTAG00000005315	623667	669090	4.85452	4.0317e-05	6.6745e-05	-2.7265	623667
ENSBTAG00000004315	622300	593432	12.0532	1.16446e-12	1.16244e-11	-0.761156	622300
ENSBTAG00000046623	621355	617074	5.49945	6.86937e-06	1.25522e-05	-2.42417	621355
ENSBTAG00000009055	620811	555587	6.46264	5.07613e-07	1.09907e-06	-2.02874	620811
ENSBTAG00000010534	619376	584637	20.0139	3.08363e-18	6.42204e-16	-0.217832	619376
ENSBTAG00000024542	618994	654268	7.29602	5.71094e-08	1.46995e-07	-1.73952	618994
ENSBTAG00000012276	614248	627084	5.86452	2.53935e-06	4.94253e-06	-2.26632	614248
ENSBTAG00000021724	613461	684882	7.13194	8.72669e-08	2.16362e-07	-1.79279	613461
ENSBTAG00000007605	612344	611175	10.8743	1.29738e-11	8.77971e-11	-0.925506	612344
ENSBTAG00000016413	605114	656930	6.78198	2.17814e-07	5.02562e-07	-1.91235	605114
ENSBTAG00000005354	604864	546143	8.77375	1.45955e-09	5.40391e-09	-1.3313	604864
ENSBTAG00000003937	602431	602900	4.20453	0.000238389	0.000362093	-3.05871	602431
ENSBTAG00000000605	602313	620870	4.29666	0.000185594	0.000284837	-3.01017	602313
ENSBTAG00000004910	601572	659740	8.96446	9.28335e-10	3.60834e-09	-1.28699	601572
ENSBTAG00000007913	600532	627761	5.54578	6.05191e-06	1.11526e-05	-2.4036	600532
ENSBTAG00000010677	597236	521551	5.52129	6.47102e-06	1.18751e-05	-2.41445	597236
ENSBTAG00000019794	597041	586481	14.0566	2.75088e-14	5.58251e-13	-0.552165	597041
ENSBTAG00000016167	596983	577826	10.4691	3.08783e-11	1.83869e-10	-0.991177	596983
ENSBTAG00000009067	594199	525491	11.2854	5.49353e-12	4.23347e-11	-0.863947	594199
ENSBTAG00000005316	587565	582227	10.1844	5.74902e-11	3.15288e-10	-1.04055	587565
ENSBTAG00000014883	587536	585358	7.65209	2.30112e-08	6.41013e-08	-1.62973	587536
ENSBTAG00000016708	586676	574904	11.667	2.51954e-12	2.18181e-11	-0.810999	586676
ENSBTAG00000005574	583941	858797	1.58619	0.123816	0.145942	-4.41755	583941
ENSBTAG00000002528	583308	516980	8.23193	5.41883e-09	1.74494e-08	-1.46699	583308
ENSBTAG00000013982	579902	572048	7.36971	4.72552e-08	1.23734e-07	-1.71615	579902
ENSBTAG00000032427	579827	528055	12.2714	7.58453e-13	8.15263e-12	-0.734537	579827
ENSBTAG00000017713	575283	583093	15.1346	4.31498e-15	1.30099e-13	-0.466514	575283
ENSBTAG00000002610	567788	625484	4.88843	3.6731e-05	6.10997e-05	-2.70989	567788
ENSBTAG00000009362	566738	538886	8.00532	9.48683e-09	2.88063e-08	-1.52832	566738
bta-miR-100	565966	1.50222e+06	0.487699	0.629522	0.676632	-4.72845	565966
ENSBTAG00000012582	564570	553790	16.2386	7.18763e-16	3.31726e-14	-0.393188	564570
ENSBTAG00000032954	559699	569463	3.74473	0.000819847	0.00117785	-3.30649	559699
ENSBTAG00000000609	557871	579409	7.13999	8.54651e-08	2.12242e-07	-1.79014	557871
ENSBTAG00000003826	557029	536631	7.64036	2.37047e-08	6.58789e-08	-1.63322	557029
bta-miR-151-5p	552164	674637	5.36425	9.94714e-06	1.77898e-05	-2.4851	552164
ENSBTAG00000019718	551376	566668	4.30474	0.000181559	0.000279055	-3.00593	551376
ENSBTAG00000011912	551253	544025	5.23201	1.42958e-05	2.51089e-05	-2.54597	551253
ENSBTAG00000011412	548178	605342	11.1009	8.05805e-12	5.81443e-11	-0.890968	548178
ENSBTAG00000010242	546909	544530	11.2813	5.54029e-12	4.25669e-11	-0.864538	546909
ENSBTAG00000010693	543887	504613	21.564	4.23994e-19	1.96227e-16	-0.168579	543887
ENSBTAG00000016278	539505	573974	3.97702	0.000440749	0.000650888	-3.18029	539505
ENSBTAG00000000092	538154	468922	11.3317	4.99296e-12	3.91287e-11	-0.857312	538154
ENSBTAG00000048107	537892	517085	13.4154	8.72175e-14	1.39322e-12	-0.611124	537892
ENSBTAG00000021688	534770	552302	7.86057	1.36137e-08	3.98837e-08	-1.569	534770
ENSBTAG00000023523	533492	538231	6.71431	2.60354e-07	5.92751e-07	-1.93642	533492
ENSBTAG00000012044	532095	544941	5.84758	2.65884e-06	5.16245e-06	-2.27343	532095
ENSBTAG00000012317	528786	571246	8.0392	8.72113e-09	2.67642e-08	-1.51897	528786
ENSBTAG00000030499	528087	477753	7.28251	5.91315e-08	1.51754e-07	-1.74384	528087
ENSBTAG00000021992	526930	508494	9.99506	8.74202e-11	4.51075e-10	-1.07496	526930
ENSBTAG00000010830	526733	519484	8.22789	5.47288e-09	1.76019e-08	-1.46805	526733
ENSBTAG00000021979	525897	533672	4.79742	4.71609e-05	7.74975e-05	-2.75465	525897
ENSBTAG00000026283	524863	483073	14.1204	2.45784e-14	5.12517e-13	-0.546649	524863
ENSBTAG00000021744	523893	525070	7.98398	1.00039e-08	3.01947e-08	-1.53424	523893
ENSBTAG00000006122	523366	482814	11.1399	7.42837e-12	5.44737e-11	-0.885173	523366
ENSBTAG00000007935	519064	543614	16.8938	2.59807e-16	1.52955e-14	-0.355339	519064
ENSBTAG00000014872	518623	530544	10.8283	1.43019e-11	9.55431e-11	-0.932706	518623
ENSBTAG00000010356	517021	487553	13.8056	4.30065e-14	7.97032e-13	-0.574462	517021
ENSBTAG00000018813	512978	549466	7.17589	7.78727e-08	1.95103e-07	-1.77835	512978
ENSBTAG00000025450	512188	420271	8.7128	1.68835e-09	6.13381e-09	-1.34583	512188
ENSBTAG00000016420	511878	529427	27.451	6.23038e-22	2.59511e-18	-0.0469192	511878	Bos taurus		GO:0000122~negative regulation of transcription from RNA polymerase II promoter
ENSBTAG00000008573	510930	524715	4.93142	3.26397e-05	5.46542e-05	-2.68893	510930
ENSBTAG00000011593	510818	420801	10.7504	1.68777e-11	1.098e-10	-0.945043	510818
ENSBTAG00000040215	506981	460527	11.0515	8.93466e-12	6.34258e-11	-0.898367	506981
ENSBTAG00000022635	499198	549151	9.65073	1.89554e-10	8.82166e-10	-1.14097	499198
ENSBTAG00000004732	498972	433012	7.05882	1.05525e-07	2.57568e-07	-1.8171	498972
ENSBTAG00000031875	496983	504714	6.00437	1.73828e-06	3.47177e-06	-2.20844	496983
ENSBTAG00000002688	496238	506408	9.71093	1.65383e-10	7.84483e-10	-1.1291	496238
ENSBTAG00000014501	493841	500102	20.7289	1.21479e-18	3.81881e-16	-0.193871	493841
ENSBTAG00000047694	486143	476870	5.255	1.34216e-05	2.36557e-05	-2.5353	486143
ENSBTAG00000040053	482244	536950	5.92571	2.15092e-06	4.2275e-06	-2.24082	482244
ENSBTAG00000018530	480359	454721	6.97046	1.32862e-07	3.18414e-07	-1.84694	480359
ENSBTAG00000004966	479654	410736	9.05011	7.58788e-10	3.00646e-09	-1.26764	479654
ENSBTAG00000021039	477117	468631	12.13	1.00078e-12	1.02989e-11	-0.751666	477117
ENSBTAG00000016194	475580	401469	4.79714	4.71969e-05	7.75491e-05	-2.75479	475580
ENSBTAG00000019052	474463	432657	7.02462	1.15354e-07	2.79307e-07	-1.82859	474463
ENSBTAG00000008853	473627	481774	14.0338	2.86407e-14	5.77005e-13	-0.55415	473627
ENSBTAG00000015240	472871	408143	10.8915	1.25097e-11	8.50363e-11	-0.922827	472871
ENSBTAG00000004672	472608	448926	17.4479	1.12679e-16	8.05731e-15	-0.32616	472608
ENSBTAG00000012242	472538	467223	9.99415	8.75968e-11	4.51842e-10	-1.07513	472538
ENSBTAG00000015683	472297	452711	10.2515	4.96121e-11	2.77006e-10	-1.02866	472297
ENSBTAG00000018449	470188	430745	11.3302	5.00834e-12	3.92309e-11	-0.857525	470188
ENSBTAG00000017715	468347	435221	11.0795	8.42695e-12	6.05178e-11	-0.894169	468347
ENSBTAG00000021061	463548	449097	10.6566	2.06187e-11	1.30174e-10	-0.960135	463548
ENSBTAG00000009554	462321	425758	13.4551	8.11026e-14	1.30808e-12	-0.607275	462321
ENSBTAG00000000913	457289	492048	3.79776	0.000712055	0.00102813	-3.27753	457289
ENSBTAG00000015109	455701	426407	10.3706	3.82407e-11	2.21918e-10	-1.00794	455701
ENSBTAG00000046335	453381	474416	4.9141	3.42304e-05	5.71456e-05	-2.69736	453381
ENSBTAG00000010042	450937	479435	6.05081	1.53318e-06	3.09103e-06	-2.18954	450937
ENSBTAG00000021752	449461	421271	4.73829	5.54717e-05	9.037e-05	-2.78403	449461
ENSBTAG00000006752	448177	380863	6.68113	2.84206e-07	6.43188e-07	-1.94834	448177
ENSBTAG00000000152	446366	396942	17.0435	2.0688e-16	1.26466e-14	-0.347218	446366
ENSBTAG00000016445	443306	446273	18.7465	1.7301e-17	2.18373e-15	-0.26644	443306
ENSBTAG00000020894	442996	482596	10.4711	3.07442e-11	1.83266e-10	-0.990838	442996
ENSBTAG00000010083	441020	441336	10.664	2.02958e-11	1.28624e-10	-0.958938	441020
ENSBTAG00000015731	439969	405504	15.112	4.48105e-15	1.33797e-13	-0.468156	439969
ENSBTAG00000015154	437060	487407	7.5609	2.89995e-08	7.92065e-08	-1.6571	437060
ENSBTAG00000001055	436499	447035	19.1983	9.25106e-18	1.364e-15	-0.248129	436499
ENSBTAG00000018339	436221	537379	3.50783	0.00152978	0.00213931	-3.43669	436221
ENSBTAG00000006950	436187	441644	9.06826	7.27142e-10	2.89346e-09	-1.26358	436187
ENSBTAG00000014130	435172	481152	3.60379	0.00118976	0.00168216	-3.38382	435172
ENSBTAG00000020782	434953	393774	15.4515	2.55284e-15	8.70847e-14	-0.444116	434953
ENSBTAG00000009552	434357	377210	9.43927	3.0724e-10	1.34886e-09	-1.18383	434357
ENSBTAG00000019020	432683	420413	12.9239	2.17175e-13	2.9251e-12	-0.661041	432683
ENSBTAG00000038107	432531	413541	10.664	2.02961e-11	1.28624e-10	-0.95894	432531
ENSBTAG00000037794	431272	349340	4.72216	5.79816e-05	9.42102e-05	-2.79208	431272
ENSBTAG00000022032	429936	467721	4.2459	0.000213063	0.000324899	-3.03686	429936
ENSBTAG00000012442	429101	446513	10.8222	1.4488e-11	9.64769e-11	-0.933664	429101
ENSBTAG00000010799	425863	476518	6.33869	7.06855e-07	1.49986e-06	-2.07586	425863
ENSBTAG00000005969	425741	409478	9.94803	9.70787e-11	4.94324e-10	-1.08371	425741
ENSBTAG00000004347	423488	421918	10.2038	5.50916e-11	3.03231e-10	-1.0371	423488
ENSBTAG00000012370	423181	651360	1.44392	0.159749	0.186411	-4.47329	423181
ENSBTAG00000021164	422759	377743	10.82	1.45544e-11	9.68802e-11	-0.934003	422759
ENSBTAG00000009541	420794	439919	9.82585	1.2763e-10	6.26713e-10	-1.10683	420794
ENSBTAG00000006227	420204	430176	7.64376	2.35016e-08	6.53581e-08	-1.63221	420204
ENSBTAG00000012307	419527	368304	13.5312	7.05951e-14	1.16912e-12	-0.599979	419527
ENSBTAG00000003889	418826	388721	6.93803	1.44619e-07	3.43986e-07	-1.85803	418826
ENSBTAG00000010624	418512	425151	10.1084	6.79855e-11	3.65507e-10	-1.05421	418512
ENSBTAG00000000599	417295	417835	7.67752	2.15774e-08	6.05425e-08	-1.62218	417295
ENSBTAG00000005488	415298	394826	16.1219	8.6465e-16	3.82614e-14	-0.400345	415298
ENSBTAG00000008224	411753	428622	7.38062	4.59515e-08	1.20605e-07	-1.71272	411753
ENSBTAG00000012865	410927	418112	18.4135	2.76725e-17	2.89969e-15	-0.280701	410927
ENSBTAG00000021776	409666	442692	6.48804	4.74396e-07	1.03265e-06	-2.01922	409666
ENSBTAG00000003098	409381	376179	15.1243	4.39006e-15	1.31552e-13	-0.467263	409381
ENSBTAG00000007415	408044	346919	5.75198	3.44818e-06	6.58454e-06	-2.31394	408044
ENSBTAG00000020405	406985	444023	4.74408	5.45967e-05	8.89794e-05	-2.78114	406985
ENSBTAG00000004770	406726	366423	10.4686	3.09125e-11	1.84006e-10	-0.991263	406726
ENSBTAG00000014540	406057	408215	10.8164	1.46676e-11	9.75555e-11	-0.934578	406057
ENSBTAG00000005127	404538	406749	5.99293	1.79289e-06	3.571e-06	-2.21312	404538
ENSBTAG00000020630	404107	371311	12.4602	5.2572e-13	5.99523e-12	-0.712368	404107
ENSBTAG00000009615	400145	445225	4.52759	9.88209e-05	0.000156388	-2.89049	400145
ENSBTAG00000011960	398613	483116	3.64986	0.0010538	0.00149782	-3.35849	398613
ENSBTAG00000010801	397994	382816	5.57765	5.54722e-06	1.0276e-05	-2.38954	397994
ENSBTAG00000009603	396888	427203	4.29796	0.000184943	0.000283889	-3.00949	396888
ENSBTAG00000014417	395668	335965	7.61119	2.55233e-08	7.04046e-08	-1.64194	395668
ENSBTAG00000016516	393485	380240	9.26013	4.64665e-10	1.93981e-09	-1.22159	393485
ENSBTAG00000003074	393482	436249	3.6529	0.00104539	0.00148662	-3.35682	393482
ENSBTAG00000013411	392688	443287	8.37562	3.81233e-09	1.27981e-08	-1.42953	392688
ENSBTAG00000007606	391495	366057	22.0461	2.3471e-19	1.50404e-16	-0.155153	391495
ENSBTAG00000006242	390023	347424	9.56798	2.28829e-10	1.04505e-09	-1.15752	390023
ENSBTAG00000006543	386984	353469	10.0476	7.77874e-11	4.08065e-10	-1.06528	386984
ENSBTAG00000014601	386964	381137	15.4431	2.58858e-15	8.76592e-14	-0.444699	386964
ENSBTAG00000014175	386020	378753	13.3195	1.04003e-13	1.59851e-12	-0.620521	386020
ENSBTAG00000014878	386018	443548	2.98487	0.00579648	0.0076934	-3.72522	386018
ENSBTAG00000022731	384509	371161	14.6289	1.0154e-14	2.61882e-13	-0.504766	384509
ENSBTAG00000017662	384258	341165	11.5485	3.2033e-12	2.66499e-11	-0.827024	384258
ENSBTAG00000015273	384022	329452	13.3581	9.68838e-14	1.51566e-12	-0.616723	384022
ENSBTAG00000027879	383781	440115	4.25779	0.00020629	0.000314946	-3.0306	383781
ENSBTAG00000010956	383703	351950	13.2239	1.24074e-13	1.85899e-12	-0.630053	383703
ENSBTAG00000021769	381714	358360	16.7753	3.11543e-16	1.74182e-14	-0.361904	381714
ENSBTAG00000034496	378770	376870	5.49685	6.91837e-06	1.26334e-05	-2.42533	378770
ENSBTAG00000018313	378199	314168	12.0179	1.24864e-12	1.2288e-11	-0.765561	378199
ENSBTAG00000016595	377370	368115	5.3899	9.27189e-06	1.66581e-05	-2.47344	377370
ENSBTAG00000046712	376599	366002	14.7971	7.61937e-15	2.06417e-13	-0.491684	376599
ENSBTAG00000005654	375014	439640	5.0971	2.07054e-05	3.55862e-05	-2.60936	375014
ENSBTAG00000014003	373719	351647	6.69313	2.75333e-07	6.24636e-07	-1.94402	373719
ENSBTAG00000003147	372023	358252	23.1138	6.59479e-20	7.32505e-17	-0.128115	372023
ENSBTAG00000018101	371449	381734	8.54487	2.52826e-09	8.82034e-09	-1.3868	371449
ENSBTAG00000008884	371354	322263	11.6335	2.69582e-12	2.30926e-11	-0.815487	371354
ENSBTAG00000015116	370690	360533	9.47357	2.83976e-10	1.25934e-09	-1.17675	370690
ENSBTAG00000046996	369585	386303	8.0678	8.12402e-09	2.51102e-08	-1.51113	369585
ENSBTAG00000023274	369519	359562	5.0639	2.26823e-05	3.88196e-05	-2.62515	369519
ENSBTAG00000008978	367838	342396	14.4086	1.48485e-14	3.49423e-13	-0.522469	367838
ENSBTAG00000000985	367593	341999	18.6758	1.9104e-17	2.30646e-15	-0.269412	367593
ENSBTAG00000018517	367227	343043	12.6322	3.77716e-13	4.54378e-12	-0.692821	367227
ENSBTAG00000009908	367210	379096	5.29891	1.18987e-05	2.10808e-05	-2.51502	367210
ENSBTAG00000027075	365311	353982	4.12171	0.000298355	0.000448597	-3.1027	365311
ENSBTAG00000015509	364441	274604	3.51826	0.0014887	0.00208518	-3.43094	364441
ENSBTAG00000009887	364107	339688	8.67727	1.83837e-09	6.62969e-09	-1.35438	364107
ENSBTAG00000020219	364005	314193	5.75652	3.40582e-06	6.50962e-06	-2.312	364005
ENSBTAG00000011143	363736	323227	13.2276	1.23229e-13	1.848e-12	-0.629682	363736
ENSBTAG00000012855	363282	400517	4.62963	7.47281e-05	0.000119993	-2.83859	363282
ENSBTAG00000012885	362061	413261	5.33607	1.07458e-05	1.91359e-05	-2.49797	362061
ENSBTAG00000000948	361623	354242	6.83836	1.87796e-07	4.3834e-07	-1.89253	361623
ENSBTAG00000014041	358465	329104	10.9522	1.10069e-11	7.63471e-11	-0.913463	358465
ENSBTAG00000019368	358221	435382	7.02311	1.15808e-07	2.80244e-07	-1.8291	358221
ENSBTAG00000025274	357509	336334	6.31264	7.5794e-07	1.60051e-06	-2.0859	357509
ENSBTAG00000025313	356398	409046	9.87302	1.1481e-10	5.73396e-10	-1.09784	356398
ENSBTAG00000002624	355689	326734	10.0834	7.18547e-11	3.82605e-10	-1.05875	355689
ENSBTAG00000018258	354386	361385	12.287	7.35828e-13	7.95048e-12	-0.732685	354386
ENSBTAG00000013007	352741	347052	15.4483	2.56633e-15	8.70847e-14	-0.444337	352741
ENSBTAG00000001941	352367	327467	9.02348	8.0781e-10	3.18403e-09	-1.27362	352367
ENSBTAG00000004126	351557	338054	10.1698	5.93662e-11	3.24614e-10	-1.04315	351557
ENSBTAG00000012139	350813	326660	14.8074	7.48758e-15	2.03508e-13	-0.490898	350813
ENSBTAG00000000598	350791	433730	5.45912	7.67072e-06	1.39294e-05	-2.44221	350791
ENSBTAG00000014032	350733	328471	6.2326	9.395e-07	1.95223e-06	-2.11705	350733
ENSBTAG00000019927	350675	339559	9.98549	8.93014e-11	4.59355e-10	-1.07673	350675
ENSBTAG00000004564	347024	286293	8.47122	3.02163e-09	1.03844e-08	-1.40521	347024
ENSBTAG00000017655	346795	328506	8.75887	1.51232e-09	5.57822e-09	-1.33483	346795
ENSBTAG00000005119	346656	324379	17.7307	7.41923e-17	5.85838e-15	-0.312174	346656
ENSBTAG00000014809	346653	340855	12.9752	1.97224e-13	2.70339e-12	-0.655625	346653
ENSBTAG00000001858	346504	386701	5.64944	4.55994e-06	8.54112e-06	-2.35814	346504
ENSBTAG00000020174	346232	339999	14.4167	1.46422e-14	3.47018e-13	-0.521809	346232
ENSBTAG00000008692	341830	375271	3.13413	0.00399257	0.00536757	-3.64313	341830
ENSBTAG00000002463	341491	357537	4.61267	7.8285e-05	0.000125486	-2.84717	341491
ENSBTAG00000014884	340712	280841	8.51734	2.70229e-09	9.35639e-09	-1.39365	340712
ENSBTAG00000003543	338358	329549	11.8443	1.76402e-12	1.61752e-11	-0.787666	338358
ENSBTAG00000033603	338281	332160	8.27775	4.84266e-09	1.57616e-08	-1.45492	338281
ENSBTAG00000005408	338024	367897	6.81132	2.01632e-07	4.67427e-07	-1.90201	338024
ENSBTAG00000003209	337041	294207	11.5884	2.95435e-12	2.48849e-11	-0.821596	337041
ENSBTAG00000000878	336295	303666	17.6963	7.80367e-17	6.07556e-15	-0.313843	336295
ENSBTAG00000046358	334947	341660	9.99668	8.71058e-11	4.49866e-10	-1.07466	334947
ENSBTAG00000014831	334758	334208	3.98153	0.000435442	0.00064345	-3.17786	334758
ENSBTAG00000015690	334217	296185	11.0246	9.45282e-12	6.6678e-11	-0.902427	334217
ENSBTAG00000019294	333445	285736	10.1461	6.25544e-11	3.3992e-10	-1.04741	333445
ENSBTAG00000003746	332889	342174	8.58443	2.29809e-09	8.08796e-09	-1.37702	332889
ENSBTAG00000021174	332703	316807	18.3618	2.97867e-17	3.06343e-15	-0.282978	332703
ENSBTAG00000023806	331808	334595	8.73213	1.61209e-09	5.8966e-09	-1.3412	331808
ENSBTAG00000027610	330547	318942	4.0545	0.000357748	0.000533469	-3.13863	330547
ENSBTAG00000001182	328852	336965	20.5982	1.43726e-18	3.9256e-16	-0.198084	328852
ENSBTAG00000007884	328422	310038	7.33789	5.12785e-08	1.33056e-07	-1.7262	328422
ENSBTAG00000002182	327766	301015	3.74369	0.00082213	0.00118092	-3.30706	327766
ENSBTAG00000023039	326939	316429	8.16832	6.33707e-09	2.00688e-08	-1.48392	326939
ENSBTAG00000027524	325800	292019	6.69148	2.76543e-07	6.27038e-07	-1.94462	325800
ENSBTAG00000047029	325787	342587	4.44083	0.000125275	0.000195982	-2.9351	325787
ENSBTAG00000017037	325519	327958	13.8462	3.9992e-14	7.53741e-13	-0.570791	325519
ENSBTAG00000004850	324112	275651	9.54521	2.41034e-10	1.09192e-09	-1.16213	324112
ENSBTAG00000011150	323862	270712	8.76955	1.47426e-09	5.45473e-09	-1.33229	323862
ENSBTAG00000008920	323056	317136	6.00696	1.72611e-06	3.45118e-06	-2.20738	323056
ENSBTAG00000030301	322774	285779	9.14528	6.07151e-10	2.47208e-09	-1.24653	322774
ENSBTAG00000015831	321501	325490	4.79085	4.80185e-05	7.87903e-05	-2.7579	321501
ENSBTAG00000018167	320981	283978	9.46001	2.92951e-10	1.29397e-09	-1.17954	320981
bta-miR-26b	319630	309627	9.80999	1.32264e-10	6.46233e-10	-1.10987	319630
ENSBTAG00000003809	319326	285069	7.04599	1.09109e-07	2.65498e-07	-1.8214	319326
ENSBTAG00000047136	318084	322799	4.61067	7.8714e-05	0.000126138	-2.84818	318084
ENSBTAG00000021632	317497	315392	6.55751	3.94368e-07	8.7062e-07	-1.99342	317497
ENSBTAG00000012062	316764	369707	5.5845	5.44438e-06	1.00967e-05	-2.38652	316764
ENSBTAG00000004189	316389	264950	7.39164	4.4672e-08	1.17561e-07	-1.70926	316389
ENSBTAG00000016341	315548	290602	7.20029	7.31099e-08	1.84252e-07	-1.77039	315548
ENSBTAG00000015069	314508	316468	8.15789	6.50212e-09	2.05485e-08	-1.48672	314508
ENSBTAG00000012926	313609	321746	10.4413	3.27984e-11	1.9426e-10	-0.995883	313609
ENSBTAG00000040295	313175	317751	5.98148	1.84934e-06	3.67596e-06	-2.21782	313175
ENSBTAG00000008527	313014	333253	10.0805	7.23132e-11	3.84446e-10	-1.05927	313014
ENSBTAG00000003399	312977	296686	11.9053	1.56178e-12	1.46614e-11	-0.779819	312977
ENSBTAG00000019093	312965	307576	12.9994	1.88463e-13	2.61013e-12	-0.653083	312965
ENSBTAG00000005221	312944	272529	11.9335	1.47646e-12	1.39928e-11	-0.77622	312944
ENSBTAG00000018596	312252	281371	9.19971	5.3475e-10	2.20096e-09	-1.23463	312252
ENSBTAG00000013066	312009	292075	8.42454	3.38432e-09	1.15191e-08	-1.41703	312009
ENSBTAG00000024657	310819	268142	9.14109	6.13125e-10	2.49153e-09	-1.24745	310819
ENSBTAG00000006756	310798	316966	20.634	1.37252e-18	3.89023e-16	-0.196924	310798
ENSBTAG00000012519	310798	333419	7.25378	6.36759e-08	1.62367e-07	-1.75306	310798
ENSBTAG00000005735	310653	323557	5.3812	9.49556e-06	1.70278e-05	-2.47739	310653
ENSBTAG00000002006	308943	269463	3.2034	0.00335098	0.00453098	-3.6049	308943
ENSBTAG00000008545	307958	360098	2.55158	0.016409	0.020879	-3.95882	307958
ENSBTAG00000009683	306822	312474	7.54576	3.01382e-08	8.20746e-08	-1.6617	306822
ENSBTAG00000021226	306721	272587	8.44314	3.23474e-09	1.10529e-08	-1.41231	306721
ENSBTAG00000023343	306358	302745	5.10354	2.03425e-05	3.49841e-05	-2.60631	306358
ENSBTAG00000007399	305793	306627	15.6846	1.74478e-15	6.6827e-14	-0.428364	305793
ENSBTAG00000017804	305498	304334	5.69708	4.00443e-06	7.57295e-06	-2.33751	305498
ENSBTAG00000003362	303027	303864	8.63337	2.04274e-09	7.28259e-09	-1.36503	303027
ENSBTAG00000002094	302774	319427	3.982	0.000434889	0.00064269	-3.1776	302774
ENSBTAG00000024723	302755	328568	6.41447	5.77226e-07	1.24157e-06	-2.04692	302755
ENSBTAG00000019069	302118	296461	8.41142	3.49408e-09	1.18467e-08	-1.42037	302118
ENSBTAG00000000223	301334	272762	11.351	4.79855e-12	3.77705e-11	-0.854566	301334
ENSBTAG00000024095	300650	259955	13.8731	3.81158e-14	7.26033e-13	-0.568373	300650
ENSBTAG00000021944	300511	360436	4.95077	3.09501e-05	5.20177e-05	-2.67954	300511
ENSBTAG00000015049	299573	293799	8.52941	2.62451e-09	9.11928e-09	-1.39064	299573
ENSBTAG00000020638	298682	291937	7.70669	2.00449e-08	5.66913e-08	-1.61357	298682
ENSBTAG00000004855	298440	292884	8.79773	1.37848e-09	5.12537e-09	-1.32563	298440
ENSBTAG00000016764	297821	290887	21.9103	2.76911e-19	1.6209e-16	-0.158852	297821
ENSBTAG00000017816	297473	336619	5.50256	6.81108e-06	1.24497e-05	-2.42278	297473
ENSBTAG00000016874	296384	365203	2.12824	0.0421643	0.0518297	-4.17416	296384
ENSBTAG00000017441	296166	287258	4.96339	2.98956e-05	5.03579e-05	-2.67343	296166
ENSBTAG00000021209	295752	258964	14.8853	6.56177e-15	1.81303e-13	-0.484976	295752
ENSBTAG00000002578	295146	283384	17.846	6.26701e-17	5.14358e-15	-0.306637	295146
ENSBTAG00000020873	294822	278277	9.59585	2.14748e-10	9.85924e-10	-1.15192	294822
ENSBTAG00000009906	293311	289411	17.068	1.99332e-16	1.24852e-14	-0.345904	293311
ENSBTAG00000007147	292853	300744	7.6282	2.44464e-08	6.77143e-08	-1.63685	292853
ENSBTAG00000021978	291682	295743	8.10952	7.32706e-09	2.29122e-08	-1.49977	291682
bta-miR-660	290962	291649	5.15314	1.77518e-05	3.07894e-05	-2.58287	290962
ENSBTAG00000019730	290884	266527	7.65671	2.27438e-08	6.34625e-08	-1.62835	290884
ENSBTAG00000005186	290244	296285	6.71549	2.59545e-07	5.9099e-07	-1.936	290244
ENSBTAG00000008116	289483	285677	8.44752	3.20051e-09	1.09539e-08	-1.4112	289483
ENSBTAG00000015794	285856	229310	6.72551	2.52774e-07	5.76755e-07	-1.93242	285856
ENSBTAG00000021965	285356	304515	11.0783	8.44868e-12	6.06478e-11	-0.894353	285356
ENSBTAG00000006586	284859	257970	16.8302	2.86401e-16	1.64535e-14	-0.358852	284859
ENSBTAG00000018049	284424	243833	10.5446	2.62331e-11	1.60373e-10	-0.978549	284424
ENSBTAG00000016744	283403	271653	18.7212	1.79247e-17	2.24544e-15	-0.267499	283403
ENSBTAG00000017416	283346	250938	14.3053	1.77736e-14	4.01849e-13	-0.531003	283346
ENSBTAG00000047752	282880	296316	2.20592	0.0356786	0.0441504	-4.13598	282880
ENSBTAG00000020477	282238	279941	9.56118	2.32406e-10	1.05998e-09	-1.1589	282238
ENSBTAG00000001777	282002	298602	5.20434	1.54239e-05	2.69877e-05	-2.55887	282002
ENSBTAG00000021191	281668	286073	8.84365	1.23581e-09	4.64991e-09	-1.31486	281668
ENSBTAG00000001059	280552	279698	7.84087	1.43025e-08	4.174e-08	-1.57463	280552
ENSBTAG00000031800	280289	275333	4.92408	3.33048e-05	5.5712e-05	-2.6925	280289
ENSBTAG00000015398	279935	255497	9.36173	3.67295e-10	1.57557e-09	-1.2	279935
ENSBTAG00000005542	278733	244843	14.3471	1.65259e-14	3.78211e-13	-0.527536	278733
ENSBTAG00000010611	277145	278890	16.2592	6.95829e-16	3.23833e-14	-0.391941	277145
ENSBTAG00000010179	276697	286720	8.78328	1.42676e-09	5.29308e-09	-1.32904	276697
ENSBTAG00000006370	276412	274164	9.71239	1.64838e-10	7.82663e-10	-1.12881	276412
ENSBTAG00000007244	275959	285702	9.10134	6.72883e-10	2.70664e-09	-1.25622	275959
ENSBTAG00000022160	275277	279802	16.8432	2.80725e-16	1.62401e-14	-0.358128	275277
ENSBTAG00000000025	274576	258628	19.9874	3.19342e-18	6.56858e-16	-0.218762	274576
ENSBTAG00000010485	273694	277187	11.3531	4.77805e-12	3.76393e-11	-0.854271	273694
ENSBTAG00000000469	271880	306883	5.57115	5.64663e-06	1.04508e-05	-2.3924	271880
ENSBTAG00000021288	270558	272908	8.8483	1.22222e-09	4.60605e-09	-1.31377	270558
ENSBTAG00000027020	270520	279901	6.80232	2.0646e-07	4.78087e-07	-1.90518	270520
ENSBTAG00000007139	270487	278854	12.9531	2.05571e-13	2.79594e-12	-0.65795	270487
ENSBTAG00000009534	270375	314401	4.64909	7.08472e-05	0.000114014	-2.82876	270375
ENSBTAG00000003711	269849	279179	7.27509	6.02722e-08	1.54444e-07	-1.74622	269849
ENSBTAG00000004593	268526	261944	18.1873	3.82362e-17	3.60221e-15	-0.290787	268526
ENSBTAG00000003015	268507	289627	3.86064	0.000602092	0.00087657	-3.24329	268507
ENSBTAG00000009960	267803	269780	9.71726	1.6303e-10	7.76249e-10	-1.12786	267803
ENSBTAG00000004723	266798	225876	10.1505	6.19483e-11	3.36854e-10	-1.04661	266798
ENSBTAG00000021823	266759	257800	6.03107	1.61718e-06	3.24938e-06	-2.19755	266759
ENSBTAG00000014581	264125	232431	9.5239	2.53062e-10	1.13799e-09	-1.16645	264125
ENSBTAG00000006852	262786	256842	5.36711	9.86948e-06	1.76611e-05	-2.4838	262786
ENSBTAG00000007943	262734	269488	11.6113	2.81976e-12	2.39572e-11	-0.818481	262734
ENSBTAG00000006969	262477	269437	5.99217	1.79659e-06	3.57708e-06	-2.21343	262477
ENSBTAG00000008013	260556	243454	9.39892	3.37119e-10	1.46269e-09	-1.19221	260556
ENSBTAG00000018372	260543	266153	10.2179	5.34116e-11	2.9535e-10	-1.0346	260543
ENSBTAG00000026327	259728	278058	6.02352	1.65056e-06	3.31205e-06	-2.20063	259728
ENSBTAG00000002628	258634	251825	17.4636	1.10083e-16	7.93978e-15	-0.325369	258634
ENSBTAG00000016336	258553	250680	16.1006	8.94351e-16	3.9316e-14	-0.401662	258553
ENSBTAG00000047739	258399	253502	11.6461	2.62837e-12	2.26429e-11	-0.813803	258399
ENSBTAG00000008061	258055	241120	11.0407	9.13944e-12	6.46317e-11	-0.899997	258055
ENSBTAG00000014429	257425	226643	8.14448	6.72075e-09	2.11752e-08	-1.49032	257425
ENSBTAG00000010793	257327	303478	4.68064	6.49761e-05	0.000105032	-2.81288	257327
ENSBTAG00000012066	256821	265403	9.52464	2.52632e-10	1.13637e-09	-1.1663	256821
ENSBTAG00000019810	256668	244425	17.0688	1.99074e-16	1.24852e-14	-0.345859	256668
ENSBTAG00000011435	255959	228448	14.7874	7.74728e-15	2.08863e-13	-0.492436	255959
ENSBTAG00000011834	255605	246605	14.2153	2.08017e-14	4.50687e-13	-0.538554	255605
ENSBTAG00000006614	253937	242214	13.9097	3.57077e-14	6.86982e-13	-0.565101	253937
ENSBTAG00000017028	253717	257095	14.9225	6.1619e-15	1.71678e-13	-0.482173	253717
ENSBTAG00000011505	253491	234847	17.9682	5.24653e-17	4.48269e-15	-0.300874	253491
ENSBTAG00000045783	253465	313558	3.34612	0.00232656	0.0031922	-3.52603	253465
ENSBTAG00000025136	252950	258218	6.91455	1.53783e-07	3.64412e-07	-1.86609	252950
ENSBTAG00000008025	252371	240520	16.4655	5.03458e-16	2.5461e-14	-0.379648	252371
ENSBTAG00000003997	252114	247011	7.15044	8.31805e-08	2.07187e-07	-1.7867	252114
ENSBTAG00000004757	252073	268245	6.44188	5.36506e-07	1.15802e-06	-2.03656	252073
ENSBTAG00000031483	251752	254876	6.44739	5.28683e-07	1.14187e-06	-2.03448	251752
ENSBTAG00000004745	251316	231016	21.6686	3.72551e-19	1.88879e-16	-0.165595	251316
ENSBTAG00000000077	250944	235730	13.2651	1.14979e-13	1.74152e-12	-0.625928	250944
ENSBTAG00000001538	249778	232225	6.55107	4.01176e-07	8.84711e-07	-1.9958	249778
ENSBTAG00000019167	249506	227558	17.5066	1.03278e-16	7.58025e-15	-0.323211	249506
ENSBTAG00000018723	249443	249435	11.5476	3.20916e-12	2.66805e-11	-0.827146	249443
ENSBTAG00000006367	249152	304111	3.5674	0.00130902	0.00184234	-3.40385	249152
ENSBTAG00000012024	248988	227991	11.1174	7.78571e-12	5.65711e-11	-0.888515	248988
ENSBTAG00000012490	248811	284779	6.73773	2.4475e-07	5.59443e-07	-1.92805	248811
ENSBTAG00000033186	248599	251988	10.5131	2.80751e-11	1.69847e-10	-0.983789	248599
ENSBTAG00000011074	248159	245194	19.4373	6.67655e-18	1.13542e-15	-0.238896	248159
ENSBTAG00000003512	246259	284477	3.896	0.000547759	0.000800756	-3.2241	246259
ENSBTAG00000001058	245415	235406	9.47718	2.81636e-10	1.25029e-09	-1.17601	245415
ENSBTAG00000009749	245383	231453	7.70632	2.00638e-08	5.67311e-08	-1.61368	245383
ENSBTAG00000047008	244636	240680	9.39711	3.38525e-10	1.46765e-09	-1.19259	244636
ENSBTAG00000011482	244318	220086	6.34243	6.99825e-07	1.48646e-06	-2.07442	244318
ENSBTAG00000021131	243967	244626	20.5294	1.57089e-18	4.03215e-16	-0.200331	243967
ENSBTAG00000008755	242904	228604	11.2173	6.32508e-12	4.76627e-11	-0.873811	242904
ENSBTAG00000004333	242749	237837	22.4526	1.43826e-19	1.12e-16	-0.144441	242749
ENSBTAG00000034662	242228	248993	5.91373	2.22191e-06	4.36085e-06	-2.24579	242228
ENSBTAG00000003798	242132	226110	12.747	3.0347e-13	3.79873e-12	-0.680115	242132
ENSBTAG00000011588	241735	216739	10.3358	4.12554e-11	2.36286e-10	-1.01395	241735
ENSBTAG00000007196	241471	307889	2.77432	0.0096914	0.0125911	-3.83987	241471
ENSBTAG00000009345	241431	251654	5.41555	8.6428e-06	1.55943e-05	-2.46183	241431
ENSBTAG00000014204	240555	224785	5.65307	4.51496e-06	8.46733e-06	-2.35656	240555
ENSBTAG00000026848	240099	235263	6.94734	1.41139e-07	3.36363e-07	-1.85484	240099
ENSBTAG00000017352	239302	217588	11.1282	7.6131e-12	5.56324e-11	-0.886919	239302
ENSBTAG00000018557	239301	231935	21.6097	4.00662e-19	1.90726e-16	-0.16727	239301
ENSBTAG00000047495	239267	240649	9.37022	3.60169e-10	1.54899e-09	-1.19822	239267
ENSBTAG00000011787	239201	243478	6.83355	1.90186e-07	4.43235e-07	-1.89421	239201
ENSBTAG00000007689	239088	253572	2.82247	0.00862808	0.0112685	-3.81381	239088
ENSBTAG00000018261	238725	232146	9.03354	7.88914e-10	3.11398e-09	-1.27135	238725
ENSBTAG00000021461	238628	220819	16.2868	6.66204e-16	3.14437e-14	-0.390272	238628
ENSBTAG00000008389	237766	255346	7.22465	6.86491e-08	1.73983e-07	-1.76248	237766
ENSBTAG00000016977	237024	223706	12.1279	1.0049e-12	1.03222e-11	-0.751922	237024
ENSBTAG00000011182	236885	255354	6.67351	2.89991e-07	6.5468e-07	-1.95109	236885
ENSBTAG00000015698	236415	206250	10.3699	3.83043e-11	2.2221e-10	-1.00807	236415
ENSBTAG00000005314	235528	218048	9.60454	2.10538e-10	9.69536e-10	-1.15018	235528
ENSBTAG00000010069	235318	267253	2.19904	0.0362148	0.0447773	-4.13939	235318
ENSBTAG00000013060	235045	228871	8.01463	9.26986e-09	2.82246e-08	-1.52575	235045
ENSBTAG00000018362	234867	234575	11.3684	4.62963e-12	3.66086e-11	-0.852095	234867
ENSBTAG00000020355	234371	272080	6.46717	5.01516e-07	1.08714e-06	-2.02704	234371
ENSBTAG00000014734	234163	214635	19.1508	9.87419e-18	1.41822e-15	-0.25	234163
ENSBTAG00000005039	233821	231982	11.8587	1.7139e-12	1.58026e-11	-0.785803	233821
ENSBTAG00000011250	233772	227510	13.9173	3.52252e-14	6.82426e-13	-0.564421	233772
ENSBTAG00000001444	233338	318206	2.58246	0.0152709	0.0194786	-3.94251	233338
ENSBTAG00000001659	232690	226472	12.6816	3.43733e-13	4.2299e-12	-0.687325	232690
ENSBTAG00000016076	231952	231536	10.106	6.83433e-11	3.66839e-10	-1.05464	231952
ENSBTAG00000010843	231923	235473	7.30529	5.57623e-08	1.43884e-07	-1.73656	231923
ENSBTAG00000014490	231425	230324	14.9133	6.25818e-15	1.7368e-13	-0.482863	231425
ENSBTAG00000045504	231106	247894	5.37654	9.61769e-06	1.72264e-05	-2.47951	231106
ENSBTAG00000019521	230986	264320	2.99023	0.00572009	0.00759563	-3.72228	230986
ENSBTAG00000045510	230872	225346	13.4703	7.88854e-14	1.27851e-12	-0.605812	230872
ENSBTAG00000015089	230330	268498	3.62997	0.00111054	0.00157536	-3.36942	230330
ENSBTAG00000017639	230172	212513	7.46134	3.73752e-08	9.99532e-08	-1.68757	230172
ENSBTAG00000020569	230172	201448	6.66778	2.94422e-07	6.64053e-07	-1.95316	230172
ENSBTAG00000000512	230102	214393	8.01354	9.2949e-09	2.82905e-08	-1.52605	230102
ENSBTAG00000007867	229617	232373	18.2207	3.64427e-17	3.48024e-15	-0.289275	229617
ENSBTAG00000035556	229455	236553	13.3955	9.04509e-14	1.4323e-12	-0.613059	229455
ENSBTAG00000012703	229450	253694	7.601	2.61916e-08	7.21047e-08	-1.645	229450
bta-miR-23b-3p	229388	207007	7.80304	1.5727e-08	4.54671e-08	-1.5855	229388
ENSBTAG00000011483	229215	208100	6.87529	1.70447e-07	4.00935e-07	-1.87967	229215
ENSBTAG00000002829	228849	218444	11.0058	9.83286e-12	6.91246e-11	-0.905274	228849
ENSBTAG00000004887	228316	224693	16.5952	4.11461e-16	2.1763e-14	-0.372118	228316
ENSBTAG00000003956	227609	221375	9.04325	7.71109e-10	3.05165e-09	-1.26917	227609
ENSBTAG00000017196	227238	237923	10.4053	3.54657e-11	2.0755e-10	-1.00201	227238
ENSBTAG00000033662	227072	211363	14.5719	1.12001e-14	2.82735e-13	-0.509291	227072
ENSBTAG00000014372	226977	227555	10.0595	7.57668e-11	3.99735e-10	-1.06311	226977
ENSBTAG00000005426	226914	205270	8.93609	9.92662e-10	3.82399e-09	-1.29347	226914
ENSBTAG00000015962	226660	230939	7.29759	5.68788e-08	1.46492e-07	-1.73901	226660
ENSBTAG00000033304	226555	281861	4.64295	7.20505e-05	0.000115906	-2.83186	226555
ENSBTAG00000046526	226263	222197	9.96532	9.34061e-11	4.78401e-10	-1.08048	226263
ENSBTAG00000014182	226216	224561	20.031	3.01473e-18	6.42204e-16	-0.217232	226216
ENSBTAG00000005793	225491	213449	10.8885	1.25887e-11	8.54339e-11	-0.923289	225491
ENSBTAG00000019684	225338	217291	14.9299	6.08467e-15	1.6981e-13	-0.481613	225338
ENSBTAG00000009242	225158	227587	16.2916	6.61166e-16	3.13837e-14	-0.389982	225158
ENSBTAG00000030281	224158	232308	5.3769	9.60807e-06	1.72111e-05	-2.47934	224158
ENSBTAG00000020641	222878	204311	8.37366	3.83066e-09	1.28519e-08	-1.43004	222878
ENSBTAG00000018852	221713	208624	11.1356	7.4954e-12	5.48686e-11	-0.885811	221713
ENSBTAG00000015018	221379	199825	9.53513	2.46651e-10	1.11277e-09	-1.16417	221379
ENSBTAG00000024015	220689	201365	13.5955	6.28166e-14	1.07453e-12	-0.593893	220689
ENSBTAG00000024958	219819	208298	13.4013	8.94955e-14	1.42184e-12	-0.612494	219819
ENSBTAG00000008103	219112	248316	4.85045	4.07701e-05	6.74548e-05	-2.7285	219112
ENSBTAG00000004554	218466	229015	7.96483	1.04924e-08	3.1481e-08	-1.53958	218466
ENSBTAG00000015677	218380	233791	7.04148	1.10398e-07	2.68321e-07	-1.82292	218380
ENSBTAG00000018127	218167	198993	15.7782	1.49921e-15	5.96143e-14	-0.422197	218167
ENSBTAG00000019682	217719	196927	15.3549	2.99302e-15	9.87459e-14	-0.450821	217719
ENSBTAG00000018644	216598	187684	7.70022	2.03749e-08	5.74684e-08	-1.61548	216598
ENSBTAG00000014766	216515	212671	12.4077	5.81909e-13	6.53314e-12	-0.718456	216515
ENSBTAG00000003358	216378	214459	8.17931	6.16773e-09	1.95772e-08	-1.48098	216378
ENSBTAG00000025426	216245	193698	12.1109	1.03903e-12	1.06009e-11	-0.754007	216245
ENSBTAG00000005808	214187	260174	3.25558	0.00293424	0.0039882	-3.57608	214187
ENSBTAG00000027316	214012	208730	8.43376	3.30928e-09	1.12799e-08	-1.41469	214012
ENSBTAG00000033015	213894	214387	6.49317	4.67966e-07	1.02039e-06	-2.01731	213894
ENSBTAG00000015327	213704	211145	11.8005	1.92571e-12	1.74846e-11	-0.793356	213704
ENSBTAG00000021205	213643	209056	8.48568	2.91755e-09	1.00474e-08	-1.40158	213643
ENSBTAG00000001083	213600	180248	8.12238	7.09771e-09	2.22493e-08	-1.49628	213600
ENSBTAG00000005455	213349	196467	18.2551	3.46898e-17	3.37993e-15	-0.287728	213349
ENSBTAG00000005465	213145	230586	5.71031	3.86263e-06	7.31642e-06	-2.33181	213145
ENSBTAG00000014151	212652	200492	11.6191	2.77591e-12	2.3657e-11	-0.817436	212652
ENSBTAG00000000359	212283	210997	13.6914	5.28133e-14	9.37085e-13	-0.584936	212283
ENSBTAG00000007547	212061	199465	6.55199	4.00192e-07	8.82892e-07	-1.99546	212061
ENSBTAG00000007131	211944	185796	3.48354	0.00162982	0.00227081	-3.45009	211944
ENSBTAG00000002299	211534	184882	8.78174	1.43202e-09	5.31142e-09	-1.32941	211534
ENSBTAG00000024199	211278	191563	8.44634	3.20968e-09	1.09785e-08	-1.4115	211278
ENSBTAG00000019298	211009	193168	4.0547	0.000357552	0.000533267	-3.13852	211009
ENSBTAG00000003581	210853	168522	7.92054	1.17179e-08	3.48317e-08	-1.552	210853
ENSBTAG00000010204	210651	225104	6.70424	2.67375e-07	6.07242e-07	-1.94003	210651
ENSBTAG00000002036	210273	199495	9.36536	3.64233e-10	1.56364e-09	-1.19924	210273
bta-miR-30c	209413	213145	9.9585	9.48385e-11	4.84843e-10	-1.08176	209413
ENSBTAG00000019366	209398	199232	28.5416	2.14832e-22	1.7315e-18	-0.0317804	209398	Bos taurus		GO:0006366~transcription from RNA polymerase II promoter
ENSBTAG00000001855	209214	221556	11.5292	3.33215e-12	2.75245e-11	-0.829679	209214
ENSBTAG00000013926	209075	209260	7.63138	2.42502e-08	6.72602e-08	-1.6359	209075
ENSBTAG00000005163	208712	243493	3.58553	0.00124822	0.00176094	-3.39387	208712
ENSBTAG00000019658	208173	179091	10.5395	2.65201e-11	1.61791e-10	-0.979387	208173
ENSBTAG00000013492	207630	183247	5.12677	1.90848e-05	3.29504e-05	-2.59531	207630
ENSBTAG00000008195	207522	183986	8.87402	1.14984e-09	4.35991e-09	-1.30779	207522
ENSBTAG00000025853	207339	175139	10.833	1.41595e-11	9.46673e-11	-0.931964	207339
ENSBTAG00000012048	207316	189594	12.0861	1.09114e-12	1.10369e-11	-0.75707	207316
ENSBTAG00000010265	207213	244486	4.80031	4.67874e-05	7.69294e-05	-2.75322	207213
ENSBTAG00000000527	207206	200754	13.3024	1.07324e-13	1.64199e-12	-0.622212	207206
ENSBTAG00000014302	206875	213695	12.6377	3.73801e-13	4.50941e-12	-0.692212	206875
ENSBTAG00000047330	206760	194780	9.79637	1.36382e-10	6.63071e-10	-1.1125	206760
ENSBTAG00000007494	206360	194625	19.8748	3.70833e-18	7.27674e-16	-0.222761	206360
ENSBTAG00000005796	206012	192039	16.4142	5.45441e-16	2.68864e-14	-0.382665	206012
ENSBTAG00000016368	205695	204899	14.064	2.71519e-14	5.5417e-13	-0.551524	205695
ENSBTAG00000008303	205314	213493	10.023	8.21514e-11	4.28128e-10	-1.0698	205314
ENSBTAG00000000848	205209	187379	16.0104	1.03261e-15	4.40009e-14	-0.407305	205209
ENSBTAG00000012778	204564	216680	11.2343	6.1059e-12	4.61362e-11	-0.871334	204564
ENSBTAG00000018671	204491	210434	6.24769	9.02172e-07	1.88147e-06	-2.11114	204491
ENSBTAG00000046467	204353	173624	6.01311	1.69764e-06	3.39712e-06	-2.20487	204353
ENSBTAG00000010760	203633	193066	8.56201	2.42581e-09	8.49262e-09	-1.38255	203633
ENSBTAG00000004041	203325	219712	4.48881	0.000109878	0.000173064	-2.91037	203325
ENSBTAG00000014863	202657	187454	4.80852	4.57451e-05	7.53047e-05	-2.74916	202657
ENSBTAG00000004840	202512	220141	6.95794	1.3728e-07	3.27918e-07	-1.85121	202512
ENSBTAG00000012293	201431	187928	12.3204	6.8944e-13	7.52244e-12	-0.728715	201431
ENSBTAG00000001609	201235	192074	8.7514	1.53952e-09	5.66351e-09	-1.3366	201235
ENSBTAG00000003954	201086	180368	12.8365	2.56123e-13	3.32083e-12	-0.670392	201086
ENSBTAG00000008310	200871	206048	8.4599	3.10577e-09	1.06581e-08	-1.40807	200871
ENSBTAG00000009689	200564	202618	5.19805	1.56925e-05	2.74375e-05	-2.56181	200564
ENSBTAG00000006463	199633	195433	13.15	1.42299e-13	2.07359e-12	-0.637534	199633
ENSBTAG00000016168	199595	204561	12.1336	9.93623e-13	1.02379e-11	-0.751219	199595
ENSBTAG00000018438	199582	176980	11.4495	3.92053e-12	3.17241e-11	-0.840703	199582
ENSBTAG00000017710	199167	192891	8.21269	5.68129e-09	1.81716e-08	-1.47209	199167
ENSBTAG00000038488	199057	241563	4.7929	4.77488e-05	7.84018e-05	-2.75689	199057
ENSBTAG00000044017	198971	171366	12.5985	4.02931e-13	4.78833e-12	-0.696608	198971
ENSBTAG00000019419	198572	216274	4.80457	4.62442e-05	7.60963e-05	-2.75112	198572
ENSBTAG00000007236	198559	179233	8.80903	1.34185e-09	5.00596e-09	-1.32297	198559
ENSBTAG00000016760	197780	177439	17.019	2.14694e-16	1.30074e-14	-0.348531	197780
ENSBTAG00000006724	197340	172279	12.2241	8.32042e-13	8.78495e-12	-0.740224	197340
ENSBTAG00000008716	197217	196704	13.9281	3.45534e-14	6.73326e-13	-0.563459	197217
ENSBTAG00000046054	197182	218791	9.84281	1.2286e-10	6.06868e-10	-1.10359	197182
ENSBTAG00000005166	197006	196728	9.84803	1.21429e-10	6.00867e-10	-1.10259	197006
ENSBTAG00000006898	196625	182664	14.2623	1.91607e-14	4.23705e-13	-0.5346	196625
ENSBTAG00000001035	195520	190200	23.1628	6.22961e-20	7.32505e-17	-0.126957	195520
ENSBTAG00000018425	195123	188972	7.83976	1.43426e-08	4.18351e-08	-1.57495	195123
ENSBTAG00000031786	195076	210081	4.90861	3.47502e-05	5.79553e-05	-2.70003	195076
ENSBTAG00000000979	194975	185184	10.6413	2.13052e-11	1.34101e-10	-0.962623	194975
ENSBTAG00000014024	194478	195935	7.81011	1.54501e-08	4.47443e-08	-1.58346	194478
ENSBTAG00000003642	194163	200302	7.29166	5.77534e-08	1.48556e-07	-1.74091	194163
ENSBTAG00000011415	194087	177614	24.8244	9.5967e-21	2.66484e-17	-0.0913421	194087	Bos taurus		GO:0000184~nuclear-transcribed mRNA catabolic process
ENSBTAG00000003949	193846	205077	10.422	3.4202e-11	2.01214e-10	-0.999162	193846
ENSBTAG00000003577	193832	177773	9.06119	7.39298e-10	2.93622e-09	-1.26516	193832
ENSBTAG00000012589	193534	199918	5.02849	2.49993e-05	4.25187e-05	-2.64208	193534
ENSBTAG00000014388	192859	194900	11.4137	4.21911e-12	3.37955e-11	-0.845717	192859
ENSBTAG00000046837	192809	193229	9.50455	2.64516e-10	1.1828e-09	-1.1704	192809
ENSBTAG00000007442	192415	167960	11.293	5.40795e-12	4.18106e-11	-0.862854	192415
ENSBTAG00000025666	191207	197779	3.62333	0.00113011	0.00160164	-3.37307	191207
ENSBTAG00000014691	191147	176677	14.3961	1.51754e-14	3.54113e-13	-0.523497	191147
ENSBTAG00000001575	190899	209829	6.56553	3.86061e-07	8.53299e-07	-1.99047	190899
ENSBTAG00000010790	190333	181587	10.3575	3.93513e-11	2.27571e-10	-1.0102	190333
ENSBTAG00000021746	189146	206318	6.74657	2.39114e-07	5.47387e-07	-1.92491	189146
ENSBTAG00000004283	188901	181232	10.928	1.15831e-11	7.98122e-11	-0.917187	188901
ENSBTAG00000003307	188693	198916	11.2149	6.35636e-12	4.78335e-11	-0.874158	188693
ENSBTAG00000001183	188550	174486	8.64773	1.97346e-09	7.05423e-09	-1.36154	188550
ENSBTAG00000001754	188237	177136	11.0369	9.2125e-12	6.50931e-11	-0.90057	188237
ENSBTAG00000006101	186877	182121	11.5815	2.99565e-12	2.51776e-11	-0.822525	186877
ENSBTAG00000009034	186355	180180	19.9358	3.41985e-18	6.94856e-16	-0.22059	186355
ENSBTAG00000003168	186101	182541	16.2814	6.7188e-16	3.1622e-14	-0.390597	186101
ENSBTAG00000013109	185934	181096	13.9471	3.34093e-14	6.56406e-13	-0.56178	185934
ENSBTAG00000018229	185775	155125	8.81278	1.32993e-09	4.96703e-09	-1.32209	185775
ENSBTAG00000016266	185746	193258	8.25801	5.08276e-09	1.64723e-08	-1.46011	185746
ENSBTAG00000006755	185471	192905	9.898	1.08563e-10	5.45629e-10	-1.09311	185471
ENSBTAG00000023147	185058	169656	9.43372	3.1118e-10	1.36329e-09	-1.18498	185058
ENSBTAG00000038079	184951	189333	11.5595	3.13282e-12	2.61503e-11	-0.825528	184951
ENSBTAG00000004118	184541	197183	9.18328	5.55632e-10	2.27902e-09	-1.23821	184541
ENSBTAG00000003536	184169	159210	11.2595	5.79584e-12	4.41649e-11	-0.867685	184169
ENSBTAG00000021132	184029	142080	5.59398	5.30526e-06	9.85515e-06	-2.38236	184029
ENSBTAG00000017147	183937	189984	13.8109	4.25991e-14	7.91241e-13	-0.57398	183937
ENSBTAG00000002402	183884	173958	9.84118	1.2331e-10	6.08729e-10	-1.1039	183884
ENSBTAG00000004861	183658	163254	5.76184	3.35691e-06	6.42278e-06	-2.30973	183658
ENSBTAG00000003228	183148	190024	7.90683	1.21262e-08	3.58916e-08	-1.55587	183148
ENSBTAG00000007281	183126	181436	7.27248	6.06786e-08	1.55366e-07	-1.74705	183126
ENSBTAG00000019995	182332	182118	5.32542	1.10642e-05	1.96757e-05	-2.50284	182332
ENSBTAG00000019474	181589	180796	8.82549	1.29032e-09	4.83428e-09	-1.31911	181589
ENSBTAG00000019105	181561	160042	15.6756	1.77048e-15	6.7656e-14	-0.428962	181561
ENSBTAG00000015169	181459	180855	18.0136	4.91206e-17	4.30736e-15	-0.298756	181459
ENSBTAG00000019813	181347	191290	2.73244	0.0107151	0.0138671	-3.86245	181347
ENSBTAG00000016264	181024	183401	9.16492	5.79934e-10	2.37111e-09	-1.24222	181024
ENSBTAG00000014226	180999	186092	3.82298	0.000665774	0.000964478	-3.26378	180999
ENSBTAG00000020751	180990	182094	9.03363	7.88753e-10	3.11398e-09	-1.27133	180990
ENSBTAG00000046545	180897	157029	8.63729	2.02356e-09	7.21783e-09	-1.36408	180897
ENSBTAG00000019569	180767	178321	10.3412	4.07748e-11	2.34178e-10	-1.01302	180767
ENSBTAG00000007520	180331	159423	13.2297	1.22743e-13	1.84237e-12	-0.629468	180331
ENSBTAG00000019147	180255	198406	4.74604	5.43043e-05	8.85461e-05	-2.78017	180255
ENSBTAG00000015543	179983	148286	9.47697	2.81769e-10	1.25055e-09	-1.17605	179983
ENSBTAG00000008645	179871	188213	9.49295	2.71639e-10	1.2101e-09	-1.17277	179871
ENSBTAG00000046218	179572	168538	7.15012	8.32485e-08	2.07263e-07	-1.7868	179572
ENSBTAG00000030435	179281	185235	10.1088	6.79249e-11	3.65299e-10	-1.05413	179281
ENSBTAG00000019156	178584	178991	7.80348	1.57095e-08	4.54245e-08	-1.58538	178584
ENSBTAG00000020330	178569	199409	5.26749	1.29696e-05	2.28857e-05	-2.52952	178569
ENSBTAG00000012726	178556	175153	9.37538	3.55912e-10	1.53345e-09	-1.19714	178556
ENSBTAG00000001356	178337	151644	13.8729	3.81297e-14	7.26033e-13	-0.568391	178337
ENSBTAG00000016005	178152	169925	9.73655	1.56075e-10	7.46803e-10	-1.12409	178152
ENSBTAG00000038462	177773	173451	10.1471	6.24236e-11	3.39328e-10	-1.04724	177773
ENSBTAG00000023792	177360	184433	5.09004	2.11106e-05	3.62602e-05	-2.61271	177360
ENSBTAG00000014105	177254	171327	18.2202	3.64693e-17	3.48024e-15	-0.289298	177254
ENSBTAG00000001332	176744	181132	12.5636	4.30802e-13	5.06892e-12	-0.700545	176744
ENSBTAG00000013607	176574	179077	7.48151	3.54988e-08	9.52868e-08	-1.68135	176574
ENSBTAG00000038286	176102	149455	4.2043	0.000238537	0.000362252	-3.05883	176102
ENSBTAG00000007447	175765	158094	7.86021	1.3626e-08	3.99055e-08	-1.5691	175765
ENSBTAG00000013271	175500	152952	12.8451	2.51973e-13	3.28234e-12	-0.669461	175500
ENSBTAG00000003882	175425	167703	6.10645	1.31937e-06	2.68173e-06	-2.1671	175425
ENSBTAG00000001632	174437	157437	15.3368	3.08395e-15	1.01345e-13	-0.45209	174437
ENSBTAG00000000746	174372	159866	11.5657	3.09331e-12	2.58593e-11	-0.824676	174372
ENSBTAG00000013664	173938	166179	6.00515	1.7346e-06	3.46566e-06	-2.20812	173938
ENSBTAG00000009574	173603	165381	14.0599	2.73515e-14	5.56414e-13	-0.551883	173603
ENSBTAG00000009579	172778	168262	10.3018	4.44348e-11	2.51727e-10	-1.01985	172778
ENSBTAG00000001700	172509	169708	9.77335	1.4364e-10	6.93076e-10	-1.11694	172509
ENSBTAG00000013749	172409	161919	10.8694	1.31082e-11	8.85989e-11	-0.926266	172409
ENSBTAG00000000215	172130	170798	17.5325	9.93825e-17	7.42517e-15	-0.321915	172130
ENSBTAG00000005462	172119	159974	14.2768	1.86816e-14	4.16672e-13	-0.533386	172119
ENSBTAG00000018921	171957	160269	13.7052	5.15148e-14	9.26339e-13	-0.583659	171957
ENSBTAG00000009106	171524	161587	15.4681	2.48433e-15	8.49926e-14	-0.442977	171524
ENSBTAG00000017574	171456	166951	11.6978	2.36738e-12	2.07485e-11	-0.806883	171456
ENSBTAG00000000539	171141	175427	5.87866	2.4437e-06	4.76862e-06	-2.2604	171141
ENSBTAG00000016846	170990	183327	15.2437	3.59821e-15	1.13469e-13	-0.458673	170990
ENSBTAG00000020541	170618	177198	8.54066	2.55412e-09	8.90256e-09	-1.38784	170618
ENSBTAG00000001776	170534	160844	10.7759	1.59852e-11	1.05352e-10	-0.940981	170534
ENSBTAG00000017426	170199	166952	28.1556	3.11776e-22	1.7315e-18	-0.0369486	170199	Bos taurus		GO:0000920~cell separation after cytokinesis	GO:0010824~regulation of centrosome duplication
ENSBTAG00000024450	170035	174622	7.77397	1.69194e-08	4.85772e-08	-1.59392	170035
ENSBTAG00000001027	170008	188075	6.04326	1.56477e-06	3.14977e-06	-2.1926	170008
ENSBTAG00000011333	169471	163973	9.79417	1.37058e-10	6.65364e-10	-1.11292	169471
ENSBTAG00000009780	169452	168169	14.5574	1.14827e-14	2.88122e-13	-0.510445	169452
ENSBTAG00000027962	169230	169882	5.39943	9.03303e-06	1.62544e-05	-2.46912	169230
ENSBTAG00000019866	168945	159278	8.24942	5.19103e-09	1.67839e-08	-1.46237	168945
ENSBTAG00000006542	168791	169015	8.42187	3.40634e-09	1.15917e-08	-1.41771	168791
ENSBTAG00000019986	168300	162232	14.4873	1.29585e-14	3.16572e-13	-0.516075	168300
ENSBTAG00000033453	168215	181524	13.3524	9.79056e-14	1.52449e-12	-0.617284	168215
ENSBTAG00000014205	168104	143020	9.8514	1.20513e-10	5.97047e-10	-1.10195	168104
ENSBTAG00000009279	167885	153548	12.1471	9.67568e-13	1.00253e-11	-0.749564	167885
ENSBTAG00000031913	167684	190060	5.92292	2.16725e-06	4.25859e-06	-2.24198	167684
ENSBTAG00000016596	167622	182299	4.15147	0.000275265	0.000415605	-3.08686	167622
ENSBTAG00000009050	167555	177413	7.74409	1.82411e-08	5.19778e-08	-1.60261	167555
ENSBTAG00000001294	167054	171352	5.22672	1.45049e-05	2.54572e-05	-2.54843	167054
ENSBTAG00000021341	166926	145729	15.2718	3.43428e-15	1.09585e-13	-0.456675	166926
ENSBTAG00000000941	166742	165795	11.7795	2.00867e-12	1.8139e-11	-0.796104	166742
ENSBTAG00000008827	166025	261085	1.72856	0.0947919	0.112987	-4.35806	166025
ENSBTAG00000010386	165934	167992	9.75882	1.48423e-10	7.1429e-10	-1.11976	165934
ENSBTAG00000004531	165667	167115	8.28667	4.73797e-09	1.54692e-08	-1.45259	165667
ENSBTAG00000019136	165232	161024	11.303	5.29822e-12	4.10957e-11	-0.861428	165232
ENSBTAG00000008591	164959	151495	14.2367	2.00382e-14	4.37558e-13	-0.536752	164959
ENSBTAG00000010619	164662	150162	12.2945	7.25124e-13	7.85519e-12	-0.73179	164662
ENSBTAG00000015909	164627	157215	11.6836	2.43618e-12	2.12509e-11	-0.808774	164627
ENSBTAG00000018153	164610	155593	20.7612	1.16562e-18	3.73468e-16	-0.192843	164610
ENSBTAG00000016391	164551	150108	4.28826	0.000189889	0.00029111	-3.01458	164551
ENSBTAG00000033422	164217	171410	5.8002	3.02424e-06	5.82373e-06	-2.29342	164217
ENSBTAG00000005967	164067	157650	10.3237	4.23571e-11	2.41599e-10	-1.01604	164067
ENSBTAG00000016762	164041	170611	7.16602	7.98901e-08	1.99767e-07	-1.78159	164041
ENSBTAG00000019255	163897	162494	15.9761	1.09068e-15	4.56578e-14	-0.409466	163897
ENSBTAG00000012756	163845	166107	9.80153	1.34806e-10	6.56918e-10	-1.1115	163845
ENSBTAG00000013579	163779	173938	6.13891	1.20883e-06	2.47302e-06	-2.15411	163779
ENSBTAG00000015114	163667	171227	9.89336	1.09698e-10	5.50669e-10	-1.09399	163667
ENSBTAG00000001865	163461	155105	9.87516	1.14262e-10	5.71344e-10	-1.09743	163461
ENSBTAG00000027932	163197	148256	10.7567	1.66517e-11	1.08856e-10	-0.944034	163197
ENSBTAG00000019267	162724	169316	5.4451	7.97095e-06	1.44446e-05	-2.44851	162724
ENSBTAG00000021140	162661	137844	8.21981	5.58262e-09	1.78938e-08	-1.47019	162661
ENSBTAG00000030302	162592	166284	6.78846	2.14126e-07	4.94738e-07	-1.91006	162592
ENSBTAG00000002279	162334	161180	8.73502	1.60096e-09	5.86104e-09	-1.34051	162334
ENSBTAG00000001036	162179	168959	11.204	6.50185e-12	4.86645e-11	-0.87575	162179
ENSBTAG00000012072	162174	171213	5.00131	2.6938e-05	4.5625e-05	-2.65514	162174
ENSBTAG00000016313	162082	159666	8.93318	9.99522e-10	3.84508e-09	-1.29414	162082
ENSBTAG00000047051	162026	162281	7.12466	8.89297e-08	2.20124e-07	-1.7952	162026
ENSBTAG00000020608	161676	154174	12.6537	3.62501e-13	4.40206e-12	-0.69042	161676
bta-miR-125a	161530	267999	2.53225	0.0171604	0.0217919	-3.96899	161530
ENSBTAG00000007900	160994	163483	5.3967	9.1007e-06	1.63691e-05	-2.47036	160994
ENSBTAG00000003667	159623	139831	6.27787	8.3199e-07	1.7467e-06	-2.09938	159623
ENSBTAG00000035083	159374	155461	21.7848	3.22935e-19	1.7482e-16	-0.162329	159374
ENSBTAG00000012671	158993	150326	9.91686	1.04078e-10	5.26587e-10	-1.08956	158993
ENSBTAG00000006330	158515	156922	13.0169	1.82398e-13	2.54092e-12	-0.651258	158515
ENSBTAG00000019443	158155	157219	9.49997	2.67305e-10	1.19334e-09	-1.17134	158155
ENSBTAG00000002319	157684	158456	7.86141	1.35852e-08	3.98141e-08	-1.56876	157684
ENSBTAG00000013952	157238	152266	19.4821	6.28364e-18	1.10202e-15	-0.237202	157238
ENSBTAG00000015296	155664	147176	8.61931	2.11295e-09	7.50455e-09	-1.36846	155664
ENSBTAG00000007812	155513	172362	4.48311	0.000111606	0.00017562	-2.91331	155513
ENSBTAG00000026993	155443	167799	5.62437	4.8828e-06	9.11409e-06	-2.36906	155443
ENSBTAG00000009479	155102	184593	3.56871	0.00130455	0.00183666	-3.40313	155102
ENSBTAG00000005355	154912	149973	4.66595	6.76471e-05	0.000109096	-2.82027	154912
ENSBTAG00000002784	154416	156897	8.08683	7.75004e-09	2.40677e-08	-1.50593	154416
ENSBTAG00000003403	154406	134499	4.92979	3.27858e-05	5.48934e-05	-2.68972	154406
ENSBTAG00000009233	154131	149980	13.6965	5.23299e-14	9.32869e-13	-0.584464	154131
ENSBTAG00000015996	154130	149494	13.4011	8.95213e-14	1.42184e-12	-0.612509	154130
ENSBTAG00000001144	153753	159564	8.16916	6.32383e-09	2.00345e-08	-1.48369	153753
ENSBTAG00000040564	153540	156729	3.2459	0.0030076	0.00408445	-3.58143	153540
ENSBTAG00000006199	153221	154227	7.512	3.28431e-08	8.86727e-08	-1.67199	153221
ENSBTAG00000009995	152793	134788	10.425	3.39774e-11	2.00237e-10	-0.998646	152793
ENSBTAG00000010232	152621	157985	4.27443	0.000197166	0.000301569	-3.02184	152621
ENSBTAG00000000371	152449	147115	14.2744	1.87593e-14	4.17288e-13	-0.533585	152449
ENSBTAG00000021491	152314	165289	6.17409	1.09956e-06	2.26031e-06	-2.14012	152314
ENSBTAG00000005090	151965	135656	13.8349	4.08075e-14	7.64784e-13	-0.571808	151965
ENSBTAG00000025046	151620	138921	12.9779	1.96223e-13	2.69519e-12	-0.65534	151620
ENSBTAG00000011547	151617	154579	8.23705	5.35107e-09	1.72512e-08	-1.46563	151617
ENSBTAG00000015980	151574	177792	2.0798	0.0467216	0.0572038	-4.19761	151574
ENSBTAG00000021845	151387	142252	20.6998	1.26109e-18	3.82017e-16	-0.194804	151387
ENSBTAG00000007662	151051	152317	7.20609	7.20215e-08	1.81811e-07	-1.7685	151051
ENSBTAG00000004295	150613	166077	5.41886	8.5648e-06	1.54603e-05	-2.46033	150613
ENSBTAG00000001511	149929	135423	5.68619	4.12506e-06	7.7843e-06	-2.34221	149929
ENSBTAG00000038379	149011	155571	4.67108	6.67013e-05	0.000107685	-2.81769	149011
ENSBTAG00000017719	148805	132491	5.83472	2.75341e-06	5.33488e-06	-2.27884	148805
ENSBTAG00000003935	148609	138721	8.91988	1.03145e-09	3.95329e-09	-1.29719	148609
ENSBTAG00000014759	148599	146688	9.43301	3.11689e-10	1.3648e-09	-1.18512	148599
ENSBTAG00000009942	148585	145567	7.41246	4.23519e-08	1.12129e-07	-1.70275	148585
ENSBTAG00000010395	148475	144223	14.7914	7.69403e-15	2.07764e-13	-0.492124	148475
ENSBTAG00000019427	148190	126810	11.2438	5.98778e-12	4.5358e-11	-0.869965	148190
ENSBTAG00000021067	148103	144136	23.4043	4.71125e-20	7.32505e-17	-0.121341	148103	centractin alpha(ACTR1A)	Bos taurus
ENSBTAG00000010481	147712	144798	7.39598	4.4178e-08	1.16429e-07	-1.7079	147712
ENSBTAG00000009435	147137	141289	13.5507	6.8134e-14	1.13746e-12	-0.598124	147137
ENSBTAG00000017992	147039	136276	13.2066	1.2811e-13	1.90916e-12	-0.631795	147039
ENSBTAG00000012816	146590	145148	12.1014	1.05883e-12	1.07617e-11	-0.755187	146590
ENSBTAG00000006564	146243	156504	6.57653	3.74948e-07	8.31311e-07	-1.98642	146243
ENSBTAG00000018897	146017	130882	19.163	9.7102e-18	1.41822e-15	-0.249518	146017
ENSBTAG00000015806	146012	153317	9.14089	6.13409e-10	2.49208e-09	-1.24749	146012
ENSBTAG00000001246	145866	119850	3.57334	0.0012888	0.00181511	-3.40058	145866
ENSBTAG00000008520	145831	123515	7.19884	7.33833e-08	1.84884e-07	-1.77086	145831
ENSBTAG00000000162	145291	155502	4.9684	2.94869e-05	4.97148e-05	-2.67101	145291
ENSBTAG00000007540	144649	143180	20.1532	2.5658e-18	5.69984e-16	-0.212981	144649
ENSBTAG00000008301	143233	122524	9.10901	6.60902e-10	2.66424e-09	-1.25452	143233
ENSBTAG00000003300	142905	143599	9.62218	2.02259e-10	9.35808e-10	-1.14665	142905
ENSBTAG00000019944	142903	147124	12.1391	9.82931e-13	1.01732e-11	-0.750545	142903
ENSBTAG00000013166	142823	148134	7.85832	1.36908e-08	4.00874e-08	-1.56964	142823
ENSBTAG00000007303	142699	139688	18.1413	4.08481e-17	3.78489e-15	-0.292876	142699
ENSBTAG00000048314	142275	151007	5.97806	1.86654e-06	3.70484e-06	-2.21922	142275
ENSBTAG00000016298	142117	140586	14.4596	1.35935e-14	3.28233e-13	-0.518315	142117
ENSBTAG00000002069	142107	172615	3.26813	0.00284173	0.00386656	-3.56914	142107
ENSBTAG00000002948	142091	131156	14.7569	8.15914e-15	2.16809e-13	-0.494779	142091
ENSBTAG00000021176	142065	163409	4.75556	5.29033e-05	8.63716e-05	-2.77542	142065
ENSBTAG00000002971	142045	154219	5.82004	2.86547e-06	5.53334e-06	-2.28503	142045
ENSBTAG00000011943	141851	132353	15.8063	1.4327e-15	5.76577e-14	-0.420365	141851
ENSBTAG00000010792	141556	139788	10.7447	1.70826e-11	1.10917e-10	-0.945947	141556
ENSBTAG00000003718	141205	140644	4.67701	6.56265e-05	0.000106001	-2.81471	141205
ENSBTAG00000016679	141166	141908	11.1955	6.61752e-12	4.93972e-11	-0.876993	141166
ENSBTAG00000045794	141059	138182	5.99397	1.78786e-06	3.56225e-06	-2.2127	141059
ENSBTAG00000002734	140837	139045	8.05062	8.47752e-09	2.60838e-08	-1.51583	140837
ENSBTAG00000011198	140720	144190	12.2946	7.24904e-13	7.85519e-12	-0.731772	140720
ENSBTAG00000002367	140532	121205	6.50348	4.5529e-07	9.94571e-07	-2.01346	140532
ENSBTAG00000018562	140390	111709	3.62617	0.00112169	0.00159024	-3.37151	140390
ENSBTAG00000020444	140157	138538	11.2895	5.44746e-12	4.20575e-11	-0.863361	140157
ENSBTAG00000025434	139736	142823	11.1012	8.05356e-12	5.81371e-11	-0.890928	139736
ENSBTAG00000016197	139654	126676	13.2601	1.16033e-13	1.75429e-12	-0.626421	139654
ENSBTAG00000001107	139622	141563	11.4141	4.21547e-12	3.37825e-11	-0.845658	139622
ENSBTAG00000010696	139397	127871	12.1756	9.14973e-13	9.52773e-12	-0.746094	139397
ENSBTAG00000012777	139091	127616	10.3457	4.03761e-11	2.32448e-10	-1.01224	139091
ENSBTAG00000018272	138728	106157	6.1269	1.24862e-06	2.54754e-06	-2.15891	138728
ENSBTAG00000018631	138548	144165	9.26826	4.55982e-10	1.90786e-09	-1.21984	138548
ENSBTAG00000005397	138440	134756	12.7883	2.80604e-13	3.56881e-12	-0.675611	138440
ENSBTAG00000004256	138288	164150	4.8184	4.45209e-05	7.33619e-05	-2.74429	138288
ENSBTAG00000006296	138073	121098	10.548	2.60409e-11	1.59451e-10	-0.977982	138073
bta-let-7i	137954	140370	11.2011	6.54183e-12	4.89199e-11	-0.876182	137954
ENSBTAG00000003418	136790	141902	9.60193	2.11792e-10	9.74498e-10	-1.1507	136790
ENSBTAG00000000607	136402	120535	12.0791	1.10628e-12	1.11708e-11	-0.757935	136402
ENSBTAG00000010244	136141	106147	7.11917	9.0206e-08	2.23019e-07	-1.79701	136141
ENSBTAG00000020087	135848	144268	6.02255	1.65489e-06	3.31955e-06	-2.20103	135848
ENSBTAG00000011463	135731	132819	4.80406	4.63084e-05	7.61868e-05	-2.75137	135731
ENSBTAG00000009495	135032	140274	8.64733	1.97534e-09	7.05945e-09	-1.36163	135032
ENSBTAG00000012634	134979	142078	4.72415	5.7666e-05	9.3734e-05	-2.79109	134979
ENSBTAG00000012741	134793	128311	14.4105	1.48001e-14	3.49355e-13	-0.522315	134793
ENSBTAG00000021549	134699	142797	4.01535	0.000397562	0.000589777	-3.15965	134699
ENSBTAG00000012632	134651	127070	8.0499	8.4926e-09	2.61254e-08	-1.51603	134651
ENSBTAG00000018824	134510	134394	20.951	9.14856e-19	3.24307e-16	-0.186876	134510
ENSBTAG00000015704	134297	116223	6.05973	1.49669e-06	3.02368e-06	-2.18593	134297
ENSBTAG00000007215	134272	138494	9.44747	3.01507e-10	1.32754e-09	-1.18213	134272
ENSBTAG00000005807	134252	123095	9.93359	1.0026e-10	5.08969e-10	-1.08641	134252
ENSBTAG00000010156	133959	132570	7.5835	2.73815e-08	7.51076e-08	-1.65027	133959
ENSBTAG00000012032	133645	124424	10.1109	6.76126e-11	3.64179e-10	-1.05376	133645
ENSBTAG00000033221	133181	171518	3.4003	0.00202297	0.00279359	-3.49607	133181
ENSBTAG00000001988	132889	128401	8.71529	1.67834e-09	6.1094e-09	-1.34523	132889
ENSBTAG00000010720	132785	124630	11.3206	5.10859e-12	3.98475e-11	-0.858898	132785
ENSBTAG00000004349	132340	137269	9.23896	4.8809e-10	2.02896e-09	-1.22614	132340
ENSBTAG00000014820	132243	127108	13.4955	7.53429e-14	1.23188e-12	-0.603394	132243
ENSBTAG00000020026	132150	137421	8.8133	1.32829e-09	4.96202e-09	-1.32197	132150
ENSBTAG00000010645	131990	153258	7.60801	2.57301e-08	7.09281e-08	-1.6429	131990
ENSBTAG00000015988	131690	171369	1.97171	0.0584958	0.0709418	-4.24886	131690
ENSBTAG00000001503	131621	123205	10.2997	4.46392e-11	2.52458e-10	-1.02021	131621
ENSBTAG00000007474	131376	123174	18.9188	1.36048e-17	1.81335e-15	-0.259317	131376
ENSBTAG00000007802	131102	118028	10.5092	2.83158e-11	1.70869e-10	-0.98445	131102
ENSBTAG00000018973	130893	129337	9.14635	6.05641e-10	2.46774e-09	-1.24629	130893
ENSBTAG00000016990	130404	114409	11.4439	3.96543e-12	3.20563e-11	-0.841479	130404
ENSBTAG00000016281	130354	123881	15.2947	3.30631e-15	1.06345e-13	-0.455053	130354
ENSBTAG00000021970	130346	108314	9.86391	1.1718e-10	5.82962e-10	-1.09957	130346
ENSBTAG00000015016	130300	125385	12.7944	2.77366e-13	3.53302e-12	-0.674946	130300
ENSBTAG00000009547	130255	131942	8.12132	7.11639e-09	2.22995e-08	-1.49657	130255
ENSBTAG00000034978	130208	129258	19.6663	4.90118e-18	8.97346e-16	-0.230333	130208
ENSBTAG00000009351	130158	127200	7.99623	9.70364e-09	2.93896e-08	-1.53084	130158
ENSBTAG00000010740	129791	141261	5.98791	1.81745e-06	3.61559e-06	-2.21518	129791
ENSBTAG00000004279	129745	132538	11.6472	2.62253e-12	2.26043e-11	-0.813656	129745
ENSBTAG00000021569	129705	128635	17.4787	1.07649e-16	7.84931e-15	-0.324612	129705
ENSBTAG00000015066	129697	134929	7.70069	2.03511e-08	5.7411e-08	-1.61534	129697
ENSBTAG00000000855	129655	128373	12.7056	3.28329e-13	4.06411e-12	-0.684665	129655
ENSBTAG00000011431	129629	136105	12.3471	6.545e-13	7.2264e-12	-0.725557	129629
ENSBTAG00000014471	128455	127925	10.4505	3.21448e-11	1.90796e-10	-0.99431	128455
ENSBTAG00000026909	128145	127202	14.3167	1.74234e-14	3.96031e-13	-0.530053	128145
ENSBTAG00000005907	128025	136270	3.76668	0.000773426	0.00111375	-3.29449	128025
ENSBTAG00000005957	127904	125074	15.6303	1.90567e-15	7.02441e-14	-0.431979	127904
ENSBTAG00000002863	127830	132395	9.1004	6.74359e-10	2.71127e-09	-1.25643	127830
ENSBTAG00000011212	127780	129301	5.70716	3.89595e-06	7.37786e-06	-2.33316	127780
ENSBTAG00000004230	127658	130952	6.76007	2.30751e-07	5.2999e-07	-1.92011	127658
ENSBTAG00000003728	127602	138201	4.3118	0.000178102	0.000273969	-3.00223	127602
ENSBTAG00000032057	127531	118955	4.12014	0.000299625	0.000450383	-3.10354	127531
ENSBTAG00000006550	127400	125177	5.84383	2.68606e-06	5.21286e-06	-2.275	127400
ENSBTAG00000006014	127068	114569	17.3458	1.31224e-16	9.11847e-15	-0.331359	127068
ENSBTAG00000001745	127037	161495	3.88815	0.000559385	0.00081682	-3.22835	127037
ENSBTAG00000011689	126990	116452	8.12241	7.09716e-09	2.22493e-08	-1.49628	126990
ENSBTAG00000000684	126981	116169	15.2452	3.5896e-15	1.13469e-13	-0.45857	126981
ENSBTAG00000047278	126959	138244	4.65337	7.00201e-05	0.000112737	-2.8266	126959
ENSBTAG00000015450	126874	112131	13.7239	4.9809e-14	9.0105e-13	-0.581935	126874
ENSBTAG00000010649	126626	112552	10.9992	9.97154e-12	6.99519e-11	-0.906288	126626
ENSBTAG00000005249	126615	129317	15.5327	2.23462e-15	7.78102e-14	-0.43856	126615
ENSBTAG00000013011	126428	127114	10.3399	4.08901e-11	2.34678e-10	-1.01324	126428
ENSBTAG00000023487	126229	142666	3.62229	0.00113323	0.00160578	-3.37364	126229
ENSBTAG00000000203	125941	124030	7.09618	9.57567e-08	2.35623e-07	-1.80464	125941
ENSBTAG00000001856	125900	117549	12.6708	3.50893e-13	4.29239e-12	-0.688524	125900
ENSBTAG00000011786	125896	121690	11.896	1.59098e-12	1.48751e-11	-0.781009	125896
ENSBTAG00000011831	125796	115238	10.7678	1.62616e-11	1.06835e-10	-0.942261	125796
ENSBTAG00000008621	125770	113588	14.614	1.04177e-14	2.67031e-13	-0.505946	125770
ENSBTAG00000013589	125527	124876	6.90502	1.57668e-07	3.73035e-07	-1.86938	125527
ENSBTAG00000002378	125468	128039	12.7773	2.86516e-13	3.63567e-12	-0.676807	125468
ENSBTAG00000005757	125292	126723	9.2071	5.25637e-10	2.16666e-09	-1.23303	125292
ENSBTAG00000002808	125218	133165	7.1695	7.91729e-08	1.98152e-07	-1.78044	125218
ENSBTAG00000010515	125173	128676	7.89928	1.23572e-08	3.65042e-08	-1.55801	125173
ENSBTAG00000000562	125140	135908	4.77158	5.06276e-05	8.29e-05	-2.76746	125140
ENSBTAG00000043961	125041	115544	7.90102	1.23033e-08	3.63642e-08	-1.55751	125041
ENSBTAG00000019565	124974	122370	19.348	7.53854e-18	1.20769e-15	-0.24231	124974
ENSBTAG00000003067	124720	119336	7.99113	9.82756e-09	2.97325e-08	-1.53226	124720
ENSBTAG00000034373	124648	118962	8.78077	1.43531e-09	5.32125e-09	-1.32964	124648
ENSBTAG00000010659	124376	114285	19.0041	1.20878e-17	1.69239e-15	-0.255856	124376
ENSBTAG00000013981	124054	122969	7.36495	4.78369e-08	1.25041e-07	-1.71765	124054
ENSBTAG00000019725	123845	108595	12.2396	8.07206e-13	8.57708e-12	-0.738359	123845
ENSBTAG00000006391	123595	134265	4.59168	8.29184e-05	0.000132544	-2.85782	123595
ENSBTAG00000004933	123299	119629	11.4225	4.14366e-12	3.33192e-11	-0.844482	123299
ENSBTAG00000010664	122806	112841	12.9946	1.90186e-13	2.62962e-12	-0.653592	122806
ENSBTAG00000007127	122760	120084	8.90906	1.05822e-09	4.04473e-09	-1.29968	122760
ENSBTAG00000031252	122544	132563	9.7132	1.64536e-10	7.81897e-10	-1.12865	122544
ENSBTAG00000002783	122291	117025	8.87241	1.15424e-09	4.37264e-09	-1.30816	122291
ENSBTAG00000013212	122162	117616	18.5371	2.32256e-17	2.6687e-15	-0.275328	122162
ENSBTAG00000008040	122052	116753	12.9002	2.27104e-13	3.02101e-12	-0.663565	122052
ENSBTAG00000001657	121892	112711	18.327	3.13027e-17	3.16081e-15	-0.28452	121892
ENSBTAG00000008736	121625	111543	17.5704	9.39642e-17	7.05197e-15	-0.320032	121625
ENSBTAG00000009584	121564	113171	18.6949	1.85983e-17	2.2618e-15	-0.268606	121564
ENSBTAG00000002415	121537	132764	5.61447	5.01657e-06	9.3533e-06	-2.37339	121537
bta-miR-192	121431	160392	6.23425	9.35346e-07	1.94457e-06	-2.11641	121431
ENSBTAG00000008817	121154	144394	7.88789	1.27141e-08	3.74589e-08	-1.56123	121154
ENSBTAG00000014874	120541	107011	11.7844	1.98882e-12	1.7989e-11	-0.795457	120541
ENSBTAG00000006133	119547	111639	7.09279	9.66037e-08	2.37427e-07	-1.80577	119547
ENSBTAG00000004553	119460	129268	5.22932	1.44016e-05	2.5284e-05	-2.54722	119460
ENSBTAG00000020701	119434	96213.2	7.3933	4.44815e-08	1.17097e-07	-1.70874	119434
ENSBTAG00000002191	119365	111405	14.3635	1.60586e-14	3.71086e-13	-0.526175	119365
ENSBTAG00000006422	119309	112230	13.9921	3.08377e-14	6.13111e-13	-0.557802	119309
ENSBTAG00000021523	118779	106459	12.0719	1.12214e-12	1.12898e-11	-0.758828	118779
ENSBTAG00000008636	118748	117256	6.98247	1.28762e-07	3.0921e-07	-1.84286	118748
ENSBTAG00000008432	118721	108318	14.4505	1.38084e-14	3.3246e-13	-0.519051	118721
ENSBTAG00000001146	118679	102598	6.46668	5.02174e-07	1.08814e-06	-2.02723	118679
ENSBTAG00000031295	118659	116068	5.88803	2.38233e-06	4.65649e-06	-2.25649	118659
ENSBTAG00000002423	117768	110803	12.8015	2.73643e-13	3.49629e-12	-0.674172	117768
ENSBTAG00000010989	117714	103808	8.55604	2.46099e-09	8.60496e-09	-1.38403	117714
ENSBTAG00000015798	117620	114179	9.55562	2.35374e-10	1.07176e-09	-1.16002	117620
ENSBTAG00000012545	117587	113126	25.5586	4.35401e-21	1.45084e-17	-0.0776262	117587	Bos taurus			GO:0005794~Golgi apparatus
ENSBTAG00000018483	117435	126979	5.72235	3.73796e-06	7.09306e-06	-2.32663	117435
ENSBTAG00000007963	117295	116401	10.8737	1.29895e-11	8.7868e-11	-0.925596	117295
ENSBTAG00000006744	117016	110634	10.7456	1.7051e-11	1.10755e-10	-0.945809	117016
ENSBTAG00000019274	117001	111061	14.2549	1.94097e-14	4.27251e-13	-0.53522	117001
ENSBTAG00000020968	116875	136571	3.85833	0.000605824	0.000881848	-3.24455	116875
ENSBTAG00000013860	116805	139561	2.54426	0.01669	0.0212204	-3.96267	116805
ENSBTAG00000011917	116174	110486	6.96472	1.34871e-07	3.22609e-07	-1.8489	116174
ENSBTAG00000004237	116065	123925	9.28606	4.37547e-10	1.83858e-09	-1.21604	116065
ENSBTAG00000002196	116023	110973	7.81945	1.50921e-08	4.3799e-08	-1.58078	116023
ENSBTAG00000019803	115974	117573	5.42098	8.51523e-06	1.53791e-05	-2.45937	115974
ENSBTAG00000012124	115944	115299	17.8859	5.91294e-17	4.95053e-15	-0.304743	115944
ENSBTAG00000011319	115867	110730	18.4448	2.64695e-17	2.82698e-15	-0.279332	115867
ENSBTAG00000008557	115333	110844	22.4728	1.40403e-19	1.12e-16	-0.143923	115333
ENSBTAG00000001154	115208	92733.5	2.27464	0.0307041	0.0382019	-4.10165	115208
ENSBTAG00000020796	115124	113599	9.9728	9.18625e-11	4.71074e-10	-1.07909	115124
ENSBTAG00000011694	115068	119962	8.66922	1.8742e-09	6.74331e-09	-1.35632	115068
ENSBTAG00000009334	114834	124916	4.43674	0.00012668	0.000198124	-2.93722	114834
ENSBTAG00000011215	114775	115428	10.2402	5.08526e-11	2.82796e-10	-1.03065	114775
ENSBTAG00000006876	114689	100308	7.57299	2.81225e-08	7.69626e-08	-1.65344	114689
ENSBTAG00000008001	114526	105467	11.8656	1.69058e-12	1.56395e-11	-0.784919	114526
ENSBTAG00000000191	114439	115017	14.0706	2.68392e-14	5.49345e-13	-0.550955	114439
ENSBTAG00000017776	114329	107928	13.5678	6.6057e-14	1.11479e-12	-0.59651	114329
ENSBTAG00000006919	114110	108405	16.1672	8.04712e-16	3.64329e-14	-0.397552	114110
ENSBTAG00000004368	114100	91972.4	9.50271	2.65634e-10	1.18684e-09	-1.17078	114100
ENSBTAG00000016199	113458	105314	13.7244	4.97647e-14	9.0105e-13	-0.58189	113458
ENSBTAG00000000797	113363	110483	6.5189	4.36997e-07	9.58002e-07	-2.00772	113363
ENSBTAG00000004193	113028	111145	23.2134	5.87369e-20	7.32505e-17	-0.125765	113028
ENSBTAG00000020116	112998	74233.5	1.94781	0.0614259	0.0743654	-4.25998	112998
ENSBTAG00000003519	112902	101891	5.85119	2.63294e-06	5.11574e-06	-2.27191	112902
ENSBTAG00000047441	112845	115697	8.15436	6.55892e-09	2.07123e-08	-1.48766	112845
ENSBTAG00000017755	112562	108130	11.4523	3.89846e-12	3.15762e-11	-0.840318	112562
ENSBTAG00000012882	112515	97492.6	9.739	1.55213e-10	7.43106e-10	-1.12361	112515
ENSBTAG00000016508	112501	103074	17.6358	8.53085e-17	6.55734e-15	-0.316802	112501
ENSBTAG00000013013	112240	98103.5	10.6005	2.32595e-11	1.44863e-10	-0.969314	112240
ENSBTAG00000005144	112182	104032	6.83285	1.90538e-07	4.43994e-07	-1.89446	112182
ENSBTAG00000020342	112099	125914	8.19651	5.91191e-09	1.88154e-08	-1.47639	112099
ENSBTAG00000006104	111992	120511	7.37242	4.69289e-08	1.23034e-07	-1.7153	111992
ENSBTAG00000005441	111872	111596	11.3992	4.34652e-12	3.47255e-11	-0.847756	111872
ENSBTAG00000019851	111693	111370	9.92648	1.01865e-10	5.1617e-10	-1.08775	111693
ENSBTAG00000014855	111358	115612	5.45304	7.79948e-06	1.41508e-05	-2.44494	111358
ENSBTAG00000014991	111116	96564.5	11.7334	2.20351e-12	1.9528e-11	-0.802163	111116
ENSBTAG00000014261	111029	108711	18.4875	2.49152e-17	2.75061e-15	-0.277474	111029
ENSBTAG00000000754	110801	105265	16.4586	5.08884e-16	2.5461e-14	-0.380051	110801
ENSBTAG00000009517	110741	114808	2.78898	0.00935538	0.0121697	-3.83195	110741
ENSBTAG00000009190	110666	123996	3.20405	0.00334543	0.00452383	-3.60454	110666
ENSBTAG00000014943	110179	105964	12.6448	3.68759e-13	4.46829e-12	-0.691419	110179
ENSBTAG00000027569	109991	114453	5.00391	2.67456e-05	4.53361e-05	-2.65388	109991
ENSBTAG00000038652	109909	109543	7.3702	4.71959e-08	1.23618e-07	-1.71599	109909
ENSBTAG00000014726	109907	116306	10.1816	5.78452e-11	3.16922e-10	-1.04105	109907
ENSBTAG00000002580	109731	94884.8	9.12174	6.41505e-10	2.59168e-09	-1.25171	109731
ENSBTAG00000023471	108817	104480	4.79425	4.75732e-05	7.81365e-05	-2.75622	108817
ENSBTAG00000016524	108813	109963	9.82919	1.26678e-10	6.22774e-10	-1.10619	108813
ENSBTAG00000015034	108417	107194	18.1847	3.83758e-17	3.60221e-15	-0.290902	108417
ENSBTAG00000003585	108208	113345	10.2226	5.2856e-11	2.92861e-10	-1.03376	108208
ENSBTAG00000011571	107790	106862	15.7203	1.6465e-15	6.40941e-14	-0.425999	107790
ENSBTAG00000037526	107658	99840	1.72824	0.0948502	0.113048	-4.3582	107658
ENSBTAG00000015188	107521	112731	5.18614	1.62139e-05	2.83106e-05	-2.56738	107521
ENSBTAG00000008114	107490	100684	10.0498	7.74089e-11	4.06336e-10	-1.06488	107490
ENSBTAG00000002804	107252	105689	8.48178	2.94523e-09	1.01343e-08	-1.40255	107252
ENSBTAG00000012805	107122	119774	6.19373	1.04299e-06	2.15117e-06	-2.13235	107122
ENSBTAG00000022613	107100	123879	5.24795	1.36839e-05	2.40873e-05	-2.53857	107100
ENSBTAG00000009641	106801	103026	8.92626	1.01601e-09	3.90132e-09	-1.29573	106801
ENSBTAG00000008054	106687	106873	8.14058	6.78571e-09	2.13556e-08	-1.49137	106687
ENSBTAG00000015177	106658	105777	3.79789	0.000711803	0.00102785	-3.27745	106658
ENSBTAG00000001553	106589	108435	12.8836	2.34302e-13	3.09572e-12	-0.665331	106589
ENSBTAG00000021857	106042	98621.5	12.4295	5.57901e-13	6.3061e-12	-0.715925	106042
ENSBTAG00000016806	106002	95049.9	22.6351	1.15738e-19	1.0149e-16	-0.139803	106002
ENSBTAG00000002049	105896	114290	7.27535	6.02317e-08	1.54364e-07	-1.74613	105896
ENSBTAG00000013916	105681	96482	11.0923	8.20389e-12	5.90687e-11	-0.892249	105681
ENSBTAG00000010073	105012	100835	12.6971	3.33708e-13	4.12456e-12	-0.685607	105012
ENSBTAG00000010422	104949	91945	15.2233	3.72231e-15	1.16355e-13	-0.460129	104949
ENSBTAG00000026886	104862	109904	3.56637	0.00131256	0.001847	-3.40442	104862
ENSBTAG00000008860	104843	93037.8	15.634	1.89423e-15	7.02441e-14	-0.431732	104843
ENSBTAG00000007685	104175	101940	9.59065	2.17305e-10	9.96563e-10	-1.15296	104175
ENSBTAG00000045748	104025	98939.6	11.1141	7.83999e-12	5.68912e-11	-0.88901	104025
ENSBTAG00000021843	103928	91182.6	12.6055	3.97528e-13	4.74102e-12	-0.695816	103928
ENSBTAG00000001888	103919	88905.8	9.4229	3.19015e-10	1.39139e-09	-1.18722	103919
ENSBTAG00000021392	103894	98147.4	13.3727	9.43087e-14	1.48514e-12	-0.615284	103894
ENSBTAG00000011824	103675	107178	6.15461	1.15877e-06	2.37558e-06	-2.14786	103675
ENSBTAG00000020056	103564	66464.8	2.59214	0.0149299	0.0190654	-3.93739	103564
ENSBTAG00000003927	103476	98934.5	14.2689	1.89386e-14	4.20715e-13	-0.534041	103476
ENSBTAG00000018263	103285	95220.2	18.0741	4.50073e-17	4.05334e-15	-0.295958	103285
ENSBTAG00000006927	103235	98454.9	11.965	1.38665e-12	1.33853e-11	-0.772215	103235
ENSBTAG00000016240	103122	96792.2	10.2106	5.42753e-11	2.99331e-10	-1.03589	103122
ENSBTAG00000010954	103099	94997.5	5.04384	2.39674e-05	4.08721e-05	-2.63473	103099
ENSBTAG00000004242	102987	98024.8	6.57842	3.73071e-07	8.27441e-07	-1.98572	102987
ENSBTAG00000018979	102728	97929.1	15.5561	2.151e-15	7.64133e-14	-0.436977	102728
ENSBTAG00000046664	102513	83578	8.55635	2.45915e-09	8.60032e-09	-1.38395	102513
ENSBTAG00000008251	102316	102489	7.97698	1.01798e-08	3.06589e-08	-1.53619	102316
ENSBTAG00000020940	102220	101054	18.478	2.5252e-17	2.75061e-15	-0.277885	102220
ENSBTAG00000016170	102189	93176.8	11.6564	2.57382e-12	2.22188e-11	-0.812411	102189
ENSBTAG00000008548	102148	102374	14.9506	5.87608e-15	1.64264e-13	-0.480064	102148
ENSBTAG00000014931	102116	102359	12.7625	2.9468e-13	3.71774e-12	-0.678422	102116
ENSBTAG00000013362	102036	98469.4	20.8719	1.0118e-18	3.44031e-16	-0.189345	102036
ENSBTAG00000013240	101666	116758	3.98033	0.000436842	0.000645462	-3.1785	101666
ENSBTAG00000013620	101625	101582	10.848	1.37153e-11	9.21412e-11	-0.929606	101625
ENSBTAG00000001030	101540	93078.3	14.9126	6.26502e-15	1.7368e-13	-0.482912	101540
ENSBTAG00000008935	101392	104581	5.59217	5.33149e-06	9.89836e-06	-2.38316	101392
ENSBTAG00000002510	101343	95736.8	17.1224	1.83574e-16	1.1809e-14	-0.343006	101343
ENSBTAG00000017379	101177	94653.9	17.869	6.06025e-17	5.02337e-15	-0.305543	101177
ENSBTAG00000009915	101107	96122.1	14.168	2.26053e-14	4.80276e-13	-0.542577	101107
ENSBTAG00000007648	100486	102093	12.1059	1.04946e-12	1.06811e-11	-0.754631	100486
ENSBTAG00000021232	100484	99966.1	14.783	7.80416e-15	2.09718e-13	-0.492766	100484
ENSBTAG00000020547	100449	96781.2	6.26069	8.71229e-07	1.82333e-06	-2.10607	100449
ENSBTAG00000006395	100153	101409	12.8142	2.67127e-13	3.42617e-12	-0.672793	100153
ENSBTAG00000011396	100058	100857	17.4563	1.11286e-16	7.99197e-15	-0.325738	100058
ENSBTAG00000001810	99953.7	90203.9	13.3063	1.06568e-13	1.63343e-12	-0.621831	99953.7
ENSBTAG00000003205	99663.5	103030	3.77826	0.000749979	0.00108101	-3.28817	99663.5
ENSBTAG00000006250	99403.1	96069.6	22.8752	8.71721e-20	8.54338e-17	-0.133856	99403.1
ENSBTAG00000026403	99378.4	90829.8	13.2947	1.08862e-13	1.65942e-12	-0.622978	99378.4
ENSBTAG00000005524	99154.2	104658	11.2431	5.99612e-12	4.53891e-11	-0.870063	99154.2
ENSBTAG00000013123	99054.5	99668.4	10.0018	8.61141e-11	4.45459e-10	-1.07371	99054.5
ENSBTAG00000002236	99002.1	98272.3	20.7098	1.24503e-18	3.82017e-16	-0.194484	99002.1
ENSBTAG00000019680	98624.2	84877.6	8.64641	1.97971e-09	7.07201e-09	-1.36186	98624.2
ENSBTAG00000009522	98559.7	103960	7.99404	9.75658e-09	2.95285e-08	-1.53145	98559.7
ENSBTAG00000030333	98248.1	101326	9.55339	2.36573e-10	1.07604e-09	-1.16047	98248.1
ENSBTAG00000010976	98167.5	94561	10.6876	1.92955e-11	1.23126e-10	-0.955114	98167.5
ENSBTAG00000018622	98022.9	93908.9	13.4147	8.73222e-14	1.39356e-12	-0.611188	98022.9
ENSBTAG00000019603	97917.4	124115	4.46442	0.000117456	0.000184355	-2.92293	97917.4
ENSBTAG00000006049	97786.6	99938.4	12.1105	1.03983e-12	1.06025e-11	-0.754055	97786.6
ENSBTAG00000013866	97089.7	104158	4.04491	0.000367125	0.000546814	-3.14377	97089.7
ENSBTAG00000018036	97025.1	91073.8	18.451	2.62366e-17	2.82019e-15	-0.27906	97025.1
ENSBTAG00000020783	96642.9	99162.2	14.3986	1.51099e-14	3.53304e-13	-0.523293	96642.9
ENSBTAG00000019857	96627.6	82205.7	10.9946	1.00673e-11	7.05939e-11	-0.90698	96627.6
ENSBTAG00000006118	96468.9	101247	10.4341	3.33114e-11	1.96837e-10	-0.997096	96468.9
ENSBTAG00000008172	96278.5	91207.6	4.73313	5.62619e-05	9.15767e-05	-2.7866	96278.5
ENSBTAG00000001933	96266.8	100254	8.95236	9.55238e-10	3.70121e-09	-1.28975	96266.8
ENSBTAG00000016532	96191.7	96213.1	6.65043	3.08254e-07	6.93374e-07	-1.95944	96191.7
ENSBTAG00000024889	95929.1	96203.1	8.34043	4.15414e-09	1.38175e-08	-1.4386	95929.1
ENSBTAG00000002902	95889.6	85281.9	9.99294	8.78334e-11	4.52923e-10	-1.07535	95889.6
ENSBTAG00000019525	95717.1	92212.1	12.3535	6.46391e-13	7.15583e-12	-0.724801	95717.1
ENSBTAG00000012265	95694.6	116199	4.93959	3.19154e-05	5.35167e-05	-2.68497	95694.6
ENSBTAG00000015648	95663.8	98816	9.75981	1.48092e-10	7.12903e-10	-1.11956	95663.8
ENSBTAG00000019883	95423	97398	10.5727	2.46916e-11	1.52422e-10	-0.973892	95423
ENSBTAG00000016724	95406.4	98637.8	8.89203	1.10178e-09	4.20063e-09	-1.30361	95406.4
bta-miR-195	95300.6	97537.5	5.34797	1.0401e-05	1.85636e-05	-2.49253	95300.6
ENSBTAG00000005469	95258.9	94836.6	17.1664	1.71782e-16	1.11565e-14	-0.340682	95258.9
ENSBTAG00000001821	95187.5	85279.6	11.227	6.19876e-12	4.67531e-11	-0.872393	95187.5
ENSBTAG00000019216	94976.1	101898	9.04255	7.72379e-10	3.05522e-09	-1.26933	94976.1
ENSBTAG00000000492	94517.8	95154	11.0619	8.74198e-12	6.22436e-11	-0.896801	94517.8
ENSBTAG00000006325	94464.9	96440	14.9176	6.21294e-15	1.72811e-13	-0.48254	94464.9
ENSBTAG00000030529	94293.8	86000.6	14.721	8.67447e-15	2.27599e-13	-0.497561	94293.8
ENSBTAG00000013757	94200	87918.1	19.209	9.1155e-18	1.35601e-15	-0.247707	94200
ENSBTAG00000002026	94181.3	96973.6	4.94217	3.16901e-05	5.31496e-05	-2.68371	94181.3
ENSBTAG00000003162	93993.5	96601.1	8.58613	2.28874e-09	8.06358e-09	-1.3766	93993.5
ENSBTAG00000020787	93893.5	87539.6	17.8646	6.1e-17	5.03129e-15	-0.305756	93893.5
ENSBTAG00000023002	93738.7	80286.7	9.43672	3.09041e-10	1.35498e-09	-1.18435	93738.7
ENSBTAG00000000013	93683.1	89959.2	11.3223	5.09058e-12	3.97628e-11	-0.858654	93683.1
ENSBTAG00000010389	93652.9	83206.9	5.96308	1.9438e-06	3.84948e-06	-2.22538	93652.9
ENSBTAG00000040602	93561.6	90661.3	8.01902	9.1693e-09	2.79542e-08	-1.52453	93561.6
ENSBTAG00000016896	93539	95167.7	13.431	8.47612e-14	1.3592e-12	-0.609609	93539
ENSBTAG00000002755	93299.9	83545.4	7.99696	9.68594e-09	2.9349e-08	-1.53064	93299.9
ENSBTAG00000010500	93036.5	89573.8	14.1999	2.13712e-14	4.61824e-13	-0.539859	93036.5
ENSBTAG00000010206	92446.7	93986.1	13.242	1.19988e-13	1.80753e-12	-0.628236	92446.7
ENSBTAG00000019414	92418.4	103432	6.77753	2.20379e-07	5.07777e-07	-1.91392	92418.4
ENSBTAG00000014284	92275.2	81146.9	10.2097	5.43772e-11	2.99695e-10	-1.03605	92275.2
ENSBTAG00000011626	92078.3	88606.6	15.1314	4.33848e-15	1.30475e-13	-0.46675	92078.3
ENSBTAG00000000385	91912.6	77931.2	9.10207	6.71735e-10	2.70333e-09	-1.25606	91912.6
ENSBTAG00000015107	91895.6	87759.9	6.57	3.81502e-07	8.4423e-07	-1.98882	91895.6
ENSBTAG00000015611	91586.7	89264.4	15.6315	1.90195e-15	7.02441e-14	-0.431899	91586.7
ENSBTAG00000019536	91528.7	86492.3	20.6084	1.41846e-18	3.9256e-16	-0.197752	91528.7
ENSBTAG00000021377	91492.8	106035	3.74885	0.000810948	0.00116597	-3.30424	91492.8
ENSBTAG00000017450	91451.2	81447.4	7.76395	1.73513e-08	4.96548e-08	-1.59683	91451.2
ENSBTAG00000017889	91379.1	90744	10.2047	5.49822e-11	3.02729e-10	-1.03694	91379.1
bta-miR-1468	91336.9	106274	5.79121	3.09905e-06	5.95608e-06	-2.29723	91336.9
ENSBTAG00000012620	91286.2	86182.7	15.1035	4.54567e-15	1.35014e-13	-0.46878	91286.2
ENSBTAG00000019821	91184.7	88281.1	14.6564	9.68701e-15	2.50614e-13	-0.502604	91184.7
ENSBTAG00000011765	91135	102815	2.91436	0.00689646	0.00908171	-3.7638	91135
bta-miR-411a	91120.4	137378	1.15834	0.256414	0.29227	-4.57265	91120.4
ENSBTAG00000003395	90760	87580.8	12.2359	8.12922e-13	8.62681e-12	-0.738793	90760
ENSBTAG00000006046	90743.8	89607.7	5.40345	8.93402e-06	1.6087e-05	-2.4673	90743.8
ENSBTAG00000008082	90500.7	80866.7	9.87434	1.14472e-10	5.72049e-10	-1.09759	90500.7
ENSBTAG00000019217	90433.8	79532.1	10.5401	2.64872e-11	1.6165e-10	-0.979292	90433.8
ENSBTAG00000002014	90337.7	90563.9	9.9513	9.63742e-11	4.91187e-10	-1.0831	90337.7
ENSBTAG00000008386	90138.2	86347.6	18.2257	3.61851e-17	3.48024e-15	-0.289052	90138.2
ENSBTAG00000030209	90069.7	91367.2	13.7627	4.64519e-14	8.49544e-13	-0.578375	90069.7
ENSBTAG00000009621	89927.9	85112.1	11.683	2.4393e-12	2.1267e-11	-0.808858	89927.9
ENSBTAG00000020795	89789.5	93465.1	5.01263	2.61128e-05	4.43131e-05	-2.64969	89789.5
ENSBTAG00000011406	89660	85457.7	11.3589	4.72095e-12	3.726e-11	-0.853441	89660
ENSBTAG00000008443	89654.1	74721.5	9.482	2.78537e-10	1.23917e-09	-1.17502	89654.1
ENSBTAG00000006291	89635.8	80175.9	9.9889	8.86262e-11	4.56446e-10	-1.0761	89635.8
ENSBTAG00000017086	89632.4	84324.5	9.33258	3.92879e-10	1.6724e-09	-1.20615	89632.4
ENSBTAG00000014440	89468.4	99697	7.39047	4.48057e-08	1.17876e-07	-1.70963	89468.4
ENSBTAG00000011351	89428.6	83149.4	18.2922	3.28984e-17	3.28216e-15	-0.286069	89428.6
ENSBTAG00000007454	89362.4	92270.8	6.98893	1.26605e-07	3.04383e-07	-1.84066	89362.4
ENSBTAG00000012996	89273.7	83284.8	14.5025	1.26211e-14	3.10605e-13	-0.514843	89273.7
ENSBTAG00000010871	89249.9	83981.2	12.9088	2.23453e-13	2.98793e-12	-0.662649	89249.9
bta-miR-99a-5p	89099.5	472014	0.223698	0.824601	0.851324	-4.75599	89099.5
ENSBTAG00000002226	88818.9	77084.5	12.8598	2.451e-13	3.21025e-12	-0.667888	88818.9
ENSBTAG00000018447	88766.1	90993	6.87065	1.72533e-07	4.0527e-07	-1.88128	88766.1
ENSBTAG00000005869	88637.1	87619.8	15.9639	1.11228e-15	4.62136e-14	-0.410243	88637.1
ENSBTAG00000020928	88539.2	73779.8	12.111	1.03888e-12	1.06009e-11	-0.753998	88539.2
ENSBTAG00000021953	88463.4	75857.9	7.76469	1.73187e-08	4.95786e-08	-1.59661	88463.4
ENSBTAG00000013347	88309.7	85695.5	4.16273	0.000266998	0.000403671	-3.08087	88309.7
ENSBTAG00000016328	88243.6	85500.4	11.6272	2.73042e-12	2.33051e-11	-0.816336	88243.6
ENSBTAG00000003115	87957.6	87152.6	12.0656	1.13618e-12	1.13967e-11	-0.75961	87957.6
ENSBTAG00000020061	87894	82027.9	9.36409	3.65305e-10	1.56765e-09	-1.19951	87894
ENSBTAG00000018729	87887.5	78844	10.9252	1.16519e-11	8.01882e-11	-0.91762	87887.5
ENSBTAG00000009121	87738	81002.2	12.8152	2.6663e-13	3.42244e-12	-0.672687	87738
ENSBTAG00000020911	87728.6	82812.2	6.90898	1.56044e-07	3.69454e-07	-1.86802	87728.6
ENSBTAG00000009127	87704.3	74404.9	6.37081	6.48643e-07	1.38499e-06	-2.06354	87704.3
ENSBTAG00000002493	87604.6	83808.8	17.3916	1.22539e-16	8.65096e-15	-0.329016	87604.6
ENSBTAG00000001212	87602.5	94155.6	9.39898	3.3707e-10	1.46269e-09	-1.1922	87602.5
bta-miR-146b	87215.8	86297.2	2.27948	0.0303787	0.0378082	-4.09922	87215.8
ENSBTAG00000010745	87181.7	85162.7	16.3939	5.63013e-16	2.74407e-14	-0.383865	87181.7
ENSBTAG00000004161	87178.5	91635.7	6.43683	5.43776e-07	1.17295e-06	-2.03846	87178.5
ENSBTAG00000017299	86788.6	81097	19.2865	8.19794e-18	1.24593e-15	-0.244684	86788.6
ENSBTAG00000016873	86748.5	80464.7	6.98566	1.27692e-07	3.0673e-07	-1.84177	86748.5
ENSBTAG00000015156	86733.8	93908.2	2.91242	0.00692928	0.00912422	-3.76485	86733.8
ENSBTAG00000016048	86648.9	86990.3	8.27447	4.88175e-09	1.58733e-08	-1.45578	86648.9
ENSBTAG00000012387	86326.7	90416.9	10.1089	6.79083e-11	3.65299e-10	-1.05411	86326.7
ENSBTAG00000007767	86275.2	76183.2	7.1424	8.4931e-08	2.11073e-07	-1.78934	86275.2
ENSBTAG00000001573	86205.8	87189.7	9.91481	1.04558e-10	5.2837e-10	-1.08994	86205.8
ENSBTAG00000011613	86075.2	97202.9	7.90732	1.21113e-08	3.58603e-08	-1.55573	86075.2
ENSBTAG00000012244	86017.4	89918.7	6.88238	1.67308e-07	3.93996e-07	-1.87721	86017.4
ENSBTAG00000010513	85966.7	81924.1	11.4407	3.99165e-12	3.22214e-11	-0.841929	85966.7
ENSBTAG00000016198	85856.3	76675.7	12.7946	2.7726e-13	3.53302e-12	-0.674924	85856.3
bta-let-7b	85811.9	93754.9	11.0719	8.56175e-12	6.12483e-11	-0.895306	85811.9
ENSBTAG00000047998	85758.2	86587.1	6.2214	9.68201e-07	2.00862e-06	-2.12145	85758.2
ENSBTAG00000015942	85584.2	71160.4	4.16986	0.000261886	0.000396374	-3.07708	85584.2
ENSBTAG00000006531	85491.4	74746	13.6787	5.40353e-14	9.51151e-13	-0.586111	85491.4
ENSBTAG00000010193	85458.2	84367.2	14.2951	1.80935e-14	4.06275e-13	-0.531855	85458.2
ENSBTAG00000000630	85432.7	84945.2	19.3902	7.11759e-18	1.16261e-15	-0.240691	85432.7
ENSBTAG00000001335	85287.8	74467.4	9.77654	1.42609e-10	6.893e-10	-1.11632	85287.8
ENSBTAG00000005760	85195.3	75556.1	8.32906	4.27121e-09	1.4173e-08	-1.44155	85195.3
ENSBTAG00000014401	85145.1	89980.6	7.12945	8.78329e-08	2.17701e-07	-1.79362	85145.1
ENSBTAG00000002721	85123.4	75199.1	9.96655	9.3152e-11	4.77393e-10	-1.08026	85123.4
ENSBTAG00000024240	84901.1	84511.4	7.24809	6.46184e-08	1.64619e-07	-1.7549	84901.1
ENSBTAG00000000310	84828.2	102865	3.96625	0.000453687	0.000669283	-3.18609	84828.2
ENSBTAG00000015920	84699.5	90073.6	5.68572	4.1304e-06	7.7935e-06	-2.34241	84699.5
ENSBTAG00000030670	84677.5	74913.1	10.2255	5.25198e-11	2.91192e-10	-1.03324	84677.5
ENSBTAG00000014079	84656.5	76407.7	16.1211	8.65767e-16	3.82614e-14	-0.400395	84656.5
ENSBTAG00000013042	84628.1	81196.4	15.3806	2.86887e-15	9.54159e-14	-0.449028	84628.1
ENSBTAG00000003764	84456.9	77020.9	10.2936	4.52432e-11	2.55434e-10	-1.02129	84456.9
ENSBTAG00000021945	84322.7	89197.3	9.89955	1.08188e-10	5.43909e-10	-1.09282	84322.7
ENSBTAG00000000782	84275.8	82796.7	8.83566	1.25948e-09	4.73043e-09	-1.31672	84275.8
bta-miR-21-5p	84258.5	77133	3.58841	0.00123881	0.00174795	-3.39228	84258.5
ENSBTAG00000011173	84195	88784.5	9.43018	3.1372e-10	1.37152e-09	-1.18571	84195
ENSBTAG00000024603	84159.3	72795.7	7.89478	1.24968e-08	3.68903e-08	-1.55928	84159.3
ENSBTAG00000007484	84012.4	83502.4	7.70475	2.01435e-08	5.69217e-08	-1.61415	84012.4
ENSBTAG00000013917	83925.6	75264.2	11.5115	3.45465e-12	2.84399e-11	-0.832117	83925.6
ENSBTAG00000019998	83831.1	83930.9	6.35669	6.73608e-07	1.43388e-06	-2.06895	83831.1
ENSBTAG00000012852	83727.5	73253.4	9.62082	2.02884e-10	9.38436e-10	-1.14692	83727.5
ENSBTAG00000002791	83684.3	81492.9	16.9268	2.47069e-16	1.46492e-14	-0.353536	83684.3
ENSBTAG00000015147	83580.8	97868.1	3.64898	0.00105626	0.00150105	-3.35897	83580.8
bta-miR-423-5p	83459.4	83895	2.72754	0.0108413	0.0140249	-3.86508	83459.4
ENSBTAG00000039130	83339	79251.4	15.1034	4.54611e-15	1.35014e-13	-0.468784	83339
ENSBTAG00000016612	83317.4	77387.5	12.9901	1.91801e-13	2.64975e-12	-0.654064	83317.4
ENSBTAG00000023600	83311.5	89616.3	5.87608	2.46084e-06	4.79927e-06	-2.26148	83311.5
ENSBTAG00000046024	83290.1	78544.6	14.4941	1.28062e-14	3.13771e-13	-0.515523	83290.1
ENSBTAG00000012178	83213.2	75654.1	6.176	1.09394e-06	2.24987e-06	-2.13937	83213.2
ENSBTAG00000018152	83136.1	85517.5	6.97776	1.30355e-07	3.12856e-07	-1.84446	83136.1
ENSBTAG00000020776	83092.6	89036.6	7.33459	5.17148e-08	1.34063e-07	-1.72724	83092.6
ENSBTAG00000004992	82929.4	76839	13.3744	9.4016e-14	1.48193e-12	-0.615118	82929.4
ENSBTAG00000034867	82863.9	78460.7	5.72756	3.68532e-06	7.00286e-06	-2.3244	82863.9
ENSBTAG00000005012	82753.6	86313.5	4.43546	0.000127125	0.000198727	-2.93788	82753.6
ENSBTAG00000009665	82729.9	77621.5	8.37372	3.83007e-09	1.28519e-08	-1.43002	82729.9
ENSBTAG00000016683	82679.3	90696	6.08614	1.39371e-06	2.82419e-06	-2.17527	82679.3
ENSBTAG00000045877	82628.3	82414.1	12.6307	3.78785e-13	4.55003e-12	-0.692987	82628.3
ENSBTAG00000019822	82571.1	87739.6	4.38063	0.000147644	0.000229233	-2.96631	82571.1
ENSBTAG00000008421	82488.4	78135.9	13.41	8.80778e-14	1.40427e-12	-0.611646	82488.4
ENSBTAG00000007152	82461.9	87354.1	11.2721	5.6467e-12	4.32749e-11	-0.865864	82461.9
ENSBTAG00000008435	82322	79819.1	11.6772	2.46807e-12	2.14729e-11	-0.809633	82322
ENSBTAG00000017633	82056.7	81539.4	7.4472	3.87497e-08	1.0338e-07	-1.69194	82056.7
ENSBTAG00000002820	82044.2	83461.3	20.9514	9.14402e-19	3.24307e-16	-0.186864	82044.2
ENSBTAG00000017770	81948.4	81102.8	18.106	4.29769e-17	3.91278e-15	-0.294488	81948.4
ENSBTAG00000014862	81886.3	77322.2	13.9299	3.44469e-14	6.73251e-13	-0.563305	81886.3
ENSBTAG00000019517	81736.8	129337	1.96859	0.058871	0.0713813	-4.25032	81736.8
ENSBTAG00000018905	81636.8	72495.6	10.264	4.8266e-11	2.70488e-10	-1.02646	81636.8
ENSBTAG00000008003	81457.5	75903	15.8944	1.24336e-15	5.08594e-14	-0.414676	81457.5
ENSBTAG00000003279	81094.4	85639.7	8.71337	1.68607e-09	6.12816e-09	-1.34569	81094.4
ENSBTAG00000007537	80780.6	72852.5	12.755	2.98895e-13	3.75274e-12	-0.67924	80780.6
ENSBTAG00000024561	80712.1	80508.3	5.50422	6.78022e-06	1.24015e-05	-2.42204	80712.1
ENSBTAG00000007734	80701.5	76960.3	11.6549	2.58201e-12	2.2278e-11	-0.812622	80701.5
ENSBTAG00000002778	80646.5	78609	21.4437	4.9229e-19	2.15843e-16	-0.172057	80646.5
ENSBTAG00000011785	80618.8	71877.3	12.9183	2.1949e-13	2.95152e-12	-0.661639	80618.8
ENSBTAG00000003040	80616.5	73823.1	15.4931	2.38438e-15	8.20472e-14	-0.441261	80616.5
ENSBTAG00000000706	80266.8	95127.5	6.38525	6.2409e-07	1.33598e-06	-2.05803	80266.8
ENSBTAG00000015181	80244.2	74016.3	11.5941	2.91987e-12	2.46541e-11	-0.820811	80244.2
ENSBTAG00000012760	80181.2	85223.8	3.51936	0.00148441	0.00207953	-3.43033	80181.2
ENSBTAG00000009949	80180.4	80537.8	12.2831	7.41335e-13	8.00478e-12	-0.733141	80180.4
ENSBTAG00000005514	80073.2	71663.2	11.0097	9.75392e-12	6.86566e-11	-0.904691	80073.2
ENSBTAG00000011766	80041.1	80641.6	4.81969	4.43634e-05	7.31241e-05	-2.74365	80041.1
ENSBTAG00000045889	79877.9	73661.4	7.32599	5.2871e-08	1.36996e-07	-1.72997	79877.9
ENSBTAG00000020504	79757.1	72930	8.51934	2.68923e-09	9.31697e-09	-1.39315	79757.1
ENSBTAG00000012797	79725.5	74238.4	13.7773	4.52455e-14	8.3113e-13	-0.577037	79725.5
ENSBTAG00000002086	79617.8	78748.8	14.2352	2.0092e-14	4.38157e-13	-0.536881	79617.8
ENSBTAG00000011011	79585.2	69861.7	7.80548	1.56308e-08	4.52285e-08	-1.5848	79585.2
ENSBTAG00000012991	79210.3	65996.7	7.67784	2.15601e-08	6.05041e-08	-1.62209	79210.3
ENSBTAG00000005854	79178	75897.1	11.4859	3.63969e-12	2.97514e-11	-0.83565	79178
ENSBTAG00000013953	79122.7	78277	10.0085	8.48531e-11	4.39902e-10	-1.07248	79122.7
ENSBTAG00000007173	79093.2	78961	10.7459	1.70371e-11	1.10708e-10	-0.945748	79093.2
ENSBTAG00000013627	79082	79139.7	12.6516	3.63991e-13	4.41693e-12	-0.69066	79082
ENSBTAG00000001589	78951.2	83480.6	12.9411	2.10256e-13	2.84803e-12	-0.659217	78951.2
ENSBTAG00000018310	78722.3	69535.1	11.9748	1.35998e-12	1.31768e-11	-0.770979	78722.3
ENSBTAG00000011317	78656.9	71874.6	19.4913	6.20539e-18	1.09987e-15	-0.236853	78656.9
ENSBTAG00000006414	78497.1	76587.2	7.16894	7.92873e-08	1.98409e-07	-1.78063	78497.1
ENSBTAG00000019025	78451.7	80335.4	4.55168	9.2516e-05	0.000147081	-2.87818	78451.7
ENSBTAG00000005414	78414.8	100768	4.37956	0.000148074	0.000229794	-2.96686	78414.8
ENSBTAG00000014648	78319.8	82766.4	13.1025	1.55463e-13	2.23483e-12	-0.642399	78319.8
ENSBTAG00000013905	78247.5	75198	18.5195	2.38121e-17	2.69887e-15	-0.276089	78247.5
ENSBTAG00000044126	77837.7	67363	7.19659	7.38128e-08	1.85882e-07	-1.77159	77837.7
ENSBTAG00000009702	77738.7	78232.4	4.01	0.000403334	0.000598073	-3.16253	77738.7
ENSBTAG00000035379	77714.1	80789.4	8.14124	6.77475e-09	2.13332e-08	-1.49119	77714.1
ENSBTAG00000034493	77638.5	67307.2	11.9597	1.40143e-12	1.3506e-11	-0.77289	77638.5
ENSBTAG00000005197	77449.5	72567.3	16.8257	2.88363e-16	1.64535e-14	-0.359099	77449.5
ENSBTAG00000011721	77427.1	66527	8.57869	2.33011e-09	8.18509e-09	-1.37843	77427.1
ENSBTAG00000010709	77203.6	78071.8	8.42103	3.41336e-09	1.16061e-08	-1.41792	77203.6
ENSBTAG00000000375	77069.3	72446.3	15.5418	2.2017e-15	7.7064e-14	-0.437943	77069.3
ENSBTAG00000013454	76963.8	69544.4	10.1937	5.6326e-11	3.09515e-10	-1.03889	76963.8
ENSBTAG00000010071	76905.5	71885.6	15.9334	1.168e-15	4.80496e-14	-0.412184	76905.5
ENSBTAG00000020389	76833.6	74925.4	11.7821	1.998e-12	1.80524e-11	-0.795757	76833.6
ENSBTAG00000040338	76776	71287.7	8.50737	2.76828e-09	9.55902e-09	-1.39614	76776
ENSBTAG00000004823	76771.5	80728.2	6.85608	1.7926e-07	4.19827e-07	-1.88635	76771.5
ENSBTAG00000009727	76701.1	72822.8	13.0317	1.77429e-13	2.48834e-12	-0.64972	76701.1
ENSBTAG00000004080	76604.9	76333.7	15.5868	2.04565e-15	7.37719e-14	-0.4349	76604.9
ENSBTAG00000002048	76574.9	65139.8	10.6727	1.9923e-11	1.265e-10	-0.957534	76574.9
ENSBTAG00000000440	76515.7	77066.2	4.36662	0.000153393	0.000237582	-2.9736	76515.7
ENSBTAG00000012509	76475.8	76532.6	6.93865	1.44383e-07	3.43504e-07	-1.85781	76475.8
ENSBTAG00000015277	76462.3	75975	8.08815	7.72473e-09	2.40025e-08	-1.50557	76462.3
ENSBTAG00000020496	76321.2	79305.2	13.7347	4.88488e-14	8.87535e-13	-0.58094	76321.2
ENSBTAG00000030784	76095.9	70787.4	15.0707	4.80208e-15	1.41107e-13	-0.471175	76095.9
ENSBTAG00000009087	76092.2	82611.1	4.69531	6.24129e-05	0.000101026	-2.80552	76092.2
bta-miR-125b	76078.5	120287	2.01652	0.0533311	0.064905	-4.2278	76078.5
ENSBTAG00000013308	76045.6	71978.7	15.5756	2.08355e-15	7.48149e-14	-0.435658	76045.6
ENSBTAG00000017999	75905.5	68056.6	9.66861	1.82019e-10	8.49951e-10	-1.13743	75905.5
ENSBTAG00000012170	75865.9	76251.3	20.6311	1.37761e-18	3.89023e-16	-0.197017	75865.9
ENSBTAG00000006646	75819.3	69533.9	10.3512	3.98912e-11	2.3016e-10	-1.01128	75819.3
ENSBTAG00000000132	75643.3	84851.4	7.18851	7.53719e-08	1.89322e-07	-1.77423	75643.3
bta-let-7g	75582.2	83352.8	12.6661	3.54039e-13	4.32535e-12	-0.689044	75582.2
ENSBTAG00000006526	75520.3	76625.5	9.23082	4.97407e-10	2.06203e-09	-1.2279	75520.3
ENSBTAG00000014238	75488.2	76510.4	9.91554	1.04388e-10	5.2783e-10	-1.0898	75488.2
ENSBTAG00000019612	75376.7	91348.2	5.87515	2.46709e-06	4.80976e-06	-2.26187	75376.7
ENSBTAG00000021575	75131.5	74552	16.0773	9.28073e-16	4.05843e-14	-0.40311	75131.5
ENSBTAG00000009863	75092.1	79704	4.119	0.000300545	0.000451726	-3.10414	75092.1
ENSBTAG00000010526	75055.2	75063	16.3052	6.47215e-16	3.08093e-14	-0.389166	75055.2
ENSBTAG00000006017	75028	72488.9	6.03918	1.58214e-06	3.18357e-06	-2.19426	75028
ENSBTAG00000021455	74832.7	82734.3	8.59566	2.23675e-09	7.90213e-09	-1.37426	74832.7
ENSBTAG00000010988	74794.2	78604.5	12.3364	6.68237e-13	7.34884e-12	-0.726817	74794.2
ENSBTAG00000004307	74789.7	76302.1	11.1412	7.40953e-12	5.44553e-11	-0.884992	74789.7
ENSBTAG00000011285	74736.2	71591.8	20.517	1.59641e-18	4.03215e-16	-0.20074	74736.2
ENSBTAG00000011837	74606.7	72849.3	7.14755	8.38044e-08	2.08522e-07	-1.78765	74606.7
ENSBTAG00000020309	74571.5	67475.4	17.1778	1.6886e-16	1.11201e-14	-0.340083	74571.5
ENSBTAG00000010428	74504.4	71146.1	19.0419	1.14723e-17	1.61983e-15	-0.254335	74504.4
ENSBTAG00000020403	74351.2	67020.2	19.284	8.22593e-18	1.24593e-15	-0.244781	74351.2
ENSBTAG00000002654	74306.2	74434.9	10.7264	1.776e-11	1.14778e-10	-0.948866	74306.2
ENSBTAG00000013449	74270.3	79165.8	15.6658	1.79874e-15	6.84218e-14	-0.42961	74270.3
ENSBTAG00000019284	74261	71450.3	13.3857	9.20905e-14	1.45295e-12	-0.614015	74261
ENSBTAG00000038439	74232.3	71292.6	10.1355	6.40304e-11	3.47043e-10	-1.04931	74232.3
ENSBTAG00000015892	74062	75171.1	4.91803	3.3863e-05	5.65776e-05	-2.69545	74062
ENSBTAG00000020106	73793.7	74923.6	15.1465	4.23052e-15	1.28154e-13	-0.465656	73793.7
ENSBTAG00000008350	73742.8	70019.9	8.76861	1.47758e-09	5.46578e-09	-1.33252	73742.8
ENSBTAG00000012975	73521.7	75467.9	7.36885	4.73606e-08	1.23932e-07	-1.71642	73521.7
ENSBTAG00000021214	73498.7	72243.2	13.2536	1.17437e-13	1.7723e-12	-0.627072	73498.7
ENSBTAG00000021691	73128.3	70342.1	10.2697	4.76674e-11	2.67223e-10	-1.02546	73128.3
ENSBTAG00000007123	73081.4	81635.7	9.55305	2.3676e-10	1.0763e-09	-1.16054	73081.4
ENSBTAG00000010701	72841.2	78834.1	9.98487	8.94264e-11	4.59856e-10	-1.07685	72841.2
ENSBTAG00000006838	72726.3	80278.1	9.9662	9.32245e-11	4.77618e-10	-1.08032	72726.3
ENSBTAG00000004014	72629.3	84630.1	6.71179	2.62095e-07	5.96146e-07	-1.93733	72629.3
ENSBTAG00000009976	72542.6	62380.3	11.8105	1.8876e-12	1.71666e-11	-0.792056	72542.6
ENSBTAG00000038104	72334.5	83400.3	7.07962	9.99678e-08	2.44864e-07	-1.81015	72334.5
ENSBTAG00000009047	72149.1	64843.4	7.53869	3.06853e-08	8.33873e-08	-1.66385	72149.1
ENSBTAG00000010284	71610.8	64660.7	6.73649	2.45557e-07	5.61133e-07	-1.9285	71610.8
ENSBTAG00000030587	71578.7	70237.3	9.40972	3.28838e-10	1.43086e-09	-1.18996	71578.7
ENSBTAG00000000806	71520.7	71010.5	17.2446	1.5271e-16	1.02593e-14	-0.336587	71520.7
ENSBTAG00000016337	71444.6	72372.1	10.4711	3.0744e-11	1.83266e-10	-0.990837	71444.6
ENSBTAG00000008285	71315.4	67188.1	13.3525	9.78724e-14	1.52449e-12	-0.617266	71315.4
ENSBTAG00000011596	71314.2	72655	6.11795	1.2791e-06	2.6059e-06	-2.16249	71314.2
ENSBTAG00000013387	71260.4	68849.8	7.71139	1.98085e-08	5.60988e-08	-1.61219	71260.4
ENSBTAG00000010321	71145.5	75524.8	9.34659	3.80367e-10	1.62578e-09	-1.20319	71145.5
ENSBTAG00000000974	71106.7	68780.7	13.5453	6.88142e-14	1.14651e-12	-0.598643	71106.7
ENSBTAG00000017035	71041.4	71156	8.88893	1.10989e-09	4.22478e-09	-1.30433	71041.4
ENSBTAG00000012653	70957	63217.9	13.6578	5.61192e-14	9.78035e-13	-0.588059	70957
ENSBTAG00000027937	70841.4	63658	12.9346	2.12845e-13	2.87841e-12	-0.659906	70841.4
ENSBTAG00000004912	70810	67271	12.9	2.27197e-13	3.02101e-12	-0.663588	70810
ENSBTAG00000000241	70790	63054.9	10.101	6.91015e-11	3.7055e-10	-1.05554	70790
ENSBTAG00000020079	70697.9	67749.7	13.0438	1.73454e-13	2.45167e-12	-0.64846	70697.9
ENSBTAG00000018851	70694.1	67551.4	10.2938	4.52233e-11	2.55412e-10	-1.02125	70694.1
ENSBTAG00000019780	70616.7	63433.2	13.5927	6.31326e-14	1.07559e-12	-0.594154	70616.7
ENSBTAG00000012213	70563.4	63537.4	19.3607	7.40943e-18	1.19853e-15	-0.241823	70563.4
ENSBTAG00000007335	70552.6	71354.4	15.3326	3.10524e-15	1.01643e-13	-0.452383	70552.6
ENSBTAG00000009508	70542.8	75859.4	4.11293	0.000305526	0.000458882	-3.10738	70542.8
ENSBTAG00000014826	70443.7	68498	13.7866	4.44983e-14	8.19211e-13	-0.576191	70443.7
ENSBTAG00000016578	70166.4	70144.2	17.9694	5.23693e-17	4.48269e-15	-0.300815	70166.4
ENSBTAG00000003189	70163.9	58433.9	6.7389	2.44e-07	5.57882e-07	-1.92764	70163.9
ENSBTAG00000009578	70151.7	67281	21.2986	5.90048e-19	2.34066e-16	-0.176323	70151.7
ENSBTAG00000003530	70096.7	69968.2	20.5165	1.59728e-18	4.03215e-16	-0.200753	70096.7
ENSBTAG00000019854	70081	64815.1	18.3395	3.07473e-17	3.12367e-15	-0.283963	70081
ENSBTAG00000031171	69974	63613.6	9.02887	7.97617e-10	3.14535e-09	-1.2724	69974
ENSBTAG00000002495	69951.3	63728.1	8.31567	4.41327e-09	1.45574e-08	-1.44502	69951.3
ENSBTAG00000021830	69934	65538.3	7.80405	1.56871e-08	4.53754e-08	-1.58521	69934
ENSBTAG00000008167	69857	63131.6	15.2932	3.31443e-15	1.064e-13	-0.455158	69857
ENSBTAG00000006835	69789.6	69314.3	6.39297	6.11343e-07	1.31004e-06	-2.05509	69789.6
ENSBTAG00000003741	69654.3	61058.3	10.2621	4.84685e-11	2.7144e-10	-1.02679	69654.3
ENSBTAG00000026819	69561.6	67507.5	7.72912	1.89422e-08	5.38377e-08	-1.60699	69561.6
ENSBTAG00000012585	69551.2	62630.7	16.5829	4.19358e-16	2.20408e-14	-0.372823	69551.2
ENSBTAG00000025964	69535.9	64084.3	8.54485	2.52842e-09	8.82034e-09	-1.3868	69535.9
ENSBTAG00000003100	69353.7	71253.9	12.4798	5.06159e-13	5.79197e-12	-0.710104	69353.7
ENSBTAG00000004679	69277.6	67164.3	13.1463	1.43292e-13	2.08506e-12	-0.637915	69277.6
ENSBTAG00000007189	69257.1	70083	10.4402	3.28768e-11	1.94655e-10	-0.996069	69257.1
ENSBTAG00000011988	69193	62001.1	12.4562	5.29768e-13	6.02901e-12	-0.712826	69193
ENSBTAG00000019193	69153.3	64430.8	11.7171	2.27713e-12	2.00843e-11	-0.804323	69153.3
ENSBTAG00000004054	69057.8	62968.5	14.6782	9.33186e-15	2.42556e-13	-0.500894	69057.8
ENSBTAG00000005694	69016.3	64128.3	10.2433	5.05099e-11	2.81453e-10	-1.0301	69016.3
ENSBTAG00000002045	68979.4	70816.3	9.91661	1.04137e-10	5.26724e-10	-1.0896	68979.4
ENSBTAG00000016599	68725	73207.5	6.28337	8.19794e-07	1.72239e-06	-2.09724	68725
ENSBTAG00000019164	68606.5	68072.4	8.93256	1.00097e-09	3.84904e-09	-1.29428	68606.5
ENSBTAG00000008849	68517.8	51037.4	3.75115	0.000806008	0.00115906	-3.30298	68517.8
ENSBTAG00000018554	68477.9	50084.4	3.49636	0.00157626	0.00220098	-3.44302	68477.9
ENSBTAG00000012962	68415.3	66452.8	11.5485	3.20387e-12	2.66499e-11	-0.827036	68415.3
ENSBTAG00000016444	68412.8	49613.4	4.43428	0.000127533	0.000199308	-2.93849	68412.8
ENSBTAG00000006904	68377.8	68760.6	9.7026	1.68529e-10	7.95966e-10	-1.13073	68377.8
ENSBTAG00000039770	68318	64214.4	12.8236	2.62421e-13	3.38396e-12	-0.671778	68318
ENSBTAG00000011388	68316.5	71876.4	7.9282	1.14959e-08	3.42758e-08	-1.54985	68316.5
ENSBTAG00000031723	68189.6	67958	6.22393	9.61634e-07	1.99599e-06	-2.12046	68189.6
ENSBTAG00000018828	68041.8	62130.8	11.2287	6.17694e-12	4.66096e-11	-0.872146	68041.8
ENSBTAG00000002490	67968.6	70268.9	9.04887	7.60996e-10	3.01306e-09	-1.26791	67968.6
ENSBTAG00000017266	67955.8	62255.9	8.8896	1.10815e-09	4.21934e-09	-1.30418	67955.8
ENSBTAG00000021211	67919.7	83918.9	4.65847	6.9048e-05	0.000111237	-2.82403	67919.7
ENSBTAG00000020775	67917.6	68303.4	9.37789	3.5386e-10	1.5254e-09	-1.19661	67917.6
ENSBTAG00000006771	67886.4	64248.6	10.4916	2.94128e-11	1.76402e-10	-0.987396	67886.4
ENSBTAG00000000415	67883.7	64023.8	11.9082	1.55275e-12	1.46045e-11	-0.779447	67883.7
ENSBTAG00000009207	67807.4	64005.2	10.423	3.41222e-11	2.00887e-10	-0.99898	67807.4
ENSBTAG00000031715	67697.2	66913.5	10.7702	1.61804e-11	1.06386e-10	-0.941887	67697.2
ENSBTAG00000023377	67694.1	67607.4	8.35672	3.99225e-09	1.33376e-08	-1.4344	67694.1
ENSBTAG00000020922	67588.7	62130.8	12.4045	5.85487e-13	6.56446e-12	-0.718825	67588.7
ENSBTAG00000001741	67376.3	53735.6	11.2501	5.91014e-12	4.4881e-11	-0.869051	67376.3
ENSBTAG00000016827	67341.5	69976.4	14.1674	2.26287e-14	4.80276e-13	-0.542628	67341.5
ENSBTAG00000010773	67288.6	67158.7	11.8964	1.58956e-12	1.48701e-11	-0.780951	67288.6
ENSBTAG00000004448	66872.7	67112.7	11.0117	9.71292e-12	6.83969e-11	-0.904387	66872.7
ENSBTAG00000018317	66725.7	64203.4	12.5085	4.78966e-13	5.54941e-12	-0.706818	66725.7
ENSBTAG00000000252	66691.1	67111.4	9.78207	1.40844e-10	6.81756e-10	-1.11525	66691.1
ENSBTAG00000019832	66689.1	82210.8	8.09706	7.55628e-09	2.35626e-08	-1.50315	66689.1
ENSBTAG00000010350	66688.5	74446.8	8.23776	5.34176e-09	1.72245e-08	-1.46544	66688.5
ENSBTAG00000017363	66565.7	78544	4.80055	4.6757e-05	7.68869e-05	-2.7531	66565.7
ENSBTAG00000016080	66530.6	59777.2	9.77433	1.43322e-10	6.9174e-10	-1.11675	66530.6
ENSBTAG00000012790	66517.5	63312.4	8.51095	2.74438e-09	9.49029e-09	-1.39525	66517.5
ENSBTAG00000006824	66447.6	59153.2	12.4151	5.73599e-13	6.46162e-12	-0.717592	66447.6
ENSBTAG00000014295	66006.7	66032.9	12.5469	4.44855e-13	5.20486e-12	-0.70244	66006.7
ENSBTAG00000011338	65882.9	60945	8.17747	6.19573e-09	1.96549e-08	-1.48147	65882.9
ENSBTAG00000012146	65662.5	64749.9	10.9527	1.09939e-11	7.62886e-11	-0.913377	65662.5
ENSBTAG00000000696	65606.8	67696.7	13.0833	1.61123e-13	2.29638e-12	-0.644374	65606.8
ENSBTAG00000007480	65558.3	59721.8	5.51693	6.54863e-06	1.20115e-05	-2.41639	65558.3
ENSBTAG00000019242	65467.4	65259.7	11.6872	2.41877e-12	2.11211e-11	-0.8083	65467.4
ENSBTAG00000001353	65335.9	65286	14.3908	1.53149e-14	3.5687e-13	-0.523929	65335.9
ENSBTAG00000006533	65315	63553.3	14.1056	2.52281e-14	5.23443e-13	-0.547923	65315
ENSBTAG00000020192	65295.3	66404.2	16.2665	6.87782e-16	3.20984e-14	-0.391494	65295.3
ENSBTAG00000016720	65255.5	68500.7	10.9433	1.12146e-11	7.75621e-11	-0.914826	65255.5
ENSBTAG00000045957	65180.8	68518.4	9.43324	3.11526e-10	1.36444e-09	-1.18508	65180.8
ENSBTAG00000047699	65178.9	62291.3	10.0537	7.67424e-11	4.03728e-10	-1.06417	65178.9
ENSBTAG00000012987	65137.6	58622	8.76523	1.48952e-09	5.50629e-09	-1.33332	65137.6
ENSBTAG00000016267	65110.2	78543.7	5.78467	3.1547e-06	6.05799e-06	-2.30001	65110.2
ENSBTAG00000030164	65108.2	65190.7	4.09006	0.000325008	0.000486868	-3.1196	65108.2
ENSBTAG00000025320	65091.8	64498.8	10.1913	5.66228e-11	3.10838e-10	-1.03932	65091.8
ENSBTAG00000011918	65076	61394.7	4.45334	0.000121065	0.000189752	-2.92864	65076
ENSBTAG00000020218	64917.5	56042.3	9.22059	5.09383e-10	2.10644e-09	-1.23011	64917.5
ENSBTAG00000013390	64886	66112.1	6.83075	1.91588e-07	4.4619e-07	-1.89519	64886
ENSBTAG00000013615	64827.8	61619.7	9.23211	4.95916e-10	2.05744e-09	-1.22762	64827.8
ENSBTAG00000004112	64761.1	63052.2	4.00827	0.000405216	0.000600542	-3.16346	64761.1
ENSBTAG00000018945	64741.4	58368.2	9.9543	9.57299e-11	4.88651e-10	-1.08254	64741.4
ENSBTAG00000018656	64696.8	61423.8	18.9681	1.27051e-17	1.74942e-15	-0.257311	64696.8
ENSBTAG00000017745	64695.7	55152.5	9.16721	5.76852e-10	2.36025e-09	-1.24172	64695.7
ENSBTAG00000011760	64685.6	64818.3	3.88571	0.000563049	0.000821954	-3.22967	64685.6
ENSBTAG00000009182	64676.4	60644.4	10.7179	1.80853e-11	1.1652e-10	-0.950231	64676.4
ENSBTAG00000024822	64625	61499.1	11.1573	7.16536e-12	5.2941e-11	-0.882615	64625
ENSBTAG00000011945	64535.9	64377.7	9.10447	6.67957e-10	2.69007e-09	-1.25553	64535.9
ENSBTAG00000002549	64448	73282.3	6.84092	1.86541e-07	4.35776e-07	-1.89164	64448
ENSBTAG00000005412	64264.2	53803.8	6.46947	4.98456e-07	1.08121e-06	-2.02618	64264.2
ENSBTAG00000038316	64161.2	60179.4	8.99726	8.59229e-10	3.3668e-09	-1.27954	64161.2
ENSBTAG00000012432	64057.5	56124	8.455	3.14291e-09	1.07701e-08	-1.40931	64057.5
ENSBTAG00000008590	63999.2	65294.3	7.52059	3.21319e-08	8.69074e-08	-1.66936	63999.2
ENSBTAG00000015090	63976.8	63187.8	13.4329	8.44718e-14	1.35586e-12	-0.609428	63976.8
ENSBTAG00000016229	63917.6	54236.9	7.33819	5.12389e-08	1.32974e-07	-1.7261	63917.6
ENSBTAG00000025277	63840.4	66146.5	9.44888	3.00527e-10	1.32357e-09	-1.18184	63840.4
ENSBTAG00000021128	63837.3	61747.4	14.1911	2.1705e-14	4.6496e-13	-0.540608	63837.3
ENSBTAG00000014807	63716.6	65169.9	7.2004	7.3089e-08	1.84252e-07	-1.77035	63716.6
ENSBTAG00000004552	63654.5	60985.2	9.86729	1.16294e-10	5.79071e-10	-1.09893	63654.5
ENSBTAG00000021798	63631.1	56820.2	11.9374	1.46494e-12	1.39391e-11	-0.775719	63631.1
ENSBTAG00000020105	63598.2	67267.4	6.44565	5.31136e-07	1.14687e-06	-2.03514	63598.2
ENSBTAG00000008577	63492.2	63847.5	14.4824	1.30671e-14	3.18169e-13	-0.516465	63492.2
ENSBTAG00000010612	63365.8	70049.2	10.7563	1.66654e-11	1.08887e-10	-0.944095	63365.8
ENSBTAG00000000024	63259.3	59060.4	13.2223	1.24452e-13	1.86297e-12	-0.630219	63259.3
ENSBTAG00000002880	63232.8	52681.9	5.61809	4.96717e-06	9.26535e-06	-2.3718	63232.8
ENSBTAG00000014729	62974	66576.5	6.1013	1.33783e-06	2.71658e-06	-2.16917	62974
ENSBTAG00000015230	62950.2	59531.3	7.1764	7.77709e-08	1.94877e-07	-1.77819	62950.2
ENSBTAG00000021319	62784.6	61733.8	10.8327	1.41686e-11	9.46904e-11	-0.932012	62784.6
ENSBTAG00000038920	62498.7	56443.4	8.36719	3.89151e-09	1.30332e-08	-1.4317	62498.7
ENSBTAG00000017834	62426.6	72376.6	5.03458	2.45848e-05	4.18735e-05	-2.63916	62426.6
ENSBTAG00000017298	62410.6	68763.8	5.39331	9.18575e-06	1.65096e-05	-2.47189	62410.6
ENSBTAG00000020619	62410.6	59547.1	9.88821	1.10969e-10	5.56884e-10	-1.09496	62410.6
ENSBTAG00000018214	62410	56329.5	5.7744	3.24406e-06	6.22258e-06	-2.30438	62410
ENSBTAG00000009959	62321.7	54125.3	7.54537	3.01683e-08	8.21296e-08	-1.66181	62321.7
ENSBTAG00000018041	62146.3	60124.5	10.0632	7.51391e-11	3.96996e-10	-1.06242	62146.3
ENSBTAG00000013949	62036.1	57469	13.0834	1.61094e-13	2.29638e-12	-0.644364	62036.1
ENSBTAG00000003697	62030.2	58737.1	9.31087	4.13111e-10	1.74691e-09	-1.21075	62030.2
ENSBTAG00000000771	62013.6	58413.7	17.5799	9.265e-17	6.98481e-15	-0.31956	62013.6
ENSBTAG00000008744	61915.6	57652.5	10.0522	7.70038e-11	4.04746e-10	-1.06445	61915.6
ENSBTAG00000018061	61852.3	54624.5	12.5684	4.26847e-13	5.03068e-12	-0.700001	61852.3
ENSBTAG00000046184	61835.7	61050.8	9.03729	7.81992e-10	3.08812e-09	-1.27051	61835.7
ENSBTAG00000005191	61788.9	63093.5	11.5948	2.91611e-12	2.46501e-11	-0.820725	61788.9
ENSBTAG00000009036	61788.2	56963.1	20.1082	2.72252e-18	5.96841e-16	-0.214539	61788.2
ENSBTAG00000033089	61784.7	61862.3	6.02901	1.62624e-06	3.26521e-06	-2.1984	61784.7
ENSBTAG00000006708	61705	58199.8	20.4251	1.7984e-18	4.40634e-16	-0.203776	61705
ENSBTAG00000009441	61697.8	54936.8	15.7362	1.60472e-15	6.27612e-14	-0.424954	61697.8
ENSBTAG00000016775	61684	66131.7	8.76055	1.50627e-09	5.55957e-09	-1.33443	61684
ENSBTAG00000025001	61600.7	64185.9	7.82673	1.48191e-08	4.31118e-08	-1.57869	61600.7
ENSBTAG00000002287	61428.7	54639.9	9.53875	2.44617e-10	1.10539e-09	-1.16344	61428.7
ENSBTAG00000018633	61407.1	64507.7	5.29654	1.19762e-05	2.12023e-05	-2.51611	61407.1
ENSBTAG00000009214	61353.6	65957.8	7.43956	3.95145e-08	1.0537e-07	-1.69431	61353.6
ENSBTAG00000020133	61348.5	58471	12.7444	3.04976e-13	3.81284e-12	-0.6804	61348.5
ENSBTAG00000005285	61245.7	62594.1	4.18033	0.000254564	0.000385748	-3.07153	61245.7
ENSBTAG00000002896	61072.1	51331.9	9.87785	1.13576e-10	5.68253e-10	-1.09692	61072.1
ENSBTAG00000011500	61036.3	57008.7	6.62476	3.29932e-07	7.38645e-07	-1.96877	61036.3
ENSBTAG00000006085	60987.2	59025.4	11.4243	4.12856e-12	3.3246e-11	-0.844233	60987.2
ENSBTAG00000046033	60973.5	55057.8	17.1659	1.719e-16	1.11565e-14	-0.340706	60973.5
ENSBTAG00000010504	60879.7	65065	11.2651	5.72875e-12	4.3803e-11	-0.866872	60879.7
ENSBTAG00000039335	60817	59670.1	3.95521	0.00046735	0.000687734	-3.19206	60817
ENSBTAG00000015266	60736.4	62359.8	6.92024	1.51508e-07	3.5938e-07	-1.86414	60736.4
ENSBTAG00000037571	60691.7	59401.9	10.8411	1.39188e-11	9.33207e-11	-0.930696	60691.7
ENSBTAG00000005225	60517.1	55626.5	13.1578	1.40261e-13	2.0499e-12	-0.636743	60517.1
ENSBTAG00000006748	60491	57299.2	8.81764	1.31463e-09	4.91652e-09	-1.32095	60491
ENSBTAG00000000044	60485.6	56633	11.8223	1.84355e-12	1.68211e-11	-0.790523	60485.6
ENSBTAG00000021394	60374	58429.6	6.07499	1.43626e-06	2.90655e-06	-2.17976	60374
ENSBTAG00000021103	60347	60888.4	12.1328	9.95216e-13	1.0248e-11	-0.751318	60347
ENSBTAG00000013410	60238.2	58329.8	17.1652	1.72092e-16	1.11565e-14	-0.340745	60238.2
ENSBTAG00000001081	60236	54754.3	10.1636	6.01814e-11	3.28156e-10	-1.04426	60236
ENSBTAG00000040031	60142.7	54904.2	12.255	7.83193e-13	8.35924e-12	-0.736504	60142.7
ENSBTAG00000045523	59961.1	58651	10.8657	1.32126e-11	8.90898e-11	-0.92685	59961.1
ENSBTAG00000011632	59834.4	58726.6	12.2053	8.63189e-13	9.06213e-12	-0.74249	59834.4
ENSBTAG00000011140	59742.6	66022.3	5.05912	2.29821e-05	3.93023e-05	-2.62743	59742.6
ENSBTAG00000017636	59708.6	59382.7	13.6307	5.89366e-14	1.01545e-12	-0.590589	59708.6
ENSBTAG00000006672	59650.2	55105.3	13.2551	1.1711e-13	1.76897e-12	-0.626921	59650.2
ENSBTAG00000019394	59608.7	58753.4	7.51285	3.27721e-08	8.85095e-08	-1.67173	59608.7
ENSBTAG00000010467	59569.3	57789.9	21.2289	6.44007e-19	2.4953e-16	-0.178404	59569.3
ENSBTAG00000018742	59559	57975.9	15.0024	5.38509e-15	1.53895e-13	-0.476207	59559
ENSBTAG00000008306	59551.4	59741	9.42159	3.19979e-10	1.39486e-09	-1.18749	59551.4
ENSBTAG00000018783	59540.9	58541.5	9.57999	2.22648e-10	1.01855e-09	-1.1551	59540.9
ENSBTAG00000026684	59524.3	49804.8	9.3361	3.89695e-10	1.65969e-09	-1.20541	59524.3
ENSBTAG00000019938	59397.9	53067.1	10.4968	2.90843e-11	1.74936e-10	-0.986525	59397.9
ENSBTAG00000006056	59253	52603.8	18.9761	1.2566e-17	1.74469e-15	-0.256989	59253
ENSBTAG00000008184	59155.3	58153.6	13.627	5.93313e-14	1.02014e-12	-0.590934	59155.3
ENSBTAG00000001179	59077	54203.8	6.59538	3.56653e-07	7.92821e-07	-1.9795	59077
ENSBTAG00000018131	59055	57048.5	13.5879	6.36891e-14	1.08278e-12	-0.59461	59055
ENSBTAG00000013032	59052.5	55904.1	16.7878	3.05641e-16	1.73207e-14	-0.361208	59052.5
ENSBTAG00000020528	58955.4	64123.4	7.08319	9.90445e-08	2.42816e-07	-1.80896	58955.4
ENSBTAG00000008816	58849.5	53194.7	9.4287	3.14795e-10	1.37551e-09	-1.18602	58849.5
ENSBTAG00000010549	58822.8	67012.2	2.69634	0.0116781	0.015063	-3.88184	58822.8
ENSBTAG00000016243	58721.6	56489.9	16.8822	2.64468e-16	1.54607e-14	-0.355978	58721.6
ENSBTAG00000031363	58713.3	57705.2	14.4103	1.48049e-14	3.49355e-13	-0.52233	58713.3
ENSBTAG00000015136	58702	63616.9	7.91595	1.1853e-08	3.51893e-08	-1.5533	58702
ENSBTAG00000014710	58699	56659.7	6.81713	1.98571e-07	4.61099e-07	-1.89997	58699
ENSBTAG00000011902	58511.2	60622.9	7.81394	1.53023e-08	4.43856e-08	-1.58236	58511.2
ENSBTAG00000021810	58313.2	54360.7	18.7471	1.72868e-17	2.18373e-15	-0.266415	58313.2
ENSBTAG00000047834	58274.6	56617.2	13.1202	1.50416e-13	2.16789e-12	-0.640581	58274.6
ENSBTAG00000039793	58140.2	49954.4	16.0721	9.35883e-16	4.07606e-14	-0.403438	58140.2
ENSBTAG00000008862	57903.4	53496.1	12.0456	1.1821e-12	1.17722e-11	-0.762103	57903.4
ENSBTAG00000014005	57863.1	53088.7	10.4926	2.93481e-11	1.76205e-10	-0.987225	57863.1
ENSBTAG00000000231	57825.8	49770.7	13.0444	1.73248e-13	2.45167e-12	-0.648394	57825.8
ENSBTAG00000014610	57758.5	58608.3	9.6746	1.79563e-10	8.41311e-10	-1.13625	57758.5
ENSBTAG00000047362	57643.1	64684.7	3.42861	0.00187997	0.0026054	-3.48043	57643.1
ENSBTAG00000000837	57639.1	55674.4	16.4162	5.43731e-16	2.68816e-14	-0.382547	57639.1
ENSBTAG00000000455	57634.9	57141.3	9.80869	1.32651e-10	6.47934e-10	-1.11012	57634.9
ENSBTAG00000002586	57593.3	55882.6	13.4456	8.25256e-14	1.3259e-12	-0.608195	57593.3
ENSBTAG00000004269	57477	56508.2	3.66128	0.00102254	0.00145533	-3.35222	57477
ENSBTAG00000039172	57464.9	57062.2	16.8097	2.95557e-16	1.68064e-14	-0.359991	57464.9
ENSBTAG00000009414	57449.3	56525.1	9.39246	3.42175e-10	1.48077e-09	-1.19356	57449.3
ENSBTAG00000005614	57422.2	55430.1	7.75831	1.75994e-08	5.03128e-08	-1.59847	57422.2
ENSBTAG00000000695	57205.7	55740.2	13.3406	1.00052e-13	1.55355e-12	-0.618444	57205.7
ENSBTAG00000032764	57202.4	72578.7	3.09539	0.00440091	0.00589654	-3.66448	57202.4
ENSBTAG00000007816	57161.2	55748.7	5.13514	1.86514e-05	3.22455e-05	-2.59136	57161.2
ENSBTAG00000021506	57103.7	61564.4	5.87249	2.48499e-06	4.84182e-06	-2.26299	57103.7
ENSBTAG00000031564	56905.3	55755.4	10.8086	1.49124e-11	9.9026e-11	-0.935808	56905.3
ENSBTAG00000019180	56865.3	51964.5	11.9407	1.45547e-12	1.38569e-11	-0.775305	56865.3
ENSBTAG00000008883	56697.1	54761.3	12.7726	2.89044e-13	3.65939e-12	-0.677312	56697.1
ENSBTAG00000010125	56637.3	48654.1	8.95378	9.52031e-10	3.69136e-09	-1.28942	56637.3
ENSBTAG00000011266	56564.4	50705.1	7.46666	3.68701e-08	9.87451e-08	-1.68592	56564.4
ENSBTAG00000006690	56531.7	54440.4	15.3099	3.22422e-15	1.04511e-13	-0.453982	56531.7
ENSBTAG00000014843	56521	54842.6	15.5398	2.20908e-15	7.71603e-14	-0.438082	56521
ENSBTAG00000033190	56518	56565.8	11.9573	1.40826e-12	1.35546e-11	-0.7732	56518
ENSBTAG00000008186	56241.3	56770.7	8.72146	1.65375e-09	6.0344e-09	-1.34375	56241.3
ENSBTAG00000019197	56204.5	52339.2	10.512	2.8141e-11	1.70122e-10	-0.98397	56204.5
ENSBTAG00000024081	56106.4	65360.3	5.32004	1.12285e-05	1.99593e-05	-2.50531	56106.4
ENSBTAG00000003116	56057.5	56478.2	19.4231	6.80694e-18	1.13542e-15	-0.239438	56057.5
ENSBTAG00000011354	56021	51496.5	13.5659	6.62812e-14	1.11547e-12	-0.596686	56021
ENSBTAG00000016254	56015.4	54465.7	13.1252	1.49006e-13	2.15315e-12	-0.640063	56015.4
ENSBTAG00000005990	55921.2	58892.6	10.3648	3.87249e-11	2.24338e-10	-1.00894	55921.2
ENSBTAG00000012355	55783.6	54429.7	13.4796	7.75515e-14	1.26032e-12	-0.604914	55783.6
ENSBTAG00000015853	55782.7	54279.7	6.48551	4.77602e-07	1.03922e-06	-2.02017	55782.7
ENSBTAG00000016481	55759.8	60793.7	7.01398	1.18598e-07	2.86329e-07	-1.83218	55759.8
ENSBTAG00000010383	55740.4	48703.7	8.53342	2.59918e-09	9.03694e-09	-1.38964	55740.4
ENSBTAG00000007634	55731.4	42639.6	7.78049	1.6644e-08	4.78774e-08	-1.59202	55731.4
ENSBTAG00000009871	55531.8	54361.4	22.7818	9.7298e-20	9.00601e-17	-0.136148	55531.8
ENSBTAG00000011473	55483.7	67723.8	3.26796	0.00284295	0.0038679	-3.56923	55483.7
ENSBTAG00000018382	55483.7	58161.1	4.19199	0.000246637	0.000374178	-3.06535	55483.7
ENSBTAG00000018928	55476.6	57996.6	17.0914	1.92399e-16	1.2235e-14	-0.344657	55476.6
ENSBTAG00000021581	55475	52190.4	6.87841	1.69059e-07	3.97839e-07	-1.87859	55475
ENSBTAG00000000019	55354.6	57269.4	13.0962	1.57296e-13	2.25415e-12	-0.643046	55354.6
ENSBTAG00000013254	55349	52873.4	8.32353	4.32929e-09	1.43429e-08	-1.44298	55349
ENSBTAG00000002267	55342.1	61223.4	9.36831	3.61764e-10	1.55424e-09	-1.19862	55342.1
ENSBTAG00000018699	55334.5	51535.1	13.1871	1.3283e-13	1.96021e-12	-0.633767	55334.5
ENSBTAG00000006556	55304.7	58594.8	14.4174	1.46245e-14	3.47018e-13	-0.521752	55304.7
ENSBTAG00000047747	55246.9	54782	15.7524	1.56322e-15	6.15718e-14	-0.423891	55246.9
bta-let-7c	55217.6	67759.7	4.33895	0.00016541	0.000255341	-2.98803	55217.6
ENSBTAG00000016252	55150.8	53097.7	14.7589	8.13162e-15	2.16423e-13	-0.494626	55150.8
ENSBTAG00000005666	55055.9	60819.7	7.38914	4.4959e-08	1.18242e-07	-1.71004	55055.9
ENSBTAG00000016006	54976.8	49218.4	11.7299	2.21901e-12	1.96341e-11	-0.802623	54976.8
ENSBTAG00000002275	54928.9	51161	12.399	5.91837e-13	6.623e-12	-0.719475	54928.9
ENSBTAG00000019139	54891.2	51594.6	12.8594	2.45282e-13	3.21025e-12	-0.66793	54891.2
ENSBTAG00000019065	54855.2	52302.3	7.58659	2.71671e-08	7.45561e-08	-1.64934	54855.2
ENSBTAG00000003693	54755.4	51582	13.4046	8.89491e-14	1.41545e-12	-0.612168	54755.4
ENSBTAG00000035844	54706.7	48469.5	6.55998	3.91794e-07	8.6551e-07	-1.99251	54706.7
ENSBTAG00000016680	54611	57696.3	9.8353	1.24949e-10	6.15544e-10	-1.10502	54611
ENSBTAG00000019214	54574.1	51272.6	16.044	9.78691e-16	4.20257e-14	-0.405193	54574.1
ENSBTAG00000000579	54570.3	51571.5	11.3175	5.14171e-12	4.00309e-11	-0.859346	54570.3
ENSBTAG00000013671	54513.6	52178.8	8.50746	2.76765e-09	9.55884e-09	-1.39612	54513.6
ENSBTAG00000012103	54387.2	51090.5	13.9147	3.539e-14	6.82578e-13	-0.564654	54387.2
ENSBTAG00000037493	54385.9	53923.8	11.6962	2.37531e-12	2.07962e-11	-0.807103	54385.9
ENSBTAG00000003061	54364.5	53723.4	7.98385	1.0007e-08	3.01971e-08	-1.53428	54364.5
ENSBTAG00000017656	54300.7	60508.3	7.78955	1.62693e-08	4.68968e-08	-1.5894	54300.7
ENSBTAG00000018188	54262.2	66060.5	4.53361	9.72071e-05	0.000154054	-2.88741	54262.2
ENSBTAG00000020807	54195.8	55317.8	4.17015	0.000261684	0.000396104	-3.07693	54195.8
ENSBTAG00000003058	54158.4	54841.1	8.94829	9.64465e-10	3.73089e-09	-1.29068	54158.4
ENSBTAG00000001648	54039.9	53232.2	4.3831	0.000146654	0.00022776	-2.96503	54039.9
ENSBTAG00000025564	53946.1	50727.6	3.60816	0.00117615	0.00166376	-3.38141	53946.1
ENSBTAG00000002187	53903.3	53756.1	14.8592	6.8579e-15	1.88236e-13	-0.486951	53903.3
ENSBTAG00000013038	53881.5	51980.6	9.71465	1.63996e-10	7.79778e-10	-1.12837	53881.5
ENSBTAG00000017321	53784.8	55553.9	7.35705	4.88167e-08	1.27283e-07	-1.72014	53784.8
ENSBTAG00000011849	53613.5	52724.8	13.4264	8.54758e-14	1.36934e-12	-0.610054	53613.5
ENSBTAG00000002728	53504.8	46297.9	9.1615	5.84586e-10	2.38779e-09	-1.24297	53504.8
ENSBTAG00000011930	53502.1	53801.7	10.8237	1.44419e-11	9.62468e-11	-0.933428	53502.1
ENSBTAG00000004879	53448.7	51612.2	13.0255	1.79499e-13	2.51103e-12	-0.650365	53448.7
ENSBTAG00000010510	53426.9	50747.5	15.5636	2.12475e-15	7.59668e-14	-0.436469	53426.9
ENSBTAG00000008077	53356.8	48486.3	8.71432	1.68222e-09	6.11686e-09	-1.34546	53356.8
ENSBTAG00000038842	53335.4	54113.9	5.95509	1.9863e-06	3.92525e-06	-2.22867	53335.4
ENSBTAG00000007438	53312	48226.1	15.5321	2.23702e-15	7.78102e-14	-0.438604	53312
ENSBTAG00000002315	53283.9	51481.1	8.31785	4.38991e-09	1.45033e-08	-1.44446	53283.9
ENSBTAG00000021370	53237.3	52927	16.4353	5.27759e-16	2.62477e-14	-0.381422	53237.3
ENSBTAG00000007979	53145.5	48219.6	8.84954	1.21864e-09	4.5936e-09	-1.31348	53145.5
ENSBTAG00000009228	53096.5	51638.8	12.6394	3.72588e-13	4.50159e-12	-0.692022	53096.5
ENSBTAG00000010945	53095	50528.7	14.6061	1.05601e-14	2.69848e-13	-0.506572	53095
ENSBTAG00000002068	53038.4	60790.9	6.30697	7.69546e-07	1.6242e-06	-2.08809	53038.4
ENSBTAG00000008812	52996.3	57436	4.50463	0.000105226	0.000165972	-2.90225	52996.3
ENSBTAG00000002362	52983	51920.1	5.74336	3.53007e-06	6.72935e-06	-2.31762	52983
ENSBTAG00000039556	52951.4	51613.8	6.84463	1.84728e-07	4.31905e-07	-1.89034	52951.4
ENSBTAG00000005904	52918.8	53317.5	11.3573	4.73666e-12	3.73575e-11	-0.85367	52918.8
ENSBTAG00000013112	52777	57218.9	10.1673	5.97038e-11	3.26139e-10	-1.04361	52777
ENSBTAG00000003877	52773.3	45672.4	8.86203	1.18301e-09	4.46942e-09	-1.31057	52773.3
ENSBTAG00000008896	52702.8	51203.2	14.0213	2.92821e-14	5.85677e-13	-0.555243	52702.8
ENSBTAG00000015258	52606.1	47064.1	8.67349	1.85513e-09	6.68143e-09	-1.35529	52606.1
ENSBTAG00000002830	52594	49750.1	21.6652	3.74108e-19	1.88879e-16	-0.165691	52594
ENSBTAG00000014001	52559.5	43755.5	5.30878	1.15808e-05	2.05395e-05	-2.51048	52559.5
ENSBTAG00000018488	52549.6	46803.9	8.99589	8.62018e-10	3.37614e-09	-1.27985	52549.6
ENSBTAG00000012094	52533.9	53069.1	10.6003	2.32694e-11	1.44863e-10	-0.969347	52533.9
ENSBTAG00000002452	52509.8	48771.3	11.7744	2.02935e-12	1.82663e-11	-0.796773	52509.8
ENSBTAG00000010627	52481.9	52979.6	15.7738	1.51e-15	5.99003e-14	-0.422487	52481.9
ENSBTAG00000013772	52476.1	49064.9	13.6903	5.2917e-14	9.37926e-13	-0.585037	52476.1
ENSBTAG00000005067	52423.7	49092.8	19.9059	3.55813e-18	7.1424e-16	-0.221651	52423.7
ENSBTAG00000015438	52329.7	49164.1	9.31667	4.07605e-10	1.72934e-09	-1.20952	52329.7
ENSBTAG00000012088	52259.4	54272.3	4.47544	0.00011397	0.000179171	-2.91725	52259.4
ENSBTAG00000005631	52176.7	46818.8	11.162	7.0944e-12	5.24633e-11	-0.88191	52176.7
ENSBTAG00000014353	52154.2	49766.5	5.5184	6.5223e-06	1.19652e-05	-2.41574	52154.2
ENSBTAG00000044040	52142.1	54114	16.3762	5.78873e-16	2.80026e-14	-0.384917	52142.1
ENSBTAG00000047824	52137.2	50638.4	16.9698	2.31394e-16	1.38181e-14	-0.351194	52137.2
ENSBTAG00000017845	52069.9	55041	7.18167	7.67173e-08	1.92411e-07	-1.77646	52069.9
ENSBTAG00000047089	51948.2	50369.3	9.53593	2.46199e-10	1.11103e-09	-1.16401	51948.2
ENSBTAG00000003077	51939.7	47979.3	18.0562	4.61854e-17	4.13707e-15	-0.296783	51939.7
ENSBTAG00000012749	51859.8	53301.2	14.7474	8.29254e-15	2.20003e-13	-0.495515	51859.8
ENSBTAG00000019574	51679.4	54473.4	5.2788	1.25734e-05	2.22122e-05	-2.52429	51679.4
ENSBTAG00000009482	51612.3	41009.2	8.63291	2.045e-09	7.28482e-09	-1.36514	51612.3
ENSBTAG00000015112	51560.4	48892.9	11.9647	1.38764e-12	1.33871e-11	-0.77226	51560.4
ENSBTAG00000022128	51548.3	49239.1	8.91733	1.03769e-09	3.97327e-09	-1.29778	51548.3
ENSBTAG00000016956	51382.7	53216.8	14.8872	6.54064e-15	1.81019e-13	-0.484832	51382.7
ENSBTAG00000017512	51382.7	45027.7	7.50136	3.37459e-08	9.09774e-08	-1.67525	51382.7
ENSBTAG00000017970	51286.2	54339.9	9.08832	6.93718e-10	2.77637e-09	-1.25911	51286.2
ENSBTAG00000013528	51205.4	49972.7	18.4003	2.81977e-17	2.93626e-15	-0.281281	51205.4
ENSBTAG00000010576	51199.2	54310.6	5.36605	9.89818e-06	1.77098e-05	-2.48428	51199.2
ENSBTAG00000031641	51168.9	51830.4	8.35478	4.01112e-09	1.33873e-08	-1.4349	51168.9
ENSBTAG00000021577	51062.2	48050.5	10.7903	1.55016e-11	1.02448e-10	-0.938691	51062.2
ENSBTAG00000018318	51012.9	56529.4	3.92698	0.000504125	0.000739564	-3.20731	51012.9
ENSBTAG00000019900	50992	48749.1	7.57351	2.80848e-08	7.68722e-08	-1.65328	50992
ENSBTAG00000013322	50968.7	49884.2	12.2147	8.47388e-13	8.93566e-12	-0.74135	50968.7
ENSBTAG00000013218	50968.4	49743.2	15.0467	4.99916e-15	1.45614e-13	-0.472937	50968.4
ENSBTAG00000003469	50948.3	50837.1	6.14516	1.18865e-06	2.43444e-06	-2.15162	50948.3
ENSBTAG00000020376	50924	53959.9	8.21045	5.71267e-09	1.8251e-08	-1.47268	50924
ENSBTAG00000010451	50879.1	51037.3	14.1369	2.38752e-14	5.02253e-13	-0.545234	50879.1
ENSBTAG00000007797	50817.6	51817.5	8.0169	9.21756e-09	2.80859e-08	-1.52512	50817.6
ENSBTAG00000009914	50794.1	62448.6	3.74244	0.000824866	0.00118475	-3.30774	50794.1
ENSBTAG00000006051	50780.5	49037.8	17.0424	2.07221e-16	1.26466e-14	-0.347276	50780.5
ENSBTAG00000012858	50717	43772.4	7.98634	9.94522e-09	3.0034e-08	-1.53359	50717
ENSBTAG00000001731	50608.6	50329.8	16.2672	6.87041e-16	3.20984e-14	-0.391453	50608.6
ENSBTAG00000004024	50582.9	47274	19.1376	1.00551e-17	1.43186e-15	-0.250522	50582.9
ENSBTAG00000011528	50568.7	50738.4	3.81803	0.000674614	0.00097686	-3.26647	50568.7
ENSBTAG00000002980	50562.7	48425.6	7.82068	1.50456e-08	4.36791e-08	-1.58042	50562.7
ENSBTAG00000000642	50539.7	46780.9	16.8687	2.7e-16	1.57289e-14	-0.356723	50539.7
ENSBTAG00000011575	50444	54353.8	9.165	5.79826e-10	2.37111e-09	-1.2422	50444
ENSBTAG00000011656	50294.7	48059.7	17.7677	7.0276e-17	5.60753e-15	-0.310388	50294.7
ENSBTAG00000016208	50262.7	56317.1	7.70628	2.00658e-08	5.67311e-08	-1.6137	50262.7
ENSBTAG00000004824	50149.2	46170.1	9.4526	2.97974e-10	1.31268e-09	-1.18107	50149.2
ENSBTAG00000039573	50132.2	51557.8	10.4759	3.04297e-11	1.81717e-10	-0.990038	50132.2
ENSBTAG00000013602	50086	43950.3	11.7523	2.12138e-12	1.89412e-11	-0.799672	50086
ENSBTAG00000019290	50040	53144.4	10.2997	4.46397e-11	2.52458e-10	-1.02022	50040
ENSBTAG00000010157	49997.3	49510.9	7.66325	2.23701e-08	6.26402e-08	-1.62641	49997.3
ENSBTAG00000001795	49891.9	50273.8	14.7187	8.70929e-15	2.28153e-13	-0.497743	49891.9
ENSBTAG00000017840	49858.3	46301.1	12.3238	6.84894e-13	7.48263e-12	-0.728313	49858.3
ENSBTAG00000019781	49742	45441.9	10.0167	8.33068e-11	4.3293e-10	-1.07096	49742
ENSBTAG00000000288	49604.2	45060.4	15.6266	1.91713e-15	7.05106e-14	-0.432225	49604.2
ENSBTAG00000015083	49535.1	46755.3	13.0639	1.67055e-13	2.36877e-12	-0.646375	49535.1
ENSBTAG00000010910	49503.6	52532.1	3.80882	0.000691387	0.00100019	-3.2715	49503.6
ENSBTAG00000005102	49442.5	40775.5	7.66811	2.20969e-08	6.19272e-08	-1.62497	49442.5
ENSBTAG00000009061	49359.8	50671.7	12.2349	8.14515e-13	8.63821e-12	-0.738913	49359.8
ENSBTAG00000004856	49349.9	47628.6	7.90303	1.22418e-08	3.62081e-08	-1.55694	49349.9
[truncated: 14,663 more rows]

## Sheet: CLA
Supplemental Table 11. Full list of ranked PIF values and adjusted p values of all genes in the dataset for Conjugated Linoleic Acid (CLA) content.
gene	logFC	AveExpr	t	P.Value	adj.P.Val	B	PIF.value	Gene symbol	Description	GO Terms
bta_miR_10b	9.22243e+10	1.0308e+11	2.91494	0.00718318	0.0095278	-4.27923	9.22243e+10	bta-miR-10b	miRNA	-
ENSBTAG00000046332	3.92975e+10	3.58708e+10	9.7511	3.20991e-10	1.48125e-09	-3.41428	3.92975e+10	ACTA1	Actin, alpha 1, skeletal muscle	GO:0010628~positive regulation of gene expression,GO:0030240~skeletal muscle thin filament assembly,GO:0048741~skeletal muscle fiber development,GO:0090131~mesenchyme migration,
ENSBTAG00000012927	2.17875e+10	1.64585e+10	3.97029	0.00049756	0.000731682	-4.07466	2.17875e+10	ALDOA	Aldolase, fructose-bisphosphate A	GO:0006000~fructose metabolic process,GO:0006096~glycolytic process,GO:0006754~ATP biosynthetic process,GO:0006941~striated muscle contraction,GO:0008360~regulation of cell shape,GO:0030388~fructose 1,6-bisphosphate metabolic process,GO:0046716~muscle cell cellular homeostasis,
ENSBTAG00000026986	1.84871e+10	1.71069e+10	7.32301	8.3509e-08	2.15725e-07	-3.59908	1.84871e+10	TTN	Titin	bta05410:Hypertrophic cardiomyopathy (HCM)
ENSBTAG00000018204	1.41341e+10	1.20395e+10	12.4613	1.55097e-12	1.6528e-11	-3.29485	1.41341e+10	MYH1	Myosin, heavy chain 1, skeletal muscle, adult	GO:0005859~muscle myosin complex
ENSBTAG00000011424	9.84567e+09	8.30143e+09	4.37495	0.00017151	0.000264616	-4.00113	9.84567e+09	-	-	-
ENSBTAG00000013921	7.20627e+09	6.63007e+09	6.50471	6.44844e-07	1.41132e-06	-3.68745	7.20627e+09	CKM	Creatine kinase, M-type	GO:0009408~response to heat,GO:0016310~phosphorylation,GO:0046314~phosphocreatine biosynthetic process,
ENSBTAG00000006907	5.45559e+09	5.39471e+09	6.82572	2.86519e-07	6.68041e-07	-3.65087	5.45559e+09	NEB	Nebulin	Function unknown
ENSBTAG00000021218	4.2297e+09	3.34268e+09	4.66712	7.90731e-05	0.000127218	-3.95058	4.2297e+09	MYLPF	Myosin light chain, phosphorylatable, fast skeletal muscle	GO:0007519~skeletal muscle tissue development,
bta_miR_486	3.77758e+09	3.9318e+09	3.77998	0.000816806	0.0011763	-4.11048	3.77758e+09	bta-mir-486	miRNA	-
ENSBTAG00000005333	3.5974e+09	3.46917e+09	6.41504	8.10471e-07	1.74726e-06	-3.69813	3.5974e+09
ENSBTAG00000022158	3.34691e+09	2.90049e+09	6.52909	6.06068e-07	1.33425e-06	-3.68458	3.34691e+09
ENSBTAG00000005373	2.972e+09	2.35204e+09	3.92548	0.000559369	0.000817793	-4.08303	2.972e+09
ENSBTAG00000009707	2.64834e+09	2.31356e+09	6.66113	4.33674e-07	9.76739e-07	-3.6693	2.64834e+09
ENSBTAG00000007090	1.92233e+09	2.30922e+09	5.55121	7.61976e-06	1.40873e-05	-3.8121	1.92233e+09
ENSBTAG00000014731	1.91069e+09	1.57321e+09	4.65928	8.07347e-05	0.000129755	-3.9519	1.91069e+09
ENSBTAG00000011392	1.82401e+09	1.91552e+09	8.38952	6.59747e-09	2.15206e-08	-3.50561	1.82401e+09
ENSBTAG00000046725	1.81722e+09	1.45794e+09	4.84408	4.94377e-05	8.16354e-05	-3.92108	1.81722e+09
ENSBTAG00000005353	1.57119e+09	1.34394e+09	7.11155	1.40544e-07	3.46671e-07	-3.62041	1.57119e+09
ENSBTAG00000018513	1.39705e+09	1.58056e+09	6.24562	1.25113e-06	2.61754e-06	-3.71888	1.39705e+09
bta_miR_26a	1.31495e+09	1.1124e+09	5.27241	1.589e-05	2.80418e-05	-3.85336	1.31495e+09
ENSBTAG00000006541	1.2767e+09	1.15983e+09	10.1864	1.28453e-10	6.76516e-10	-3.39032	1.2767e+09
ENSBTAG00000009703	1.25293e+09	1.35187e+09	6.76562	3.3322e-07	7.68002e-07	-3.65753	1.25293e+09
ENSBTAG00000005534	1.20972e+09	1.0484e+09	4.47656	0.000131062	0.000205274	-3.98329	1.20972e+09
ENSBTAG00000006253	1.1366e+09	9.7979e+08	3.50369	0.00166258	0.00233135	-4.1636	1.1366e+09
ENSBTAG00000010880	1.08238e+09	8.64686e+08	4.55184	0.000107357	0.00016982	-3.97025	1.08238e+09
ENSBTAG00000001032	1.03381e+09	9.13221e+08	8.85687	2.27405e-09	8.28393e-09	-3.47114	1.03381e+09
ENSBTAG00000018369	8.6255e+08	8.78294e+08	7.79245	2.68281e-08	7.69623e-08	-3.55519	8.6255e+08
ENSBTAG00000020080	7.19115e+08	6.46836e+08	12.0792	3.12656e-12	2.93135e-11	-3.30801	7.19115e+08
ENSBTAG00000006999	6.70004e+08	6.42458e+08	13.9325	1.19919e-13	2.05743e-12	-3.25218	6.70004e+08
ENSBTAG00000045757	6.18983e+08	5.79467e+08	5.63483	6.11794e-06	1.14528e-05	-3.80016	6.18983e+08
ENSBTAG00000022244	5.9421e+08	4.9084e+08	6.70721	3.86035e-07	8.77409e-07	-3.66408	5.9421e+08
ENSBTAG00000033008	5.70559e+08	4.97437e+08	6.45377	7.34197e-07	1.59322e-06	-3.69349	5.70559e+08
ENSBTAG00000017743	5.52009e+08	5.19621e+08	3.27046	0.00299738	0.00410935	-4.20918	5.52009e+08
ENSBTAG00000017183	5.36206e+08	4.92495e+08	9.08916	1.3538e-09	5.23619e-09	-3.45529	5.36206e+08
ENSBTAG00000007782	5.21502e+08	5.43393e+08	12.1581	2.70168e-12	2.58624e-11	-3.30522	5.21502e+08
ENSBTAG00000000434	4.72501e+08	3.77481e+08	4.02273	0.000433737	0.000641806	-4.06492	4.72501e+08
ENSBTAG00000048229	4.42414e+08	3.98008e+08	7.68833	3.44278e-08	9.64641e-08	-3.56453	4.42414e+08
ENSBTAG00000006823	4.41703e+08	4.23893e+08	8.30087	8.10102e-09	2.5938e-08	-3.51256	4.41703e+08
ENSBTAG00000015214	3.80206e+08	4.38556e+08	4.63627	8.58169e-05	0.000137581	-3.9558	3.80206e+08
ENSBTAG00000010741	3.78392e+08	3.67177e+08	9.31057	8.31236e-10	3.42496e-09	-3.44091	3.78392e+08
ENSBTAG00000021685	3.61053e+08	3.28476e+08	8.65738	3.57038e-09	1.23748e-08	-3.48542	3.61053e+08
ENSBTAG00000020223	3.48979e+08	3.17751e+08	7.68068	3.50663e-08	9.80252e-08	-3.56522	3.48979e+08
ENSBTAG00000001564	3.42551e+08	3.5689e+08	10.5163	6.51895e-11	3.80434e-10	-3.37358	3.42551e+08
ENSBTAG00000009663	3.42182e+08	2.8011e+08	6.69103	4.0212e-07	9.11342e-07	-3.66591	3.42182e+08
ENSBTAG00000009696	2.39464e+08	2.53888e+08	7.936	1.9066e-08	5.62957e-08	-3.54266	2.39464e+08
ENSBTAG00000001601	2.38937e+08	2.27211e+08	8.75366	2.86997e-09	1.01796e-08	-3.47845	2.38937e+08
ENSBTAG00000011730	2.16729e+08	2.00424e+08	5.39812	1.14023e-05	2.05514e-05	-3.83448	2.16729e+08
ENSBTAG00000018707	2.11118e+08	2.14458e+08	9.97048	2.01718e-10	9.91696e-10	-3.40193	2.11118e+08
ENSBTAG00000025441	1.86473e+08	1.70186e+08	3.64518	0.00115708	0.001644	-4.13625	1.86473e+08
ENSBTAG00000000286	1.72368e+08	1.65144e+08	7.46977	5.8378e-08	1.55502e-07	-3.58486	1.72368e+08
ENSBTAG00000014069	1.71024e+08	1.53347e+08	5.74012	4.64339e-06	8.85376e-06	-3.78541	1.71024e+08
ENSBTAG00000017462	1.63647e+08	1.28142e+08	7.32708	8.26803e-08	2.13748e-07	-3.59868	1.63647e+08
ENSBTAG00000019011	1.58868e+08	1.37728e+08	9.28997	8.69595e-10	3.56905e-09	-3.44222	1.58868e+08
ENSBTAG00000006419	1.57336e+08	1.60508e+08	9.19643	1.068e-09	4.26998e-09	-3.44823	1.57336e+08
ENSBTAG00000011869	1.28263e+08	1.33972e+08	3.39861	0.00217119	0.00301344	-4.18407	1.28263e+08
ENSBTAG00000033217	1.27173e+08	1.36171e+08	8.36021	7.05994e-09	2.28874e-08	-3.50789	1.27173e+08
ENSBTAG00000013162	1.26117e+08	1.04341e+08	6.58788	5.22028e-07	1.16046e-06	-3.67772	1.26117e+08
ENSBTAG00000016688	1.2079e+08	1.19972e+08	12.9177	6.85039e-13	8.39527e-12	-3.28034	1.2079e+08
ENSBTAG00000000678	1.1206e+08	1.05126e+08	15.149	1.68176e-14	4.31865e-13	-3.22451	1.1206e+08
ENSBTAG00000001398	1.11689e+08	1.14045e+08	5.43631	1.03102e-05	1.87152e-05	-3.82884	1.11689e+08
ENSBTAG00000020060	1.09678e+08	1.04238e+08	9.46861	5.89138e-10	2.52244e-09	-3.43106	1.09678e+08
bta_miR_30a_5p	1.03743e+08	9.89709e+07	4.23871	0.000245802	0.000373088	-4.02545	1.03743e+08
bta_miR_378	9.51571e+07	8.98671e+07	8.8396	2.36415e-09	8.58802e-09	-3.47235	9.51571e+07
ENSBTAG00000019327	8.58566e+07	7.78306e+07	4.41487	0.000154318	0.000239494	-3.99409	8.58566e+07
ENSBTAG00000011969	8.47381e+07	6.51122e+07	4.35959	0.000178622	0.000275085	-4.00385	8.47381e+07
ENSBTAG00000004079	8.14708e+07	7.91929e+07	6.75399	3.43118e-07	7.88548e-07	-3.65882	8.14708e+07
ENSBTAG00000046177	7.82581e+07	8.99364e+07	5.5517	7.61002e-06	1.40724e-05	-3.81203	7.82581e+07
ENSBTAG00000013208	7.68828e+07	7.42629e+07	6.80719	3.00162e-07	6.97343e-07	-3.65291	7.68828e+07
ENSBTAG00000001303	6.76586e+07	5.06433e+07	4.69787	7.28763e-05	0.00011781	-3.94539	6.76586e+07
ENSBTAG00000014547	6.35985e+07	5.10554e+07	3.54679	0.00148931	0.00209675	-4.15524	6.35985e+07
ENSBTAG00000019782	6.27396e+07	5.42483e+07	4.81015	5.40963e-05	8.90226e-05	-3.92667	6.27396e+07
ENSBTAG00000018071	6.2186e+07	5.17246e+07	6.77508	3.25379e-07	7.51576e-07	-3.65647	6.2186e+07
ENSBTAG00000013468	5.7781e+07	6.04596e+07	9.84457	2.63153e-10	1.2489e-09	-3.40894	5.7781e+07
bta_miR_10a	5.74357e+07	6.95259e+07	2.30882	0.0290703	0.0366846	-4.3964	5.74357e+07
ENSBTAG00000019177	5.54262e+07	4.60802e+07	7.87071	2.22629e-08	6.48263e-08	-3.54831	5.54262e+07
ENSBTAG00000013315	5.37201e+07	5.50482e+07	8.54867	4.57552e-09	1.54734e-08	-3.49347	5.37201e+07
ENSBTAG00000020308	5.31066e+07	4.99666e+07	10.4785	7.04066e-11	4.05681e-10	-3.37544	5.31066e+07
ENSBTAG00000021466	5.30598e+07	4.80876e+07	6.22508	1.31901e-06	2.74965e-06	-3.72145	5.30598e+07
ENSBTAG00000000894	4.42401e+07	4.19886e+07	10.2554	1.11341e-10	5.96463e-10	-3.38672	4.42401e+07
ENSBTAG00000018598	4.41227e+07	4.46047e+07	5.02918	3.02553e-05	5.13437e-05	-3.89117	4.41227e+07
ENSBTAG00000004258	4.35798e+07	3.99922e+07	13.5413	2.32047e-13	3.49011e-12	-3.26242	4.35798e+07
ENSBTAG00000008683	4.01145e+07	3.42267e+07	4.27148	0.000225439	0.000343386	-4.01956	4.01145e+07
ENSBTAG00000009387	3.94535e+07	3.60852e+07	11.6774	6.64668e-12	5.55197e-11	-3.32296	3.94535e+07
ENSBTAG00000013631	3.84726e+07	3.16482e+07	7.31178	8.58388e-08	2.20931e-07	-3.60019	3.84726e+07
ENSBTAG00000019585	3.67945e+07	3.74738e+07	8.08246	1.34939e-08	4.10965e-08	-3.53028	3.67945e+07
ENSBTAG00000003476	3.54572e+07	3.32764e+07	10.9339	2.81588e-11	1.87074e-10	-3.35398	3.54572e+07
ENSBTAG00000001003	3.39026e+07	3.65536e+07	4.66307	7.99272e-05	0.00012853	-3.95126	3.39026e+07
ENSBTAG00000014835	3.32453e+07	3.42477e+07	7.28028	9.27313e-08	2.37077e-07	-3.60331	3.32453e+07
ENSBTAG00000010907	3.24891e+07	2.54097e+07	4.1358	0.000322335	0.000483589	-4.04413	3.24891e+07
ENSBTAG00000001349	2.96669e+07	2.74875e+07	11.5171	9.02477e-12	7.20272e-11	-3.32926	2.96669e+07
ENSBTAG00000014930	2.83922e+07	2.26394e+07	6.94805	2.1098e-07	5.05417e-07	-3.6376	2.83922e+07
ENSBTAG00000014583	2.82839e+07	2.34963e+07	8.72137	3.08762e-09	1.08715e-08	-3.48077	2.82839e+07
ENSBTAG00000024929	2.73799e+07	2.14011e+07	5.78375	4.14307e-06	7.96907e-06	-3.77939	2.73799e+07
ENSBTAG00000008401	2.71679e+07	1.724e+07	6.51991	6.20373e-07	1.36396e-06	-3.68566	2.71679e+07
ENSBTAG00000006733	2.54536e+07	2.50341e+07	7.85145	2.33067e-08	6.75855e-08	-3.54999	2.54536e+07
ENSBTAG00000006491	2.47223e+07	2.38559e+07	6.67193	4.21998e-07	9.52549e-07	-3.66807	2.47223e+07
ENSBTAG00000017475	2.44257e+07	2.30643e+07	20.9383	6.4394e-18	1.59399e-15	-3.14672	2.44257e+07
ENSBTAG00000012818	2.35342e+07	2.41174e+07	9.34056	7.78475e-10	3.22889e-09	-3.43901	2.35342e+07
ENSBTAG00000006396	2.3333e+07	1.99727e+07	6.89963	2.38102e-07	5.64528e-07	-3.64281	2.3333e+07
ENSBTAG00000013653	2.3252e+07	2.28956e+07	10.5889	5.62543e-11	3.37406e-10	-3.37005	2.3252e+07
ENSBTAG00000030974	2.32007e+07	2.27634e+07	8.97814	1.73309e-09	6.52057e-09	-3.46276	2.32007e+07
ENSBTAG00000011922	2.29917e+07	2.15648e+07	8.90624	2.03551e-09	7.49764e-09	-3.4677	2.29917e+07
ENSBTAG00000019915	2.22127e+07	2.04392e+07	4.89529	4.31553e-05	7.18245e-05	-3.91271	2.22127e+07
ENSBTAG00000047231	2.16513e+07	1.98109e+07	7.6217	4.0415e-08	1.11242e-07	-3.57062	2.16513e+07
bta_miR_181a	2.13623e+07	1.92607e+07	6.96818	2.00653e-07	4.82254e-07	-3.63545	2.13623e+07
ENSBTAG00000002282	1.97482e+07	1.6029e+07	4.93092	3.92632e-05	6.56125e-05	-3.90693	1.97482e+07
ENSBTAG00000011465	1.94777e+07	1.58591e+07	3.64701	0.00115164	0.00163641	-4.1359	1.94777e+07
ENSBTAG00000020296	1.91927e+07	1.83251e+07	9.18748	1.08928e-09	4.34165e-09	-3.44882	1.91927e+07
ENSBTAG00000011734	1.9136e+07	1.86308e+07	5.05228	2.84582e-05	4.8416e-05	-3.88751	1.9136e+07
ENSBTAG00000019554	1.87269e+07	1.69432e+07	5.60361	6.64007e-06	1.23656e-05	-3.8046	1.87269e+07
ENSBTAG00000006607	1.85603e+07	1.73906e+07	9.56202	4.81417e-10	2.11112e-09	-3.4254	1.85603e+07
ENSBTAG00000018588	1.80403e+07	1.63508e+07	8.39265	6.54985e-09	2.1386e-08	-3.50536	1.80403e+07
ENSBTAG00000017368	1.80321e+07	1.64932e+07	10.0652	1.65361e-10	8.38401e-10	-3.39677	1.80321e+07
ENSBTAG00000017181	1.78185e+07	1.41802e+07	4.86911	4.626e-05	7.6719e-05	-3.91698	1.78185e+07
ENSBTAG00000002507	1.76843e+07	1.86619e+07	10.8386	3.40439e-11	2.19507e-10	-3.35831	1.76843e+07
ENSBTAG00000032436	1.74557e+07	1.42268e+07	7.51983	5.16995e-08	1.39254e-07	-3.58012	1.74557e+07
ENSBTAG00000013744	1.71691e+07	1.54569e+07	8.68698	3.33811e-09	1.1673e-08	-3.48326	1.71691e+07
ENSBTAG00000011104	1.71497e+07	1.84442e+07	12.0375	3.37811e-12	3.13149e-11	-3.30951	1.71497e+07
ENSBTAG00000009462	1.70117e+07	1.58204e+07	6.46191	7.19107e-07	1.56269e-06	-3.69252	1.70117e+07
ENSBTAG00000008868	1.68012e+07	1.7021e+07	12.0738	3.15776e-12	2.95641e-11	-3.30821	1.68012e+07
ENSBTAG00000016024	1.66663e+07	1.63224e+07	6.5158	6.26893e-07	1.37507e-06	-3.68614	1.66663e+07
ENSBTAG00000006270	1.61985e+07	1.48377e+07	7.26035	9.7382e-08	2.48101e-07	-3.6053	1.61985e+07
ENSBTAG00000017389	1.60071e+07	1.36183e+07	6.13105	1.68084e-06	3.44594e-06	-3.73335	1.60071e+07
ENSBTAG00000007109	1.59493e+07	1.39999e+07	5.53668	7.91645e-06	1.45846e-05	-3.8142	1.59493e+07
ENSBTAG00000012849	1.56325e+07	1.73142e+07	6.5516	5.72374e-07	1.26503e-06	-3.68194	1.56325e+07
ENSBTAG00000008842	1.55788e+07	1.40401e+07	10.4656	7.22894e-11	4.14544e-10	-3.37608	1.55788e+07
ENSBTAG00000015204	1.5465e+07	1.54215e+07	4.92666	3.9709e-05	6.63049e-05	-3.90762	1.5465e+07
ENSBTAG00000012330	1.52143e+07	1.54981e+07	8.13258	1.19961e-08	3.69556e-08	-3.52614	1.52143e+07
ENSBTAG00000014249	1.45699e+07	1.3731e+07	10.5278	6.3684e-11	3.7411e-10	-3.37302	1.45699e+07
ENSBTAG00000006429	1.44864e+07	1.5943e+07	6.50314	6.47412e-07	1.41657e-06	-3.68763	1.44864e+07
ENSBTAG00000046450	1.37077e+07	1.20944e+07	7.48498	5.62602e-08	1.50384e-07	-3.58342	1.37077e+07
ENSBTAG00000010849	1.34704e+07	1.37686e+07	10.1182	1.48054e-10	7.65626e-10	-3.39393	1.34704e+07
ENSBTAG00000017509	1.34042e+07	1.24568e+07	10.6963	4.52842e-11	2.79776e-10	-3.36492	1.34042e+07
ENSBTAG00000006305	1.32529e+07	1.02571e+07	4.91466	4.09938e-05	6.8369e-05	-3.90956	1.32529e+07
ENSBTAG00000007172	1.31889e+07	1.4363e+07	9.70048	3.57618e-10	1.62666e-09	-3.41721	1.31889e+07
ENSBTAG00000006712	1.28553e+07	1.18189e+07	12.8924	7.16407e-13	8.72112e-12	-3.28111	1.28553e+07
ENSBTAG00000020605	1.25476e+07	1.07512e+07	7.21476	1.08936e-07	2.74836e-07	-3.60988	1.25476e+07
ENSBTAG00000017246	1.23616e+07	9.65768e+06	4.23985	0.000245063	0.000371999	-4.02525	1.23616e+07
ENSBTAG00000006434	1.22897e+07	1.208e+07	6.16557	1.53756e-06	3.17227e-06	-3.72895	1.22897e+07
ENSBTAG00000016296	1.21419e+07	1.06313e+07	5.36668	1.23882e-05	2.21944e-05	-3.83916	1.21419e+07
ENSBTAG00000019648	1.19733e+07	1.08822e+07	6.86812	2.57634e-07	6.064e-07	-3.64623	1.19733e+07
ENSBTAG00000007343	1.17791e+07	9.13991e+06	4.36042	0.000178231	0.000274558	-4.0037	1.17791e+07
ENSBTAG00000014885	1.1579e+07	9.48277e+06	3.23207	0.00329913	0.00451093	-4.21673	1.1579e+07
ENSBTAG00000031573	1.13838e+07	1.17735e+07	4.10276	0.000351587	0.000524672	-4.05018	1.13838e+07
ENSBTAG00000018320	1.13513e+07	9.72181e+06	5.19639	1.94288e-05	3.39067e-05	-3.865	1.13513e+07
ENSBTAG00000003505	1.1323e+07	1.05184e+07	7.86937	2.2334e-08	6.50223e-08	-3.54842	1.1323e+07
ENSBTAG00000032531	1.12055e+07	1.01526e+07	5.01403	3.14956e-05	5.33465e-05	-3.89358	1.12055e+07
ENSBTAG00000011752	1.08711e+07	1.04211e+07	7.98851	1.68384e-08	5.02734e-08	-3.53817	1.08711e+07
ENSBTAG00000021880	1.07161e+07	1.16459e+07	9.55822	4.85377e-10	2.12627e-09	-3.42563	1.07161e+07
ENSBTAG00000027444	1.06619e+07	1.00752e+07	9.09647	1.33204e-09	5.16865e-09	-3.4548	1.06619e+07
ENSBTAG00000006563	1.06578e+07	7.74021e+06	2.77999	0.00991619	0.0130125	-4.30575	1.06578e+07
ENSBTAG00000015848	1.0561e+07	1.08536e+07	12.3373	1.94409e-12	1.97076e-11	-3.29902	1.0561e+07
ENSBTAG00000012683	1.04775e+07	1.06634e+07	8.98325	1.71344e-09	6.45672e-09	-3.46242	1.04775e+07
ENSBTAG00000038849	1.02778e+07	9.59369e+06	8.92238	1.96319e-09	7.27101e-09	-3.46659	1.02778e+07
ENSBTAG00000005259	1.02664e+07	9.57799e+06	5.15093	2.19127e-05	3.78923e-05	-3.87203	1.02664e+07
ENSBTAG00000009535	1.01529e+07	9.24264e+06	5.31207	1.43092e-05	2.54251e-05	-3.84735	1.01529e+07
ENSBTAG00000008921	1.01362e+07	8.62212e+06	5.02557	3.05458e-05	5.18106e-05	-3.89175	1.01362e+07
ENSBTAG00000005296	1.00605e+07	8.5408e+06	4.64534	8.37779e-05	0.000134492	-3.95427	1.00605e+07
ENSBTAG00000016282	9.97903e+06	8.87565e+06	6.78944	3.13849e-07	7.27134e-07	-3.65488	9.97903e+06
ENSBTAG00000018522	9.95801e+06	7.99211e+06	5.08631	2.60036e-05	4.4469e-05	-3.88214	9.95801e+06
ENSBTAG00000013472	9.89812e+06	9.68356e+06	6.04574	2.09577e-06	4.22565e-06	-3.74435	9.89812e+06
ENSBTAG00000039121	9.70278e+06	8.91895e+06	14.4478	5.13608e-14	1.05528e-12	-3.23974	9.70278e+06
ENSBTAG00000021237	9.34505e+06	8.29724e+06	10.5666	5.88518e-11	3.50489e-10	-3.37113	9.34505e+06
ENSBTAG00000005664	9.26022e+06	8.89319e+06	19.1551	5.8114e-17	7.9602e-15	-3.16407	9.26022e+06
ENSBTAG00000011843	9.13915e+06	8.75676e+06	6.83577	2.79385e-07	6.52673e-07	-3.64977	9.13915e+06
ENSBTAG00000006995	9.12058e+06	1.05299e+07	9.89561	2.36207e-10	1.13509e-09	-3.40608	9.12058e+06
ENSBTAG00000015000	8.88205e+06	8.49443e+06	15.058	1.93958e-14	4.8412e-13	-3.22639	8.88205e+06
bta_miR_126_5p	8.71223e+06	1.29364e+07	2.24272	0.033565	0.042164	-4.40871	8.71223e+06
ENSBTAG00000039728	8.62994e+06	7.24032e+06	4.55989	0.00010509	0.000166453	-3.96887	8.62994e+06
ENSBTAG00000013924	8.53178e+06	7.35785e+06	4.77518	5.93587e-05	9.71231e-05	-3.93246	8.53178e+06
ENSBTAG00000008394	8.45983e+06	1.21754e+07	2.28305	0.0307533	0.0387359	-4.40121	8.45983e+06
ENSBTAG00000000622	8.45931e+06	6.84254e+06	3.99274	0.000469181	0.000691702	-4.07049	8.45931e+06
ENSBTAG00000011184	8.39492e+06	6.99835e+06	6.01721	2.25655e-06	4.52439e-06	-3.74807	8.39492e+06
ENSBTAG00000014068	8.29433e+06	7.04413e+06	6.90543	2.34676e-07	5.56955e-07	-3.64218	8.29433e+06
ENSBTAG00000013113	8.28174e+06	8.11672e+06	14.9824	2.18453e-14	5.35506e-13	-3.22796	8.28174e+06
ENSBTAG00000016457	8.2573e+06	7.73948e+06	21.6184	2.90676e-18	9.41789e-16	-3.14111	8.2573e+06
ENSBTAG00000015591	8.22171e+06	7.63978e+06	9.66508	3.85768e-10	1.73735e-09	-3.41928	8.22171e+06
ENSBTAG00000031217	8.21727e+06	8.95381e+06	5.62082	6.34691e-06	1.18498e-05	-3.80215	8.21727e+06
ENSBTAG00000004322	8.12852e+06	4.96596e+06	4.70877	7.07996e-05	0.00011464	-3.94356	8.12852e+06
ENSBTAG00000000111	8.05525e+06	9.60546e+06	4.78361	5.80439e-05	9.51196e-05	-3.93106	8.05525e+06
ENSBTAG00000006189	8.00987e+06	7.59856e+06	9.70373	3.55146e-10	1.6176e-09	-3.41702	8.00987e+06
ENSBTAG00000007068	7.99111e+06	7.10102e+06	10.5795	5.7334e-11	3.43026e-10	-3.3705	7.99111e+06
ENSBTAG00000016563	7.84079e+06	7.18718e+06	8.60157	4.05443e-09	1.39179e-08	-3.48953	7.84079e+06
ENSBTAG00000008150	7.70705e+06	7.60318e+06	9.59577	4.47668e-10	1.98378e-09	-3.42338	7.70705e+06
ENSBTAG00000016224	7.62674e+06	6.49409e+06	5.82811	3.69007e-06	7.14519e-06	-3.77332	7.62674e+06
ENSBTAG00000016401	7.4949e+06	6.68451e+06	8.1581	1.13e-08	3.50678e-08	-3.52404	7.4949e+06
ENSBTAG00000039958	7.47504e+06	7.16466e+06	10.435	7.69534e-11	4.36601e-10	-3.3776	7.47504e+06
ENSBTAG00000040028	7.30587e+06	7.05277e+06	9.8877	2.40192e-10	1.15118e-09	-3.40652	7.30587e+06
ENSBTAG00000007737	7.30395e+06	6.37772e+06	6.45541	7.31126e-07	1.58737e-06	-3.69329	7.30395e+06
ENSBTAG00000002574	7.30315e+06	7.57806e+06	6.86303	2.60935e-07	6.134e-07	-3.64679	7.30315e+06
ENSBTAG00000017380	7.23972e+06	6.48229e+06	5.3835	1.18504e-05	2.12806e-05	-3.83665	7.23972e+06
ENSBTAG00000012447	7.1691e+06	7.23325e+06	15.0581	1.93921e-14	4.8412e-13	-3.22638	7.1691e+06
ENSBTAG00000018358	7.12356e+06	6.63153e+06	11.5629	8.26678e-12	6.68645e-11	-3.32744	7.12356e+06
ENSBTAG00000012159	7.07728e+06	6.66199e+06	10.0951	1.55368e-10	7.9467e-10	-3.39517	7.07728e+06
ENSBTAG00000021508	7.06581e+06	5.74955e+06	5.42138	1.07241e-05	1.94154e-05	-3.83104	7.06581e+06
ENSBTAG00000015285	7.065e+06	6.20336e+06	5.95874	2.62629e-06	5.20929e-06	-3.75578	7.065e+06
ENSBTAG00000038025	7.04026e+06	7.60686e+06	7.75753	2.91642e-08	8.30419e-08	-3.5583	7.04026e+06
ENSBTAG00000000843	7.01215e+06	6.7576e+06	7.98832	1.68458e-08	5.0283e-08	-3.53819	7.01215e+06
bta_let_7f	6.87608e+06	6.23616e+06	8.50206	5.09143e-09	1.70368e-08	-3.49698	6.87608e+06
ENSBTAG00000010551	6.81757e+06	7.48253e+06	7.98828	1.68476e-08	5.0283e-08	-3.53819	6.81757e+06
ENSBTAG00000030190	6.72937e+06	6.89736e+06	6.87491	2.53288e-07	5.96921e-07	-3.64549	6.72937e+06
ENSBTAG00000012890	6.72199e+06	6.80694e+06	10.0226	1.80798e-10	9.06299e-10	-3.39908	6.72199e+06
ENSBTAG00000013799	6.66163e+06	5.75538e+06	5.12718	2.33353e-05	4.01915e-05	-3.87573	6.66163e+06
ENSBTAG00000005974	6.60842e+06	6.05978e+06	8.04123	1.48689e-08	4.48541e-08	-3.53372	6.60842e+06
ENSBTAG00000014143	6.59341e+06	5.53122e+06	5.89937	3.06471e-06	6.01237e-06	-3.76369	6.59341e+06
ENSBTAG00000014719	6.57693e+06	5.26353e+06	6.88632	2.46162e-07	5.81104e-07	-3.64425	6.57693e+06
ENSBTAG00000007700	6.54097e+06	6.6736e+06	8.36212	7.02886e-09	2.28034e-08	-3.50774	6.54097e+06
ENSBTAG00000046019	6.5187e+06	6.74548e+06	7.45142	6.10412e-08	1.61905e-07	-3.58662	6.5187e+06
ENSBTAG00000005865	6.41717e+06	6.42222e+06	6.78921	3.1403e-07	7.27456e-07	-3.6549	6.41717e+06
ENSBTAG00000005620	6.40743e+06	5.48487e+06	4.98851	3.37004e-05	5.6841e-05	-3.89766	6.40743e+06
ENSBTAG00000010786	6.19347e+06	6.58861e+06	8.43338	5.96244e-09	1.96509e-08	-3.50222	6.19347e+06
ENSBTAG00000009417	6.175e+06	5.79987e+06	8.82786	2.42742e-09	8.79131e-09	-3.47318	6.175e+06
ENSBTAG00000015053	6.16938e+06	6.26963e+06	11.0899	2.06898e-11	1.43804e-10	-3.34708	6.16938e+06
bta_miR_30e_5p	6.12517e+06	5.84703e+06	15.6224	8.1005e-15	2.4769e-13	-3.21521	6.12517e+06
ENSBTAG00000021499	5.99529e+06	5.68989e+06	13.3587	3.1732e-13	4.4731e-12	-3.26745	5.99529e+06
ENSBTAG00000017122	5.85253e+06	6.14963e+06	9.70092	3.57282e-10	1.62557e-09	-3.41718	5.85253e+06
ENSBTAG00000013103	5.84966e+06	6.13181e+06	4.79908	5.57101e-05	9.15087e-05	-3.9285	5.84966e+06
ENSBTAG00000026199	5.80995e+06	5.69157e+06	9.19822	1.0638e-09	4.25552e-09	-3.44812	5.80995e+06
ENSBTAG00000004806	5.75169e+06	5.72302e+06	12.688	1.03081e-12	1.18547e-11	-3.28749	5.75169e+06
ENSBTAG00000039684	5.72716e+06	5.87585e+06	10.3178	9.7889e-11	5.35292e-10	-3.38352	5.72716e+06
ENSBTAG00000025644	5.61282e+06	4.21092e+06	5.62611	6.25949e-06	1.16983e-05	-3.8014	5.61282e+06
ENSBTAG00000001604	5.61263e+06	5.81382e+06	7.97602	1.73429e-08	5.16152e-08	-3.53923	5.61263e+06
ENSBTAG00000007300	5.58362e+06	4.6292e+06	6.08068	1.9145e-06	3.88433e-06	-3.73982	5.58362e+06
bta_miR_191	5.57884e+06	8.25616e+06	2.29557	0.0299252	0.0377239	-4.39888	5.57884e+06
ENSBTAG00000000778	5.5135e+06	4.89515e+06	7.86814	2.23992e-08	6.51445e-08	-3.54853	5.5135e+06
ENSBTAG00000001932	5.46699e+06	5.46579e+06	15.5036	9.71306e-15	2.85097e-13	-3.21747	5.46699e+06
ENSBTAG00000011145	5.44228e+06	5.26937e+06	5.54505	7.74428e-06	1.42893e-05	-3.81299	5.44228e+06
ENSBTAG00000016779	5.42688e+06	5.19685e+06	8.76483	2.79841e-09	9.95095e-09	-3.47765	5.42688e+06
ENSBTAG00000008203	5.42545e+06	4.13316e+06	3.75585	0.00086951	0.001249	-4.11507	5.42545e+06
ENSBTAG00000008985	5.2966e+06	4.37477e+06	9.77058	3.07944e-10	1.43203e-09	-3.41316	5.2966e+06
ENSBTAG00000046512	5.24033e+06	4.01492e+06	3.12627	0.00428943	0.00581029	-4.23757	5.24033e+06
ENSBTAG00000005048	5.19748e+06	3.90792e+06	3.94902	0.000526018	0.000771377	-4.07863	5.19748e+06
ENSBTAG00000008314	5.18876e+06	4.6075e+06	6.21329	1.35966e-06	2.83054e-06	-3.72293	5.18876e+06
ENSBTAG00000047491	5.18695e+06	4.84532e+06	18.9466	7.60379e-17	9.21645e-15	-3.1664	5.18695e+06
ENSBTAG00000046981	5.17157e+06	5.01854e+06	11.9375	4.07037e-12	3.67708e-11	-3.31315	5.17157e+06
ENSBTAG00000004526	5.04297e+06	4.1045e+06	3.9746	0.000491983	0.000723987	-4.07386	5.04297e+06
ENSBTAG00000047502	4.98221e+06	4.55486e+06	5.45847	9.72558e-06	1.77127e-05	-3.82558	4.98221e+06
ENSBTAG00000009757	4.96706e+06	4.51053e+06	5.95348	2.66245e-06	5.27419e-06	-3.75647	4.96706e+06
ENSBTAG00000018463	4.95128e+06	4.80929e+06	5.16644	2.10312e-05	3.64692e-05	-3.86962	4.95128e+06
ENSBTAG00000006029	4.90964e+06	5.06121e+06	11.2248	1.58828e-11	1.15045e-10	-3.34128	4.90964e+06
ENSBTAG00000013264	4.83403e+06	4.00521e+06	4.56564	0.0001035	0.000164073	-3.96788	4.83403e+06
ENSBTAG00000015839	4.80907e+06	4.83282e+06	9.46765	5.90375e-10	2.52517e-09	-3.43112	4.80907e+06
ENSBTAG00000031598	4.80834e+06	4.8863e+06	11.3523	1.23982e-11	9.35442e-11	-3.33595	4.80834e+06
ENSBTAG00000016598	4.80834e+06	4.7155e+06	14.9057	2.46599e-14	5.87652e-13	-3.22959	4.80834e+06
ENSBTAG00000015720	4.79344e+06	4.43895e+06	6.30539	1.07309e-06	2.26958e-06	-3.71147	4.79344e+06
ENSBTAG00000021879	4.78017e+06	4.70718e+06	12.2391	2.32707e-12	2.29444e-11	-3.30239	4.78017e+06
ENSBTAG00000014724	4.71499e+06	4.19588e+06	7.12668	1.35382e-07	3.35035e-07	-3.61885	4.71499e+06
ENSBTAG00000019110	4.69982e+06	4.30483e+06	9.69558	3.61389e-10	1.64204e-09	-3.4175	4.69982e+06
ENSBTAG00000004344	4.6235e+06	5.58977e+06	6.15234	1.59093e-06	3.27276e-06	-3.73063	4.6235e+06
bta_miR_30d	4.60683e+06	5.0639e+06	4.56413	0.000103914	0.000164667	-3.96814	4.60683e+06
ENSBTAG00000047174	4.56339e+06	4.66163e+06	8.00701	1.61184e-08	4.83467e-08	-3.53661	4.56339e+06
ENSBTAG00000011802	4.55757e+06	4.41734e+06	8.52543	4.82564e-09	1.62345e-08	-3.49521	4.55757e+06
ENSBTAG00000013863	4.54192e+06	4.65602e+06	7.07762	1.52867e-07	3.75327e-07	-3.62393	4.54192e+06
ENSBTAG00000039682	4.51517e+06	3.9765e+06	16.0602	4.18737e-15	1.52866e-13	-3.20723	4.51517e+06
ENSBTAG00000002060	4.51027e+06	3.7916e+06	5.42898	1.05112e-05	1.90525e-05	-3.82992	4.51027e+06
ENSBTAG00000002157	4.48475e+06	4.77532e+06	7.27511	9.39156e-08	2.39923e-07	-3.60383	4.48475e+06
ENSBTAG00000002323	4.47803e+06	3.70019e+06	5.1346	2.28815e-05	3.94635e-05	-3.87458	4.47803e+06
ENSBTAG00000017267	4.47745e+06	4.28549e+06	5.43434	1.0364e-05	1.88018e-05	-3.82913	4.47745e+06
ENSBTAG00000012881	4.45092e+06	4.22784e+06	16.9263	1.18456e-15	5.90459e-14	-3.19303	4.45092e+06
ENSBTAG00000001120	4.43396e+06	4.30192e+06	10.2771	1.06458e-10	5.7469e-10	-3.3856	4.43396e+06
ENSBTAG00000001618	4.40014e+06	4.34489e+06	7.89506	2.10108e-08	6.14887e-08	-3.54619	4.40014e+06
bta_miR_100	4.24612e+06	2.14552e+06	1.56395	0.129794	0.155366	-4.52448	4.24612e+06
ENSBTAG00000032477	4.24533e+06	4.22936e+06	10.2793	1.05974e-10	5.72444e-10	-3.38549	4.24533e+06
ENSBTAG00000007784	4.23754e+06	4.2159e+06	7.53819	4.94504e-08	1.33773e-07	-3.57839	4.23754e+06
ENSBTAG00000014396	4.20425e+06	3.36645e+06	5.86989	3.30925e-06	6.45303e-06	-3.76766	4.20425e+06
ENSBTAG00000011548	4.17574e+06	3.89153e+06	7.70918	3.27464e-08	9.21978e-08	-3.56264	4.17574e+06
ENSBTAG00000018987	4.11444e+06	3.5176e+06	6.53028	6.04233e-07	1.33039e-06	-3.68444	4.11444e+06
ENSBTAG00000008570	4.0922e+06	3.61189e+06	4.51803	0.000117422	0.000184925	-3.97609	4.0922e+06
ENSBTAG00000018267	4.09084e+06	4.0124e+06	4.39636	0.000162065	0.000250893	-3.99735	4.09084e+06
ENSBTAG00000001078	4.07372e+06	4.00128e+06	11.5002	9.32236e-12	7.37732e-11	-3.32993	4.07372e+06
ENSBTAG00000008915	4.01101e+06	4.27486e+06	10.2554	1.11333e-10	5.96463e-10	-3.38672	4.01101e+06
ENSBTAG00000025210	3.95948e+06	4.298e+06	6.59715	5.09901e-07	1.13582e-06	-3.67665	3.95948e+06
ENSBTAG00000016924	3.90121e+06	4.04514e+06	11.0726	2.14031e-11	1.47813e-10	-3.34783	3.90121e+06
ENSBTAG00000046176	3.89899e+06	3.71811e+06	10.5097	6.60766e-11	3.846e-10	-3.37391	3.89899e+06
ENSBTAG00000015767	3.89396e+06	3.82841e+06	13.1458	4.59036e-13	6.05151e-12	-3.27355	3.89396e+06
bta_miR_99b	3.89249e+06	2.45953e+06	1.72628	0.0960394	0.116291	-4.49896	3.89249e+06
ENSBTAG00000009389	3.7775e+06	4.06157e+06	10.9489	2.73337e-11	1.82023e-10	-3.35331	3.7775e+06
ENSBTAG00000020757	3.75823e+06	3.34625e+06	15.0901	1.84427e-14	4.62384e-13	-3.22572	3.75823e+06
ENSBTAG00000012931	3.72039e+06	4.67466e+06	5.17761	2.04184e-05	3.54758e-05	-3.86789	3.72039e+06
ENSBTAG00000006084	3.70347e+06	3.36505e+06	5.7234	4.8511e-06	9.21021e-06	-3.78773	3.70347e+06
ENSBTAG00000015470	3.67925e+06	3.59565e+06	11.8627	4.68366e-12	4.10703e-11	-3.31592	3.67925e+06
ENSBTAG00000011105	3.65592e+06	3.75258e+06	8.13357	1.19682e-08	3.68899e-08	-3.52605	3.65592e+06
ENSBTAG00000020969	3.61972e+06	3.53185e+06	14.4421	5.18392e-14	1.06251e-12	-3.23987	3.61972e+06
ENSBTAG00000013641	3.61843e+06	3.23093e+06	6.46428	7.14784e-07	1.55349e-06	-3.69224	3.61843e+06
ENSBTAG00000017869	3.58121e+06	4.15043e+06	9.8577	2.55931e-10	1.21875e-09	-3.4082	3.58121e+06
ENSBTAG00000005211	3.57345e+06	3.10334e+06	5.09181	2.56277e-05	4.38574e-05	-3.88127	3.57345e+06
ENSBTAG00000000698	3.56467e+06	3.23627e+06	5.71277	4.98781e-06	9.45485e-06	-3.78921	3.56467e+06
ENSBTAG00000002038	3.55852e+06	3.07133e+06	5.6519	5.85012e-06	1.09893e-05	-3.79775	3.55852e+06
ENSBTAG00000002203	3.53285e+06	3.78067e+06	6.5167	6.2547e-07	1.37266e-06	-3.68603	3.53285e+06
ENSBTAG00000019852	3.41283e+06	3.5996e+06	11.4453	1.03597e-11	8.0545e-11	-3.33215	3.41283e+06
ENSBTAG00000017866	3.38667e+06	3.86117e+06	9.17858	1.11088e-09	4.41417e-09	-3.4494	3.38667e+06
ENSBTAG00000015910	3.3801e+06	3.58649e+06	14.5742	4.18686e-14	8.89536e-13	-3.23686	3.3801e+06
ENSBTAG00000003846	3.36645e+06	2.81609e+06	4.52014	0.000116767	0.000183944	-3.97572	3.36645e+06
ENSBTAG00000014433	3.35043e+06	2.94504e+06	12.936	6.63262e-13	8.1686e-12	-3.27978	3.35043e+06
ENSBTAG00000006075	3.33963e+06	3.13524e+06	6.95125	2.09303e-07	5.01756e-07	-3.63726	3.33963e+06
ENSBTAG00000008482	3.3293e+06	3.38827e+06	14.6729	3.57259e-14	7.82717e-13	-3.23465	3.3293e+06
ENSBTAG00000039374	3.31786e+06	3.22442e+06	17.6263	4.43891e-16	3.03252e-14	-3.18287	3.31786e+06
ENSBTAG00000008743	3.29527e+06	2.84295e+06	12.1779	2.60494e-12	2.50932e-11	-3.30452	3.29527e+06
ENSBTAG00000008300	3.28066e+06	3.54511e+06	6.16947	1.52216e-06	3.14397e-06	-3.72846	3.28066e+06
ENSBTAG00000009576	3.2746e+06	2.657e+06	6.05724	2.03428e-06	4.11102e-06	-3.74286	3.2746e+06
ENSBTAG00000003229	3.2435e+06	2.75343e+06	4.71879	6.89407e-05	0.00011177	-3.94187	3.2435e+06
ENSBTAG00000006383	3.18713e+06	2.89616e+06	4.4912	0.000126077	0.000197907	-3.98074	3.18713e+06
ENSBTAG00000015598	3.1483e+06	2.51426e+06	4.23752	0.000246571	0.000374188	-4.02567	3.1483e+06
ENSBTAG00000019295	3.14759e+06	3.27316e+06	7.06687	1.56996e-07	3.84345e-07	-3.62505	3.14759e+06
ENSBTAG00000009359	3.14467e+06	2.78448e+06	6.99739	1.86578e-07	4.5042e-07	-3.63235	3.14467e+06
ENSBTAG00000019210	3.10087e+06	3.03027e+06	14.7436	3.19051e-14	7.20559e-13	-3.23309	3.10087e+06
ENSBTAG00000000163	3.08171e+06	2.67783e+06	6.95114	2.09362e-07	5.01827e-07	-3.63727	3.08171e+06
ENSBTAG00000003072	3.07085e+06	3.22921e+06	9.21287	1.03002e-09	4.14173e-09	-3.44717	3.07085e+06
ENSBTAG00000003109	3.06626e+06	2.92637e+06	7.23699	1.03136e-07	2.6177e-07	-3.60764	3.06626e+06
ENSBTAG00000002098	3.05843e+06	2.45291e+06	4.98338	3.41626e-05	5.75743e-05	-3.89848	3.05843e+06
ENSBTAG00000000507	2.99698e+06	2.43706e+06	7.3732	7.38622e-08	1.92905e-07	-3.59417	2.99698e+06
ENSBTAG00000019701	2.93906e+06	2.533e+06	4.33861	0.000188811	0.000289795	-4.00757	2.93906e+06
ENSBTAG00000015388	2.92952e+06	2.41074e+06	4.22218	0.000256752	0.000389147	-4.02844	2.92952e+06
ENSBTAG00000013461	2.89971e+06	2.43342e+06	4.40919	0.000156658	0.00024288	-3.99509	2.89971e+06
ENSBTAG00000004094	2.88063e+06	3.67194e+06	6.61689	4.85037e-07	1.08323e-06	-3.67437	2.88063e+06
ENSBTAG00000011885	2.85897e+06	3.05547e+06	8.50427	5.06558e-09	1.69654e-08	-3.49681	2.85897e+06
ENSBTAG00000039340	2.84447e+06	2.62972e+06	7.65234	3.75395e-08	1.04195e-07	-3.56781	2.84447e+06
ENSBTAG00000000550	2.83291e+06	2.65347e+06	5.69555	5.21782e-06	9.85868e-06	-3.79162	2.83291e+06
ENSBTAG00000019314	2.83009e+06	2.6717e+06	9.24718	9.55186e-10	3.87689e-09	-3.44495	2.83009e+06
ENSBTAG00000005726	2.82493e+06	2.76678e+06	11.1202	1.94924e-11	1.36269e-10	-3.34576	2.82493e+06
ENSBTAG00000006759	2.81247e+06	2.93793e+06	10.2676	1.08577e-10	5.83882e-10	-3.38609	2.81247e+06
ENSBTAG00000035907	2.81195e+06	2.8505e+06	12.0679	3.19267e-12	2.98503e-11	-3.30842	2.81195e+06
ENSBTAG00000010919	2.8094e+06	2.80532e+06	12.8586	7.60655e-13	9.16049e-12	-3.28215	2.8094e+06
ENSBTAG00000016079	2.79745e+06	2.52427e+06	5.27687	1.57039e-05	2.77482e-05	-3.85268	2.79745e+06
ENSBTAG00000012804	2.79665e+06	2.47365e+06	8.18224	1.06797e-08	3.32835e-08	-3.52208	2.79665e+06
ENSBTAG00000015473	2.79599e+06	2.42773e+06	4.61018	9.19683e-05	0.00014687	-3.96025	2.79599e+06
ENSBTAG00000032719	2.77617e+06	2.8461e+06	5.8539	3.45007e-06	6.70591e-06	-3.76982	2.77617e+06
ENSBTAG00000019096	2.76009e+06	2.74785e+06	7.55241	4.77773e-08	1.29664e-07	-3.57706	2.76009e+06
ENSBTAG00000046936	2.75857e+06	2.63353e+06	10.6077	5.41544e-11	3.26438e-10	-3.36915	2.75857e+06
ENSBTAG00000010082	2.74422e+06	3.12618e+06	6.83156	2.82351e-07	6.59237e-07	-3.65023	2.74422e+06
ENSBTAG00000004077	2.69715e+06	2.72867e+06	12.3203	2.00532e-12	2.0243e-11	-3.2996	2.69715e+06
ENSBTAG00000046786	2.69128e+06	2.883e+06	6.51839	6.22788e-07	1.3682e-06	-3.68584	2.69128e+06
ENSBTAG00000000425	2.68844e+06	2.43714e+06	5.96228	2.60228e-06	5.16472e-06	-3.75531	2.68844e+06
ENSBTAG00000002485	2.67318e+06	2.76209e+06	9.23962	9.71176e-10	3.93326e-09	-3.44544	2.67318e+06
ENSBTAG00000018628	2.66736e+06	2.25283e+06	5.23161	1.77001e-05	3.10799e-05	-3.85958	2.66736e+06
ENSBTAG00000008652	2.63926e+06	2.50212e+06	7.17243	1.20915e-07	3.02521e-07	-3.61417	2.63926e+06
ENSBTAG00000006441	2.63715e+06	2.67695e+06	9.38266	7.10155e-10	2.97703e-09	-3.43638	2.63715e+06
ENSBTAG00000020518	2.5686e+06	2.21862e+06	6.294	1.1049e-06	2.33218e-06	-3.71288	2.5686e+06
ENSBTAG00000012720	2.56672e+06	2.50361e+06	3.88602	0.000620003	0.00090268	-4.09044	2.56672e+06
ENSBTAG00000017967	2.55235e+06	2.43419e+06	10.3191	9.76259e-11	5.34374e-10	-3.38345	2.55235e+06
ENSBTAG00000001908	2.54952e+06	2.96681e+06	9.2194	1.01534e-09	4.09441e-09	-3.44675	2.54952e+06
ENSBTAG00000021976	2.54058e+06	2.89017e+06	8.22891	9.57742e-09	3.00989e-08	-3.5183	2.54058e+06
ENSBTAG00000017125	2.53994e+06	2.22126e+06	9.99498	1.9159e-10	9.49387e-10	-3.40058	2.53994e+06
ENSBTAG00000018542	2.52169e+06	2.33549e+06	5.87758	3.24367e-06	6.33542e-06	-3.76662	2.52169e+06
ENSBTAG00000002648	2.50418e+06	2.12988e+06	5.5612	7.42241e-06	1.37466e-05	-3.81067	2.50418e+06
ENSBTAG00000015989	2.44218e+06	2.04422e+06	4.36743	0.000174956	0.00026976	-4.00246	2.44218e+06
ENSBTAG00000030805	2.43683e+06	1.82274e+06	4.12837	0.00032869	0.000492465	-4.04548	2.43683e+06
ENSBTAG00000010402	2.41786e+06	2.47354e+06	5.18298	2.01302e-05	3.50402e-05	-3.86706	2.41786e+06
ENSBTAG00000002278	2.36275e+06	2.56022e+06	6.27302	1.16608e-06	2.45086e-06	-3.71547	2.36275e+06
ENSBTAG00000002853	2.35343e+06	2.21906e+06	12.4465	1.59321e-12	1.68534e-11	-3.29534	2.35343e+06
ENSBTAG00000001360	2.35305e+06	2.12448e+06	5.06108	2.7802e-05	4.73617e-05	-3.88612	2.35305e+06
bta_let_7a_5p	2.3492e+06	2.25467e+06	12.4403	1.61131e-12	1.70096e-11	-3.29555	2.3492e+06
ENSBTAG00000019269	2.34912e+06	2.30204e+06	7.13299	1.33287e-07	3.30578e-07	-3.6182	2.34912e+06
ENSBTAG00000002898	2.33941e+06	1.92176e+06	7.14877	1.28187e-07	3.19104e-07	-3.61658	2.33941e+06
ENSBTAG00000001311	2.31214e+06	2.12469e+06	8.46078	5.598e-09	1.85578e-08	-3.50012	2.31214e+06
ENSBTAG00000011966	2.30752e+06	2.60065e+06	6.76474	3.33955e-07	7.69589e-07	-3.65762	2.30752e+06
ENSBTAG00000018115	2.30493e+06	2.10498e+06	6.41238	8.15987e-07	1.7587e-06	-3.69845	2.30493e+06
ENSBTAG00000018722	2.28433e+06	2.01477e+06	10.6655	4.81808e-11	2.94539e-10	-3.36638	2.28433e+06
ENSBTAG00000020735	2.25085e+06	2.2055e+06	6.12469	1.70866e-06	3.49701e-06	-3.73416	2.25085e+06
ENSBTAG00000040055	2.24506e+06	2.20064e+06	6.78965	3.13683e-07	7.2685e-07	-3.65486	2.24506e+06
ENSBTAG00000004371	2.23848e+06	2.57556e+06	8.40427	6.37655e-09	2.08687e-08	-3.50446	2.23848e+06
ENSBTAG00000018887	2.19386e+06	1.90506e+06	10.6218	5.26302e-11	3.18046e-10	-3.36847	2.19386e+06
ENSBTAG00000001521	2.18932e+06	2.1108e+06	9.7832	2.9978e-10	1.40297e-09	-3.41243	2.18932e+06
ENSBTAG00000009533	2.18764e+06	2.20237e+06	8.38169	6.71795e-09	2.1884e-08	-3.50622	2.18764e+06
ENSBTAG00000020980	2.17766e+06	2.15126e+06	13.4847	2.55602e-13	3.76949e-12	-3.26396	2.17766e+06
ENSBTAG00000002018	2.16315e+06	1.81186e+06	8.44003	5.87185e-09	1.9375e-08	-3.50171	2.16315e+06
ENSBTAG00000006883	2.14913e+06	2.01678e+06	12.7251	9.64743e-13	1.12174e-11	-3.28631	2.14913e+06
ENSBTAG00000013930	2.14859e+06	2.07685e+06	9.17704	1.11467e-09	4.42714e-09	-3.4495	2.14859e+06
ENSBTAG00000012897	2.13382e+06	1.97978e+06	5.46771	9.49179e-06	1.7309e-05	-3.82423	2.13382e+06
ENSBTAG00000023416	2.11179e+06	1.98398e+06	10.111	1.50291e-10	7.74341e-10	-3.39432	2.11179e+06
ENSBTAG00000016648	2.10745e+06	1.94093e+06	5.43194	1.04297e-05	1.8915e-05	-3.82948	2.10745e+06
ENSBTAG00000018137	2.1045e+06	2.3132e+06	5.31842	1.40714e-05	2.50158e-05	-3.8464	2.1045e+06
ENSBTAG00000013956	2.09086e+06	1.96457e+06	9.1579	1.16276e-09	4.59218e-09	-3.45075	2.09086e+06
ENSBTAG00000010229	2.07246e+06	2.38047e+06	7.68364	3.48176e-08	9.74431e-08	-3.56496	2.07246e+06
ENSBTAG00000016161	2.06508e+06	1.82243e+06	7.96281	1.78935e-08	5.31411e-08	-3.54036	2.06508e+06
ENSBTAG00000017279	2.06131e+06	1.84189e+06	12.5507	1.31932e-12	1.44807e-11	-3.29191	2.06131e+06
ENSBTAG00000015283	2.05961e+06	1.78854e+06	4.46157	0.000136371	0.000213233	-3.98591	2.05961e+06
ENSBTAG00000006702	2.05051e+06	1.90345e+06	8.49109	5.22129e-09	1.74362e-08	-3.49781	2.05051e+06
ENSBTAG00000004072	2.04568e+06	1.88465e+06	15.9149	5.20403e-15	1.78569e-13	-3.20982	2.04568e+06
ENSBTAG00000001721	2.01881e+06	2.09758e+06	13.7007	1.7702e-13	2.79959e-12	-3.25816	2.01881e+06
ENSBTAG00000013614	1.99289e+06	1.97342e+06	8.94419	1.86969e-09	6.96914e-09	-3.46509	1.99289e+06
ENSBTAG00000020905	1.98767e+06	1.69357e+06	4.71945	6.88199e-05	0.000111585	-3.94176	1.98767e+06
ENSBTAG00000014956	1.98577e+06	1.53861e+06	4.58919	9.72325e-05	0.000154603	-3.96384	1.98577e+06
ENSBTAG00000020791	1.97634e+06	1.91672e+06	9.35111	7.60746e-10	3.16314e-09	-3.43835	1.97634e+06
ENSBTAG00000037516	1.97119e+06	1.84658e+06	10.863	3.24232e-11	2.10913e-10	-3.35719	1.97119e+06
ENSBTAG00000013929	1.96103e+06	1.7758e+06	3.96799	0.000500574	0.000735858	-4.07509	1.96103e+06
ENSBTAG00000004367	1.95458e+06	1.92021e+06	6.44527	7.50275e-07	1.62455e-06	-3.6945	1.95458e+06
ENSBTAG00000020093	1.95094e+06	1.85893e+06	17.349	6.52203e-16	3.89656e-14	-3.18676	1.95094e+06
ENSBTAG00000020262	1.93528e+06	1.91384e+06	10.4559	7.37433e-11	4.21304e-10	-3.37656	1.93528e+06
ENSBTAG00000016874	1.93077e+06	1.50862e+06	2.56674	0.0163028	0.0210298	-4.34728	1.93077e+06
ENSBTAG00000010012	1.92839e+06	1.62405e+06	6.01158	2.28976e-06	4.58605e-06	-3.74881	1.92839e+06
ENSBTAG00000015743	1.92245e+06	1.56951e+06	7.10553	1.42654e-07	3.51431e-07	-3.62103	1.92245e+06
ENSBTAG00000008545	1.91222e+06	1.11093e+06	4.43034	0.000148128	0.000230511	-3.99137	1.91222e+06
ENSBTAG00000021227	1.90096e+06	1.71595e+06	4.96538	3.58326e-05	6.02262e-05	-3.90137	1.90096e+06
ENSBTAG00000014093	1.893e+06	1.89021e+06	8.20205	1.01968e-08	3.1873e-08	-3.52047	1.893e+06
ENSBTAG00000002944	1.88739e+06	1.94558e+06	6.95523	2.07237e-07	4.97085e-07	-3.63683	1.88739e+06
ENSBTAG00000005085	1.87912e+06	1.52335e+06	5.18541	2.00014e-05	3.48303e-05	-3.86669	1.87912e+06
ENSBTAG00000046333	1.87392e+06	1.65236e+06	6.91589	2.28618e-07	5.43879e-07	-3.64105	1.87392e+06
ENSBTAG00000015786	1.86809e+06	1.72227e+06	10.5476	6.11766e-11	3.61143e-10	-3.37206	1.86809e+06
ENSBTAG00000005574	1.85634e+06	1.40546e+06	2.72604	0.011262	0.0147178	-4.31631	1.85634e+06
ENSBTAG00000010610	1.8457e+06	1.88854e+06	5.89162	3.12718e-06	6.12637e-06	-3.76473	1.8457e+06
ENSBTAG00000004037	1.83993e+06	1.60197e+06	8.08776	1.33267e-08	4.06165e-08	-3.52984	1.83993e+06
ENSBTAG00000008573	1.83559e+06	1.31623e+06	5.51045	8.48199e-06	1.55551e-05	-3.818	1.83559e+06
ENSBTAG00000000560	1.82691e+06	1.64601e+06	6.64125	4.56028e-07	1.02374e-06	-3.67158	1.82691e+06
ENSBTAG00000007622	1.81708e+06	1.57029e+06	7.28491	9.16838e-08	2.34613e-07	-3.60285	1.81708e+06
ENSBTAG00000014643	1.81042e+06	1.43919e+06	4.5408	0.000110546	0.000174667	-3.97215	1.81042e+06
ENSBTAG00000018423	1.80862e+06	1.86478e+06	7.7358	3.0722e-08	8.69777e-08	-3.56024	1.80862e+06
ENSBTAG00000039851	1.80628e+06	1.65504e+06	8.97972	1.72698e-09	6.5034e-09	-3.46266	1.80628e+06
ENSBTAG00000010982	1.80442e+06	1.6576e+06	8.29444	8.22285e-09	2.62682e-08	-3.51307	1.80442e+06
ENSBTAG00000000874	1.80118e+06	1.80364e+06	12.6444	1.11471e-12	1.26214e-11	-3.28888	1.80118e+06
ENSBTAG00000021120	1.79733e+06	1.93182e+06	8.05807	1.42906e-08	4.32881e-08	-3.53231	1.79733e+06
ENSBTAG00000011931	1.78117e+06	1.59135e+06	6.37481	8.98247e-07	1.9232e-06	-3.70299	1.78117e+06
ENSBTAG00000027722	1.77603e+06	1.67214e+06	15.2177	1.51105e-14	3.9903e-13	-3.22312	1.77603e+06
ENSBTAG00000009725	1.77563e+06	2.28317e+06	6.23052	1.30067e-06	2.71343e-06	-3.72077	1.77563e+06
ENSBTAG00000001926	1.77474e+06	1.61779e+06	14.1687	8.10632e-14	1.50912e-12	-3.24634	1.77474e+06
ENSBTAG00000004051	1.77101e+06	1.6408e+06	16.1294	3.77811e-15	1.42718e-13	-3.20603	1.77101e+06
ENSBTAG00000002964	1.77082e+06	1.77033e+06	10.8949	3.04269e-11	1.99934e-10	-3.35574	1.77082e+06
ENSBTAG00000012746	1.76001e+06	1.68666e+06	9.94924	2.10938e-10	1.02892e-09	-3.4031	1.76001e+06
ENSBTAG00000000546	1.75726e+06	1.76231e+06	10.6719	4.75612e-11	2.9128e-10	-3.36608	1.75726e+06
ENSBTAG00000010940	1.75424e+06	1.81155e+06	3.95643	0.000515924	0.000757102	-4.07725	1.75424e+06
ENSBTAG00000006487	1.7516e+06	1.46533e+06	4.61841	8.99816e-05	0.000143848	-3.95884	1.7516e+06
ENSBTAG00000047249	1.75073e+06	1.70862e+06	17.3018	6.96731e-16	4.03384e-14	-3.18744	1.75073e+06
ENSBTAG00000005714	1.74999e+06	2.49591e+06	0.850295	0.402843	0.457537	-4.61333	1.74999e+06
ENSBTAG00000014463	1.74249e+06	1.71772e+06	12.5246	1.3832e-12	1.50543e-11	-3.29276	1.74249e+06
ENSBTAG00000011559	1.73978e+06	1.48606e+06	4.9813	3.43513e-05	5.7875e-05	-3.89882	1.73978e+06
ENSBTAG00000011419	1.72995e+06	1.79504e+06	16.8027	1.41372e-15	6.72836e-14	-3.19494	1.72995e+06
ENSBTAG00000018278	1.72094e+06	1.5819e+06	5.18178	2.01944e-05	3.51286e-05	-3.86725	1.72094e+06
ENSBTAG00000006342	1.69575e+06	1.55315e+06	5.84977	3.48737e-06	6.77293e-06	-3.77038	1.69575e+06
ENSBTAG00000002487	1.68872e+06	1.63775e+06	17.0116	1.04919e-15	5.42231e-14	-3.19173	1.68872e+06
ENSBTAG00000014804	1.6755e+06	1.58021e+06	14.9817	2.18678e-14	5.35506e-13	-3.22798	1.6755e+06
ENSBTAG00000010534	1.66792e+06	1.48886e+06	12.1826	2.58203e-12	2.4901e-11	-3.30435	1.66792e+06
ENSBTAG00000005660	1.65756e+06	1.54783e+06	18.2888	1.80654e-16	1.68887e-14	-3.1742	1.65756e+06
ENSBTAG00000012957	1.65085e+06	1.62447e+06	27.0375	1.04136e-20	3.50897e-17	-3.10976	1.65085e+06
ENSBTAG00000017616	1.62987e+06	1.42282e+06	8.64551	3.66812e-09	1.26874e-08	-3.48629	1.62987e+06
ENSBTAG00000008185	1.62866e+06	1.36545e+06	5.30632	1.45284e-05	2.57917e-05	-3.84822	1.62866e+06
ENSBTAG00000011488	1.60254e+06	1.60071e+06	21.2255	4.58965e-18	1.28877e-15	-3.14429	1.60254e+06
ENSBTAG00000038865	1.59793e+06	1.38379e+06	7.36801	7.4806e-08	1.95037e-07	-3.59467	1.59793e+06
ENSBTAG00000005847	1.59793e+06	1.66163e+06	3.786	0.000804149	0.00115867	-4.10934	1.59793e+06
ENSBTAG00000003966	1.58868e+06	1.62923e+06	13.692	1.79623e-13	2.83096e-12	-3.25839	1.58868e+06
ENSBTAG00000015228	1.58247e+06	1.7524e+06	5.60004	6.70256e-06	1.24724e-05	-3.80511	1.58247e+06
ENSBTAG00000002280	1.58036e+06	1.55545e+06	11.8282	4.99725e-12	4.33541e-11	-3.31721	1.58036e+06
ENSBTAG00000021024	1.57924e+06	1.49579e+06	6.48437	6.79104e-07	1.48111e-06	-3.68985	1.57924e+06
ENSBTAG00000000598	1.57472e+06	1.13998e+06	2.44189	0.0216422	0.0276233	-4.37125	1.57472e+06
ENSBTAG00000015038	1.57156e+06	1.64214e+06	9.47141	5.85576e-10	2.50782e-09	-3.43089	1.57156e+06
ENSBTAG00000025385	1.56886e+06	1.33263e+06	4.94307	3.80173e-05	6.36632e-05	-3.90497	1.56886e+06
ENSBTAG00000025868	1.56781e+06	1.51619e+06	8.34093	7.38225e-09	2.3836e-08	-3.5094	1.56781e+06
ENSBTAG00000047752	1.56493e+06	916072	4.29739	0.000210532	0.000321756	-4.01492	1.56493e+06
ENSBTAG00000004922	1.55829e+06	1.50811e+06	13.5237	2.39113e-13	3.57778e-12	-3.2629	1.55829e+06
ENSBTAG00000009923	1.55498e+06	1.55345e+06	4.19062	0.000279017	0.000421339	-4.03415	1.55498e+06
bta_miR_186	1.5524e+06	1.58809e+06	12.0968	3.02626e-12	2.85159e-11	-3.30739	1.5524e+06
ENSBTAG00000007605	1.54341e+06	1.39685e+06	10.2285	1.17712e-10	6.27004e-10	-3.38812	1.54341e+06
ENSBTAG00000022155	1.53465e+06	1.56092e+06	9.68959	3.66044e-10	1.66006e-09	-3.41785	1.53465e+06
ENSBTAG00000000838	1.52868e+06	1.36969e+06	9.5001	5.50302e-10	2.36759e-09	-3.42914	1.52868e+06
ENSBTAG00000014262	1.52731e+06	1.34243e+06	10.961	2.66827e-11	1.77969e-10	-3.35276	1.52731e+06
ENSBTAG00000019685	1.52077e+06	1.38688e+06	16.4119	2.49104e-15	1.00887e-13	-3.20123	1.52077e+06
ENSBTAG00000006027	1.52056e+06	1.46873e+06	9.68588	3.68963e-10	1.67015e-09	-3.41806	1.52056e+06
ENSBTAG00000007211	1.51606e+06	1.15919e+06	5.8578	3.41514e-06	6.64491e-06	-3.76929	1.51606e+06
ENSBTAG00000010242	1.51521e+06	1.28357e+06	6.72443	3.69633e-07	8.43617e-07	-3.66214	1.51521e+06
ENSBTAG00000045568	1.51244e+06	1.32304e+06	6.99508	1.87652e-07	4.52946e-07	-3.63259	1.51244e+06
ENSBTAG00000009844	1.50777e+06	1.58085e+06	4.14592	0.000313866	0.000471513	-4.04228	1.50777e+06
ENSBTAG00000014423	1.47641e+06	1.23018e+06	5.89953	3.06346e-06	6.01061e-06	-3.76367	1.47641e+06
ENSBTAG00000021653	1.47371e+06	1.44672e+06	12.6214	1.16176e-12	1.30315e-11	-3.28962	1.47371e+06
ENSBTAG00000040053	1.47034e+06	1.47429e+06	5.61085	6.51517e-06	1.21492e-05	-3.80357	1.47034e+06
ENSBTAG00000013290	1.46733e+06	1.48136e+06	12.0345	3.39706e-12	3.14298e-11	-3.30962	1.46733e+06
ENSBTAG00000011580	1.46017e+06	1.46568e+06	9.60735	4.36657e-10	1.93957e-09	-3.42269	1.46017e+06
ENSBTAG00000004315	1.45807e+06	1.32523e+06	17.1727	8.35329e-16	4.56936e-14	-3.18933	1.45807e+06
ENSBTAG00000004910	1.44333e+06	1.36941e+06	10.4363	7.67556e-11	4.36001e-10	-3.37754	1.44333e+06
ENSBTAG00000016413	1.43271e+06	1.24605e+06	5.25494	1.66411e-05	2.92936e-05	-3.85602	1.43271e+06
ENSBTAG00000002960	1.4306e+06	1.56522e+06	12.1806	2.5917e-12	2.49799e-11	-3.30442	1.4306e+06
ENSBTAG00000003826	1.42896e+06	1.14254e+06	6.75143	3.45336e-07	7.9278e-07	-3.65911	1.42896e+06
ENSBTAG00000022058	1.42513e+06	1.59278e+06	4.60841	9.24003e-05	0.00014749	-3.96055	1.42513e+06
ENSBTAG00000011022	1.424e+06	1.49473e+06	7.69866	3.35845e-08	9.43211e-08	-3.56359	1.424e+06
ENSBTAG00000012044	1.41441e+06	1.1776e+06	4.3135	0.00020176	0.000309024	-4.01204	1.41441e+06
ENSBTAG00000032829	1.41322e+06	1.50162e+06	10.7845	3.79275e-11	2.40317e-10	-3.3608	1.41322e+06
ENSBTAG00000008827	1.40702e+06	1.23272e+06	2.45873	0.0208384	0.0266317	-4.36804	1.40702e+06
ENSBTAG00000012232	1.40367e+06	1.40681e+06	7.19184	1.15263e-07	2.89714e-07	-3.61219	1.40367e+06
ENSBTAG00000022004	1.39108e+06	1.48681e+06	6.51177	6.33365e-07	1.38872e-06	-3.68661	1.39108e+06
ENSBTAG00000002821	1.38313e+06	1.53912e+06	4.9748	3.49482e-05	5.8822e-05	-3.89986	1.38313e+06
ENSBTAG00000020035	1.37628e+06	1.54648e+06	1.34629	0.18971	0.223388	-4.55595	1.37628e+06
ENSBTAG00000011190	1.37177e+06	1.67778e+06	6.42124	7.9774e-07	1.72201e-06	-3.69738	1.37177e+06
ENSBTAG00000005315	1.37153e+06	1.21656e+06	6.27043	1.17384e-06	2.46624e-06	-3.7158	1.37153e+06
ENSBTAG00000017713	1.36888e+06	1.26878e+06	12.2493	2.28385e-12	2.25812e-11	-3.30203	1.36888e+06
ENSBTAG00000023523	1.35705e+06	1.06567e+06	11.6474	7.03582e-12	5.8279e-11	-3.32412	1.35705e+06
ENSBTAG00000015131	1.35248e+06	1.44795e+06	9.05532	1.45939e-09	5.59578e-09	-3.45755	1.35248e+06
ENSBTAG00000009362	1.33153e+06	1.32416e+06	8.78927	2.64807e-09	9.47435e-09	-3.47591	1.33153e+06
ENSBTAG00000006202	1.33032e+06	1.3323e+06	9.72145	3.4195e-10	1.56681e-09	-3.41599	1.33032e+06
ENSBTAG00000005316	1.32924e+06	1.23355e+06	12.0609	3.23436e-12	3.0172e-11	-3.30867	1.32924e+06
ENSBTAG00000014960	1.32479e+06	1.26117e+06	10.402	8.23428e-11	4.62129e-10	-3.37925	1.32479e+06
ENSBTAG00000010677	1.31861e+06	1.1433e+06	5.99576	2.38567e-06	4.76172e-06	-3.75089	1.31861e+06
ENSBTAG00000018801	1.31286e+06	1.17412e+06	10.4781	7.04722e-11	4.05826e-10	-3.37546	1.31286e+06
ENSBTAG00000005946	1.31177e+06	1.22743e+06	7.50906	5.30669e-08	1.4255e-07	-3.58113	1.31177e+06
ENSBTAG00000019052	1.31017e+06	1.09177e+06	7.15355	1.26683e-07	3.15919e-07	-3.61609	1.31017e+06
ENSBTAG00000032427	1.29973e+06	1.2056e+06	13.2805	3.63215e-13	5.00087e-12	-3.26966	1.29973e+06
ENSBTAG00000006045	1.29533e+06	1.22494e+06	10.7152	4.35939e-11	2.70622e-10	-3.36403	1.29533e+06
ENSBTAG00000019718	1.28904e+06	1.05004e+06	4.35447	0.000181058	0.000278582	-4.00476	1.28904e+06
ENSBTAG00000021744	1.2794e+06	1.11929e+06	6.01618	2.26262e-06	4.53439e-06	-3.74821	1.2794e+06
ENSBTAG00000017753	1.27343e+06	1.37677e+06	11.7005	6.36142e-12	5.3455e-11	-3.32207	1.27343e+06
ENSBTAG00000010693	1.26566e+06	1.22597e+06	10.5549	6.02718e-11	3.57305e-10	-3.3717	1.26566e+06
ENSBTAG00000014883	1.26412e+06	1.10141e+06	6.07443	1.94572e-06	3.94198e-06	-3.74063	1.26412e+06
ENSBTAG00000047694	1.25884e+06	1.03788e+06	4.21083	0.000264548	0.000400567	-4.03049	1.25884e+06
ENSBTAG00000016167	1.24587e+06	1.25276e+06	8.45602	5.65955e-09	1.87406e-08	-3.50048	1.24587e+06
ENSBTAG00000027629	1.24542e+06	1.15846e+06	12.1831	2.57999e-12	2.48956e-11	-3.30434	1.24542e+06
ENSBTAG00000024542	1.24404e+06	1.15817e+06	12.721	9.71773e-13	1.12758e-11	-3.28644	1.24404e+06
ENSBTAG00000010356	1.2377e+06	1.0572e+06	11.2804	1.42536e-11	1.04729e-10	-3.33894	1.2377e+06
ENSBTAG00000017492	1.23326e+06	1.25491e+06	11.4754	9.77765e-12	7.66917e-11	-3.33093	1.23326e+06
ENSBTAG00000005354	1.2316e+06	1.06255e+06	8.67337	3.44295e-09	1.19973e-08	-3.48425	1.2316e+06
ENSBTAG00000000609	1.22475e+06	1.15333e+06	6.64197	4.55204e-07	1.02215e-06	-3.67149	1.22475e+06
ENSBTAG00000016708	1.22221e+06	1.32578e+06	10.0234	1.80488e-10	9.05018e-10	-3.39903	1.22221e+06
ENSBTAG00000012276	1.22194e+06	1.07374e+06	6.16462	1.54135e-06	3.1797e-06	-3.72907	1.22194e+06
ENSBTAG00000014614	1.22007e+06	1.43628e+06	4.6196	8.96982e-05	0.000143422	-3.95864	1.22007e+06
ENSBTAG00000014872	1.21793e+06	1.10467e+06	6.47259	6.99789e-07	1.52326e-06	-3.69125	1.21793e+06
ENSBTAG00000018530	1.2134e+06	1.04946e+06	8.41734	6.18708e-09	2.03316e-08	-3.50345	1.2134e+06
ENSBTAG00000000902	1.20647e+06	1.27574e+06	8.63667	3.74273e-09	1.29296e-08	-3.48694	1.20647e+06
ENSBTAG00000003937	1.20406e+06	1.02127e+06	5.79917	3.97952e-06	7.67478e-06	-3.77728	1.20406e+06
ENSBTAG00000031875	1.19957e+06	1.01162e+06	6.13702	1.65509e-06	3.39605e-06	-3.73259	1.19957e+06
ENSBTAG00000021724	1.19514e+06	1.23271e+06	10.0421	1.73561e-10	8.7471e-10	-3.39802	1.19514e+06
ENSBTAG00000015683	1.19292e+06	1.1252e+06	7.78732	2.71593e-08	7.78196e-08	-3.55564	1.19292e+06
ENSBTAG00000046996	1.18742e+06	1.0014e+06	7.45791	6.00852e-08	1.59596e-07	-3.586	1.18742e+06
ENSBTAG00000012242	1.18174e+06	1.05809e+06	7.86603	2.25121e-08	6.54501e-08	-3.54871	1.18174e+06
ENSBTAG00000016278	1.17843e+06	1.02884e+06	4.73478	6.60768e-05	0.000107416	-3.9392	1.17843e+06
ENSBTAG00000010830	1.17055e+06	1.16152e+06	10.1268	1.45422e-10	7.52712e-10	-3.39347	1.17055e+06
ENSBTAG00000008731	1.16414e+06	1.26226e+06	9.12051	1.26296e-09	4.93011e-09	-3.45321	1.16414e+06
ENSBTAG00000004966	1.16254e+06	1.04522e+06	7.78909	2.70442e-08	7.75163e-08	-3.55548	1.16254e+06
ENSBTAG00000005431	1.16111e+06	1.28834e+06	3.47465	0.00179021	0.00250344	-4.16924	1.16111e+06
ENSBTAG00000007913	1.15936e+06	1.02808e+06	8.99545	1.66745e-09	6.31165e-09	-3.46159	1.15936e+06
ENSBTAG00000021776	1.15324e+06	1.09257e+06	5.32277	1.39108e-05	2.47433e-05	-3.84574	1.15324e+06
ENSBTAG00000002046	1.14701e+06	1.06616e+06	5.4199	1.07658e-05	1.94868e-05	-3.83126	1.14701e+06
ENSBTAG00000021979	1.14264e+06	966794	5.22455	1.80335e-05	3.16126e-05	-3.86066	1.14264e+06
ENSBTAG00000021061	1.1399e+06	972903	6.79918	3.06262e-07	7.10926e-07	-3.6538	1.1399e+06
ENSBTAG00000012370	1.13988e+06	1.04766e+06	2.79868	0.00948648	0.0124642	-4.30209	1.13988e+06
ENSBTAG00000046623	1.13696e+06	1.00331e+06	5.23062	1.77467e-05	3.1152e-05	-3.85974	1.13696e+06
ENSBTAG00000030499	1.136e+06	1.16464e+06	4.63649	8.57671e-05	0.000137515	-3.95577	1.136e+06
ENSBTAG00000013982	1.13446e+06	1.20922e+06	5.48717	9.01765e-06	1.64908e-05	-3.82138	1.13446e+06
ENSBTAG00000011912	1.13072e+06	1.11948e+06	7.12834	1.34826e-07	3.33953e-07	-3.61868	1.13072e+06
ENSBTAG00000011412	1.12785e+06	1.21698e+06	9.16804	1.13703e-09	4.50214e-09	-3.45009	1.12785e+06
ENSBTAG00000004732	1.12554e+06	1.06583e+06	9.07365	1.4012e-09	5.39107e-09	-3.45632	1.12554e+06
ENSBTAG00000019794	1.11788e+06	1.09313e+06	15.813	6.06679e-15	1.98859e-13	-3.21167	1.11788e+06
ENSBTAG00000038107	1.11185e+06	970723	13.3052	3.4805e-13	4.83027e-12	-3.26896	1.11185e+06
ENSBTAG00000010042	1.10583e+06	1.0797e+06	5.8153	3.81543e-06	7.37352e-06	-3.77507	1.10583e+06
ENSBTAG00000021992	1.10525e+06	1.08718e+06	7.95176	1.83676e-08	5.43863e-08	-3.54131	1.10525e+06
ENSBTAG00000008853	1.10486e+06	1.06081e+06	13.4319	2.79811e-13	4.06752e-12	-3.26542	1.10486e+06
bta_miR_151_5p	1.09854e+06	1.24282e+06	6.0448	2.10085e-06	4.23487e-06	-3.74447	1.09854e+06
ENSBTAG00000048107	1.09428e+06	1.06591e+06	18.4138	1.5295e-16	1.49481e-14	-3.17266	1.09428e+06
ENSBTAG00000007935	1.09425e+06	1.11438e+06	16.9774	1.10149e-15	5.58453e-14	-3.19225	1.09425e+06
ENSBTAG00000009554	1.08925e+06	969370	13.7772	1.55584e-13	2.51994e-12	-3.25616	1.08925e+06
ENSBTAG00000016420	1.08676e+06	1.09025e+06	33.5005	4.35241e-23	7.33294e-19	-3.08973	1.08676e+06
ENSBTAG00000012442	1.08333e+06	979434	6.77433	3.25994e-07	7.52891e-07	-3.65656	1.08333e+06
ENSBTAG00000025450	1.0793e+06	1.00011e+06	8.21648	9.85905e-09	3.08918e-08	-3.5193	1.0793e+06
ENSBTAG00000015154	1.07627e+06	1.02062e+06	9.70551	3.53796e-10	1.61263e-09	-3.41692	1.07627e+06
ENSBTAG00000021752	1.07303e+06	966456	5.75295	4.49026e-06	8.58704e-06	-3.78364	1.07303e+06
ENSBTAG00000014501	1.07197e+06	1.00145e+06	21.6488	2.80673e-18	9.41789e-16	-3.14088	1.07197e+06
ENSBTAG00000025313	1.07017e+06	970441	10.7609	3.97674e-11	2.50187e-10	-3.36189	1.07017e+06
ENSBTAG00000012582	1.06962e+06	1.12812e+06	15.9954	4.61314e-15	1.63282e-13	-3.20838	1.06962e+06
ENSBTAG00000000092	1.06763e+06	1.0504e+06	9.80192	2.8808e-10	1.35499e-09	-3.41136	1.06763e+06
ENSBTAG00000040215	1.0661e+06	1.05222e+06	10.1617	1.35231e-10	7.06471e-10	-3.39162	1.0661e+06
ENSBTAG00000014003	1.05778e+06	825850	7.28319	9.20714e-08	2.35533e-07	-3.60302	1.05778e+06
ENSBTAG00000002610	1.0575e+06	975904	7.24771	1.00453e-07	2.55539e-07	-3.60656	1.0575e+06
ENSBTAG00000000605	1.05398e+06	974356	6.98288	1.93438e-07	4.65872e-07	-3.63388	1.05398e+06
ENSBTAG00000026283	1.05051e+06	966778	11.4947	9.42092e-12	7.44133e-11	-3.33015	1.05051e+06
ENSBTAG00000032954	1.03796e+06	897652	6.42188	7.96438e-07	1.71987e-06	-3.69731	1.03796e+06
ENSBTAG00000010624	1.03795e+06	904183	8.08116	1.35353e-08	4.12075e-08	-3.53039	1.03795e+06
ENSBTAG00000006122	1.03561e+06	1.10347e+06	11.7189	6.14359e-12	5.19614e-11	-3.32136	1.03561e+06
ENSBTAG00000009067	1.0314e+06	1.04463e+06	13.9073	1.25086e-13	2.12017e-12	-3.25282	1.0314e+06
ENSBTAG00000001055	1.02696e+06	985441	14.1406	8.4901e-14	1.565e-12	-3.24702	1.02696e+06
ENSBTAG00000022635	1.02603e+06	1.11207e+06	14.4957	4.75282e-14	9.87367e-13	-3.23864	1.02603e+06
ENSBTAG00000018449	1.02424e+06	1.02118e+06	13.3512	3.21466e-13	4.51715e-12	-3.26767	1.02424e+06
ENSBTAG00000022032	1.02219e+06	934237	5.50365	8.63502e-06	1.58185e-05	-3.81898	1.02219e+06
ENSBTAG00000016819	1.00969e+06	1.21257e+06	3.90432	0.000591116	0.000862337	-4.087	1.00969e+06
ENSBTAG00000003889	1.00878e+06	933423	7.18708	1.16625e-07	2.92787e-07	-3.61268	1.00878e+06
ENSBTAG00000019927	1.00374e+06	861378	6.31035	1.05951e-06	2.24227e-06	-3.71086	1.00374e+06
ENSBTAG00000003074	1.00249e+06	927726	4.49857	0.000123637	0.000194168	-3.97946	1.00249e+06
ENSBTAG00000018813	995937	1.01052e+06	8.09465	1.31128e-08	4.00443e-08	-3.52927	995937
ENSBTAG00000005488	990742	903594	16.958	1.13219e-15	5.71113e-14	-3.19254	990742
ENSBTAG00000015240	987837	979338	13.392	2.99681e-13	4.28975e-12	-3.26653	987837
ENSBTAG00000014508	987352	1.23282e+06	7.87579	2.19954e-08	6.41029e-08	-3.54786	987352
ENSBTAG00000021688	977726	1.04036e+06	10.3796	8.62146e-11	4.80088e-10	-3.38038	977726
ENSBTAG00000015109	974640	1.0335e+06	10.4815	6.99827e-11	4.03929e-10	-3.37529	974640
ENSBTAG00000002528	974177	998492	11.5279	8.83984e-12	7.08859e-11	-3.32883	974177
ENSBTAG00000047155	968968	1.02841e+06	7.63403	3.9232e-08	1.08393e-07	-3.56949	968968
ENSBTAG00000010799	967907	892788	6.46921	7.05843e-07	1.53545e-06	-3.69165	967907
ENSBTAG00000015731	966496	839905	12.0807	3.11785e-12	2.9248e-11	-3.30796	966496
ENSBTAG00000021039	965838	981993	12.8657	7.51114e-13	9.07475e-12	-3.28193	965838
ENSBTAG00000000913	959975	851125	5.79314	4.04261e-06	7.78666e-06	-3.7781	959975
ENSBTAG00000018101	957584	875576	9.81816	2.78318e-10	1.31237e-09	-3.41044	957584
ENSBTAG00000015116	954566	793524	8.67977	3.39319e-09	1.18533e-08	-3.48378	954566
ENSBTAG00000007415	939641	873896	3.97198	0.00049537	0.000728844	-4.07435	939641
ENSBTAG00000000152	922584	911186	12.3339	1.95609e-12	1.98173e-11	-3.29913	922584
ENSBTAG00000020405	921054	828580	5.68962	5.29958e-06	1.00064e-05	-3.79245	921054
ENSBTAG00000010083	918798	981179	8.00495	1.6197e-08	4.85476e-08	-3.53678	918798
ENSBTAG00000014417	907741	809298	11.2684	1.45914e-11	1.06792e-10	-3.33944	907741
ENSBTAG00000016445	902144	887555	24.423	1.36531e-19	1.53352e-16	-3.12245	902144
ENSBTAG00000018517	900401	854079	9.47886	5.76194e-10	2.47141e-09	-3.43043	900401
ENSBTAG00000012317	897021	987468	7.45396	6.06658e-08	1.60989e-07	-3.58637	897021
ENSBTAG00000025274	895218	808904	9.99395	1.92007e-10	9.5061e-10	-3.40064	895218
ENSBTAG00000004672	894588	926207	12.0557	3.266e-12	3.04177e-11	-3.30886	894588
ENSBTAG00000013411	893369	904962	6.72531	3.6882e-07	8.41876e-07	-3.66204	893369
ENSBTAG00000014175	887688	802275	9.70542	3.53865e-10	1.61263e-09	-3.41692	887688
ENSBTAG00000020894	884049	865605	10.4514	7.44213e-11	4.24746e-10	-3.37679	884049
ENSBTAG00000017715	883720	923502	9.78759	2.96993e-10	1.39264e-09	-3.41218	883720
ENSBTAG00000011593	882508	873647	11.058	2.20304e-11	1.51497e-10	-3.34847	882508
ENSBTAG00000006950	880763	810869	15.4331	1.08252e-14	3.06012e-13	-3.21884	880763
ENSBTAG00000009055	878795	970621	5.50751	8.5477e-06	1.56688e-05	-3.81842	878795
ENSBTAG00000008884	877733	722874	8.51612	4.92978e-09	1.65584e-08	-3.49592	877733
ENSBTAG00000008224	875653	807243	12.2196	2.41211e-12	2.36549e-11	-3.30306	875653
ENSBTAG00000015273	869270	787321	16.3998	2.53548e-15	1.01952e-13	-3.20143	869270
ENSBTAG00000017037	865589	778817	8.95659	1.81855e-09	6.80714e-09	-3.46424	865589
ENSBTAG00000005127	863465	721508	7.2867	9.12814e-08	2.33725e-07	-3.60268	863465
bta_miR_660	862094	752803	5.92227	2.88747e-06	5.68784e-06	-3.76063	862094
ENSBTAG00000027075	859960	704498	4.65115	8.24965e-05	0.000132472	-3.95328	859960
ENSBTAG00000006242	859526	833550	8.37691	6.79246e-09	2.21011e-08	-3.50659	859526
ENSBTAG00000003098	856066	787365	15.8732	5.5405e-15	1.87808e-13	-3.21057	856066
ENSBTAG00000009541	853961	904335	10.6901	4.58537e-11	2.82465e-10	-3.36522	853961
ENSBTAG00000007606	852203	804301	20.7352	8.20242e-18	1.91937e-15	-3.14849	852203
ENSBTAG00000018339	846184	836695	6.42111	7.97996e-07	1.72235e-06	-3.6974	846184
ENSBTAG00000015831	844429	689918	4.2561	0.000234777	0.000357062	-4.02232	844429
ENSBTAG00000014809	842759	789990	12.1919	2.53842e-12	2.46021e-11	-3.30403	842759
ENSBTAG00000002688	841179	965398	7.78017	2.76272e-08	7.90663e-08	-3.55628	841179
ENSBTAG00000010956	839970	817498	10.7319	4.2154e-11	2.62652e-10	-3.36325	839970
ENSBTAG00000018596	839488	746425	9.01417	1.59932e-09	6.077e-09	-3.46032	839488
ENSBTAG00000009908	832211	718862	4.66259	8.00301e-05	0.000128684	-3.95134	832211
ENSBTAG00000009552	831478	790657	8.40455	6.3724e-09	2.08592e-08	-3.50444	831478
ENSBTAG00000005654	828501	737079	4.33763	0.000189299	0.000290493	-4.00775	828501
ENSBTAG00000000599	827158	784685	8.12402	1.22393e-08	3.76224e-08	-3.52684	827158
ENSBTAG00000003543	825825	742399	8.0532	1.44553e-08	4.37162e-08	-3.53272	825825
ENSBTAG00000022731	825284	776199	17.2445	7.5504e-16	4.25467e-14	-3.18827	825284
ENSBTAG00000046712	824570	775853	15.5977	8.41161e-15	2.56402e-13	-3.21568	824570
ENSBTAG00000011143	822725	754143	9.36916	7.3137e-10	3.05381e-09	-3.43722	822725
ENSBTAG00000020630	822115	732595	21.771	2.43908e-18	8.56117e-16	-3.13992	822115
ENSBTAG00000014130	821245	769154	5.85728	3.4198e-06	6.6509e-06	-3.76936	821245
ENSBTAG00000034496	820694	695404	6.09616	1.83937e-06	3.74318e-06	-3.73782	820694
ENSBTAG00000016194	820370	788767	5.76316	4.37204e-06	8.37904e-06	-3.78223	820370
ENSBTAG00000005969	814928	745862	12.4	1.73396e-12	1.8011e-11	-3.2969	814928
ENSBTAG00000020782	812949	847488	14.1385	8.5201e-14	1.56882e-12	-3.24707	812949
ENSBTAG00000004770	806697	807701	11.8235	5.04212e-12	4.36535e-11	-3.31739	806697
ENSBTAG00000012926	805302	693076	11.6712	6.72521e-12	5.59538e-11	-3.3232	805302
ENSBTAG00000012307	802171	755186	13.2022	4.16048e-13	5.57644e-12	-3.27191	802171
ENSBTAG00000019020	801778	815853	15.9781	4.7334e-15	1.65797e-13	-3.20869	801778
ENSBTAG00000008978	799659	755728	16.4087	2.5029e-15	1.01124e-13	-3.20128	799659
ENSBTAG00000012865	798955	776703	17.6374	4.37132e-16	3.01836e-14	-3.18272	798955
ENSBTAG00000046358	796682	724995	9.21161	1.03291e-09	4.15133e-09	-3.44725	796682
ENSBTAG00000004347	795830	985441	6.99328	1.88494e-07	4.54718e-07	-3.63278	795830
bta_miR_99a_5p	795182	410909	1.60555	0.120325	0.144442	-4.5181	795182
ENSBTAG00000046335	793243	764939	5.75027	4.52178e-06	8.64341e-06	-3.78401	793243
ENSBTAG00000006543	789537	733316	17.5064	5.23918e-16	3.36908e-14	-3.18453	789537
ENSBTAG00000023806	786139	697118	14.177	7.99623e-14	1.49523e-12	-3.24613	786139
ENSBTAG00000005119	784921	734315	18.2773	1.83447e-16	1.69819e-14	-3.17435	784921
ENSBTAG00000020355	783764	681085	6.51913	6.21615e-07	1.36598e-06	-3.68575	783764
ENSBTAG00000009960	778909	624207	6.73726	3.57879e-07	8.19119e-07	-3.6607	778909
ENSBTAG00000021632	776946	653380	6.67271	4.2116e-07	9.50911e-07	-3.66798	776946
ENSBTAG00000021769	774296	743639	17.4586	5.59858e-16	3.51959e-14	-3.18521	774296
ENSBTAG00000019368	774170	794926	6.26217	1.19902e-06	2.51507e-06	-3.71682	774170
ENSBTAG00000003209	766056	642139	9.57481	4.68323e-10	2.06067e-09	-3.42463	766056
ENSBTAG00000018167	765368	714225	8.72551	3.05882e-09	1.07791e-08	-3.48047	765368
ENSBTAG00000016595	762871	676008	6.64339	4.53566e-07	1.01875e-06	-3.67133	762871
ENSBTAG00000014601	760648	762070	13.5871	2.14641e-13	3.27264e-12	-3.26118	760648
ENSBTAG00000031483	759789	611626	7.45523	6.04787e-08	1.6054e-07	-3.58625	759789
ENSBTAG00000013007	758955	727072	8.264	8.8257e-09	2.79924e-08	-3.51549	758955
ENSBTAG00000033603	756397	680996	10.5393	6.22099e-11	3.66601e-10	-3.37246	756397
ENSBTAG00000015794	755609	662454	4.80992	5.41299e-05	8.90693e-05	-3.92671	755609
ENSBTAG00000015049	754943	673835	6.90132	2.37099e-07	5.62389e-07	-3.64263	754943
ENSBTAG00000014540	754021	828375	8.38527	6.66258e-09	2.17246e-08	-3.50594	754021
ENSBTAG00000020477	752716	674592	9.2035	1.05151e-09	4.21505e-09	-3.44778	752716
ENSBTAG00000023343	748590	617830	5.14864	2.20462e-05	3.80998e-05	-3.87239	748590
ENSBTAG00000021174	747497	685955	15.2021	1.54804e-14	4.0562e-13	-3.22343	747497
ENSBTAG00000000985	746056	729652	17.2312	7.69302e-16	4.27763e-14	-3.18847	746056
ENSBTAG00000021164	744831	805040	9.14511	1.19608e-09	4.70612e-09	-3.45159	744831
ENSBTAG00000027879	744722	735595	7.37352	7.38049e-08	1.92785e-07	-3.59414	744722
ENSBTAG00000018313	744243	738295	9.7062	3.5327e-10	1.61081e-09	-3.41688	744243
ENSBTAG00000009603	743115	721943	7.68307	3.48659e-08	9.75457e-08	-3.56501	743115
ENSBTAG00000018258	742219	807274	9.75503	3.1831e-10	1.47211e-09	-3.41405	742219
ENSBTAG00000007147	742179	658018	10.1047	1.52282e-10	7.81969e-10	-3.39465	742179
ENSBTAG00000030301	741613	678171	10.8003	3.6751e-11	2.33829e-10	-3.36007	741613
ENSBTAG00000003147	740777	758983	19.8137	2.527e-17	4.01651e-15	-3.15716	740777
ENSBTAG00000023039	739277	668793	8.25916	8.92566e-09	2.82668e-08	-3.51588	739277
ENSBTAG00000001858	736753	708910	9.29893	8.52684e-10	3.50562e-09	-3.44165	736753
ENSBTAG00000006227	736688	744834	10.0302	1.7793e-10	8.92991e-10	-3.39866	736688
ENSBTAG00000005186	736293	595841	7.23081	1.04717e-07	2.65343e-07	-3.60826	736293
ENSBTAG00000019069	731557	643813	7.05545	1.61509e-07	3.94535e-07	-3.62624	731557
ENSBTAG00000023274	728102	651782	4.93516	3.88235e-05	6.49359e-05	-3.90624	728102
ENSBTAG00000017662	727360	736371	9.70949	3.50796e-10	1.60125e-09	-3.41669	727360
ENSBTAG00000008692	715743	631403	4.66987	7.84979e-05	0.00012634	-3.95011	715743
ENSBTAG00000009887	715113	782314	10.478	7.048e-11	4.05826e-10	-3.37547	715113
ENSBTAG00000002624	706760	619007	10.8264	3.48816e-11	2.24151e-10	-3.35886	706760
ENSBTAG00000004189	704549	601941	7.49008	5.55681e-08	1.48676e-07	-3.58293	704549
ENSBTAG00000004126	703799	668409	7.47372	5.78205e-08	1.54237e-07	-3.58449	703799
ENSBTAG00000003956	699944	548185	5.06021	2.78663e-05	4.74618e-05	-3.88625	699944
ENSBTAG00000014878	693273	693232	4.4689	0.000133747	0.000209266	-3.98463	693273
ENSBTAG00000012139	692225	666125	16.1436	3.69922e-15	1.4037e-13	-3.20578	692225
ENSBTAG00000020174	689935	692289	15.3802	1.17453e-14	3.26088e-13	-3.21988	689935
ENSBTAG00000024723	689251	653836	10.838	3.40799e-11	2.19571e-10	-3.35833	689251
ENSBTAG00000020219	688895	568444	4.85967	4.74337e-05	7.85264e-05	-3.91852	688895
ENSBTAG00000014041	688872	725958	8.06656	1.40079e-08	4.24927e-08	-3.5316	688872
ENSBTAG00000047029	688687	599387	4.67518	7.73991e-05	0.000124691	-3.94921	688687
ENSBTAG00000003362	686029	643744	11.0133	2.40632e-11	1.62622e-10	-3.35044	686029
ENSBTAG00000021978	685907	645664	7.91047	2.02562e-08	5.9435e-08	-3.54486	685907
ENSBTAG00000006370	685289	623459	10.0065	1.86999e-10	9.31017e-10	-3.39995	685289
ENSBTAG00000006752	684740	722849	7.65297	3.7483e-08	1.04073e-07	-3.56775	684740
ENSBTAG00000000948	683689	630049	9.51878	5.28518e-10	2.28672e-09	-3.42801	683689
ENSBTAG00000018723	681567	622256	11.5022	9.28688e-12	7.36308e-11	-3.32985	681567
ENSBTAG00000005221	681514	660107	10.2642	1.09346e-10	5.87267e-10	-3.38627	681514
ENSBTAG00000006969	680396	589816	9.46047	5.99629e-10	2.5602e-09	-3.43156	680396
ENSBTAG00000001941	680177	674378	8.76342	2.80733e-09	9.98058e-09	-3.47775	680177
ENSBTAG00000016516	679473	639698	8.27783	8.54648e-09	2.71938e-08	-3.51439	679473
ENSBTAG00000012062	677476	725393	6.85869	2.63789e-07	6.18986e-07	-3.64726	677476
ENSBTAG00000013066	677201	664956	5.75347	4.48419e-06	8.57837e-06	-3.78356	677201
ENSBTAG00000010801	675757	624614	9.20751	1.04225e-09	4.18491e-09	-3.44751	675757
ENSBTAG00000006586	675429	628278	14.2489	7.10466e-14	1.36177e-12	-3.24441	675429
ENSBTAG00000007244	673211	727323	7.63833	3.88272e-08	1.07398e-07	-3.56909	673211
ENSBTAG00000026327	671571	586041	4.7522	6.3091e-05	0.0001029	-3.93629	671571
ENSBTAG00000000878	669830	678331	13.0386	5.53692e-13	7.05614e-12	-3.2767	669830
ENSBTAG00000012855	668164	777805	4.62274	8.89535e-05	0.000142312	-3.95811	668164
ENSBTAG00000031800	667669	579394	6.51722	6.24633e-07	1.37136e-06	-3.68597	667669
ENSBTAG00000011960	667629	825650	5.82173	3.75193e-06	7.25997e-06	-3.77419	667629
ENSBTAG00000011787	666184	561112	4.46403	0.000135485	0.000211906	-3.98548	666184
ENSBTAG00000009615	665807	612000	6.08456	1.89539e-06	3.84927e-06	-3.73932	665807
ENSBTAG00000007399	665290	650546	15.1713	1.62433e-14	4.20378e-13	-3.22406	665290
ENSBTAG00000007884	665168	718473	8.31305	7.87522e-09	2.52631e-08	-3.5116	665168
ENSBTAG00000017816	662668	624023	6.50003	6.52567e-07	1.42674e-06	-3.688	662668
ENSBTAG00000001058	662627	599475	9.91727	2.25649e-10	1.09057e-09	-3.40487	662627
ENSBTAG00000009345	661836	537327	5.72833	4.78885e-06	9.10947e-06	-3.78705	661836
ENSBTAG00000014884	658147	614987	9.14177	1.20493e-09	4.7343e-09	-3.45181	658147
ENSBTAG00000008116	655601	591097	8.51956	4.89101e-09	1.64347e-08	-3.49566	655601
ENSBTAG00000002094	655076	544694	4.95295	3.70334e-05	6.21082e-05	-3.90337	655076
ENSBTAG00000024657	654751	600036	11.7945	5.3248e-12	4.58417e-11	-3.31848	654751
ENSBTAG00000018049	654033	547474	9.54659	4.97702e-10	2.17235e-09	-3.42633	654033
ENSBTAG00000017441	652797	535783	5.05744	2.80711e-05	4.77961e-05	-3.88669	652797
ENSBTAG00000009749	652433	550746	7.99831	1.6453e-08	4.92451e-08	-3.53734	652433
ENSBTAG00000014032	652002	598263	14.0314	1.01717e-13	1.82263e-12	-3.2497	652002
ENSBTAG00000021944	650586	594506	7.26602	9.60348e-08	2.44891e-07	-3.60473	650586
ENSBTAG00000019294	649928	663282	8.57998	4.25937e-09	1.4519e-08	-3.49113	649928
ENSBTAG00000016764	649092	664097	18.0743	2.40951e-16	2.02839e-14	-3.17692	649092
ENSBTAG00000003015	648046	633182	6.50694	6.41189e-07	1.40397e-06	-3.68718	648046
ENSBTAG00000047008	644013	622613	7.33672	8.07534e-08	2.09088e-07	-3.59774	644013
ENSBTAG00000040295	640086	578281	6.37909	8.8846e-07	1.90321e-06	-3.70247	640086
ENSBTAG00000009683	637985	583368	7.12923	1.34532e-07	3.33323e-07	-3.61859	637985
ENSBTAG00000003746	636411	612748	13.3035	3.49092e-13	4.83676e-12	-3.26901	636411
ENSBTAG00000008061	632929	542282	10.8383	3.40604e-11	2.19529e-10	-3.35832	632929
ENSBTAG00000011482	632331	538690	5.22657	1.79379e-05	3.14646e-05	-3.86036	632331
ENSBTAG00000010793	631904	586881	7.08412	1.50425e-07	3.69548e-07	-3.62325	631904
ENSBTAG00000003399	628891	592963	12.6685	1.06756e-12	1.2194e-11	-3.28811	628891
ENSBTAG00000004855	628650	611927	7.28509	9.16422e-08	2.34577e-07	-3.60283	628650
ENSBTAG00000007139	627586	601075	16.3366	2.78171e-15	1.11058e-13	-3.20248	627586
ENSBTAG00000014204	625934	497640	5.62746	6.23724e-06	1.16627e-05	-3.80121	625934
ENSBTAG00000021205	625735	537747	7.40959	6.75869e-08	1.77867e-07	-3.59064	625735
ENSBTAG00000014372	625146	531040	5.2135	1.85685e-05	3.24963e-05	-3.86236	625146
ENSBTAG00000001777	624063	526208	5.54861	7.67208e-06	1.4172e-05	-3.81248	624063
ENSBTAG00000006614	623730	575429	10.0073	1.86691e-10	9.30034e-10	-3.39991	623730
ENSBTAG00000001294	621619	458961	5.63154	6.17093e-06	1.15456e-05	-3.80063	621619
ENSBTAG00000047739	619850	586976	9.77455	3.05348e-10	1.4231e-09	-3.41293	619850
ENSBTAG00000016264	619606	481445	4.94028	3.82998e-05	6.41043e-05	-3.90542	619606
ENSBTAG00000037794	618828	765195	3.75846	0.000863647	0.00124111	-4.11457	618828
ENSBTAG00000015069	618425	567506	16.5449	2.05166e-15	8.77319e-14	-3.19904	618425
ENSBTAG00000014863	617312	471352	4.68257	7.58964e-05	0.000122434	-3.94797	617312
ENSBTAG00000027610	614597	521249	4.79151	5.68402e-05	9.32557e-05	-3.92975	614597
ENSBTAG00000014831	610078	512682	7.30184	8.79547e-08	2.2579e-07	-3.60117	610078
ENSBTAG00000006756	607520	633099	17.7081	3.96628e-16	2.81957e-14	-3.18175	607520
ENSBTAG00000007689	607383	483282	5.32786	1.37248e-05	2.44487e-05	-3.84498	607383
ENSBTAG00000001182	607106	618502	15.804	6.1495e-15	2.00788e-13	-3.21183	607106
ENSBTAG00000016744	599961	615110	16.447	2.36627e-15	9.69997e-14	-3.20065	599961
ENSBTAG00000010485	599304	610138	12.087	3.08131e-12	2.89376e-11	-3.30773	599304
ENSBTAG00000021288	598614	539530	7.93746	1.90003e-08	5.61314e-08	-3.54253	598614
ENSBTAG00000000527	597841	514485	12.47	1.52691e-12	1.63128e-11	-3.29456	597841
ENSBTAG00000004850	592355	572372	10.2762	1.06657e-10	5.75577e-10	-3.38565	592355
ENSBTAG00000047495	592253	530737	6.16419	1.54306e-06	3.18284e-06	-3.72913	592253
ENSBTAG00000012885	592056	653841	6.70719	3.86054e-07	8.77409e-07	-3.66408	592056
ENSBTAG00000015089	590951	488672	4.10686	0.000347818	0.000519185	-4.04942	590951
ENSBTAG00000007943	589500	575028	10.9479	2.73872e-11	1.82307e-10	-3.35335	589500
ENSBTAG00000019810	589209	532376	14.8782	2.5756e-14	6.10319e-13	-3.23017	589209
ENSBTAG00000002463	588767	571162	7.44086	6.2631e-08	1.65887e-07	-3.58763	588767
ENSBTAG00000008527	588708	694134	7.1648	1.23212e-07	3.07812e-07	-3.61494	588708
ENSBTAG00000014429	588333	597726	8.79308	2.62543e-09	9.41135e-09	-3.47564	588333
ENSBTAG00000008920	588299	599018	5.05165	2.85054e-05	4.84914e-05	-3.88761	588299
ENSBTAG00000017804	586182	579691	6.80261	3.03635e-07	7.05315e-07	-3.65342	586182
ENSBTAG00000000077	584729	518995	9.32505	8.05312e-10	3.32804e-09	-3.43999	584729
ENSBTAG00000021209	582125	577253	15.2207	1.50386e-14	3.98381e-13	-3.22305	582125
ENSBTAG00000012519	581808	673171	9.97968	1.97854e-10	9.75636e-10	-3.40142	581808
ENSBTAG00000019167	579482	538409	17.4542	5.63251e-16	3.52775e-14	-3.18527	579482
ENSBTAG00000017416	578845	543116	12.523	1.38719e-12	1.50783e-11	-3.29282	578845
ENSBTAG00000009534	576650	550187	7.61624	4.09502e-08	1.12649e-07	-3.57113	576650
ENSBTAG00000004593	575980	590718	14.9754	2.20872e-14	5.39135e-13	-3.22811	575980
ENSBTAG00000011435	573385	526496	13.5826	2.16271e-13	3.28857e-12	-3.2613	573385
ENSBTAG00000002578	571787	556725	16.816	1.38701e-15	6.61995e-14	-3.19473	571787
ENSBTAG00000013240	570393	390291	2.3381	0.0272604	0.0344807	-4.39091	570393
ENSBTAG00000016076	570021	574457	11.0334	2.31229e-11	1.57595e-10	-3.34955	570021
ENSBTAG00000001059	568454	563223	10.0071	1.86784e-10	9.30222e-10	-3.39992	568454
ENSBTAG00000004041	568216	477644	4.22625	0.000254012	0.000385097	-4.0277	568216
ENSBTAG00000009906	567994	559285	15.5306	9.32034e-15	2.7646e-13	-3.21696	567994
ENSBTAG00000047136	567579	497743	4.96988	3.54072e-05	5.95646e-05	-3.90065	567579
ENSBTAG00000010611	563321	577101	14.5655	4.24576e-14	8.99624e-13	-3.23705	563321
ENSBTAG00000019093	562987	582675	9.59487	4.48534e-10	1.98657e-09	-3.42343	562987
ENSBTAG00000017028	562695	548357	13.9868	1.09555e-13	1.91273e-12	-3.25081	562695
ENSBTAG00000005408	562362	668674	5.90629	3.01004e-06	5.91545e-06	-3.76276	562362
ENSBTAG00000008025	562099	520592	12.5411	1.34253e-12	1.46686e-11	-3.29222	562099
ENSBTAG00000022160	560852	551884	16.252	3.15111e-15	1.23409e-13	-3.20392	560852
ENSBTAG00000015690	558279	582727	11.3964	1.1384e-11	8.71015e-11	-3.33414	558279
ENSBTAG00000045510	555437	503779	8.98346	1.71265e-09	6.4552e-09	-3.4624	555437
ENSBTAG00000024095	554180	551860	13.1992	4.18273e-13	5.6018e-12	-3.272	554180
ENSBTAG00000015677	554005	530801	5.04196	2.92473e-05	4.97032e-05	-3.88914	554005
ENSBTAG00000033221	553976	397584	2.90939	0.00727985	0.00965223	-4.28032	553976
ENSBTAG00000006542	553632	440466	4.48789	0.000127185	0.000199462	-3.98132	553632
ENSBTAG00000020751	553468	464820	6.86396	2.60331e-07	6.12236e-07	-3.64668	553468
ENSBTAG00000005735	552310	534686	5.87336	3.27951e-06	6.40097e-06	-3.76719	552310
ENSBTAG00000021965	552223	542214	16.014	4.48635e-15	1.59801e-13	-3.20805	552223
ENSBTAG00000006852	550702	465345	8.32273	7.70032e-09	2.47539e-08	-3.51083	550702
ENSBTAG00000004564	549859	557770	10.5833	5.68952e-11	3.40882e-10	-3.37032	549859
ENSBTAG00000010069	549084	459664	2.89718	0.00749705	0.00993005	-4.28273	549084
ENSBTAG00000046054	544448	539193	6.72612	3.6806e-07	8.40284e-07	-3.66195	544448
ENSBTAG00000021226	544275	531200	13.6848	1.81842e-13	2.85524e-12	-3.25858	544275
ENSBTAG00000020330	544188	421558	5.54716	7.70144e-06	1.42196e-05	-3.81269	544188
ENSBTAG00000004745	543563	509758	16.478	2.26166e-15	9.4318e-14	-3.20014	543563
ENSBTAG00000011834	541852	521311	12.2161	2.42753e-12	2.37923e-11	-3.30318	541852
ENSBTAG00000001659	541442	491606	10.2443	1.13922e-10	6.09125e-10	-3.3873	541442
ENSBTAG00000013926	540576	478632	4.45887	0.000137348	0.000214721	-3.98638	540576
ENSBTAG00000020873	538040	587824	8.9617	1.79789e-09	6.7403e-09	-3.46389	538040
ENSBTAG00000001027	535866	441914	7.48058	5.68652e-08	1.51881e-07	-3.58383	535866
ENSBTAG00000005039	535189	494958	9.50453	5.45052e-10	2.3468e-09	-3.42887	535189
ENSBTAG00000020638	533404	547870	9.64203	4.05311e-10	1.81469e-09	-3.42064	533404
ENSBTAG00000046837	533378	454740	6.67786	4.15723e-07	9.39518e-07	-3.6674	533378
bta_miR_26b	529495	563985	7.10858	1.41583e-07	3.49048e-07	-3.62072	529495
ENSBTAG00000018852	528695	494814	9.89969	2.34181e-10	1.12664e-09	-3.40585	528695
ENSBTAG00000021461	528140	481395	13.3859	3.02812e-13	4.31987e-12	-3.26669	528140
ENSBTAG00000003997	527385	466369	10.0358	1.75858e-10	8.84965e-10	-3.39836	527385
ENSBTAG00000000469	525778	553369	7.36114	7.60726e-08	1.98125e-07	-3.59535	525778
ENSBTAG00000011588	522691	500007	9.63451	4.11905e-10	1.8403e-09	-3.42108	522691
ENSBTAG00000011250	522243	499684	11.827	5.00853e-12	4.34073e-11	-3.31725	522243
ENSBTAG00000019730	522135	537978	7.4382	6.30379e-08	1.66886e-07	-3.58788	522135
ENSBTAG00000007196	522106	543124	4.84741	4.9003e-05	8.09812e-05	-3.92054	522106
ENSBTAG00000004723	521961	512737	10.4773	7.05803e-11	4.06265e-10	-3.3755	521961
ENSBTAG00000003711	521353	625280	6.75253	3.44381e-07	7.9102e-07	-3.65899	521353
ENSBTAG00000024450	521319	431416	6.07755	1.9301e-06	3.9141e-06	-3.74023	521319
ENSBTAG00000021191	521298	605226	6.859	2.63585e-07	6.18592e-07	-3.64723	521298
ENSBTAG00000005542	518405	482829	14.5058	4.67563e-14	9.78572e-13	-3.23841	518405
ENSBTAG00000004887	518313	499368	17.3305	6.69326e-16	3.95503e-14	-3.18703	518313
ENSBTAG00000007547	517669	421536	6.20658	1.38335e-06	2.87489e-06	-3.72377	517669
ENSBTAG00000002402	517508	482081	8.91173	2.01059e-09	7.41883e-09	-3.46732	517508
ENSBTAG00000016336	516576	552439	9.48535	5.68153e-10	2.44065e-09	-3.43004	516576
ENSBTAG00000011074	515849	522692	16.4317	2.42002e-15	9.88663e-14	-3.2009	515849
ENSBTAG00000001538	514598	443686	5.21092	1.86957e-05	3.27068e-05	-3.86276	514598
ENSBTAG00000008389	514024	433660	8.94079	1.88394e-09	7.0176e-09	-3.46532	514024
ENSBTAG00000011505	513108	499515	15.1264	1.74242e-14	4.42114e-13	-3.22497	513108
ENSBTAG00000008103	512574	535223	5.55018	7.64043e-06	1.41217e-05	-3.81225	512574
ENSBTAG00000019521	512334	452433	4.82574	5.19039e-05	8.55401e-05	-3.9241	512334
ENSBTAG00000012490	510249	508101	8.37761	6.78149e-09	2.20696e-08	-3.50653	510249
ENSBTAG00000014734	509605	496263	20.2405	1.49224e-17	2.76278e-15	-3.15301	509605
ENSBTAG00000012866	509452	929731	0.871901	0.39116	0.444867	-4.6113	509452
ENSBTAG00000000223	508938	497560	10.5128	6.56539e-11	3.82614e-10	-3.37375	508938
ENSBTAG00000023147	507931	434716	10.5078	6.63294e-11	3.85883e-10	-3.374	507931
ENSBTAG00000002036	506884	450317	10.8058	3.63466e-11	2.31662e-10	-3.35981	506884
ENSBTAG00000019658	506504	417450	9.54632	4.97996e-10	2.17307e-09	-3.42634	506504
ENSBTAG00000010265	506094	460666	4.53689	0.000111698	0.000176371	-3.97283	506094
ENSBTAG00000011547	504684	455382	4.8309	5.11981e-05	8.4443e-05	-3.92325	504684
ENSBTAG00000003798	503974	468420	14.1897	7.83099e-14	1.47086e-12	-3.24583	503974
ENSBTAG00000018372	503805	542060	11.8458	4.83462e-12	4.21167e-11	-3.31655	503805
ENSBTAG00000012048	501652	440248	10.1785	1.30588e-10	6.85832e-10	-3.39074	501652
ENSBTAG00000018362	499433	475653	11.7044	6.31428e-12	5.31118e-11	-3.32191	499433
ENSBTAG00000002182	498138	442067	5.85765	3.41653e-06	6.64669e-06	-3.76931	498138
ENSBTAG00000019419	496346	444851	5.18726	1.99034e-05	3.46741e-05	-3.8664	496346
ENSBTAG00000035556	496152	475942	17.936	2.90537e-16	2.2956e-14	-3.17871	496152
ENSBTAG00000025136	494666	470396	7.30831	8.65715e-08	2.22544e-07	-3.60054	494666
ENSBTAG00000002628	494459	531071	15.2001	1.55299e-14	4.06286e-13	-3.22347	494459
ENSBTAG00000002299	493502	405171	10.4646	7.24393e-11	4.1498e-10	-3.37613	493502
ENSBTAG00000005426	492625	431525	7.56828	4.59778e-08	1.25264e-07	-3.57558	492625
ENSBTAG00000014581	492577	498701	12.191	2.54277e-12	2.46021e-11	-3.30406	492577
ENSBTAG00000016341	492498	625630	6.30808	1.06571e-06	2.25482e-06	-3.71114	492498
ENSBTAG00000018557	492378	509989	20.0607	1.86084e-17	3.28567e-15	-3.15473	492378
ENSBTAG00000001246	491837	314951	4.35924	0.000178785	0.00027531	-4.00391	491837
ENSBTAG00000004554	491223	430967	13.0592	5.34078e-13	6.87406e-12	-3.27609	491223
ENSBTAG00000010179	491110	523105	7.7857	2.72643e-08	7.80806e-08	-3.55579	491110
ENSBTAG00000033015	490646	411180	8.5342	4.7297e-09	1.595e-08	-3.49455	490646
ENSBTAG00000012024	490013	497114	10.8704	3.19495e-11	2.08476e-10	-3.35685	490013
ENSBTAG00000021131	489912	494434	16.2272	3.26857e-15	1.26222e-13	-3.20434	489912
ENSBTAG00000008645	489172	458293	7.99617	1.65363e-08	4.94678e-08	-3.53752	489172
ENSBTAG00000004333	487025	491980	24.4417	1.33923e-19	1.53352e-16	-3.12235	487025
ENSBTAG00000000025	486547	491716	17.9843	2.72119e-16	2.19361e-14	-3.17808	486547
ENSBTAG00000008013	484935	483121	7.95891	1.80593e-08	5.35959e-08	-3.54069	484935
ENSBTAG00000017655	482463	564747	7.58309	4.43616e-08	1.21174e-07	-3.5742	482463
ENSBTAG00000018438	482010	406620	12.8191	8.1587e-13	9.70061e-12	-3.28337	482010
ENSBTAG00000007867	481317	547021	7.37251	7.39876e-08	1.93173e-07	-3.59424	481317
ENSBTAG00000020569	478986	451572	7.7285	3.12644e-08	8.84242e-08	-3.5609	478986
ENSBTAG00000002829	478947	459552	12.1314	2.83856e-12	2.69887e-11	-3.30616	478947
ENSBTAG00000017352	478622	489325	8.88884	2.11649e-09	7.76705e-09	-3.46891	478622
ENSBTAG00000015398	475898	563555	8.88685	2.12599e-09	7.79515e-09	-3.46905	475898
ENSBTAG00000003809	475651	478774	6.63182	4.67038e-07	1.04678e-06	-3.67266	475651
ENSBTAG00000045504	475260	419478	5.1162	2.40238e-05	4.12971e-05	-3.87745	475260
ENSBTAG00000019147	475145	399366	4.03761	0.000417146	0.000618342	-4.06217	475145
ENSBTAG00000045783	474716	478433	6.53591	5.95645e-07	1.31285e-06	-3.68378	474716
ENSBTAG00000027524	474447	496960	7.55495	4.74846e-08	1.28952e-07	-3.57682	474447
ENSBTAG00000017196	474120	464374	9.84887	2.60766e-10	1.23967e-09	-3.4087	474120
ENSBTAG00000030281	472992	395971	6.57278	5.42417e-07	1.20245e-06	-3.67948	472992
ENSBTAG00000017639	472477	490768	5.12884	2.3233e-05	4.00316e-05	-3.87547	472477
ENSBTAG00000007494	472098	465750	12.7154	9.81503e-13	1.1373e-11	-3.28662	472098
ENSBTAG00000014151	471059	457745	9.79848	2.90197e-10	1.36342e-09	-3.41156	471059
ENSBTAG00000009034	470442	436056	17.9334	2.91583e-16	2.2956e-14	-3.17875	470442
ENSBTAG00000009242	468584	484672	12.4655	1.53935e-12	1.64146e-11	-3.29471	468584
ENSBTAG00000014691	468076	420539	12.153	2.72735e-12	2.60489e-11	-3.3054	468076
ENSBTAG00000000512	467422	456624	8.72269	3.07838e-09	1.08413e-08	-3.48067	467422
ENSBTAG00000002069	466383	451485	2.50349	0.0188331	0.0241661	-4.35946	466383
ENSBTAG00000011182	466343	554630	7.02718	1.73252e-07	4.20978e-07	-3.6292	466343
ENSBTAG00000002006	466243	457141	3.41346	0.00209108	0.00290609	-4.18117	466243
ENSBTAG00000007236	464156	444567	8.43358	5.95971e-09	1.96457e-08	-3.5022	464156
ENSBTAG00000024199	464152	468540	10.9118	2.94216e-11	1.94467e-10	-3.35497	464152
ENSBTAG00000015996	464151	386806	10.1458	1.39782e-10	7.27093e-10	-3.39247	464151
ENSBTAG00000027020	463846	463439	8.01232	1.59176e-08	4.77699e-08	-3.53616	463846
ENSBTAG00000005314	463336	479617	11.9026	4.34601e-12	3.87248e-11	-3.31444	463336
ENSBTAG00000019105	463008	386982	14.5696	4.218e-14	8.95023e-13	-3.23696	463008
ENSBTAG00000015018	460663	466545	7.11691	1.38692e-07	3.42422e-07	-3.61986	460663
ENSBTAG00000014490	460456	487765	13.2933	3.55291e-13	4.90651e-12	-3.2693	460456
ENSBTAG00000025426	457239	442080	14.8891	2.53157e-14	6.01579e-13	-3.22994	457239
ENSBTAG00000008310	456698	404494	9.96462	2.04219e-10	1.00107e-09	-3.40225	456698
ENSBTAG00000018261	456507	441732	16.3527	2.71686e-15	1.08726e-13	-3.20222	456507
ENSBTAG00000004757	456338	535807	6.75149	3.45278e-07	7.92755e-07	-3.6591	456338
ENSBTAG00000008195	454320	363976	9.34536	7.70357e-10	3.19837e-09	-3.43871	454320
ENSBTAG00000010843	454310	441644	8.56109	4.44732e-09	1.50944e-08	-3.49254	454310
ENSBTAG00000015509	453808	397119	4.33917	0.000188529	0.000289389	-4.00747	453808
ENSBTAG00000033304	452823	592374	4.77995	5.86106e-05	9.59829e-05	-3.93167	452823
ENSBTAG00000026993	452477	378507	7.55818	4.71147e-08	1.28051e-07	-3.57652	452477
ENSBTAG00000001575	452297	382296	6.21011	1.37083e-06	2.85203e-06	-3.72333	452297
ENSBTAG00000018644	452086	422281	8.58418	4.21873e-09	1.44108e-08	-3.49082	452086
ENSBTAG00000005465	450970	446904	7.78829	2.70962e-08	7.7652e-08	-3.55556	450970
ENSBTAG00000005808	450751	405923	7.87953	2.18007e-08	6.36123e-08	-3.54754	450751
ENSBTAG00000019684	450473	434335	16.5292	2.09925e-15	8.90885e-14	-3.1993	450473
ENSBTAG00000004840	450015	446653	7.07662	1.53247e-07	3.76151e-07	-3.62403	450015
ENSBTAG00000020641	448164	369818	8.43525	5.9369e-09	1.95782e-08	-3.50208	448164
ENSBTAG00000000359	447744	417449	19.0292	6.83386e-17	8.52866e-15	-3.16547	447744
ENSBTAG00000012703	445219	421191	9.81611	2.79529e-10	1.31771e-09	-3.41056	445219
ENSBTAG00000026848	444687	414719	8.6896	3.31832e-09	1.1614e-08	-3.48307	444687
ENSBTAG00000016977	444048	436705	17.2154	7.86611e-16	4.35948e-14	-3.1887	444048
ENSBTAG00000001035	443104	437383	16.8671	1.28906e-15	6.31341e-14	-3.19394	443104
ENSBTAG00000031786	443097	386699	4.69248	7.39272e-05	0.000119406	-3.9463	443097
ENSBTAG00000004256	441392	374142	6.64672	4.49764e-07	1.01102e-06	-3.67095	441392
ENSBTAG00000016368	441146	435281	17.5073	5.23224e-16	3.36908e-14	-3.18452	441146
ENSBTAG00000019995	441109	358042	4.6728	7.78907e-05	0.000125435	-3.94962	441109
ENSBTAG00000019682	440753	448232	19.4363	4.06016e-17	5.93787e-15	-3.16104	440753
ENSBTAG00000016168	440112	453415	9.01787	1.58618e-09	6.03523e-09	-3.46007	440112
ENSBTAG00000014226	438671	359854	4.24812	0.000239778	0.000364239	-4.02376	438671
ENSBTAG00000018127	438378	408565	13.2417	3.8849e-13	5.29126e-12	-3.27077	438378
ENSBTAG00000008716	438278	411969	25.6397	3.99973e-20	7.4875e-17	-3.11609	438278
ENSBTAG00000021823	437866	421087	10.8451	3.36028e-11	2.17162e-10	-3.35801	437866
ENSBTAG00000001083	437674	433283	7.91863	1.9868e-08	5.84385e-08	-3.54415	437674
ENSBTAG00000009574	437097	403963	10.8642	3.23482e-11	2.10507e-10	-3.35713	437097
ENSBTAG00000014182	435731	468287	10.8502	3.32631e-11	2.15214e-10	-3.35777	435731
ENSBTAG00000014388	435068	387083	6.4456	7.49647e-07	1.62382e-06	-3.69446	435068
ENSBTAG00000019569	434715	366576	6.03032	2.18116e-06	4.38222e-06	-3.74636	434715
ENSBTAG00000015962	434443	407723	11.0354	2.30344e-11	1.57244e-10	-3.34946	434443
ENSBTAG00000012726	433463	374218	6.13828	1.64974e-06	3.38714e-06	-3.73243	433463
ENSBTAG00000033662	431816	432689	13.3121	3.43922e-13	4.77858e-12	-3.26877	431816
ENSBTAG00000005793	431619	408345	9.47615	5.79594e-10	2.4841e-09	-3.4306	431619
ENSBTAG00000001776	431493	371787	8.93034	1.92853e-09	7.1631e-09	-3.46604	431493
ENSBTAG00000024958	431298	452571	10.2364	1.15816e-10	6.18211e-10	-3.38771	431298
ENSBTAG00000006898	430839	416752	18.2927	1.79717e-16	1.68887e-14	-3.17416	430839
ENSBTAG00000027316	430428	396815	14.8661	2.62553e-14	6.19536e-13	-3.23043	430428
ENSBTAG00000019298	428117	373321	7.70966	3.27088e-08	9.21072e-08	-3.5626	428117
ENSBTAG00000014302	428005	415496	18.7942	9.26976e-17	1.06243e-14	-3.16814	428005
ENSBTAG00000005455	427600	417520	19.4309	4.08827e-17	5.93787e-15	-3.1611	427600
ENSBTAG00000003358	427274	408401	8.08085	1.3545e-08	4.12223e-08	-3.53041	427274
ENSBTAG00000033186	426901	539835	9.30007	8.50561e-10	3.4986e-09	-3.44158	426901
ENSBTAG00000001855	426709	446818	10.6002	5.49847e-11	3.30733e-10	-3.36951	426709
ENSBTAG00000011150	426568	462660	10.5175	6.50366e-11	3.79673e-10	-3.37352	426568
ENSBTAG00000004118	425866	422951	10.671	4.7655e-11	2.91643e-10	-3.36612	425866
ENSBTAG00000007215	425496	344065	6.60041	5.05706e-07	1.1276e-06	-3.67627	425496
ENSBTAG00000003954	423705	422436	12.403	1.72435e-12	1.79665e-11	-3.2968	423705
ENSBTAG00000012756	423303	378807	6.98567	1.92099e-07	4.63082e-07	-3.63359	423303
ENSBTAG00000012589	422797	374868	7.87927	2.18143e-08	6.363e-08	-3.54756	422797
ENSBTAG00000016760	422566	401569	16.8639	1.29499e-15	6.32405e-14	-3.19399	422566
ENSBTAG00000008755	422395	430208	12.975	6.19199e-13	7.72761e-12	-3.27861	422395
ENSBTAG00000024015	421696	442803	14.6926	3.46202e-14	7.6546e-13	-3.23421	421696
ENSBTAG00000007520	420872	375413	10.0346	1.76303e-10	8.86661e-10	-3.39842	420872
ENSBTAG00000019474	420595	420825	10.5932	5.57629e-11	3.34697e-10	-3.36984	420595
ENSBTAG00000007442	419116	421067	9.29113	8.67377e-10	3.56081e-09	-3.44214	419116
ENSBTAG00000003512	418927	548727	3.55459	0.00145989	0.0020574	-4.15373	418927
ENSBTAG00000019156	418050	378219	9.75601	3.17648e-10	1.46985e-09	-3.41399	418050
ENSBTAG00000019136	417611	362489	6.58066	5.31681e-07	1.18005e-06	-3.67856	417611
ENSBTAG00000009689	416438	327987	6.16854	1.52582e-06	3.15036e-06	-3.72858	416438
ENSBTAG00000038079	416035	399128	11.2862	1.40928e-11	1.03865e-10	-3.3387	416035
ENSBTAG00000013607	415844	392006	11.8102	5.16985e-12	4.46675e-11	-3.31789	415844
ENSBTAG00000005796	415714	413855	14.3355	6.16661e-14	1.21515e-12	-3.24235	415714
ENSBTAG00000006199	414740	332592	5.32576	1.38011e-05	2.4569e-05	-3.84529	414740
ENSBTAG00000009780	414659	419464	14.4503	5.11523e-14	1.05228e-12	-3.23968	414659
ENSBTAG00000013109	414232	419095	16.4735	2.2766e-15	9.44733e-14	-3.20021	414232
ENSBTAG00000030302	414171	348615	5.75786	4.43302e-06	8.48721e-06	-3.78296	414171
ENSBTAG00000000848	413817	428013	20.6294	9.31302e-18	1.98615e-15	-3.14943	413817
ENSBTAG00000014205	413748	369818	9.95402	2.08827e-10	1.02113e-09	-3.40283	413748
ENSBTAG00000023792	413611	349032	4.60068	9.4314e-05	0.000150317	-3.96187	413611
ENSBTAG00000003168	412463	402753	18.246	1.91284e-16	1.74203e-14	-3.17474	412463
ENSBTAG00000046526	411639	406030	15.2183	1.50952e-14	3.9903e-13	-3.2231	411639
ENSBTAG00000015114	411370	366329	7.67112	3.58816e-08	1.00072e-07	-3.5661	411370
ENSBTAG00000010386	410276	357518	11.035	2.30495e-11	1.57244e-10	-3.34948	410276
ENSBTAG00000009050	410183	400349	9.37981	7.14582e-10	2.99261e-09	-3.43655	410183
ENSBTAG00000018229	409742	372663	10.3146	9.85437e-11	5.38697e-10	-3.38368	409742
ENSBTAG00000014024	409705	368148	8.84295	2.34638e-09	8.53083e-09	-3.47212	409705
ENSBTAG00000001444	408652	485638	6.64526	4.51429e-07	1.01436e-06	-3.67112	408652
ENSBTAG00000038462	408548	360806	12.6185	1.16784e-12	1.30649e-11	-3.28971	408548
ENSBTAG00000012066	408454	515280	7.92286	1.96693e-08	5.78947e-08	-3.54379	408454
ENSBTAG00000003642	407971	368965	6.8636	2.60562e-07	6.12694e-07	-3.64672	407971
ENSBTAG00000019443	407825	356418	8.61581	3.92492e-09	1.35063e-08	-3.48847	407825
ENSBTAG00000013749	407175	355755	10.4821	6.98964e-11	4.03708e-10	-3.37526	407175
ENSBTAG00000019366	405811	417850	20.643	9.16158e-18	1.9789e-15	-3.14931	405811
ENSBTAG00000011415	405159	383336	17.8145	3.42856e-16	2.55595e-14	-3.18032	405159
ENSBTAG00000005355	404946	308844	6.87218	2.55028e-07	6.00854e-07	-3.64579	404946
ENSBTAG00000014766	404841	430254	9.63545	4.11072e-10	1.83707e-09	-3.42102	404841
ENSBTAG00000007281	402923	406008	8.02999	1.52678e-08	4.60245e-08	-3.53467	402923
ENSBTAG00000005166	402272	393287	14.3068	6.46277e-14	1.2617e-12	-3.24303	402272
ENSBTAG00000013860	402194	308277	5.01169	3.16916e-05	5.36299e-05	-3.89396	402194
ENSBTAG00000004283	400474	393185	11.1893	1.70249e-11	1.21747e-10	-3.34279	400474
ENSBTAG00000015698	400403	444928	6.36425	9.2286e-07	1.97239e-06	-3.70427	400403
ENSBTAG00000006367	399818	489740	5.15279	2.18051e-05	3.77218e-05	-3.87174	399818
ENSBTAG00000017147	399407	398335	11.1012	2.02322e-11	1.40914e-10	-3.34658	399407
ENSBTAG00000014105	398948	394789	15.9089	5.25127e-15	1.79824e-13	-3.20993	398948
ENSBTAG00000010760	398249	422230	7.73008	3.11461e-08	8.81043e-08	-3.56076	398249
ENSBTAG00000000746	396866	381203	12.2569	2.25216e-12	2.23072e-11	-3.30177	396866
ENSBTAG00000008301	396582	335975	12.7768	8.79746e-13	1.03145e-11	-3.28469	396582
ENSBTAG00000001511	395820	355284	6.75061	3.46048e-07	7.94199e-07	-3.6592	395820
ENSBTAG00000003949	395582	417896	12.6263	1.1514e-12	1.29411e-11	-3.28946	395582
ENSBTAG00000006101	395203	361984	8.88358	2.14163e-09	7.84564e-09	-3.46928	395203
ENSBTAG00000033453	394768	377531	9.51135	5.37066e-10	2.31775e-09	-3.42846	394768
ENSBTAG00000044017	394389	346289	14	1.07169e-13	1.88991e-12	-3.25048	394389
ENSBTAG00000005462	393723	363606	11.2336	1.56128e-11	1.13479e-10	-3.34091	393723
ENSBTAG00000000979	393311	348054	13.2297	3.96684e-13	5.38543e-12	-3.27112	393311
ENSBTAG00000017574	391061	345627	9.24793	9.53617e-10	3.87146e-09	-3.44491	391061
ENSBTAG00000016005	390529	380757	9.08469	1.36729e-09	5.27746e-09	-3.45558	390529
ENSBTAG00000013060	390392	445998	7.31678	8.47922e-08	2.18638e-07	-3.5997	390392
ENSBTAG00000019986	389239	356145	10.7443	4.11164e-11	2.57137e-10	-3.36267	389239
ENSBTAG00000015327	389204	431624	11.4215	1.0846e-11	8.35165e-11	-3.33311	389204
ENSBTAG00000010740	389071	319219	4.59803	9.49806e-05	0.000151279	-3.96232	389071
ENSBTAG00000003577	388706	363287	14.3806	5.72958e-14	1.14374e-12	-3.2413	388706
ENSBTAG00000007812	388555	338116	4.55479	0.000106521	0.000168545	-3.96974	388555
ENSBTAG00000008303	388134	371344	9.73199	3.34344e-10	1.5353e-09	-3.41538	388134
ENSBTAG00000013271	387789	375628	13.0547	5.38264e-13	6.91737e-12	-3.27622	387789
ENSBTAG00000046545	387427	366802	13.7784	1.55258e-13	2.51994e-12	-3.25613	387427
ENSBTAG00000012778	386200	419117	9.51553	5.32244e-10	2.30107e-09	-3.4282	386200
bta_miR_125a	384973	433782	4.06476	0.000388472	0.000577311	-4.05716	384973
ENSBTAG00000034662	384821	404724	8.40921	6.30419e-09	2.06671e-08	-3.50408	384821
ENSBTAG00000025666	383299	330767	4.80382	5.50136e-05	9.04351e-05	-3.92772	383299
ENSBTAG00000038488	383011	376515	4.05953	0.000393846	0.000585092	-4.05812	383011
ENSBTAG00000002319	382905	378888	9.90256	2.32766e-10	1.12047e-09	-3.40569	382905
ENSBTAG00000006463	382021	409724	10.3634	8.91311e-11	4.93974e-10	-3.3812	382021
ENSBTAG00000011333	381965	384849	8.23509	9.44046e-09	2.97256e-08	-3.51781	381965
ENSBTAG00000010790	381391	362595	17.9727	2.76438e-16	2.20731e-14	-3.17823	381391
ENSBTAG00000003403	380964	359896	5.26959	1.6009e-05	2.8234e-05	-3.85379	380964
ENSBTAG00000007900	379174	319591	4.72877	6.71395e-05	0.000109047	-3.9402	379174
ENSBTAG00000000539	376627	326999	7.09151	1.47693e-07	3.63206e-07	-3.62248	376627
bta_miR_30c	376365	421628	6.74034	3.55113e-07	8.13452e-07	-3.66035	376365
ENSBTAG00000003228	376346	354152	5.64634	5.93598e-06	1.11344e-05	-3.79854	376346
ENSBTAG00000018921	375304	377177	15.8435	5.79429e-15	1.93383e-13	-3.21111	375304
ENSBTAG00000009435	373959	352667	13.4503	2.71108e-13	3.95897e-12	-3.26491	373959
ENSBTAG00000018425	373753	342466	8.22999	9.55316e-09	3.00395e-08	-3.51821	373753
ENSBTAG00000010204	373503	372023	12.4497	1.58422e-12	1.68079e-11	-3.29524	373503
ENSBTAG00000009233	373213	330210	11.4809	9.67327e-12	7.60146e-11	-3.33071	373213
ENSBTAG00000005163	372931	395821	4.5892	9.72313e-05	0.000154603	-3.96384	372931
ENSBTAG00000012072	370966	332417	5.98673	2.4422e-06	4.86822e-06	-3.75208	370966
ENSBTAG00000012632	370777	295781	6.27598	1.15723e-06	2.43439e-06	-3.71511	370777
ENSBTAG00000001332	369819	383476	17.7962	3.51506e-16	2.59744e-14	-3.18057	369819
ENSBTAG00000021549	368620	290762	4.03158	0.000423798	0.000627761	-4.06329	368620
ENSBTAG00000008591	368585	362809	15.7091	7.09964e-15	2.25688e-13	-3.21358	368585
ENSBTAG00000021132	368319	365201	6.28494	1.13091e-06	2.38259e-06	-3.714	368319
bta_miR_411a	367796	339791	2.35991	0.0259794	0.0329123	-4.3868	367796
ENSBTAG00000016391	367662	283877	3.79783	0.000779848	0.0011251	-4.10709	367662
ENSBTAG00000015543	366751	358416	7.53656	4.96455e-08	1.34215e-07	-3.57854	366751
ENSBTAG00000010619	366633	326944	11.5534	8.4182e-12	6.79913e-11	-3.32781	366633
ENSBTAG00000007662	365874	324758	7.83618	2.41702e-08	6.99359e-08	-3.55133	365874
ENSBTAG00000017426	365264	362804	19.9032	2.26086e-17	3.73441e-15	-3.15627	365264
ENSBTAG00000033422	364011	330280	8.19414	1.03868e-08	3.2431e-08	-3.52111	364011
ENSBTAG00000001754	362861	367021	9.16097	1.15491e-09	4.56757e-09	-3.45055	362861
ENSBTAG00000001356	362214	341709	8.35884	7.08234e-09	2.29468e-08	-3.508	362214
ENSBTAG00000046218	361314	326261	8.95431	1.82785e-09	6.83586e-09	-3.46439	361314
ENSBTAG00000015169	360915	341849	25.0303	7.34695e-20	1.22433e-16	-3.11917	360915
ENSBTAG00000011483	359768	402568	4.83553	5.05722e-05	8.34516e-05	-3.92249	359768
ENSBTAG00000012777	359452	311185	12.4486	1.58735e-12	1.68306e-11	-3.29527	359452
ENSBTAG00000003307	357881	373774	12.8139	8.23499e-13	9.77492e-12	-3.28353	357881
ENSBTAG00000003667	357118	341744	8.44012	5.8706e-09	1.93747e-08	-3.5017	357118
ENSBTAG00000012293	356963	361012	15.0275	2.0347e-14	5.05614e-13	-3.22702	356963
ENSBTAG00000025853	355927	333756	9.60645	4.37501e-10	1.94281e-09	-3.42274	355927
ENSBTAG00000000215	355278	358780	14.1654	8.15063e-14	1.51402e-12	-3.24642	355278
ENSBTAG00000016596	354517	304862	5.34107	1.32543e-05	2.36581e-05	-3.84299	354517
ENSBTAG00000001183	354349	342034	7.76036	2.89673e-08	8.25369e-08	-3.55804	354349
ENSBTAG00000012671	354255	317739	11.8608	4.69995e-12	4.11563e-11	-3.31599	354255
ENSBTAG00000015909	352967	330041	12.0947	3.03799e-12	2.85944e-11	-3.30746	352967
ENSBTAG00000013579	352452	323345	8.56582	4.39944e-09	1.49379e-08	-3.49218	352452
ENSBTAG00000017710	352152	351971	6.32041	1.03253e-06	2.19012e-06	-3.70963	352152
ENSBTAG00000013492	351291	335594	6.99396	1.88174e-07	4.54075e-07	-3.63271	351291
ENSBTAG00000004531	350238	326722	9.2511	9.46989e-10	3.8464e-09	-3.4447	350238
ENSBTAG00000011431	350085	336441	15.6939	7.26582e-15	2.27838e-13	-3.21387	350085
ENSBTAG00000002734	348821	300738	5.87384	3.27542e-06	6.39374e-06	-3.76713	348821
ENSBTAG00000001503	348812	336567	11.7121	6.22227e-12	5.25214e-11	-3.32162	348812
ENSBTAG00000000371	348778	319373	15.8086	6.10766e-15	1.9981e-13	-3.21175	348778
ENSBTAG00000009479	347877	313062	6.07381	1.94884e-06	3.94783e-06	-3.74071	347877
ENSBTAG00000006564	347663	300377	9.13784	1.21547e-09	4.77349e-09	-3.45207	347663
ENSBTAG00000016266	346662	364634	13.3296	3.33701e-13	4.66572e-12	-3.26828	346662
ENSBTAG00000030435	346502	350794	11.6217	7.38942e-12	6.0808e-11	-3.32512	346502
ENSBTAG00000004295	345968	308317	5.52279	8.21099e-06	1.50893e-05	-3.81621	345968
ENSBTAG00000020444	345678	321330	9.56459	4.78755e-10	2.10163e-09	-3.42524	345678
ENSBTAG00000020608	345519	337138	13.464	2.64833e-13	3.89007e-12	-3.26453	345519
ENSBTAG00000001745	344699	319150	5.23364	1.76056e-05	3.093e-05	-3.85927	344699
ENSBTAG00000038379	344557	279875	3.69319	0.00102242	0.00145956	-4.12704	344557
ENSBTAG00000021491	343023	315384	8.76609	2.7904e-09	9.93085e-09	-3.47756	343023
ENSBTAG00000012634	342808	284450	4.26429	0.000229761	0.000349781	-4.02085	342808
ENSBTAG00000018153	341568	316637	15.8388	5.8356e-15	1.94305e-13	-3.2112	341568
ENSBTAG00000004861	340770	310121	7.33337	8.14173e-08	2.10612e-07	-3.59807	340770
ENSBTAG00000003581	340564	328187	8.65701	3.57338e-09	1.23801e-08	-3.48545	340564
ENSBTAG00000016197	340295	309338	17.1375	8.7778e-16	4.74001e-14	-3.18985	340295
ENSBTAG00000010481	339237	289652	5.70489	5.0918e-06	9.64003e-06	-3.79031	339237
ENSBTAG00000001632	339073	347757	13.7861	1.53259e-13	2.4972e-12	-3.25593	339073
ENSBTAG00000000941	338571	346064	9.93474	2.17485e-10	1.05688e-09	-3.4039	338571
ENSBTAG00000035083	337976	339423	14.4068	5.49043e-14	1.11449e-12	-3.24069	337976
ENSBTAG00000000607	337955	280199	11.0473	2.25001e-11	1.54098e-10	-3.34894	337955
ENSBTAG00000011463	337738	256443	7.67688	3.53877e-08	9.87762e-08	-3.56557	337738
ENSBTAG00000005012	337572	291449	4.49029	0.00012638	0.000198329	-3.9809	337572
ENSBTAG00000015798	337488	273478	6.70205	3.91097e-07	8.87674e-07	-3.66466	337488
ENSBTAG00000046467	337465	328554	8.29918	8.13291e-09	2.60092e-08	-3.51269	337465
ENSBTAG00000014759	336140	310773	16.5189	2.13095e-15	8.97555e-14	-3.19947	336140
ENSBTAG00000001144	335906	311909	7.83941	2.39849e-08	6.94445e-08	-3.55104	335906
ENSBTAG00000002784	335849	311740	11.064	2.17688e-11	1.49943e-10	-3.3482	335849
ENSBTAG00000009106	335556	312945	23.2373	4.77399e-19	2.87258e-16	-3.12957	335556
ENSBTAG00000005967	333050	364288	8.04517	1.47313e-08	4.44791e-08	-3.53339	333050
ENSBTAG00000016846	332319	352165	14.329	6.23169e-14	1.2251e-12	-3.24251	332319
ENSBTAG00000001865	331799	306909	10.609	5.40047e-11	3.25885e-10	-3.36908	331799
ENSBTAG00000025046	331599	316799	13.2151	4.06865e-13	5.47076e-12	-3.27154	331599
ENSBTAG00000009279	330802	327171	13.0537	5.39276e-13	6.91982e-12	-3.27626	330802
ENSBTAG00000027932	330438	337879	11.5761	8.06144e-12	6.5392e-11	-3.32692	330438
ENSBTAG00000006724	329825	325707	11.9132	4.26036e-12	3.8099e-11	-3.31404	329825
ENSBTAG00000010696	329164	304445	13.6319	1.9888e-13	3.06282e-12	-3.25998	329164
ENSBTAG00000003882	328842	296138	11.0838	2.09392e-11	1.45178e-10	-3.34734	328842
ENSBTAG00000006755	328370	335549	15.6788	7.43388e-15	2.31514e-13	-3.21415	328370
ENSBTAG00000009942	327290	301794	12.6391	1.12541e-12	1.27254e-11	-3.28905	327290
ENSBTAG00000002971	326353	307270	7.8094	2.57643e-08	7.42648e-08	-3.55369	326353
ENSBTAG00000010720	325493	303920	9.42868	6.42484e-10	2.72522e-09	-3.43352	325493
ENSBTAG00000005090	324711	326609	8.86995	2.20819e-09	8.06671e-09	-3.47023	324711
ENSBTAG00000003536	324423	325194	13.0167	5.75454e-13	7.26781e-12	-3.27736	324423
ENSBTAG00000007447	322906	297225	9.93702	2.1644e-10	1.05241e-09	-3.40377	322906
ENSBTAG00000011943	322558	313102	13.056	5.3712e-13	6.90793e-12	-3.27619	322558
ENSBTAG00000001107	322490	294976	7.583	4.43711e-08	1.21181e-07	-3.5742	322490
ENSBTAG00000008520	321866	282807	8.73393	3.00098e-09	1.05908e-08	-3.47986	321866
ENSBTAG00000019255	320541	328442	13.9456	1.1734e-13	2.02349e-12	-3.25185	320541
ENSBTAG00000047051	320462	295392	6.43285	7.74431e-07	1.67476e-06	-3.69599	320462
ENSBTAG00000013166	319465	288896	11.9883	3.70238e-12	3.38274e-11	-3.31129	319465
ENSBTAG00000001700	319033	301135	15.6977	7.22416e-15	2.27838e-13	-3.2138	319033
ENSBTAG00000009579	318965	365689	8.04556	1.47177e-08	4.44459e-08	-3.53336	318965
ENSBTAG00000021746	317901	309873	7.12518	1.35884e-07	3.36179e-07	-3.619	317901
ENSBTAG00000011786	317826	307891	10.8044	3.64507e-11	2.32053e-10	-3.35988	317826
ENSBTAG00000019813	317163	257920	3.09912	0.00458625	0.00619441	-4.24292	317163
bta_miR_192	315252	291731	11.1677	1.77603e-11	1.25831e-10	-3.34372	315252
ENSBTAG00000013952	315160	300302	15.7665	6.50857e-15	2.08869e-13	-3.21252	315160
ENSBTAG00000000684	314028	277163	14.9188	2.41521e-14	5.76367e-13	-3.22931	314028
ENSBTAG00000043961	313979	307915	6.46777	7.08441e-07	1.5409e-06	-3.69182	313979
ENSBTAG00000006296	313641	273932	8.89941	2.06692e-09	7.60171e-09	-3.46818	313641
ENSBTAG00000020541	313431	328423	12.2308	2.36306e-12	2.3201e-11	-3.30268	313431
ENSBTAG00000001036	313347	325169	10.3227	9.69031e-11	5.30589e-10	-3.38326	313347
ENSBTAG00000016313	313341	289963	6.66621	4.28143e-07	9.65504e-07	-3.66873	313341
ENSBTAG00000017992	312698	295471	13.4479	2.72232e-13	3.96761e-12	-3.26497	312698
ENSBTAG00000007127	312684	291936	10.6071	5.42127e-11	3.26643e-10	-3.36917	312684
ENSBTAG00000010645	312418	342969	4.83217	5.10254e-05	8.41665e-05	-3.92304	312418
ENSBTAG00000018671	312203	380972	3.81823	0.000739618	0.00106944	-4.10323	312203
ENSBTAG00000001988	311333	269126	6.29979	1.0886e-06	2.29978e-06	-3.71216	311333
ENSBTAG00000012032	310395	300847	8.99104	1.68394e-09	6.3655e-09	-3.46189	310395
ENSBTAG00000011212	309623	260627	4.69837	7.27806e-05	0.000117678	-3.9453	309623
ENSBTAG00000010792	309336	282870	13.3465	3.24075e-13	4.54245e-12	-3.2678	309336
ENSBTAG00000021067	308984	306080	19.0294	6.83168e-17	8.52866e-15	-3.16546	308984
ENSBTAG00000027962	306768	285374	10.4056	8.17382e-11	4.59042e-10	-3.37907	306768
ENSBTAG00000015806	306722	298380	12.9308	6.69379e-13	8.22589e-12	-3.27994	306722
ENSBTAG00000002367	306012	264299	6.52274	6.15939e-07	1.3551e-06	-3.68532	306012
ENSBTAG00000002783	305978	287468	9.09091	1.34854e-09	5.22203e-09	-3.45517	305978
ENSBTAG00000016524	305475	260182	7.24347	1.01507e-07	2.57985e-07	-3.60699	305475
ENSBTAG00000010515	305432	285889	5.96107	2.61047e-06	5.17913e-06	-3.75547	305432
ENSBTAG00000006330	305242	326088	14.4309	5.2796e-14	1.0795e-12	-3.24013	305242
ENSBTAG00000013664	305007	302403	7.74415	3.01132e-08	8.54121e-08	-3.55949	305007
ENSBTAG00000047278	304893	278176	4.97947	3.45182e-05	5.8127e-05	-3.89911	304893
ENSBTAG00000006422	303673	260323	6.11915	1.73329e-06	3.54262e-06	-3.73487	303673
ENSBTAG00000021140	302208	288892	8.02277	1.55301e-08	4.67067e-08	-3.53528	302208
ENSBTAG00000002948	301842	301861	12.8536	7.67434e-13	9.22235e-12	-3.2823	301842
ENSBTAG00000002415	301308	275606	7.29898	8.85729e-08	2.27273e-07	-3.60146	301308
ENSBTAG00000018897	301014	286297	17.4053	6.02932e-16	3.76229e-14	-3.18596	301014
ENSBTAG00000021341	300981	320331	7.68055	3.50773e-08	9.80396e-08	-3.56524	300981
ENSBTAG00000019267	300611	310080	7.02326	1.7495e-07	4.24782e-07	-3.62961	300611
ENSBTAG00000010156	300567	265768	6.1419	1.63438e-06	3.35724e-06	-3.73196	300567
ENSBTAG00000004237	299852	266972	9.76417	3.12173e-10	1.4477e-09	-3.41352	299852
ENSBTAG00000010395	299743	322085	11.1532	1.82724e-11	1.28963e-10	-3.34434	299743
ENSBTAG00000017719	299118	306210	5.78492	4.1304e-06	7.94666e-06	-3.77923	299118
ENSBTAG00000025434	298504	306841	9.48376	5.70121e-10	2.44724e-09	-3.43014	298504
ENSBTAG00000007474	295267	280589	14.7463	3.17687e-14	7.18441e-13	-3.23303	295267
ENSBTAG00000034978	295218	284866	19.9929	2.02331e-17	3.5143e-15	-3.15539	295218
ENSBTAG00000002191	294074	279803	15.1729	1.62016e-14	4.20052e-13	-3.22402	294074
ENSBTAG00000021845	293545	288523	15.1122	1.78145e-14	4.51337e-13	-3.22526	293545
ENSBTAG00000002279	291499	301678	8.4078	6.32479e-09	2.07235e-08	-3.50419	291499
ENSBTAG00000000855	291263	275010	12.8859	7.24768e-13	8.81653e-12	-3.28131	291263
ENSBTAG00000010244	291018	295345	5.68116	5.41822e-06	1.02178e-05	-3.79363	291018
ENSBTAG00000002378	290079	260405	6.43887	7.62629e-07	1.65003e-06	-3.69527	290079
ENSBTAG00000008817	289209	301131	8.08175	1.35163e-08	4.11571e-08	-3.53034	289209
ENSBTAG00000009495	287672	284229	9.8744	2.47043e-10	1.17976e-09	-3.40726	287672
ENSBTAG00000020087	287477	306060	4.87359	4.57137e-05	7.58429e-05	-3.91625	287477
ENSBTAG00000009547	287213	252388	8.2496	9.12667e-09	2.88222e-08	-3.51664	287213
ENSBTAG00000001609	287210	322220	7.15391	1.2657e-07	3.15684e-07	-3.61606	287210
ENSBTAG00000004230	286761	249796	7.76067	2.89459e-08	8.24898e-08	-3.55802	286761
ENSBTAG00000003519	286369	222974	4.49074	0.000126229	0.000198109	-3.98082	286369
ENSBTAG00000007963	285754	291656	10.8345	3.43233e-11	2.2097e-10	-3.35849	285754
ENSBTAG00000031913	284995	307914	8.85309	2.29345e-09	8.35098e-09	-3.47141	284995
ENSBTAG00000038286	284496	246737	3.71384	0.000969327	0.00138647	-4.12309	284496
ENSBTAG00000019725	284496	272318	12.8222	8.11389e-13	9.66097e-12	-3.28327	284496
ENSBTAG00000018824	284317	297837	15.9168	5.18959e-15	1.78437e-13	-3.20979	284317
ENSBTAG00000012265	283937	270514	6.10532	1.79636e-06	3.66051e-06	-3.73665	283937
ENSBTAG00000010232	283469	259057	5.75769	4.43497e-06	8.48999e-06	-3.78298	283469
ENSBTAG00000031252	283145	287148	6.99966	1.85527e-07	4.48523e-07	-3.63211	283145
ENSBTAG00000016170	282358	233486	7.91461	2.00581e-08	5.89564e-08	-3.5445	282358
ENSBTAG00000000162	281371	259977	7.75254	2.95146e-08	8.39685e-08	-3.55874	281371
ENSBTAG00000000191	281081	262334	7.58251	4.44238e-08	1.21285e-07	-3.57425	281081
ENSBTAG00000019803	280665	232625	6.3403	9.81221e-07	2.09102e-06	-3.70719	280665
ENSBTAG00000006014	280117	276706	13.4527	2.69989e-13	3.95202e-12	-3.26484	280117
ENSBTAG00000010989	279603	257191	9.2771	8.94475e-10	3.65691e-09	-3.44304	279603
ENSBTAG00000016281	278825	290482	11.3254	1.30621e-11	9.77659e-11	-3.33707	278825
ENSBTAG00000019944	277951	265578	19.9433	2.15123e-17	3.58851e-15	-3.15588	277951
ENSBTAG00000012741	277628	277652	10.4631	7.26557e-11	4.15796e-10	-3.3762	277628
ENSBTAG00000018483	277504	256357	5.78938	4.08253e-06	7.85636e-06	-3.77862	277504
ENSBTAG00000004279	277124	265428	13.3272	3.35045e-13	4.68063e-12	-3.26834	277124
ENSBTAG00000006744	276496	287030	9.00158	1.64479e-09	6.23571e-09	-3.46117	276496
ENSBTAG00000016762	276272	310509	8.35246	7.18776e-09	2.32481e-08	-3.5085	276272
ENSBTAG00000018973	275662	251335	16.554	2.0248e-15	8.72475e-14	-3.1989	275662
ENSBTAG00000013362	275291	256158	16.7383	1.55093e-15	7.19834e-14	-3.19595	275291
ENSBTAG00000003935	275214	256649	9.096	1.33342e-09	5.1728e-09	-3.45483	275214
ENSBTAG00000015066	274968	313947	7.35872	7.65222e-08	1.99142e-07	-3.59558	274968
ENSBTAG00000005397	274402	275958	11.2867	1.40791e-11	1.03809e-10	-3.33867	274402
ENSBTAG00000002049	274351	256536	6.04624	2.09306e-06	4.22169e-06	-3.74429	274351
ENSBTAG00000019427	273947	283449	13.6341	1.98144e-13	3.05428e-12	-3.25992	273947
ENSBTAG00000003067	273938	240496	7.43898	6.29179e-08	1.66595e-07	-3.58781	273938
ENSBTAG00000021569	273733	279353	23.4222	3.91248e-19	2.64981e-16	-3.1284	273733
ENSBTAG00000008040	273606	263913	8.43411	5.9525e-09	1.96258e-08	-3.50216	273606
ENSBTAG00000019565	272788	262677	14.4049	5.50702e-14	1.11651e-12	-3.24073	272788
ENSBTAG00000014943	272748	261390	13.4273	2.82013e-13	4.09599e-12	-3.26554	272748
ENSBTAG00000009351	272559	266188	11.2117	1.62947e-11	1.1756e-10	-3.34184	272559
ENSBTAG00000013212	272197	262451	14.0437	9.96656e-14	1.79016e-12	-3.2494	272197
ENSBTAG00000011198	272049	280668	21.1348	5.10546e-18	1.34401e-15	-3.14505	272049
ENSBTAG00000001933	271899	233706	7.09857	1.45135e-07	3.57125e-07	-3.62175	271899
ENSBTAG00000000562	271820	252344	7.49142	5.53879e-08	1.48264e-07	-3.5828	271820
ENSBTAG00000018272	271587	246635	8.52728	4.80527e-09	1.61757e-08	-3.49507	271587
ENSBTAG00000016990	271049	285517	10.2057	1.23405e-10	6.53814e-10	-3.38931	271049
ENSBTAG00000021176	270909	277214	6.15122	1.59554e-06	3.28066e-06	-3.73078	270909
ENSBTAG00000016532	270755	228608	6.83766	2.78069e-07	6.5005e-07	-3.64956	270755
ENSBTAG00000006104	269875	241201	6.89392	2.41523e-07	5.71274e-07	-3.64343	269875
ENSBTAG00000008054	269857	219894	9.21698	1.02077e-09	4.11237e-09	-3.4469	269857
ENSBTAG00000019851	269789	242937	10.1494	1.38736e-10	7.22317e-10	-3.39227	269789
ENSBTAG00000003418	269272	291491	7.68815	3.44429e-08	9.64786e-08	-3.56455	269272
ENSBTAG00000011694	269260	238387	10.408	8.13379e-11	4.57404e-10	-3.37895	269260
ENSBTAG00000013589	268542	227142	6.70848	3.84802e-07	8.74918e-07	-3.66393	268542
ENSBTAG00000007540	268321	287745	15.9567	4.88797e-15	1.7015e-13	-3.20907	268321
ENSBTAG00000001856	268265	262086	12.4387	1.6159e-12	1.70474e-11	-3.2956	268265
ENSBTAG00000003300	267145	301728	5.67274	5.53905e-06	1.04352e-05	-3.79482	267145
ENSBTAG00000016679	265935	284365	11.6016	7.67826e-12	6.27673e-11	-3.32591	265935
ENSBTAG00000018631	265664	264962	11.8815	4.52084e-12	3.98781e-11	-3.31522	265664
ENSBTAG00000047330	265190	363354	4.25236	0.000237109	0.000360413	-4.023	265190
ENSBTAG00000013011	264361	241527	20.6493	9.09256e-18	1.9789e-15	-3.14925	264361
ENSBTAG00000003205	264079	205003	3.67662	0.00106707	0.00152034	-4.13021	264079
ENSBTAG00000002580	263627	240678	11.6917	6.4684e-12	5.42457e-11	-3.3224	263627
ENSBTAG00000009584	263359	257001	14.7068	3.38382e-14	7.53113e-13	-3.2339	263359
ENSBTAG00000006133	262728	246888	9.32503	8.05343e-10	3.32804e-09	-3.43999	262728
ENSBTAG00000020026	262549	248828	10.2328	1.16665e-10	6.22019e-10	-3.3879	262549
ENSBTAG00000008736	262121	245536	21.0365	5.73298e-18	1.46347e-15	-3.14588	262121
ENSBTAG00000019866	261601	345642	6.45452	7.32784e-07	1.59056e-06	-3.6934	261601
ENSBTAG00000015296	260911	324737	8.42958	6.01496e-09	1.97968e-08	-3.50251	260911
ENSBTAG00000010659	260021	255971	16.4306	2.42368e-15	9.88663e-14	-3.20092	260021
ENSBTAG00000014284	260014	233534	8.94103	1.88292e-09	7.01537e-09	-3.4653	260014
ENSBTAG00000009915	259795	223499	14.1442	8.44017e-14	1.55921e-12	-3.24693	259795
ENSBTAG00000014931	259530	226626	7.04153	1.67188e-07	4.07285e-07	-3.6277	259530
ENSBTAG00000015188	259510	239369	7.72061	3.18609e-08	8.99151e-08	-3.56161	259510
ENSBTAG00000021523	259427	247184	16.8347	1.35036e-15	6.50025e-14	-3.19444	259427
ENSBTAG00000012816	259233	262533	17.7713	3.63703e-16	2.65267e-14	-3.1809	259233
ENSBTAG00000016724	258933	219298	6.96831	2.00588e-07	4.82167e-07	-3.63543	258933
ENSBTAG00000002808	258847	241472	8.14684	1.1602e-08	3.59188e-08	-3.52497	258847
ENSBTAG00000019274	258552	240502	11.1869	1.71038e-11	1.22142e-10	-3.34289	258552
ENSBTAG00000048314	258369	243461	8.12029	1.23469e-08	3.79393e-08	-3.52715	258369
ENSBTAG00000005907	257807	223647	5.42016	1.07586e-05	1.94757e-05	-3.83122	257807
ENSBTAG00000021377	257631	191670	4.99919	3.27597e-05	5.5354e-05	-3.89595	257631
ENSBTAG00000006391	257270	229306	5.6298	6.19914e-06	1.15943e-05	-3.80088	257270
ENSBTAG00000004933	257060	242888	14.7814	3.00405e-14	6.87665e-13	-3.23226	257060
ENSBTAG00000014471	256577	295522	9.55213	4.91796e-10	2.15047e-09	-3.42599	256577
ENSBTAG00000007303	256461	275647	14.0614	9.6794e-14	1.74789e-12	-3.24896	256461
ENSBTAG00000045748	254914	218659	8.58837	4.17846e-09	1.42899e-08	-3.49051	254914
ENSBTAG00000011406	253959	207998	10.9701	2.62063e-11	1.75277e-10	-3.35236	253959
ENSBTAG00000008432	253712	256676	12.8289	8.01878e-13	9.58839e-12	-3.28307	253712
ENSBTAG00000009995	253518	266561	9.04853	1.48158e-09	5.66923e-09	-3.458	253518
ENSBTAG00000006919	253192	231998	18.8862	8.22386e-17	9.6892e-15	-3.16708	253192
ENSBTAG00000011689	252767	258495	7.05313	1.62439e-07	3.96519e-07	-3.62648	252767
ENSBTAG00000045794	252546	237695	9.87391	2.47297e-10	1.18064e-09	-3.40729	252546
ENSBTAG00000016298	252112	259762	16.4678	2.29547e-15	9.50225e-14	-3.2003	252112
ENSBTAG00000009641	251967	238244	8.82883	2.42212e-09	8.77841e-09	-3.47311	251967
ENSBTAG00000005757	251701	240928	11.7278	6.04018e-12	5.11125e-11	-3.32102	251701
ENSBTAG00000015450	250890	242293	8.75232	2.87869e-09	1.02041e-08	-3.47855	250890
ENSBTAG00000014855	250783	210631	4.99154	3.34308e-05	5.64088e-05	-3.89718	250783
ENSBTAG00000000203	249726	235667	8.24183	9.29319e-09	2.92931e-08	-3.51726	249726
ENSBTAG00000006325	249533	229060	8.41204	6.26325e-09	2.05618e-08	-3.50386	249533
ENSBTAG00000015704	249235	255737	4.38065	0.000168945	0.000260849	-4.00012	249235
ENSBTAG00000002863	248652	243665	8.81468	2.50063e-09	9.01768e-09	-3.47411	248652
ENSBTAG00000005249	248537	244731	15.8317	5.89843e-15	1.94475e-13	-3.21133	248537
ENSBTAG00000001553	247991	237873	13.5862	2.14938e-13	3.27421e-12	-3.26121	247991
ENSBTAG00000005957	246901	250816	17.3775	6.26774e-16	3.85397e-14	-3.18636	246901
ENSBTAG00000011831	246601	244487	11.1877	1.70789e-11	1.22081e-10	-3.34286	246601
ENSBTAG00000021857	246544	233300	10.469	7.17841e-11	4.11787e-10	-3.37591	246544
ENSBTAG00000001657	245832	246249	13.1478	4.57424e-13	6.03499e-12	-3.27349	245832
ENSBTAG00000013981	245765	238627	5.01343	3.1545e-05	5.34194e-05	-3.89368	245765
ENSBTAG00000021970	245427	235062	7.93227	1.92355e-08	5.67266e-08	-3.54298	245427
ENSBTAG00000006550	244753	227514	6.894	2.41475e-07	5.7124e-07	-3.64342	244753
ENSBTAG00000017086	244235	203309	8.73832	2.97133e-09	1.05016e-08	-3.47955	244235
ENSBTAG00000003728	243630	228497	7.2077	1.10845e-07	2.79234e-07	-3.61059	243630
ENSBTAG00000014726	243465	233778	15.3542	1.22269e-14	3.36051e-13	-3.22039	243465
ENSBTAG00000000797	243136	226542	6.79578	3.08885e-07	7.16718e-07	-3.65418	243136
ENSBTAG00000004349	242987	254787	12.9205	6.81723e-13	8.36538e-12	-3.28026	242987
ENSBTAG00000013866	242242	204794	4.47328	0.000132206	0.000207008	-3.98386	242242
ENSBTAG00000008251	242022	209431	6.10776	1.78504e-06	3.64008e-06	-3.73633	242022
ENSBTAG00000040564	241714	223086	5.97918	2.49058e-06	4.95997e-06	-3.75307	241714
ENSBTAG00000020783	240959	234159	16.8864	1.25402e-15	6.15969e-14	-3.19364	240959
ENSBTAG00000020968	240684	242571	7.03064	1.7177e-07	4.17782e-07	-3.62884	240684
ENSBTAG00000008621	240683	240886	16.8872	1.25268e-15	6.15969e-14	-3.19363	240683
ENSBTAG00000020928	240506	206794	7.76728	2.8492e-08	8.12925e-08	-3.55743	240506
ENSBTAG00000047441	240405	240248	10.4613	7.29317e-11	4.17092e-10	-3.37629	240405
ENSBTAG00000012244	239835	213725	5.79158	4.05911e-06	7.81487e-06	-3.77832	239835
ENSBTAG00000015016	239534	244994	14.5952	4.04736e-14	8.70658e-13	-3.23638	239534
ENSBTAG00000005144	239218	219359	6.81997	2.90684e-07	6.77052e-07	-3.65151	239218
ENSBTAG00000001030	238901	218368	15.8487	5.74849e-15	1.92815e-13	-3.21102	238901
ENSBTAG00000007685	238436	209834	5.9442	2.72742e-06	5.39844e-06	-3.75771	238436
ENSBTAG00000026403	237439	234584	10.932	2.82621e-11	1.87465e-10	-3.35406	237439
ENSBTAG00000014820	237351	236092	11.9226	4.18617e-12	3.75551e-11	-3.3137	237351
ENSBTAG00000011571	237135	240174	19.0013	7.08441e-17	8.71227e-15	-3.16578	237135
ENSBTAG00000014991	236942	211892	12.648	1.10739e-12	1.25808e-11	-3.28876	236942
ENSBTAG00000008557	236737	237744	15.9379	5.02762e-15	1.7465e-13	-3.20941	236737
ENSBTAG00000020547	236594	189788	3.94302	0.000534324	0.000782807	-4.07975	236594
ENSBTAG00000007802	236525	233050	11.5926	7.81055e-12	6.37559e-11	-3.32626	236525
ENSBTAG00000003718	236020	231225	4.72867	6.71564e-05	0.000109055	-3.94022	236020
ENSBTAG00000006395	236019	224020	8.72351	3.07268e-09	1.08234e-08	-3.48062	236019
ENSBTAG00000020061	235365	199327	8.1006	1.29307e-08	3.95323e-08	-3.52877	235365
ENSBTAG00000007131	235307	248828	6.92808	2.21763e-07	5.28917e-07	-3.63974	235307
ENSBTAG00000019998	235015	191161	5.44097	1.01844e-05	1.8504e-05	-3.82815	235015
ENSBTAG00000046664	235012	226868	6.80162	3.04386e-07	7.06863e-07	-3.65353	235012
ENSBTAG00000002423	234707	220212	12.3445	1.91863e-12	1.94964e-11	-3.29877	234707
ENSBTAG00000011626	234203	219934	11.7938	5.3316e-12	4.58768e-11	-3.3185	234203
ENSBTAG00000016199	233737	222144	15.8552	5.69245e-15	1.91813e-13	-3.2109	233737
ENSBTAG00000005441	233628	211845	12.3729	1.82154e-12	1.87209e-11	-3.29781	233628
ENSBTAG00000002196	233542	218023	9.20096	1.05741e-09	4.23567e-09	-3.44794	233542
ENSBTAG00000012124	232814	228644	17.2009	8.02811e-16	4.42018e-14	-3.18891	232814
ENSBTAG00000002902	232039	208915	6.97739	1.96104e-07	4.72128e-07	-3.63447	232039
ENSBTAG00000013123	231767	203395	7.42523	6.50593e-08	1.71671e-07	-3.58913	231767
ENSBTAG00000014261	231728	220034	19.4843	3.82094e-17	5.79956e-15	-3.16054	231728
ENSBTAG00000005807	231371	228344	11.5194	8.98532e-12	7.17803e-11	-3.32917	231371
ENSBTAG00000016240	231310	221428	8.80991	2.52762e-09	9.10139e-09	-3.47445	231310
ENSBTAG00000016508	231094	234156	14.4367	5.22956e-14	1.07057e-12	-3.23999	231094
ENSBTAG00000019603	230981	225885	5.94233	2.74071e-06	5.42242e-06	-3.75795	230981
bta_miR_23b_3p	230724	225139	5.40587	1.11715e-05	2.01648e-05	-3.83333	230724
ENSBTAG00000013916	230379	236160	11.6082	7.58256e-12	6.21055e-11	-3.32565	230379
ENSBTAG00000010954	230248	222948	3.82895	0.000719301	0.00104113	-4.1012	230248
ENSBTAG00000009190	230209	251360	4.7521	6.31085e-05	0.000102919	-3.9363	230209
ENSBTAG00000015920	230199	190415	5.46507	9.55801e-06	1.74222e-05	-3.82461	230199
ENSBTAG00000011215	229992	255803	11.1868	1.71092e-11	1.22142e-10	-3.3429	229992
ENSBTAG00000010976	229368	234174	9.88918	2.39442e-10	1.14834e-09	-3.40644	229368
ENSBTAG00000008421	229299	205778	15.013	2.08173e-14	5.15778e-13	-3.22732	229299
ENSBTAG00000023471	228705	188457	5.62719	6.24172e-06	1.16689e-05	-3.80125	228705
ENSBTAG00000004193	228667	233589	14.6903	3.47468e-14	7.67252e-13	-3.23426	228667
ENSBTAG00000012545	228378	225945	17.1802	8.26534e-16	4.53597e-14	-3.18922	228378
ENSBTAG00000008001	228312	219997	11.3883	1.15639e-11	8.82749e-11	-3.33447	228312
ENSBTAG00000003927	228050	206136	8.52976	4.77799e-09	1.60967e-08	-3.49489	228050
ENSBTAG00000012620	228041	205992	11.3843	1.16532e-11	8.87983e-11	-3.33463	228041
ENSBTAG00000020940	227899	230771	16.429	2.42941e-15	9.88663e-14	-3.20094	227899
ENSBTAG00000017776	227489	226610	11.8285	4.9942e-12	4.335e-11	-3.3172	227489
ENSBTAG00000010193	227168	204138	13.7635	1.5921e-13	2.57116e-12	-3.25651	227168
ENSBTAG00000011824	227076	226972	6.21148	1.36601e-06	2.84341e-06	-3.72316	227076
ENSBTAG00000001212	226535	195295	5.33155	1.35919e-05	2.42273e-05	-3.84442	226535
ENSBTAG00000023487	225904	219965	5.43515	1.03417e-05	1.87674e-05	-3.82901	225904
ENSBTAG00000019216	225524	212245	9.21768	1.0192e-09	4.10701e-09	-3.44686	225524
ENSBTAG00000020342	225493	220223	6.88716	2.45643e-07	5.80041e-07	-3.64416	225493
ENSBTAG00000011319	224973	234662	18.0414	2.51887e-16	2.0751e-14	-3.17734	224973
ENSBTAG00000011173	223683	201608	10.4576	7.34813e-11	4.1995e-10	-3.37648	223683
ENSBTAG00000002236	223564	216455	25.768	3.52499e-20	7.42362e-17	-3.11547	223564
ENSBTAG00000004242	223318	199610	6.54477	5.8239e-07	1.28541e-06	-3.68274	223318
ENSBTAG00000015277	223170	189860	7.64948	3.77993e-08	1.04823e-07	-3.56807	223170
ENSBTAG00000032057	222910	202002	6.70258	3.90572e-07	8.86603e-07	-3.6646	222910
ENSBTAG00000008548	222509	221265	17.3683	6.34925e-16	3.8758e-14	-3.18649	222509
ENSBTAG00000034373	222447	223446	7.32055	8.40137e-08	2.16863e-07	-3.59933	222447
ENSBTAG00000020796	222424	219741	9.42006	6.54635e-10	2.76909e-09	-3.43405	222424
ENSBTAG00000020701	222263	199181	8.31012	7.92886e-09	2.54255e-08	-3.51183	222263
ENSBTAG00000010073	222241	210589	9.44485	6.20312e-10	2.64248e-09	-3.43252	222241
ENSBTAG00000016806	222075	203745	24.7863	9.4083e-20	1.22433e-16	-3.12046	222075
ENSBTAG00000026909	221810	229687	14.5789	4.15542e-14	8.87333e-13	-3.23675	221810
bta_miR_125b	221208	228271	4.00881	0.000449848	0.00066442	-4.0675	221208
ENSBTAG00000021232	221168	207357	15.1737	1.61827e-14	4.20052e-13	-3.22401	221168
ENSBTAG00000020776	221039	196193	6.44536	7.50097e-07	1.62438e-06	-3.69449	221039
ENSBTAG00000002755	221001	219391	9.59097	4.52308e-10	2.00065e-09	-3.42367	221001
ENSBTAG00000010664	220319	220900	10.9934	2.50242e-11	1.67904e-10	-3.35132	220319
ENSBTAG00000026886	219474	195781	6.10374	1.80367e-06	3.67497e-06	-3.73685	219474
ENSBTAG00000017379	219229	220585	19.4512	3.98427e-17	5.89785e-15	-3.16089	219229
ENSBTAG00000002014	218214	188518	16.2995	2.93791e-15	1.16466e-13	-3.20311	218214
ENSBTAG00000018622	217818	197182	14.9717	2.22164e-14	5.3934e-13	-3.22819	217818
ENSBTAG00000016896	217598	221073	7.63208	3.94161e-08	1.08777e-07	-3.56967	217598
ENSBTAG00000015611	217520	199792	22.4506	1.13166e-18	5.21752e-16	-3.13489	217520
ENSBTAG00000008082	216209	207391	10.331	9.52618e-11	5.21942e-10	-3.38284	216209
ENSBTAG00000010206	215464	202057	16.6138	1.85645e-15	8.16644e-14	-3.19793	215464
ENSBTAG00000005869	215095	200885	10.628	5.19739e-11	3.14419e-10	-3.36817	215095
ENSBTAG00000040338	214706	195345	10.56	5.9654e-11	3.5414e-10	-3.37145	214706
ENSBTAG00000008935	214310	188332	5.01086	3.17612e-05	5.37315e-05	-3.89409	214310
ENSBTAG00000006927	214284	203092	19.3916	4.2969e-17	6.13511e-15	-3.16152	214284
ENSBTAG00000007454	214245	206668	5.20659	1.89113e-05	3.30619e-05	-3.86342	214245
ENSBTAG00000020795	213791	177522	4.34873	0.000183826	0.000282557	-4.00577	213791
ENSBTAG00000015980	213364	252263	2.03298	0.0522721	0.0647083	-4.44677	213364
ENSBTAG00000019857	213313	199968	9.96573	2.03742e-10	9.99313e-10	-3.40219	213313
ENSBTAG00000012509	213257	180549	12.6932	1.02125e-12	1.17688e-11	-3.28732	213257
ENSBTAG00000018979	213149	213957	18.1643	2.13431e-16	1.87775e-14	-3.17577	213149
ENSBTAG00000006526	213081	184405	7.61476	4.10969e-08	1.12957e-07	-3.57126	213081
ENSBTAG00000004553	212392	227661	6.24021	1.26866e-06	2.65125e-06	-3.71956	212392
ENSBTAG00000010649	211511	214369	9.5937	4.49665e-10	1.99105e-09	-3.4235	211511
ENSBTAG00000000754	211196	206302	17.154	8.57674e-16	4.66132e-14	-3.1896	211196
ENSBTAG00000004368	210479	198855	10.6458	5.01344e-11	3.04184e-10	-3.36732	210479
ENSBTAG00000016328	210428	202727	11.6741	6.6882e-12	5.57836e-11	-3.32308	210428
ENSBTAG00000019517	209947	198349	4.233	0.00024953	0.000378609	-4.02648	209947
ENSBTAG00000021945	209884	197038	6.868	2.57707e-07	6.06488e-07	-3.64624	209884
ENSBTAG00000015034	209854	200001	17.3224	6.76941e-16	3.95651e-14	-3.18715	209854
ENSBTAG00000009334	209800	186444	6.2757	1.15807e-06	2.43585e-06	-3.71514	209800
ENSBTAG00000000440	209787	178639	6.83951	2.7678e-07	6.47215e-07	-3.64936	209787
ENSBTAG00000021392	209217	209064	15.4787	1.00922e-14	2.92153e-13	-3.21796	209217
ENSBTAG00000017889	209215	189034	10.1589	1.36011e-10	7.09447e-10	-3.39177	209215
ENSBTAG00000010389	209161	173103	5.28776	1.52585e-05	2.69896e-05	-3.85103	209161
ENSBTAG00000017755	209110	223297	9.58816	4.55053e-10	2.01226e-09	-3.42383	209110
ENSBTAG00000010513	208806	177603	9.76054	3.14594e-10	1.45732e-09	-3.41373	208806
ENSBTAG00000037526	207979	119074	1.95855	0.0608598	0.0748497	-4.45985	207979
ENSBTAG00000019164	207747	191065	9.30651	8.38651e-10	3.45298e-09	-3.44117	207747
ENSBTAG00000000706	207401	236996	5.96044	2.61473e-06	5.18698e-06	-3.75555	207401
ENSBTAG00000008860	207132	219478	9.86671	2.51095e-10	1.19707e-09	-3.4077	207132
ENSBTAG00000014874	206457	209338	10.2738	1.07187e-10	5.78071e-10	-3.38577	206457
ENSBTAG00000008186	206163	161021	4.08337	0.000369955	0.00055096	-4.05374	206163
ENSBTAG00000010422	205521	191607	11.2539	1.50089e-11	1.09515e-10	-3.34005	205521
ENSBTAG00000015648	203934	189438	12.8139	8.23408e-13	9.77492e-12	-3.28353	203934
ENSBTAG00000013627	203830	190933	9.83253	2.69956e-10	1.27759e-09	-3.40963	203830
ENSBTAG00000002226	203269	186011	14.2621	6.95323e-14	1.33578e-12	-3.24409	203269
ENSBTAG00000003585	203194	236999	9.89829	2.34873e-10	1.12932e-09	-3.40593	203194
ENSBTAG00000020787	203117	188971	20.4876	1.105e-17	2.21631e-15	-3.15071	203117
ENSBTAG00000001888	203115	195143	13.3614	3.15888e-13	4.45736e-12	-3.26738	203115
ENSBTAG00000008443	202972	182536	12.5794	1.25282e-12	1.38774e-11	-3.29097	202972
ENSBTAG00000005514	202824	182131	9.99571	1.91299e-10	9.48223e-10	-3.40054	202824
ENSBTAG00000002026	202770	182320	6.82525	2.86858e-07	6.6874e-07	-3.65092	202770
ENSBTAG00000014440	202523	187533	7.46612	5.88988e-08	1.56691e-07	-3.58521	202523
ENSBTAG00000018729	202422	209001	10.7535	4.03638e-11	2.53277e-10	-3.36224	202422
ENSBTAG00000018263	202356	202547	15.4811	1.00554e-14	2.91589e-13	-3.21791	202356
ENSBTAG00000008350	202007	191861	8.33705	7.44884e-09	2.40372e-08	-3.5097	202007
ENSBTAG00000020775	201614	163597	4.56118	0.00010473	0.000165897	-3.96864	201614
ENSBTAG00000030209	201563	191727	10.4297	7.77988e-11	4.40294e-10	-3.37787	201563
ENSBTAG00000011396	201172	192588	24.124	1.86217e-19	1.84552e-16	-3.12416	201172
ENSBTAG00000013013	201083	189972	11.5347	8.72571e-12	7.01387e-11	-3.32856	201083
ENSBTAG00000019525	201036	193276	10.2373	1.15581e-10	6.17211e-10	-3.38766	201036
ENSBTAG00000005469	200900	212903	16.0896	4.00798e-15	1.4841e-13	-3.20672	200900
ENSBTAG00000019883	200104	195740	12.0428	3.34491e-12	3.10667e-11	-3.30932	200104
ENSBTAG00000009522	199320	178118	14.1705	8.08252e-14	1.50635e-12	-3.24629	199320
ENSBTAG00000008003	199236	191338	15.5509	9.03503e-15	2.6942e-13	-3.21657	199236
ENSBTAG00000002791	198952	193975	22.3794	1.22535e-18	5.29349e-16	-3.1354	198952
ENSBTAG00000027569	198360	208895	3.9048	0.000590379	0.000861411	-4.08691	198360
ENSBTAG00000020079	198324	175437	16.5452	2.05071e-15	8.77319e-14	-3.19904	198324
ENSBTAG00000011902	197904	157610	6.02486	2.21227e-06	4.44141e-06	-3.74707	197904
ENSBTAG00000004014	195990	186663	9.17257	1.1257e-09	4.46464e-09	-3.44979	195990
ENSBTAG00000011917	195980	220818	6.17131	1.51497e-06	3.13028e-06	-3.72823	195980
ENSBTAG00000022613	195732	192299	7.24414	1.01338e-07	2.57595e-07	-3.60692	195732
ENSBTAG00000006049	194843	198499	8.79878	2.59189e-09	9.30099e-09	-3.47523	194843
ENSBTAG00000013620	194513	185796	11.5801	7.99932e-12	6.50371e-11	-3.32676	194513
bta_let_7i	194384	190681	13.5939	2.12145e-13	3.24045e-12	-3.261	194384
ENSBTAG00000021830	193994	184977	6.53633	5.95019e-07	1.31164e-06	-3.68373	193994
ENSBTAG00000010745	193906	181422	17.3577	6.44316e-16	3.89084e-14	-3.18664	193906
ENSBTAG00000012882	193590	189878	10.3776	8.65697e-11	4.81752e-10	-3.38048	193590
ENSBTAG00000011351	193413	178548	16.2831	3.00984e-15	1.19037e-13	-3.20339	193413
ENSBTAG00000012852	193365	175539	11.1013	2.02294e-11	1.40914e-10	-3.34658	193365
ENSBTAG00000024603	192716	184413	9.87666	2.45864e-10	1.17613e-09	-3.40714	192716
ENSBTAG00000013042	192649	181118	12.3085	2.04894e-12	2.06092e-11	-3.3	192649
ENSBTAG00000001146	192630	203008	9.33018	7.96327e-10	3.29644e-09	-3.43967	192630
ENSBTAG00000015181	192572	169207	10.5603	5.96137e-11	3.54026e-10	-3.37144	192572
ENSBTAG00000006531	192551	187072	10.9971	2.48462e-11	1.6711e-10	-3.35116	192551
ENSBTAG00000005524	191729	198486	10.7011	4.48502e-11	2.77909e-10	-3.3647	191729
ENSBTAG00000010549	191537	142368	4.40331	0.000159115	0.000246508	-3.99612	191537
ENSBTAG00000004161	191013	172072	9.7062	3.53273e-10	1.61081e-09	-3.41688	191013
ENSBTAG00000002778	190956	179940	13.4873	2.54481e-13	3.76096e-12	-3.26389	190956
ENSBTAG00000019414	190513	200694	8.80182	2.57418e-09	9.24728e-09	-3.47502	190513
ENSBTAG00000006046	190396	157548	5.10514	2.47384e-05	4.24388e-05	-3.87918	190396
ENSBTAG00000002510	189907	192741	16.246	3.17899e-15	1.23409e-13	-3.20402	189907
ENSBTAG00000024889	189903	181259	12.6252	1.15385e-12	1.296e-11	-3.2895	189903
ENSBTAG00000010500	189856	191530	12.6575	1.08879e-12	1.24029e-11	-3.28846	189856
ENSBTAG00000006250	189439	205372	18.7656	9.62241e-17	1.08804e-14	-3.16847	189439
ENSBTAG00000017450	189406	199969	7.60436	4.21415e-08	1.15579e-07	-3.57222	189406
ENSBTAG00000030529	189350	190671	12.7242	9.66204e-13	1.12266e-11	-3.28634	189350
ENSBTAG00000015942	189348	172363	4.48717	0.00012743	0.000199809	-3.98144	189348
ENSBTAG00000005760	188726	175354	8.6637	3.51941e-09	1.22258e-08	-3.48496	188726
ENSBTAG00000001810	188447	195357	12.082	3.11008e-12	2.91914e-11	-3.30791	188447
ENSBTAG00000004992	188289	175119	14.9332	2.36087e-14	5.66609e-13	-3.229	188289
ENSBTAG00000016267	188261	159798	4.81102	5.39716e-05	8.88435e-05	-3.92653	188261
ENSBTAG00000021953	188194	170070	5.71528	4.95521e-06	9.39621e-06	-3.78886	188194
ENSBTAG00000008114	188068	188512	8.16145	1.12119e-08	3.482e-08	-3.52377	188068
ENSBTAG00000003162	188053	182978	13.7003	1.77135e-13	2.79959e-12	-3.25817	188053
ENSBTAG00000017299	186723	175290	19.8319	2.4705e-17	3.9641e-15	-3.15698	186723
ENSBTAG00000003741	186579	164894	12.4189	1.67529e-12	1.75749e-11	-3.29626	186579
ENSBTAG00000019536	186323	173626	24.8047	9.23323e-20	1.22433e-16	-3.12036	186323
ENSBTAG00000016683	185993	188118	5.88656	3.16868e-06	6.19974e-06	-3.76541	185993
ENSBTAG00000020504	185979	152280	5.62063	6.35011e-06	1.18545e-05	-3.80218	185979
ENSBTAG00000003395	185768	178997	11.1428	1.86468e-11	1.31039e-10	-3.34478	185768
ENSBTAG00000009214	185640	145834	6.12947	1.68769e-06	3.45788e-06	-3.73355	185640
ENSBTAG00000009047	185305	153029	6.47939	6.87769e-07	1.49865e-06	-3.69044	185305
ENSBTAG00000000492	184908	194287	12.5773	1.25751e-12	1.39202e-11	-3.29104	184908
ENSBTAG00000006118	184279	184075	12.1532	2.72613e-12	2.60489e-11	-3.30539	184279
ENSBTAG00000000375	184191	162282	16.6829	1.6799e-15	7.58793e-14	-3.19682	184191
bta_miR_1468	183998	207033	6.25409	1.22418e-06	2.56433e-06	-3.71783	183998
ENSBTAG00000001821	183393	199555	9.53377	5.11671e-10	2.22124e-09	-3.4271	183393
ENSBTAG00000000630	183347	176367	22.4395	1.14582e-18	5.21752e-16	-3.13497	183347
ENSBTAG00000002493	183142	172623	21.5898	3.00417e-18	9.54986e-16	-3.14134	183142
ENSBTAG00000018905	183124	172046	11.1859	1.71365e-11	1.22234e-10	-3.34293	183124
ENSBTAG00000016612	182915	182024	13.9784	1.11096e-13	1.93561e-12	-3.25102	182915
ENSBTAG00000006876	182783	191631	7.74844	2.98055e-08	8.4639e-08	-3.55911	182783
ENSBTAG00000023002	182726	178688	9.87301	2.47771e-10	1.18223e-09	-3.40734	182726
ENSBTAG00000007484	182617	186337	7.40851	6.77649e-08	1.78224e-07	-3.59074	182617
ENSBTAG00000000310	182254	160848	4.32434	0.000196064	0.000300517	-4.01011	182254
ENSBTAG00000040602	181331	160366	6.12222	1.7196e-06	3.51686e-06	-3.73448	181331
ENSBTAG00000016198	181167	186599	10.902	3.00018e-11	1.97671e-10	-3.35542	181167
ENSBTAG00000025964	179002	182764	8.20417	1.01463e-08	3.17271e-08	-3.5203	179002
ENSBTAG00000021843	178884	187682	14.7805	3.00823e-14	6.87689e-13	-3.23228	178884
ENSBTAG00000000385	178653	164901	9.01294	1.60369e-09	6.09221e-09	-3.4604	178653
ENSBTAG00000010871	178039	185208	13.8866	1.29489e-13	2.17595e-12	-3.25334	178039
ENSBTAG00000002804	177992	210178	7.90517	2.05125e-08	6.01242e-08	-3.54531	177992
ENSBTAG00000000132	177856	161767	7.91356	2.0108e-08	5.90621e-08	-3.54459	177856
ENSBTAG00000019025	177837	150622	5.41308	1.09612e-05	1.98151e-05	-3.83226	177837
ENSBTAG00000010526	177809	155401	25.9581	2.9265e-20	7.04367e-17	-3.11456	177809
ENSBTAG00000011837	177658	152978	6.81016	2.97931e-07	6.92638e-07	-3.65259	177658
ENSBTAG00000009702	177216	188456	4.63229	8.67288e-05	0.000138991	-3.95648	177216
ENSBTAG00000009127	177141	159035	6.9281	2.2175e-07	5.28917e-07	-3.63974	177141
ENSBTAG00000014648	177141	171281	14.3436	6.08578e-14	1.20203e-12	-3.24216	177141
ENSBTAG00000011011	176384	164312	9.96548	2.03848e-10	9.99545e-10	-3.4022	176384
ENSBTAG00000010504	175660	160939	9.31441	8.24268e-10	3.39791e-09	-3.44067	175660
ENSBTAG00000016048	175595	188847	7.51966	5.17208e-08	1.39289e-07	-3.58013	175595
ENSBTAG00000046024	175473	166507	16.6292	1.81556e-15	8.02848e-14	-3.19768	175473
ENSBTAG00000045877	175435	172089	8.68351	3.36455e-09	1.17581e-08	-3.48351	175435
ENSBTAG00000045957	175323	155660	7.01456	1.78775e-07	4.33071e-07	-3.63053	175323
ENSBTAG00000018633	175110	142646	4.13846	0.000320089	0.000480304	-4.04364	175110
ENSBTAG00000009863	174969	176500	4.17624	0.000289789	0.000437057	-4.03676	174969
ENSBTAG00000002721	174501	172440	9.15543	1.16912e-09	4.61513e-09	-3.45091	174501
ENSBTAG00000013347	174469	162968	7.80175	2.62387e-08	7.549e-08	-3.55436	174469
ENSBTAG00000018036	174451	172280	14.8291	2.7845e-14	6.48869e-13	-3.23123	174451
ENSBTAG00000011388	174441	154395	7.60372	4.22062e-08	1.15718e-07	-3.57228	174441
ENSBTAG00000005631	173951	141774	6.8488	2.70411e-07	6.3373e-07	-3.64834	173951
ENSBTAG00000017035	173664	155871	12.0358	3.38872e-12	3.13871e-11	-3.30957	173664
ENSBTAG00000011766	173603	169316	6.01737	2.25564e-06	4.52309e-06	-3.74805	173603
ENSBTAG00000019217	173565	177468	10.9515	2.71932e-11	1.81159e-10	-3.35319	173565
ENSBTAG00000003764	173497	163807	8.15488	1.13856e-08	3.53138e-08	-3.52431	173497
ENSBTAG00000012653	172659	166469	12.3605	1.86341e-12	1.90219e-11	-3.29823	172659
ENSBTAG00000039035	172588	126952	1.64341	0.112213	0.13505	-4.51219	172588
ENSBTAG00000010701	172484	167972	9.16028	1.15666e-09	4.57185e-09	-3.45059	172484
ENSBTAG00000020106	172429	161182	12.8503	7.71955e-13	9.25687e-12	-3.28241	172429
ENSBTAG00000002495	172371	163611	9.27852	8.91681e-10	3.64726e-09	-3.44295	172371
ENSBTAG00000039130	172234	169169	11.3834	1.16728e-11	8.88676e-11	-3.33467	172234
ENSBTAG00000019821	171905	178447	14.7942	2.94325e-14	6.76505e-13	-3.23199	171905
ENSBTAG00000003115	171899	173915	10.9037	2.98981e-11	1.97306e-10	-3.35534	171899
ENSBTAG00000031295	171255	176941	9.40491	6.76569e-10	2.84971e-09	-3.43499	171255
ENSBTAG00000047998	171045	174168	6.16379	1.54462e-06	3.18529e-06	-3.72918	171045
ENSBTAG00000020105	170741	151887	6.39348	8.56362e-07	1.84007e-06	-3.70073	170741
ENSBTAG00000019680	170528	168703	10.4149	8.01929e-11	4.52021e-10	-3.37861	170528
ENSBTAG00000007537	170027	156137	12.2002	2.49963e-12	2.43151e-11	-3.30374	170027
ENSBTAG00000009621	169605	161582	17.5438	4.97484e-16	3.30929e-14	-3.18401	169605
ENSBTAG00000008172	169314	194468	5.40779	1.11152e-05	2.00696e-05	-3.83305	169314
ENSBTAG00000035379	168995	150927	12.1915	2.54036e-12	2.46021e-11	-3.30404	168995
ENSBTAG00000018945	168991	156900	10.3012	1.01301e-10	5.50911e-10	-3.38437	168991
ENSBTAG00000009665	168885	187246	7.65173	3.75944e-08	1.04313e-07	-3.56787	168885
ENSBTAG00000021455	168837	162816	5.81144	3.85409e-06	7.44396e-06	-3.7756	168837
ENSBTAG00000012996	168834	162534	12.4557	1.56699e-12	1.66671e-11	-3.29504	168834
ENSBTAG00000012178	168246	149317	9.01528	1.59536e-09	6.06331e-09	-3.46024	168246
ENSBTAG00000006291	168058	160426	7.90961	2.02973e-08	5.9535e-08	-3.54493	168058
ENSBTAG00000020389	167930	166999	15.7942	6.24119e-15	2.02995e-13	-3.21201	167930
ENSBTAG00000005197	167841	173096	17.4773	5.45489e-16	3.45568e-14	-3.18494	167841
ENSBTAG00000013449	167813	168660	16.2092	3.35674e-15	1.28825e-13	-3.20465	167813
ENSBTAG00000007152	167646	170420	11.3047	1.35961e-11	1.00777e-10	-3.33792	167646
ENSBTAG00000013757	167328	173563	17.8523	3.25616e-16	2.46008e-14	-3.17982	167328
ENSBTAG00000009508	167113	146032	5.34305	1.31853e-05	2.35424e-05	-3.84269	167113
ENSBTAG00000013917	167108	183337	11.8235	5.04147e-12	4.36535e-11	-3.31738	167108
ENSBTAG00000013308	167046	169405	13.0692	5.24802e-13	6.77505e-12	-3.2758	167046
ENSBTAG00000044126	166766	150424	7.19921	1.13187e-07	2.84836e-07	-3.61145	166766
ENSBTAG00000007189	166439	142778	8.15375	1.14158e-08	3.53963e-08	-3.5244	166439
ENSBTAG00000006771	166425	168001	8.82423	2.44735e-09	8.85163e-09	-3.47343	166425
ENSBTAG00000003040	165950	170107	11.9922	3.67524e-12	3.36159e-11	-3.31115	165950
ENSBTAG00000015177	165750	192618	3.43921	0.00195891	0.00273051	-4.17614	165750
ENSBTAG00000014729	165645	149452	6.80829	2.99331e-07	6.957e-07	-3.65279	165645
ENSBTAG00000006414	165528	145422	13.8996	1.26692e-13	2.13957e-12	-3.25301	165528
ENSBTAG00000002086	165145	175703	11.9584	3.91457e-12	3.56501e-11	-3.31238	165145
ENSBTAG00000000013	164930	185529	8.59805	4.08715e-09	1.40159e-08	-3.48979	164930
ENSBTAG00000010988	164516	154821	11.4459	1.03479e-11	8.04903e-11	-3.33212	164516
ENSBTAG00000018562	163641	181656	6.84247	2.74729e-07	6.42778e-07	-3.64903	163641
ENSBTAG00000009949	163636	158080	20.4051	1.22107e-17	2.3378e-15	-3.15147	163636
ENSBTAG00000034493	163044	152522	11.0395	2.28499e-11	1.56303e-10	-3.34928	163044
ENSBTAG00000001589	162982	170846	26.7742	1.33512e-20	3.74903e-17	-3.11088	162982
ENSBTAG00000013390	162966	138060	5.62673	6.24918e-06	1.16803e-05	-3.80131	162966
ENSBTAG00000009959	162838	135590	8.81874	2.47784e-09	8.94509e-09	-3.47382	162838
ENSBTAG00000007648	162572	176593	12.3453	1.9158e-12	1.94795e-11	-3.29875	162572
ENSBTAG00000025277	162382	141290	6.00432	2.33325e-06	4.66318e-06	-3.74976	162382
ENSBTAG00000019574	162160	134043	5.24388	1.71348e-05	3.01344e-05	-3.85771	162160
ENSBTAG00000023377	161986	154923	10.3348	9.45177e-11	5.18877e-10	-3.38265	161986
ENSBTAG00000007767	161982	158803	7.13844	1.31504e-07	3.26443e-07	-3.61764	161982
ENSBTAG00000009121	161510	168171	12.4948	1.45971e-12	1.57346e-11	-3.29374	161510
ENSBTAG00000020116	161415	112267	2.38002	0.0248476	0.0315426	-4.383	161415
ENSBTAG00000002820	161351	165192	18.4111	1.53491e-16	1.49481e-14	-3.1727	161351
ENSBTAG00000046033	161346	136259	8.65752	3.56925e-09	1.23734e-08	-3.48541	161346
ENSBTAG00000011918	161197	129535	4.4991	0.000123463	0.000193914	-3.97937	161197
ENSBTAG00000004080	161148	152497	21.3745	3.85619e-18	1.12016e-15	-3.14307	161148
ENSBTAG00000009727	161064	154247	17.2111	7.91319e-16	4.3712e-14	-3.18876	161064
ENSBTAG00000020911	160928	168637	7.40233	6.87947e-08	1.80679e-07	-3.59134	160928
ENSBTAG00000008636	160888	199516	5.11947	2.38168e-05	4.09622e-05	-3.87694	160888
ENSBTAG00000010709	160610	172923	8.55192	4.54161e-09	1.53772e-08	-3.49322	160610
ENSBTAG00000016873	160582	147594	9.36334	7.4071e-10	3.08593e-09	-3.43758	160582
ENSBTAG00000008386	160566	172287	14.3583	5.94097e-14	1.17757e-12	-3.24182	160566
ENSBTAG00000038104	160307	156239	6.38074	8.8472e-07	1.89593e-06	-3.70227	160307
ENSBTAG00000002490	159913	140990	8.84949	2.31211e-09	8.41167e-09	-3.47166	159913
bta_miR_195	159778	140019	3.66603	0.00109659	0.00156122	-4.13224	159778
ENSBTAG00000005412	159635	138817	8.97767	1.73492e-09	6.52454e-09	-3.4628	159635
ENSBTAG00000005854	159420	146160	9.61292	4.31456e-10	1.919e-09	-3.42236	159420
ENSBTAG00000020922	159420	164493	14.3812	5.72328e-14	1.14374e-12	-3.24128	159420
ENSBTAG00000018447	159252	162079	10.0133	1.84362e-10	9.22246e-10	-3.39958	159252
ENSBTAG00000025320	159212	165981	10.6114	5.37495e-11	3.24578e-10	-3.36897	159212
ENSBTAG00000007734	159110	148008	16.8886	1.25004e-15	6.15969e-14	-3.1936	159110
ENSBTAG00000006017	159027	148529	5.22958	1.77953e-05	3.12275e-05	-3.85989	159027
ENSBTAG00000017770	158793	154786	15.1343	1.72101e-14	4.38e-13	-3.22481	158793
ENSBTAG00000004823	158751	148053	11.2102	1.63436e-11	1.17774e-10	-3.3419	158751
ENSBTAG00000008577	158703	154723	9.28885	8.71727e-10	3.57519e-09	-3.44229	158703
ENSBTAG00000001573	158399	181558	7.75097	2.9626e-08	8.42145e-08	-3.55888	158399
ENSBTAG00000033089	157842	128213	6.87179	2.55274e-07	6.01136e-07	-3.64583	157842
ENSBTAG00000010321	157322	146092	11.3549	1.23348e-11	9.31082e-11	-3.33584	157322
ENSBTAG00000008285	157296	147047	8.9364	1.90256e-09	7.08068e-09	-3.46562	157296
ENSBTAG00000001335	157163	158765	8.14076	1.17683e-08	3.63602e-08	-3.52546	157163
ENSBTAG00000024561	156974	143812	6.3989	8.44584e-07	1.81685e-06	-3.70007	156974
ENSBTAG00000020309	156733	159968	19.8319	2.47038e-17	3.9641e-15	-3.15698	156733
ENSBTAG00000012170	156357	154559	14.4022	5.53107e-14	1.12004e-12	-3.24079	156357
ENSBTAG00000015892	156126	141329	7.15177	1.27243e-07	3.16941e-07	-3.61628	156126
ENSBTAG00000009517	155727	146060	5.95695	2.63853e-06	5.23171e-06	-3.75601	155727
ENSBTAG00000001741	155513	133617	10.9114	2.94462e-11	1.94553e-10	-3.35499	155513
ENSBTAG00000020528	155422	145005	6.99787	1.86355e-07	4.50008e-07	-3.6323	155422
ENSBTAG00000014079	154938	159165	12.144	2.77313e-12	2.64114e-11	-3.30571	154938
ENSBTAG00000009578	154842	154369	16.2712	3.06293e-15	1.20571e-13	-3.20359	154842
ENSBTAG00000012797	154715	154051	9.38964	6.99432e-10	2.93866e-09	-3.43594	154715
ENSBTAG00000030784	154540	152484	11.9217	4.19299e-12	3.75964e-11	-3.31373	154540
ENSBTAG00000011785	154457	153523	15.5069	9.66435e-15	2.84162e-13	-3.21741	154457
ENSBTAG00000019284	154439	148025	16.1658	3.57943e-15	1.36439e-13	-3.2054	154439
ENSBTAG00000012805	154230	203875	7.79541	2.66395e-08	7.64734e-08	-3.55492	154230
ENSBTAG00000002654	154082	144455	14.0702	9.53883e-14	1.72621e-12	-3.24874	154082
ENSBTAG00000002267	153857	145723	13.4007	2.95226e-13	4.24485e-12	-3.26628	153857
ENSBTAG00000011317	153651	154638	21.8518	2.22368e-18	8.22812e-16	-3.1393	153651
ENSBTAG00000038316	153575	153242	9.3643	7.39152e-10	3.0823e-09	-3.43752	153575
ENSBTAG00000017363	153475	152514	6.03395	2.16074e-06	4.34468e-06	-3.74589	153475
ENSBTAG00000014826	153440	145559	15.8661	5.60005e-15	1.89077e-13	-3.2107	153440
ENSBTAG00000002045	153303	145466	9.79932	2.89678e-10	1.36137e-09	-3.41151	153303
ENSBTAG00000017633	153132	138814	10.6249	5.23046e-11	3.16192e-10	-3.36832	153132
ENSBTAG00000007123	153082	152882	13.2151	4.06834e-13	5.47076e-12	-3.27154	153082
ENSBTAG00000012585	152929	150359	12.0918	3.05419e-12	2.87157e-11	-3.30756	152929
ENSBTAG00000003530	152718	153137	21.8429	2.24652e-18	8.22812e-16	-3.13937	152718
ENSBTAG00000031788	152546	126606	4.44757	0.000141522	0.000220877	-3.98835	152546
ENSBTAG00000017298	152541	135682	6.07488	1.94348e-06	3.93791e-06	-3.74057	152541
ENSBTAG00000004679	152512	205958	1.89422	0.0692537	0.0848079	-4.47096	152512
ENSBTAG00000004112	152449	127344	5.66688	5.62482e-06	1.05861e-05	-3.79564	152449
ENSBTAG00000006838	152107	167891	10.7851	3.78851e-11	2.40138e-10	-3.36077	152107
ENSBTAG00000018851	152015	158557	10.5607	5.95698e-11	3.5389e-10	-3.37142	152015
ENSBTAG00000016026	151757	130829	4.18085	0.000286292	0.000432015	-4.03592	151757
ENSBTAG00000006533	151464	134486	9.96327	2.04803e-10	1.00335e-09	-3.40232	151464
ENSBTAG00000009087	151415	136955	8.55725	4.48658e-09	1.52123e-08	-3.49283	151415
ENSBTAG00000011988	151343	142629	15.1914	1.57415e-14	4.10546e-13	-3.22365	151343
ENSBTAG00000018188	151340	135926	5.84516	3.5296e-06	6.85179e-06	-3.77101	151340
ENSBTAG00000004912	151267	159740	10.1923	1.26894e-10	6.69774e-10	-3.39001	151267
ENSBTAG00000045889	151031	146268	5.98868	2.42989e-06	4.8454e-06	-3.75182	151031
ENSBTAG00000003100	150996	164898	10.2152	1.21002e-10	6.41892e-10	-3.38881	150996
ENSBTAG00000019780	150826	142801	15.3697	1.19372e-14	3.29862e-13	-3.22008	150826
ENSBTAG00000018310	150767	137114	15.4768	1.01222e-14	2.92519e-13	-3.21799	150767
ENSBTAG00000019822	150711	138314	8.32621	7.63844e-09	2.45814e-08	-3.51056	150711
ENSBTAG00000012975	150537	145314	11.6812	6.59795e-12	5.514e-11	-3.32281	150537
ENSBTAG00000001353	150529	148811	9.06812	1.41851e-09	5.4477e-09	-3.45669	150529
ENSBTAG00000021691	150485	138938	10.1445	1.40138e-10	7.2827e-10	-3.39253	150485
ENSBTAG00000013615	150295	131970	10.0345	1.76352e-10	8.86661e-10	-3.39843	150295
ENSBTAG00000010284	150253	138764	5.77608	4.22692e-06	8.11753e-06	-3.78045	150253
ENSBTAG00000019854	150244	145249	11.2845	1.41414e-11	1.04087e-10	-3.33877	150244
ENSBTAG00000015090	149713	142751	12.5294	1.37125e-12	1.49436e-11	-3.29261	149713
ENSBTAG00000023600	149563	166454	4.41968	0.000152365	0.000236725	-3.99324	149563
ENSBTAG00000021575	149477	143442	21.7266	2.56661e-18	8.82496e-16	-3.14027	149477
ENSBTAG00000011930	149321	131515	12.392	1.75937e-12	1.82524e-11	-3.29717	149321
ENSBTAG00000011765	149162	163470	5.75464	4.47044e-06	8.55497e-06	-3.7834	149162
ENSBTAG00000047699	149087	125438	8.71225	3.15208e-09	1.10846e-08	-3.48143	149087
ENSBTAG00000004448	148994	153063	10.8264	3.48839e-11	2.24151e-10	-3.35887	148994
ENSBTAG00000004054	148371	144267	10.502	6.71151e-11	3.89378e-10	-3.37428	148371
ENSBTAG00000007173	148311	158217	8.08518	1.34079e-08	4.08419e-08	-3.53005	148311
ENSBTAG00000011285	148096	147764	16.9776	1.10112e-15	5.58453e-14	-3.19224	148096
ENSBTAG00000004552	148060	144807	8.88441	2.13763e-09	7.83272e-09	-3.46922	148060
ENSBTAG00000000974	147792	153058	15.9067	5.26829e-15	1.80041e-13	-3.20997	147792
ENSBTAG00000017834	147628	142702	6.83583	2.79345e-07	6.5267e-07	-3.64976	147628
ENSBTAG00000034689	147604	131500	8.49899	5.12734e-09	1.714e-08	-3.49721	147604
ENSBTAG00000016599	147319	156910	11.0646	2.17435e-11	1.49891e-10	-3.34818	147319
ENSBTAG00000020496	147291	146804	16.1592	3.61431e-15	1.37458e-13	-3.20551	147291
ENSBTAG00000000806	147161	148232	15.4186	1.10698e-14	3.12403e-13	-3.21912	147161
ENSBTAG00000006646	147059	132645	13.2663	3.7231e-13	5.10389e-12	-3.27007	147059
ENSBTAG00000019900	146836	138831	7.23619	1.0334e-07	2.6217e-07	-3.60772	146836
ENSBTAG00000038652	146775	219125	4.22781	0.000252969	0.000383725	-4.02742	146775
ENSBTAG00000015988	146540	213661	3.48245	0.00175502	0.00245565	-4.16772	146540
ENSBTAG00000007335	146268	151579	17.6046	4.57352e-16	3.09068e-14	-3.18317	146268
ENSBTAG00000021214	146221	141017	13.4852	2.55387e-13	3.76949e-12	-3.26395	146221
ENSBTAG00000013454	146015	138250	10.6914	4.57347e-11	2.81836e-10	-3.36516	146015
ENSBTAG00000013905	145985	146651	15.9594	4.86808e-15	1.69808e-13	-3.20902	145985
ENSBTAG00000000696	145817	135785	10.0078	1.86495e-10	9.29333e-10	-3.39988	145817
ENSBTAG00000018317	145815	139526	14.1546	8.29727e-14	1.53956e-12	-3.24668	145815
ENSBTAG00000019832	145737	149027	7.96099	1.79704e-08	5.33508e-08	-3.54052	145737
ENSBTAG00000030333	145341	181253	8.08992	1.32593e-08	4.04403e-08	-3.52966	145341
ENSBTAG00000008306	145244	120323	8.51227	4.97352e-09	1.6692e-08	-3.49621	145244
ENSBTAG00000027937	144699	136929	10.5846	5.67492e-11	3.40132e-10	-3.37026	144699
ENSBTAG00000009182	144600	138716	7.43613	6.33555e-08	1.67622e-07	-3.58808	144600
ENSBTAG00000014238	144555	136179	10.7376	4.16759e-11	2.60154e-10	-3.36298	144555
ENSBTAG00000013387	144425	130765	8.36144	7.0399e-09	2.28268e-08	-3.50779	144425
ENSBTAG00000003279	144189	151635	7.65358	3.74274e-08	1.03935e-07	-3.5677	144189
ENSBTAG00000000782	144121	181944	7.25872	9.7771e-08	2.49054e-07	-3.60546	144121
ENSBTAG00000019938	143978	131254	9.50246	5.47501e-10	2.35614e-09	-3.429	143978
ENSBTAG00000009414	143851	124704	8.54298	4.63553e-09	1.56606e-08	-3.49389	143851
ENSBTAG00000014807	143840	137065	8.83872	2.3688e-09	8.60304e-09	-3.47241	143840
ENSBTAG00000002549	143706	130220	4.80649	5.4625e-05	8.98226e-05	-3.92727	143706
ENSBTAG00000031723	143658	123209	9.72125	3.42095e-10	1.56705e-09	-3.416	143658
ENSBTAG00000015156	143480	129641	6.73985	3.55551e-07	8.14344e-07	-3.66041	143480
ENSBTAG00000007080	143241	130623	7.28725	9.11575e-08	2.33478e-07	-3.60262	143241
ENSBTAG00000011721	143141	149724	10.3048	1.00554e-10	5.48083e-10	-3.38418	143141
bta_miR_21_5p	143099	158151	3.39335	0.00220024	0.00305226	-4.1851	143099
ENSBTAG00000006748	143027	148964	9.6885	3.66902e-10	1.6635e-09	-3.41791	143027
ENSBTAG00000015230	142836	132066	10.9051	2.98185e-11	1.96858e-10	-3.35528	142836
ENSBTAG00000002048	142666	142990	9.29209	8.65562e-10	3.55423e-09	-3.44208	142666
ENSBTAG00000010612	142438	141303	10.994	2.49969e-11	1.67788e-10	-3.35129	142438
ENSBTAG00000017999	142348	158009	8.81292	2.51052e-09	9.04949e-09	-3.47423	142348
ENSBTAG00000021211	141739	137142	3.58891	0.00133702	0.0018912	-4.14709	141739
ENSBTAG00000019070	141505	115935	6.38318	8.79213e-07	1.88532e-06	-3.70197	141505
ENSBTAG00000000241	141486	132168	14.8162	2.84186e-14	6.58593e-13	-3.23151	141486
ENSBTAG00000025001	141448	131366	7.63249	3.93771e-08	1.08705e-07	-3.56963	141448
ENSBTAG00000032764	141081	156081	2.73059	0.0111421	0.0145657	-4.31542	141081
ENSBTAG00000024822	141069	140448	11.5033	9.26705e-12	7.35081e-11	-3.32981	141069
ENSBTAG00000030164	141026	113507	4.5561	0.00010615	0.000168021	-3.96952	141026
ENSBTAG00000014904	140979	128132	5.74856	4.54209e-06	8.67731e-06	-3.78424	140979
ENSBTAG00000012760	140845	130221	7.96423	1.78332e-08	5.29713e-08	-3.54024	140845
ENSBTAG00000016080	140795	145725	10.5383	6.23358e-11	3.67214e-10	-3.37251	140795
ENSBTAG00000005414	140782	147455	4.24887	0.000239302	0.000363549	-4.02362	140782
ENSBTAG00000012432	140772	130138	7.22589	1.05991e-07	2.68088e-07	-3.60875	140772
ENSBTAG00000010383	140666	114086	7.83998	2.39526e-08	6.93629e-08	-3.55099	140666
ENSBTAG00000014862	140655	136285	15.2903	1.34974e-14	3.6443e-13	-3.22166	140655
ENSBTAG00000016578	140649	140694	16.8241	1.37097e-15	6.58063e-14	-3.1946	140649
ENSBTAG00000012213	140509	136874	17.6867	4.08463e-16	2.87941e-14	-3.18205	140509
ENSBTAG00000008435	139708	153651	13.3578	3.17863e-13	4.47398e-12	-3.26748	139708
ENSBTAG00000013322	139610	116827	10.9004	3.00992e-11	1.98091e-10	-3.35549	139610
ENSBTAG00000009976	139361	128913	13.8233	1.43978e-13	2.36932e-12	-3.25497	139361
ENSBTAG00000012146	139251	126013	7.51392	5.24452e-08	1.41082e-07	-3.58068	139251
ENSBTAG00000038439	139245	134860	9.1247	1.25131e-09	4.89255e-09	-3.45293	139245
ENSBTAG00000006085	138941	122702	16.5821	1.94384e-15	8.42944e-14	-3.19844	138941
ENSBTAG00000010350	138845	150288	6.92962	2.20911e-07	5.27107e-07	-3.63958	138845
ENSBTAG00000021394	138826	112184	5.22958	1.77953e-05	3.12275e-05	-3.85989	138826
ENSBTAG00000010428	138766	140901	17.9987	2.66856e-16	2.166e-14	-3.17789	138766
ENSBTAG00000005225	138756	127242	8.58154	4.2442e-09	1.44779e-08	-3.49101	138756
ENSBTAG00000003058	138666	121165	7.29858	8.86611e-08	2.27465e-07	-3.6015	138666
ENSBTAG00000018828	138593	131348	15.5646	8.84757e-15	2.66185e-13	-3.21631	138593
ENSBTAG00000020192	138398	143010	17.8156	3.42334e-16	2.55595e-14	-3.18031	138398
ENSBTAG00000008131	138383	109126	3.30057	0.00277954	0.00382127	-4.20327	138383
ENSBTAG00000017970	138338	125955	9.63115	4.14885e-10	1.85312e-09	-3.42128	138338
ENSBTAG00000019394	138030	136133	9.16875	1.13523e-09	4.49714e-09	-3.45004	138030
ENSBTAG00000019193	137841	142452	11.7732	5.54331e-12	4.75528e-11	-3.31928	137841
ENSBTAG00000004307	137747	139789	13.9904	1.08898e-13	1.90918e-12	-3.25072	137747
ENSBTAG00000014401	137734	163808	6.79414	3.10163e-07	7.19387e-07	-3.65436	137734
ENSBTAG00000008184	137711	134650	9.02265	1.56939e-09	5.97674e-09	-3.45974	137711
ENSBTAG00000014610	137299	123755	7.54057	4.91656e-08	1.33067e-07	-3.57817	137299
ENSBTAG00000030670	136795	139750	12.7576	9.10276e-13	1.06502e-11	-3.28529	136795
ENSBTAG00000017512	136601	122295	10.868	3.21041e-11	2.09167e-10	-3.35696	136601
bta_let_7b	136201	126358	7.51345	5.25054e-08	1.41222e-07	-3.58072	136201
ENSBTAG00000013949	135932	132602	14.0824	9.34797e-14	1.69531e-12	-3.24844	135932
ENSBTAG00000006708	135913	128614	15.4075	1.12606e-14	3.17255e-13	-3.21934	135913
ENSBTAG00000005191	135845	130798	11.2845	1.414e-11	1.04087e-10	-3.33877	135845
ENSBTAG00000018152	135399	148470	7.42597	6.4943e-08	1.71418e-07	-3.58906	135399
ENSBTAG00000021581	135372	137159	5.46379	9.59031e-06	1.74754e-05	-3.8248	135372
ENSBTAG00000013953	135350	156137	8.84507	2.33523e-09	8.49354e-09	-3.47197	135350
ENSBTAG00000030587	135322	144253	7.45986	5.98018e-08	1.58893e-07	-3.58581	135322
ENSBTAG00000009207	135252	142394	10.6581	4.89089e-11	2.98125e-10	-3.36674	135252
ENSBTAG00000000024	135244	122411	16.4237	2.44838e-15	9.93983e-14	-3.20103	135244
ENSBTAG00000010773	134779	137137	14.0252	1.02775e-13	1.83233e-12	-3.24986	134779
ENSBTAG00000020403	134704	131816	16.0078	4.52822e-15	1.60952e-13	-3.20816	134704
ENSBTAG00000031641	134504	118207	8.53398	4.73207e-09	1.59548e-08	-3.49457	134504
ENSBTAG00000038920	134289	141055	7.5099	5.29598e-08	1.42307e-07	-3.58106	134289
ENSBTAG00000015258	134218	119051	8.32307	7.69426e-09	2.47391e-08	-3.5108	134218
ENSBTAG00000000415	134030	146107	9.3828	7.09935e-10	2.97703e-09	-3.43637	134030
ENSBTAG00000035254	134001	110306	5.90182	3.04525e-06	5.97767e-06	-3.76336	134001
ENSBTAG00000008812	133946	105338	5.47293	9.36209e-06	1.70984e-05	-3.82346	133946
ENSBTAG00000021128	133805	136639	14.5743	4.18629e-14	8.89536e-13	-3.23685	133805
ENSBTAG00000015107	133761	166955	4.8678	4.64221e-05	7.69803e-05	-3.9172	133761
ENSBTAG00000009914	133717	120487	8.13372	1.19642e-08	3.68845e-08	-3.52604	133717
ENSBTAG00000019242	133490	129402	12.5437	1.33627e-12	1.46096e-11	-3.29214	133490
ENSBTAG00000021506	133171	122328	7.42185	6.55973e-08	1.72901e-07	-3.58946	133171
ENSBTAG00000021103	133021	116473	19.4499	3.99071e-17	5.89785e-15	-3.1609	133021
ENSBTAG00000002287	132950	129636	10.1813	1.29827e-10	6.82473e-10	-3.39059	132950
ENSBTAG00000021319	132837	122282	11.7502	5.78992e-12	4.93417e-11	-3.32016	132837
ENSBTAG00000000252	132805	118831	8.4429	5.83314e-09	1.927e-08	-3.50149	132805
ENSBTAG00000024240	132783	155744	7.37028	7.43915e-08	1.94107e-07	-3.59445	132783
ENSBTAG00000010576	132749	111779	5.72534	4.82644e-06	9.16874e-06	-3.78746	132749
ENSBTAG00000037571	132590	118880	13.9855	1.09786e-13	1.91477e-12	-3.25085	132590
ENSBTAG00000018318	132536	118146	5.78296	4.15158e-06	7.98287e-06	-3.7795	132536
ENSBTAG00000008167	132366	136038	10.7486	4.07631e-11	2.55307e-10	-3.36247	132366
ENSBTAG00000017636	132335	126312	11.7082	6.26842e-12	5.28052e-11	-3.32177	132335
ENSBTAG00000010467	132289	130563	30.4411	5.07024e-22	4.27117e-18	-3.09769	132289
ENSBTAG00000004824	132215	125853	7.00024	1.85259e-07	4.47941e-07	-3.63204	132215
ENSBTAG00000007979	132039	122742	10.5196	6.476e-11	3.78583e-10	-3.37342	132039
ENSBTAG00000011760	131875	120532	6.48144	6.84189e-07	1.49142e-06	-3.6902	131875
ENSBTAG00000002452	131688	119409	10.4721	7.1336e-11	4.09635e-10	-3.37576	131688
ENSBTAG00000016680	131535	123847	9.90851	2.29858e-10	1.10805e-09	-3.40536	131535
ENSBTAG00000020376	131451	115353	11.2308	1.57001e-11	1.13868e-10	-3.34103	131451
ENSBTAG00000012987	131390	130114	13.668	1.87082e-13	2.91849e-12	-3.25902	131390
ENSBTAG00000021798	131307	123437	12.385	1.78179e-12	1.84396e-11	-3.2974	131307
ENSBTAG00000046307	131021	98909.3	4.44677	0.00014182	0.000221251	-3.98849	131021
ENSBTAG00000012094	130938	114209	6.93701	2.16875e-07	5.18138e-07	-3.63878	130938
ENSBTAG00000003275	130759	126498	8.92599	1.94738e-09	7.2204e-09	-3.46634	130759
ENSBTAG00000019612	130721	136391	4.67946	7.65249e-05	0.000123354	-3.94849	130721
ENSBTAG00000008182	130619	85404.3	4.52828	0.000114276	0.000180172	-3.97432	130619
ENSBTAG00000012387	130564	157499	9.8761	2.46155e-10	1.17652e-09	-3.40717	130564
ENSBTAG00000047834	130329	122700	8.86195	2.24825e-09	8.19882e-09	-3.47079	130329
ENSBTAG00000006904	130165	145359	11.4885	9.5347e-12	7.50864e-11	-3.3304	130165
ENSBTAG00000016775	130036	146922	9.6674	3.83856e-10	1.72966e-09	-3.41914	130036
ENSBTAG00000011632	130034	123214	8.89493	2.08777e-09	7.66835e-09	-3.46849	130034
ENSBTAG00000010071	129989	134415	21.0965	5.34098e-18	1.38438e-15	-3.14537	129989
ENSBTAG00000039573	129886	120869	15.5454	9.1116e-15	2.71223e-13	-3.21667	129886
ENSBTAG00000001795	129655	123705	9.18615	1.09248e-09	4.35028e-09	-3.4489	129655
ENSBTAG00000011613	129295	172719	6.60658	4.97862e-07	1.11099e-06	-3.67556	129295
ENSBTAG00000001154	129003	114801	2.62839	0.0141436	0.0183371	-4.33534	129003
ENSBTAG00000019494	128939	107193	5.23233	1.76666e-05	3.10275e-05	-3.85947	128939
ENSBTAG00000012962	128847	125572	14.4266	5.31593e-14	1.08561e-12	-3.24023	128847
ENSBTAG00000017745	128818	125047	10.0937	1.55797e-10	7.96324e-10	-3.39524	128818
ENSBTAG00000019197	128718	123980	13.1429	4.61373e-13	6.07283e-12	-3.27363	128718
ENSBTAG00000016252	128477	110548	14.168	8.11559e-14	1.50918e-12	-3.24635	128477
ENSBTAG00000020619	128369	134023	9.08812	1.35691e-09	5.24703e-09	-3.45536	128369
ENSBTAG00000009036	127976	135777	15.4477	1.0584e-14	3.01724e-13	-3.21856	127976
ENSBTAG00000019180	127902	118995	16.8522	1.31686e-15	6.39377e-14	-3.19417	127902
ENSBTAG00000015136	127840	120288	8.35397	7.16275e-09	2.3185e-08	-3.50838	127840
ENSBTAG00000011945	127743	119193	10.6636	4.83635e-11	2.95228e-10	-3.36647	127743
ENSBTAG00000000837	127709	124641	17.6828	4.10677e-16	2.88295e-14	-3.1821	127709
ENSBTAG00000037493	127661	118631	8.07338	1.37851e-08	4.18847e-08	-3.53104	127661
ENSBTAG00000011473	127538	122394	3.90706	0.000586919	0.000856658	-4.08649	127538
ENSBTAG00000001400	127533	120376	12.953	6.43762e-13	7.95752e-12	-3.27927	127533
ENSBTAG00000016208	127523	137198	6.70471	3.88484e-07	8.8222e-07	-3.66436	127523
ENSBTAG00000018928	127390	123660	13.6729	1.85541e-13	2.9025e-12	-3.25889	127390
ENSBTAG00000018214	127066	99442.3	6.83583	2.79343e-07	6.5267e-07	-3.64976	127066
ENSBTAG00000015711	127014	76980.2	3.72564	0.000940205	0.00134619	-4.12083	127014
ENSBTAG00000008744	126999	127748	10.3331	9.48505e-11	5.20026e-10	-3.38273	126999
ENSBTAG00000006672	126777	121301	12.4127	1.69431e-12	1.77302e-11	-3.29647	126777
ENSBTAG00000013528	126690	119102	14.4717	4.94129e-14	1.02023e-12	-3.23919	126690
ENSBTAG00000018061	126392	119244	9.99132	1.9307e-10	9.55314e-10	-3.40078	126392
ENSBTAG00000006033	126369	104334	3.87744	0.000634026	0.000922538	-4.09205	126369
ENSBTAG00000001081	126196	134542	10.2844	1.04873e-10	5.67404e-10	-3.38523	126196
ENSBTAG00000011140	126086	114891	6.96183	2.03856e-07	4.89393e-07	-3.63613	126086
ENSBTAG00000012790	125588	116165	8.40912	6.30556e-09	2.06671e-08	-3.50409	125588
ENSBTAG00000002075	125542	123807	4.10406	0.000350384	0.000522922	-4.04994	125542
ENSBTAG00000045523	125514	120234	15.27	1.39289e-14	3.73685e-13	-3.22206	125514
ENSBTAG00000014710	125270	104328	5.29752	1.48701e-05	2.63495e-05	-3.84955	125270
ENSBTAG00000011266	125096	126974	7.20402	1.11855e-07	2.81569e-07	-3.61096	125096
ENSBTAG00000020218	125028	119700	10.3028	1.00966e-10	5.49799e-10	-3.38428	125028
ENSBTAG00000016827	124775	136650	13.7358	1.6682e-13	2.66675e-12	-3.25724	124775
ENSBTAG00000039172	124727	121909	18.7456	9.87814e-17	1.10951e-14	-3.1687	124727
ENSBTAG00000016988	124520	108996	5.10729	2.45981e-05	4.22154e-05	-3.87884	124520
ENSBTAG00000013410	124420	121588	16.4518	2.34986e-15	9.6798e-14	-3.20057	124420
ENSBTAG00000016529	124374	125667	5.13553	2.2825e-05	3.9377e-05	-3.87443	124374
ENSBTAG00000005285	124246	110127	6.33403	9.97118e-07	2.12329e-06	-3.70796	124246
ENSBTAG00000006824	124212	121764	11.3188	1.32284e-11	9.86407e-11	-3.33734	124212
ENSBTAG00000000771	124145	117983	17.3978	6.09333e-16	3.77428e-14	-3.18607	124145
ENSBTAG00000013038	124049	111274	9.34475	7.71375e-10	3.2018e-09	-3.43875	124049
ENSBTAG00000018742	123742	116588	27.8185	5.04929e-21	2.83568e-17	-3.10661	123742
ENSBTAG00000012749	123714	121094	21.6235	2.8896e-18	9.41789e-16	-3.14107	123714
ENSBTAG00000021810	123637	118286	15.8317	5.89837e-15	1.94475e-13	-3.21133	123637
ENSBTAG00000007895	123542	100647	6.65932	4.35661e-07	9.80761e-07	-3.66951	123542
ENSBTAG00000018041	123403	129366	8.9045	2.04345e-09	7.52198e-09	-3.46782	123403
ENSBTAG00000004856	123271	98305	5.00828	3.19794e-05	5.40899e-05	-3.8945	123271
ENSBTAG00000015147	123092	116920	5.71018	5.02186e-06	9.51297e-06	-3.78958	123092
ENSBTAG00000006835	122814	117977	4.93967	3.83622e-05	6.42024e-05	-3.90552	122814
ENSBTAG00000034867	122806	125246	11.3029	1.36449e-11	1.0105e-10	-3.338	122806
ENSBTAG00000000494	122722	103399	3.41427	0.00208677	0.00290081	-4.18101	122722
ENSBTAG00000016720	122701	125642	19.056	6.60178e-17	8.4906e-15	-3.16517	122701
ENSBTAG00000005694	122680	123461	12.8283	8.02699e-13	9.5914e-12	-3.28309	122680
ENSBTAG00000031171	122599	114567	17.3815	6.23318e-16	3.84676e-14	-3.1863	122599
ENSBTAG00000018656	122334	124350	17.4772	5.4559e-16	3.45568e-14	-3.18494	122334
ENSBTAG00000046184	122169	120105	10.2791	1.06017e-10	5.72492e-10	-3.3855	122169
ENSBTAG00000011656	122094	115385	14.3962	5.58579e-14	1.12841e-12	-3.24093	122094
ENSBTAG00000031363	122022	119994	12.8775	7.35649e-13	8.92651e-12	-3.28157	122022
ENSBTAG00000005614	121966	115369	10.6776	4.70218e-11	2.88711e-10	-3.36581	121966
ENSBTAG00000007634	121922	107642	9.14314	1.20129e-09	4.7233e-09	-3.45172	121922
ENSBTAG00000010715	121801	109553	7.24576	1.00937e-07	2.56653e-07	-3.60676	121801
ENSBTAG00000008077	121792	107124	8.60642	4.00987e-09	1.3779e-08	-3.48917	121792
ENSBTAG00000014295	121740	125308	10.5278	6.3681e-11	3.7411e-10	-3.37302	121740
ENSBTAG00000007725	121260	107909	5.70436	5.09891e-06	9.65024e-06	-3.79039	121260
ENSBTAG00000018554	121208	76767.1	2.46021	0.0207688	0.0265468	-4.36775	121208
ENSBTAG00000031564	121006	121982	11.19	1.70026e-11	1.21639e-10	-3.34276	121006
ENSBTAG00000019065	120881	109632	9.53051	5.15284e-10	2.23577e-09	-3.4273	120881
ENSBTAG00000011596	120621	124153	6.12572	1.70411e-06	3.48855e-06	-3.73403	120621
ENSBTAG00000018382	120532	105646	5.09305	2.55436e-05	4.37312e-05	-3.88108	120532
ENSBTAG00000006411	120498	109145	6.76207	3.36209e-07	7.74573e-07	-3.65792	120498
ENSBTAG00000010157	120244	101731	7.80075	2.63019e-08	7.56461e-08	-3.55445	120244
ENSBTAG00000000642	120158	117148	17.8865	3.10781e-16	2.39088e-14	-3.17937	120158
ENSBTAG00000009228	120139	111791	11.3141	1.33507e-11	9.93518e-11	-3.33753	120139
ENSBTAG00000012355	119924	108168	9.6228	4.2239e-10	1.88315e-09	-3.42177	119924
ENSBTAG00000039770	119759	113683	22.9066	6.83975e-19	3.7173e-16	-3.13175	119759
ENSBTAG00000003877	119594	108176	9.97793	1.98581e-10	9.78274e-10	-3.40152	119594
ENSBTAG00000021467	119558	95292.1	3.10975	0.00446778	0.00604263	-4.24082	119558
ENSBTAG00000002830	119507	116989	15.4644	1.03161e-14	2.95587e-13	-3.21823	119507
ENSBTAG00000002896	119442	114623	12.9177	6.85155e-13	8.39527e-12	-3.28034	119442
ENSBTAG00000006690	119409	123862	14.0119	1.05077e-13	1.86547e-12	-3.25019	119409
ENSBTAG00000008032	119383	108572	10.8303	3.46123e-11	2.22661e-10	-3.35869	119383
ENSBTAG00000002880	119326	127383	5.72712	4.80403e-06	9.13525e-06	-3.78722	119326
ENSBTAG00000047089	119108	105387	10.2907	1.03518e-10	5.60977e-10	-3.3849	119108
ENSBTAG00000011575	118942	109334	9.45937	6.01066e-10	2.56568e-09	-3.43163	118942
ENSBTAG00000016254	118939	111552	11.3461	1.25479e-11	9.44626e-11	-3.33621	118939
ENSBTAG00000031715	118784	133069	7.67901	3.52071e-08	9.83208e-08	-3.56538	118784
ENSBTAG00000012088	118701	107399	6.71596	3.77616e-07	8.59972e-07	-3.66309	118701
ENSBTAG00000020133	118666	112543	18.1854	2.07489e-16	1.84962e-14	-3.1755	118666
ENSBTAG00000014966	118168	117041	11.6876	6.51899e-12	5.45884e-11	-3.32256	118168
ENSBTAG00000016481	118039	120782	7.72608	3.14459e-08	8.88927e-08	-3.56112	118039
ENSBTAG00000021720	117938	94734.8	5.25332	1.67124e-05	2.94099e-05	-3.85626	117938
ENSBTAG00000039793	117932	108810	12.4337	1.6307e-12	1.7182e-11	-3.29577	117932
ENSBTAG00000003077	117818	110323	12.7379	9.42915e-13	1.09712e-11	-3.28591	117818
ENSBTAG00000013218	117796	108851	21.5314	3.21405e-18	9.84552e-16	-3.1418	117796
ENSBTAG00000003697	117792	124669	8.63267	3.77699e-09	1.30372e-08	-3.48723	117792
ENSBTAG00000017321	117759	107433	9.02776	1.55165e-09	5.91371e-09	-3.4594	117759
ENSBTAG00000014005	117696	124109	7.91069	2.02458e-08	5.94149e-08	-3.54484	117696
bta_let_7g	117693	127066	12.2053	2.47647e-12	2.41875e-11	-3.30356	117693
ENSBTAG00000000044	117655	111991	9.76232	3.13405e-10	1.45221e-09	-3.41363	117655
ENSBTAG00000013108	117625	117098	5.09244	2.55848e-05	4.37952e-05	-3.88117	117625
ENSBTAG00000016337	117591	127723	9.93679	2.16547e-10	1.05262e-09	-3.40379	117591
ENSBTAG00000016243	117137	120273	14.9356	2.35193e-14	5.6527e-13	-3.22895	117137
ENSBTAG00000001189	117123	110622	18.3198	1.73339e-16	1.64996e-14	-3.17382	117123
ENSBTAG00000001179	117119	110832	6.93412	2.18443e-07	5.21551e-07	-3.63909	117119
ENSBTAG00000021370	117057	109263	18.8534	8.58257e-17	1.00416e-14	-3.16746	117057
ENSBTAG00000039335	116955	112487	4.41264	0.000155233	0.000240781	-3.99448	116955
ENSBTAG00000012103	116945	108458	22.509	1.06047e-18	5.1048e-16	-3.13448	116945
ENSBTAG00000026819	116571	134480	5.50458	8.61387e-06	1.57849e-05	-3.81885	116571
ENSBTAG00000011338	116538	120719	5.07618	2.67111e-05	4.56095e-05	-3.88373	116538
ENSBTAG00000000231	116268	111117	9.5507	4.93309e-10	2.15541e-09	-3.42608	116268
ENSBTAG00000019214	116244	110935	18.5429	1.28925e-16	1.36612e-14	-3.1711	116244
ENSBTAG00000018783	115900	118836	10.1093	1.50828e-10	7.76397e-10	-3.39441	115900
ENSBTAG00000000695	115829	119512	12.2464	2.29606e-12	2.26886e-11	-3.30213	115829
ENSBTAG00000010451	115631	111671	11.3632	1.21389e-11	9.19585e-11	-3.3355	115631
ENSBTAG00000005990	115523	133052	10.4421	7.58398e-11	4.31964e-10	-3.37724	115523
ENSBTAG00000011354	115395	117834	16.698	1.6437e-15	7.46442e-14	-3.19658	115395
ENSBTAG00000009441	115311	114710	11.2139	1.62252e-11	1.17172e-10	-3.34174	115311
ENSBTAG00000013112	115160	104635	12.8017	8.41566e-13	9.92907e-12	-3.28391	115160
ENSBTAG00000003693	115021	112676	15.3013	1.32693e-14	3.58847e-13	-3.22144	115021
ENSBTAG00000011849	114812	102597	18.4768	1.40688e-16	1.43655e-14	-3.1719	114812
ENSBTAG00000035844	114674	99040.6	8.60146	4.05551e-09	1.39188e-08	-3.48953	114674
ENSBTAG00000009061	114261	115082	12.1339	2.82535e-12	2.68784e-11	-3.30607	114261
ENSBTAG00000018488	114123	114013	10.3948	8.35683e-11	4.67605e-10	-3.37962	114123
ENSBTAG00000009637	114110	95790.6	5.33777	1.33705e-05	2.38554e-05	-3.84349	114110
ENSBTAG00000019781	114105	110671	8.33307	7.51797e-09	2.4237e-08	-3.51002	114105
ENSBTAG00000008837	113908	99591.6	6.91906	2.26818e-07	5.39978e-07	-3.64071	113908
bta_miR_6119_5p	113895	107674	8.10699	1.27383e-08	3.90138e-08	-3.52825	113895
ENSBTAG00000003116	113853	117519	17.5395	5.00451e-16	3.30929e-14	-3.18407	113853
ENSBTAG00000008862	113754	122800	10.1184	1.47966e-10	7.65407e-10	-3.39392	113754
ENSBTAG00000000579	113681	121899	10.6464	5.00772e-11	3.04146e-10	-3.36729	113681
ENSBTAG00000020417	113514	101076	7.05033	1.63575e-07	3.98946e-07	-3.62677	113514
ENSBTAG00000010945	113512	105214	14.383	5.70705e-14	1.14273e-12	-3.24124	113512
ENSBTAG00000016006	113293	116437	14.8369	2.75027e-14	6.42399e-13	-3.23106	113293
ENSBTAG00000048271	113203	102079	6.45964	7.23283e-07	1.57115e-06	-3.69279	113203
ENSBTAG00000017656	113095	126238	8.26531	8.79899e-09	2.79137e-08	-3.51539	113095
ENSBTAG00000000094	113060	115127	9.5139	5.34117e-10	2.30745e-09	-3.4283	113060
ENSBTAG00000019139	112970	112592	12.2572	2.2511e-12	2.23072e-11	-3.30176	112970
ENSBTAG00000006056	112955	110447	10.4637	7.25784e-11	4.15636e-10	-3.37618	112955
ENSBTAG00000016229	112931	114890	8.46744	5.51286e-09	1.83378e-08	-3.49961	112931
ENSBTAG00000015266	112867	112691	8.69736	3.2604e-09	1.1444e-08	-3.48251	112867
ENSBTAG00000010125	112813	103832	10.7173	4.34122e-11	2.69694e-10	-3.36394	112813
ENSBTAG00000005067	112692	109347	23.287	4.52468e-19	2.87258e-16	-3.12926	112692
ENSBTAG00000004452	112658	100052	14.7388	3.21548e-14	7.25227e-13	-3.2332	112658
ENSBTAG00000019124	112278	112435	8.46302	5.56914e-09	1.84869e-08	-3.49995	112278
ENSBTAG00000014843	112258	112536	22.3315	1.2928e-18	5.3201e-16	-3.13574	112258
ENSBTAG00000006070	112197	108375	15.3395	1.25074e-14	3.41532e-13	-3.22068	112197
ENSBTAG00000017605	112189	102019	7.86712	2.24538e-08	6.52919e-08	-3.54862	112189
ENSBTAG00000013671	112174	106696	9.3637	7.40133e-10	3.08505e-09	-3.43756	112174
ENSBTAG00000018131	112049	106624	14.0702	9.5384e-14	1.72621e-12	-3.24874	112049
ENSBTAG00000005693	111643	104559	10.3506	9.14902e-11	5.04393e-10	-3.38184	111643
ENSBTAG00000011528	111603	87996.2	3.93343	0.000547873	0.000801752	-4.08154	111603
ENSBTAG00000003189	111545	108643	9.604	4.39812e-10	1.95153e-09	-3.42289	111545
ENSBTAG00000011500	111509	143698	4.55575	0.00010625	0.000168148	-3.96958	111509
ENSBTAG00000000288	111367	106551	10.0039	1.88039e-10	9.3497e-10	-3.4001	111367
ENSBTAG00000009969	111323	97755.8	11.602	7.6715e-12	6.27497e-11	-3.32589	111323
ENSBTAG00000016822	111103	97885.7	4.60561	9.309e-05	0.000148535	-3.96103	111103
ENSBTAG00000004879	111098	110854	14.29	6.64235e-14	1.29078e-12	-3.24343	111098
ENSBTAG00000006556	111080	113450	18.1965	2.04409e-16	1.83185e-14	-3.17536	111080
ENSBTAG00000002980	111062	129448	5.93101	2.82256e-06	5.5704e-06	-3.75946	111062
ENSBTAG00000040031	111052	115856	11.3847	1.16456e-11	8.87807e-11	-3.33462	111052
ENSBTAG00000003548	110739	88551.3	3.93869	0.00054041	0.000791311	-4.08056	110739
ENSBTAG00000005730	110499	103835	9.8939	2.37065e-10	1.13856e-09	-3.40617	110499
ENSBTAG00000021745	110360	86198.6	4.01327	0.000444622	0.000657162	-4.06668	110360
ENSBTAG00000018253	109873	97973.6	8.95117	1.84073e-09	6.87641e-09	-3.46461	109873
ENSBTAG00000010627	109862	115199	13.7835	1.5393e-13	2.50572e-12	-3.25599	109862
ENSBTAG00000008883	109843	113791	12.7416	9.36635e-13	1.09056e-11	-3.28579	109843
ENSBTAG00000000053	109730	113252	8.32506	7.65881e-09	2.46361e-08	-3.51065	109730
ENSBTAG00000044040	109599	102992	13.8864	1.29539e-13	2.17595e-12	-3.25335	109599
ENSBTAG00000018711	109412	113569	15.6543	7.7157e-15	2.39438e-13	-3.21461	109412
ENSBTAG00000010910	109277	98187	7.21195	1.09692e-07	2.76537e-07	-3.61016	109277
ENSBTAG00000002586	109237	119815	11.0105	2.41924e-11	1.63168e-10	-3.35056	109237
ENSBTAG00000001731	109190	114764	12.8785	7.34321e-13	8.91986e-12	-3.28154	109190
ENSBTAG00000005913	109074	105415	20.3038	1.38129e-17	2.58578e-15	-3.15241	109074
ENSBTAG00000002728	108957	101129	14.0833	9.33382e-14	1.69485e-12	-3.24842	108957
ENSBTAG00000007106	108949	102535	5.72765	4.79743e-06	9.12372e-06	-3.78714	108949
ENSBTAG00000017759	108912	106070	21.9561	1.97468e-18	7.56125e-16	-3.13851	108912
ENSBTAG00000017424	108712	100820	10.7491	4.07216e-11	2.55213e-10	-3.36244	108712
ENSBTAG00000018699	108707	107888	21.1657	4.92317e-18	1.3166e-15	-3.14479	108707
ENSBTAG00000009871	108545	102022	18.9359	7.70999e-17	9.27842e-15	-3.16652	108545
ENSBTAG00000006819	108484	94007.8	12.4099	1.70284e-12	1.77974e-11	-3.29656	108484
ENSBTAG00000003830	108420	94011.2	6.51766	6.23941e-07	1.37038e-06	-3.68592	108420
ENSBTAG00000008863	108346	101131	13.3002	3.51083e-13	4.85237e-12	-3.26911	108346
ENSBTAG00000011437	108304	78413.9	5.54982	7.64777e-06	1.41313e-05	-3.8123	108304
ENSBTAG00000013084	108191	96247.8	6.09836	1.82895e-06	3.72511e-06	-3.73754	108191
ENSBTAG00000015112	108054	97397.4	12.2333	2.35199e-12	2.313e-11	-3.30259	108054
ENSBTAG00000002187	107963	120190	12.9075	6.97553e-13	8.52617e-12	-3.28065	107963
[truncated: 14,850 more rows]
